# Supplementary material for: YTHDF2 promotes mitotic entry and is regulated by cell cycle mediators
Source: PLoS Biol. 2020 Apr 8;18(4):e3000664. doi: 10.1371/journal.pbio.3000664 (PMC7170294; doi:10.1371/journal.pbio.3000664)
Supplement: S1 Table — (XLSX) [file pbio.3000664.s008.xlsx]

## Sheet: G1S phase
Table S1. m6A peaks at different phases of the cell cycle.
G1/S phase:
Chr	Start	End	Length	Summit	Fold_enrichment	Annotation
chr1	14702	14915	214	14749	2.73598	MIR6859-3
chr1	777630	777957	328	777773	3.51824	LINC01128
chr1	789104	789609	506	789298	3.81143	FAM41C
chr1	852423	852663	241	852536	3.32278	LOC100130417
chr1	852836	853579	744	853439	4.10462	LOC100130417
chr1	854991	856224	1234	856038	10.6524	LOC100130417
chr1	878122	878335	214	878280	1.82969	NOC2L
chr1	879499	879817	319	879761	1.65613	NOC2L
chr1	901175	901490	316	901343	4.75488	PLEKHN1
chr1	935839	936130	292	935985	4.45143	HES4
chr1	949282	949507	226	949448	1.95466	ISG15
chr1	990303	991048	746	990527	4.36868	RNF223
chr1	1001067	1001547	481	1001263	10.6092	RNF223
chr1	1017623	1018412	790	1017864	6.65655	RNF223
chr1	1152395	1152626	232	1152527	2.20729	TNFRSF4
chr1	1168180	1168874	695	1168445	4.75518	B3GALT6
chr1	1169037	1169561	525	1169397	3.88003	B3GALT6
chr1	1169810	1170358	549	1170013	5.78463	B3GALT6
chr1	1190369	1190904	536	1190674	2.13464	FAM132A
chr1	1209833	1210052	220	1209881	2.63868	UBE2J2
chr1	1248425	1249046	622	1248696	4.97147	MIR6727
chr1	1249281	1250143	863	1249841	4.17625	MIR6727
chr1	1250325	1251090	766	1250579	4.79866	MIR6727
chr1	1252778	1253114	337	1253015	2.37744	MIR6727
chr1	1254228	1255050	823	1254806	2.57528	CPSF3L
chr1	1262807	1263449	643	1263251	5.82004	CPTP
chr1	1263543	1264194	652	1263759	3.80733	TAS1R3
chr1	1271366	1271637	272	1271466	2.29024	MIR6808
chr1	1287844	1288049	206	1287910	2.44322	DVL1
chr1	1321411	1321624	214	1321536	3.12733	AURKAIP1
chr1	1322267	1322926	660	1322574	4.15634	AURKAIP1
chr1	1334920	1335119	200	1335034	3.56616	LOC148413
chr1	1335265	1335584	320	1335567	1.66406	LOC148413
chr1	1335902	1336846	945	1336404	4.19462	LOC148413
chr1	1337063	1337325	263	1337223	2.3043	LOC148413
chr1	1342638	1342861	224	1342711	2.37862	MRPL20
chr1	1446750	1446952	203	1446852	3.32278	ATAD3A
chr1	1447217	1447643	427	1447340	3.68073	ATAD3A
chr1	1500188	1500420	233	1500260	2.59669	SSU72
chr1	1533504	1534118	615	1533831	2.93052	C1orf233
chr1	1534371	1534946	576	1534530	4.1368	C1orf233
chr1	1550897	1551158	262	1551033	3.61597	MIB2
chr1	1593189	1593551	363	1593367	2.7813	MMP23A
chr1	1593698	1594169	472	1594012	2.586	MMP23A
chr1	1594571	1595091	521	1594904	4.06908	MMP23A
chr1	1596490	1597374	885	1596881	6.61434	SLC35E2B
chr1	1622536	1622763	228	1622631	3.80395	SLC35E2B
chr1	1630181	1630564	384	1630376	2.92631	MMP23A
chr1	1659070	1659450	381	1659252	2.7813	CDK11A
chr1	1659634	1660055	422	1659897	2.55825	CDK11A
chr1	1660423	1660981	559	1660835	6.30424	CDK11A
chr1	1666807	1667166	360	1667003	3.90916	SLC35E2
chr1	1675811	1676038	228	1675908	4.03577	SLC35E2
chr1	1682791	1683227	437	1682986	2.92631	SLC35E2
chr1	1849194	1849504	311	1849334	5.0819	TMEM52
chr1	2111860	2112194	335	2111991	3.32278	FAAP20
chr1	2115977	2116790	814	2116423	5.22541	FAAP20
chr1	2121947	2122474	528	2122253	3.0296	FAAP20
chr1	2123422	2124142	721	2123768	3.22505	FAAP20
chr1	2138787	2139041	255	2138907	4.49553	FAAP20
chr1	2160783	2161133	351	2160983	7.69508	SKI
chr1	2238323	2238949	627	2238690	6.82394	LOC100129534
chr1	2239042	2239858	817	2239268	6.46515	LOC100129534
chr1	2282338	2283081	744	2282498	3.90916	LOC100129534
chr1	2285094	2285350	257	2285236	2.83414	LOC100129534
chr1	2307586	2307797	212	2307643	2.54095	MORN1
chr1	2307873	2308264	392	2308138	3.32278	MORN1
chr1	2309042	2309284	243	2309118	3.0296	MORN1
chr1	2314671	2314943	273	2314766	2.34549	MORN1
chr1	2315376	2315802	427	2315647	2.93187	MORN1
chr1	2324192	2324747	556	2324412	8.50242	RER1
chr1	2334397	2334888	492	2334570	2.57097	PEX10
chr1	2336639	2337092	454	2336783	2.07088	PEX10
chr1	2440001	2440444	444	2440167	4.03012	PANK4
chr1	3379699	3380151	453	3379989	4.32368	ARHGEF16
chr1	3545144	3545493	350	3545378	3.36683	TPRG1L
chr1	3547803	3548029	227	3547937	3.11966	TPRG1L
chr1	3649565	3650343	779	3650156	5.96146	TP73-AS1
chr1	3652851	3653056	206	3652907	3.32278	TP73-AS1
chr1	3654583	3655043	461	3654863	4.45143	TP73-AS1
chr1	3662196	3662500	305	3662351	4.6133	TP73-AS1
chr1	3662677	3663409	733	3663232	3.93517	TP73-AS1
chr1	3703440	3703641	202	3703609	1.79374	LRRC47
chr1	3731871	3732072	202	3731961	1.84277	LRRC47
chr1	3800062	3800262	201	3800131	3.22505	C1orf174
chr1	3807217	3807516	300	3807340	5.37485	C1orf174
chr1	6078603	6078828	226	6078724	4.00689	KCNAB2
chr1	6158510	6158919	410	6158796	3.70925	KCNAB2
chr1	6282939	6283344	406	6283135	2.93199	ICMT
chr1	6283574	6284158	585	6283972	2.58481	ICMT
chr1	6284639	6285357	719	6284839	3.18393	ICMT
chr1	6298846	6299284	439	6298985	4.30007	LINC00337
chr1	6308902	6309486	585	6309092	10.3593	HES3
chr1	6310040	6310422	383	6310199	4.69099	HES3
chr1	6310477	6310721	245	6310618	3.12733	HES3
chr1	6312599	6312907	309	6312778	3.61597	GPR153
chr1	6475393	6476010	618	6475831	7.32967	HES2
chr1	6478330	6478999	670	6478735	9.08879	HES2
chr1	6501208	6501440	233	6501287	2.34549	MIR4252
chr1	6516251	6516459	209	6516389	2.24777	TNFRSF25
chr1	6584447	6584933	487	6584719	10.7502	PLEKHG5
chr1	6585494	6586137	644	6585958	5.51723	PLEKHG5
chr1	6640556	6641270	715	6641025	4.18198	ZBTB48
chr1	6649074	6649306	233	6649164	3.09447	ZBTB48
chr1	6652704	6653837	1134	6653636	6.78218	KLHL21
chr1	6659164	6659616	453	6659378	4.19462	KLHL21
chr1	6662346	6662670	325	6662471	3.73471	KLHL21
chr1	6679872	6680340	469	6680090	4.55743	THAP3
chr1	6681352	6682033	682	6681763	6.15001	THAP3
chr1	6692428	6692634	207	6692510	2.7114	THAP3
chr1	6692742	6693444	703	6693137	4.24997	THAP3
chr1	6694556	6694788	233	6694741	1.55954	THAP3
chr1	6695204	6695788	585	6695595	3.25094	THAP3
chr1	6947705	6947985	281	6947883	2.3327	CAMTA1
chr1	7832222	7832570	349	7832375	6.64557	VAMP3
chr1	7832776	7833138	363	7832865	3.42051	VAMP3
chr1	8073213	8074402	1190	8074206	5.28116	ERRFI1
chr1	8414995	8415215	221	8415092	2.83414	SLC45A1
chr1	8418299	8418604	306	8418447	3.5212	SLC45A1
chr1	8418738	8418937	200	8418749	2.10431	SLC45A1
chr1	8421279	8421593	315	8421420	7.86384	SLC45A1
chr1	8716165	8716451	287	8716315	3.52077	SNORD128
chr1	8930070	8930458	389	8930368	2.91157	ENO1
chr1	9161797	9162047	251	9161946	3.61597	GPR157
chr1	9163895	9164273	379	9164131	4.69099	GPR157
chr1	9304955	9305530	576	9305231	8.99106	H6PD
chr1	9323577	9324402	826	9324126	4.57667	H6PD
chr1	9324851	9325548	698	9325256	5.75312	H6PD
chr1	9328979	9329516	538	9329191	7.4274	SPSB1
chr1	9329760	9330357	598	9330045	3.84048	SPSB1
chr1	9330571	9330932	362	9330753	6.35419	SPSB1
chr1	9361577	9361776	200	9361657	2.15004	SPSB1
chr1	9415801	9416615	815	9416429	4.37843	SPSB1
chr1	9427374	9428297	924	9428122	3.99242	LOC100506022
chr1	9642283	9642687	405	9642431	2.25179	TMEM201
chr1	9662224	9662429	206	9662349	2.82997	TMEM201
chr1	9673094	9673587	494	9673283	7.40664	TMEM201
chr1	9740998	9741277	280	9741111	2.59475	PIK3CD-AS2
chr1	9786924	9787520	597	9787140	4.95969	PIK3CD-AS2
chr1	9788377	9788639	263	9788509	3.39533	PIK3CD-AS2
chr1	9789559	9789867	309	9789670	2.41587	PIK3CD-AS2
chr1	9790517	9790800	284	9790629	2.14584	PIK3CD-AS2
chr1	9990117	9990358	242	9990245	4.30007	NMNAT1
chr1	10042487	10042840	354	10042654	3.7137	RBP7
chr1	10093195	10093482	288	10093368	2.76159	UBE4B
chr1	10363457	10363656	200	10363531	2.54095	RNU6-2
chr1	10363969	10364264	296	10364126	2.63868	RNU6-2
chr1	10364385	10364737	353	10364554	5.0819	RNU6-2
chr1	10437868	10439391	1524	10438373	7.52513	PGD
chr1	10440655	10440890	236	10440752	4.20234	PGD
chr1	10491143	10491360	218	10491283	2.78009	APITD1
chr1	10521319	10521878	560	10521487	2.47984	DFFA
chr1	10522689	10523048	360	10522865	3.92014	DFFA
chr1	10689564	10690108	545	10689928	3.19387	PEX14
chr1	10713759	10714103	345	10713929	5.86374	CASZ1
chr1	11083319	11083973	655	11083517	3.03559	TARDBP
chr1	11166757	11167541	785	11167248	6.60203	EXOSC10
chr1	11333258	11333969	712	11333628	3.75313	UBIAD1
chr1	11345828	11346197	370	11346024	3.26921	UBIAD1
chr1	11355084	11355545	462	11355266	3.81143	UBIAD1
chr1	11355700	11356321	622	11355869	5.47282	UBIAD1
chr1	11710810	11711023	214	11710849	2.29201	FBXO44
chr1	11714566	11714866	301	11714719	5.10165	FBXO2
chr1	11849367	11849825	459	11849444	2.91366	LOC102724659
chr1	11850167	11850971	805	11850465	7.67736	LOC102724659
chr1	11863038	11863265	228	11863138	3.7137	CLCN6
chr1	11865573	11865905	333	11865713	4.3978	CLCN6
chr1	11980178	11980503	326	11980315	2.27954	KIAA2013
chr1	11980742	11980962	221	11980844	3.02002	KIAA2013
chr1	11982837	11983092	256	11982930	1.95908	KIAA2013
chr1	11983150	11983378	229	11983324	1.71933	KIAA2013
chr1	11983437	11983659	223	11983501	2.84861	KIAA2013
chr1	11985385	11986138	754	11985480	2.14989	KIAA2013
chr1	12034650	12035479	830	12035321	3.56445	MFN2
chr1	12071588	12072165	578	12071846	3.19016	MIIP
chr1	12072430	12072737	308	12072625	1.92841	MIIP
chr1	12081607	12081828	222	12081728	4.27787	MIIP
chr1	12336919	12337270	352	12337088	7.52513	VPS13D
chr1	12337569	12337929	361	12337811	3.22505	VPS13D
chr1	12568873	12569226	354	12569043	8.40469	SNORA59B
chr1	12628124	12628492	369	12628205	1.97328	MIR6730
chr1	12677923	12678405	483	12678173	6.93875	DHRS3
chr1	14105735	14106285	551	14105862	3.51824	PRDM2
chr1	14106512	14106754	243	14106656	3.42051	PRDM2
chr1	14108205	14108569	365	14108392	4.88645	PRDM2
chr1	14108751	14109191	441	14109032	3.42051	PRDM2
chr1	14112917	14113351	435	14113073	4.10462	PRDM2
chr1	15541390	15541730	341	15541564	4.30007	FHAD1
chr1	15545736	15546861	1126	15546152	5.72748	FHAD1
chr1	15736356	15736561	206	15736512	1.77449	EFHD2
chr1	15819077	15819561	485	15819356	6.88846	CELA2B
chr1	15894261	15895043	783	15894587	5.86374	AGMAT
chr1	15899888	15900204	317	15900056	2.74355	AGMAT
chr1	15930981	15931236	256	15931135	2.90948	DDI2
chr1	15986570	15986943	374	15986831	3.32278	RSC1A1
chr1	15987181	15988269	1089	15987523	7.52513	RSC1A1
chr1	16053426	16054265	840	16053682	4.27051	SLC25A34
chr1	16111073	16111287	215	16111196	1.88747	FBLIM1
chr1	16134055	16134273	219	16134114	1.7611	UQCRHL
chr1	16160775	16161345	571	16160957	2.8996	SPEN
chr1	16161858	16162366	509	16162170	9.47971	SPEN
chr1	16199280	16199608	329	16199433	4.78872	MIR5096
chr1	16202607	16202992	386	16202793	6.35238	MIR5096
chr1	16254721	16255591	871	16255133	6.15692	ZBTB17
chr1	16255772	16256069	298	16255882	4.59326	ZBTB17
chr1	16256896	16257240	345	16256963	2.24777	ZBTB17
chr1	16259224	16259458	235	16259309	2.83414	ZBTB17
chr1	16261806	16262130	325	16261977	3.61597	ZBTB17
chr1	16265908	16266491	584	16266296	6.15692	ZBTB17
chr1	16279033	16279492	460	16279364	5.47282	ZBTB17
chr1	16344376	16344591	216	16344456	3.81717	HSPB7
chr1	16344741	16345024	284	16344840	3.29116	HSPB7
chr1	16451173	16451668	496	16451352	3.89213	EPHA2
chr1	16474943	16475560	618	16475369	4.81524	EPHA2
chr1	16524745	16525032	288	16524886	2.36691	ARHGEF19
chr1	16532823	16533023	201	16532867	3.10671	ARHGEF19
chr1	16557975	16558836	862	16558458	7.62286	RSG1
chr1	16577032	16578259	1228	16577348	5.5775	RSG1
chr1	16719605	16719842	238	16719767	3.21378	SZRD1
chr1	16721476	16721933	458	16721786	2.31615	SZRD1
chr1	16785522	16785783	262	16785647	2.17973	NECAP2
chr1	16786089	16786510	422	16786373	2.33521	NECAP2
chr1	16841785	16842071	287	16841886	2.63868	CROCCP3
chr1	16890347	16890772	426	16890525	4.57349	MIR3675
chr1	16933883	16934204	322	16934022	4.75488	NBPF1
chr1	17571094	17571517	424	17571332	4.49553	PADI3
chr1	17734299	17734942	644	17734479	1.88995	RCC2
chr1	18023694	18024143	450	18023904	4.73634	ACTL8
chr1	18152409	18152712	304	18152540	3.08041	ACTL8
chr1	19545609	19545987	379	19545774	5.569	UBR4
chr1	19585094	19585718	625	19585327	2.77308	MRTO4
chr1	19628783	19629088	306	19628962	3.90916	LOC100506730
chr1	19654174	19654443	270	19654332	4.10462	PQLC2
chr1	19655059	19655772	714	19655381	6.34743	PQLC2
chr1	19983555	19983830	276	19983674	2.45727	HTR6
chr1	20008740	20009067	328	20008903	6.2052	HTR6
chr1	20009195	20009778	584	20009623	6.03672	HTR6
chr1	20233992	20234332	341	20234164	7.03648	PLA2G2E
chr1	20809985	20810240	256	20810141	5.27736	CAMK2N1
chr1	20826315	20827276	962	20826809	3.9933	MUL1
chr1	20827464	20827894	431	20827706	3.91318	MUL1
chr1	20944935	20945251	317	20945062	2.12884	PINK1
chr1	20977136	20977655	520	20977435	3.36103	PINK1-AS
chr1	21046600	21047249	650	21047061	5.63282	KIF17
chr1	21047863	21048072	210	21047911	2.65176	KIF17
chr1	21268130	21268749	620	21268376	5.20815	MIR1256
chr1	21544380	21545053	674	21544798	2.70478	EIF4G3
chr1	21545450	21545895	446	21545618	2.70633	EIF4G3
chr1	21546131	21546645	515	21546439	2.53078	EIF4G3
chr1	21751018	21751354	337	21751258	2.63868	NBPF3
chr1	21755361	21756603	1243	21756379	6.2171	NBPF3
chr1	21756808	21757269	462	21757123	4.47831	NBPF3
chr1	21758271	21758537	267	21758445	3.43231	NBPF3
chr1	21923158	21923677	520	21923435	2.79982	RAP1GAP
chr1	22148817	22149088	272	22148935	4.10462	LDLRAD2
chr1	22149573	22149789	217	22149690	2.83414	LDLRAD2
chr1	22356675	22357286	612	22357093	4.24818	LOC101928043
chr1	22816673	22816979	307	22816861	3.81143	ZBTB40
chr1	22838171	22838416	246	22838316	3.80395	EPHA8
chr1	22852660	22852995	336	22852790	5.0819	EPHA8
chr1	22853097	22853453	357	22853279	4.3978	EPHA8
chr1	22854211	22854742	532	22854565	5.37509	EPHA8
chr1	22855286	22855918	633	22855408	4.80857	EPHA8
chr1	22856752	22857010	259	22856907	3.64208	EPHA8
chr1	23110893	23111352	460	23111182	3.86403	MIR4684
chr1	23240135	23240929	795	23240431	6.45011	MIR4253
chr1	23410682	23410923	242	23410768	3.28266	MIR4419A
chr1	23414322	23414870	549	23414479	4.27162	MIR4419A
chr1	23415109	23415662	554	23415334	4.51847	MIR4419A
chr1	23417737	23418115	379	23417876	5.36838	MIR4419A
chr1	23419072	23419821	750	23419274	4.21742	MIR4419A
chr1	23419913	23420470	558	23420266	3.64051	MIR4419A
chr1	23636874	23637371	498	23637155	3.06647	LINC01355
chr1	23687981	23688551	571	23688115	5.96146	ZNF436
chr1	23688855	23689731	877	23689283	5.96146	ZNF436
chr1	23707700	23707993	294	23707853	3.31383	ZNF436
chr1	23836086	23836712	627	23836344	5.41019	LOC101928163
chr1	23857571	23857850	280	23857712	5.17963	E2F2
chr1	23877274	23877907	634	23877731	4.88645	ID3
chr1	23884730	23884944	215	23884754	1.37188	ID3
chr1	24077598	24078481	884	24078061	3.86522	TCEB3
chr1	24085885	24086247	363	24086055	6.16189	TCEB3
chr1	24128689	24129061	373	24128867	2.15385	GALE
chr1	24171862	24172241	380	24172005	4.30007	HMGCL
chr1	24227984	24228329	346	24228165	5.0819	CNR2
chr1	24287886	24288153	268	24288038	3.15647	PNRC2
chr1	24294067	24294314	248	24294131	2.65533	PNRC2
chr1	24684640	24685054	415	24684828	6.05919	GRHL3
chr1	24717767	24718004	238	24717924	3.42051	STPG1
chr1	24795513	24795867	355	24795673	3.11713	RCAN3
chr1	25071851	25072080	230	25071965	5.66828	CLIC4
chr1	25591466	25591673	208	25591535	3.32278	RHD
chr1	25661792	25661999	208	25661861	3.32278	TMEM50A
chr1	25688242	25688576	335	25688433	3.81143	TMEM50A
chr1	25784826	25785352	527	25785160	10.0661	TMEM57
chr1	25893292	25894285	994	25894034	3.91929	LDLRAP1
chr1	26142113	26142671	559	26142377	2.39539	MTFR1L
chr1	26147177	26147405	229	26147344	2.46378	MTFR1L
chr1	26147695	26148008	314	26147837	6.54784	MTFR1L
chr1	26158466	26158996	531	26158661	2.67172	LOC646471
chr1	26161491	26162315	825	26161793	4.35825	LOC646471
chr1	26189023	26190217	1195	26190063	3.98299	AUNIP
chr1	26227446	26227646	201	26227532	3.17372	STMN1
chr1	26287994	26288457	464	26288188	8.88958	PAFAH2
chr1	26448594	26448980	387	26448827	3.42051	PDIK1L
chr1	26487986	26488375	390	26488130	4.14723	FAM110D
chr1	26488528	26488845	318	26488670	5.96146	FAM110D
chr1	26497010	26497258	249	26497168	2.26263	ZNF593
chr1	26581662	26582281	620	26582126	2.5069	CEP85
chr1	26603562	26603850	289	26603729	3.67017	SH3BGRL3
chr1	26795293	26795809	517	26795506	4.58492	LOC101928324
chr1	26798851	26799067	217	26798996	3.30414	HMGN2
chr1	26900556	26901180	625	26900938	3.71889	MIR1976
chr1	27101176	27101439	264	27101316	3.48377	PIGV
chr1	27105576	27107337	1762	27106724	5.39096	PIGV
chr1	27121446	27121648	203	27121536	3.35648	PIGV
chr1	27124020	27124476	457	27124241	4.535	PIGV
chr1	27180234	27180721	488	27180472	2.74565	SFN
chr1	27189548	27190805	1258	27189794	2.7917	SFN
chr1	27217097	27217311	215	27217168	2.82735	GPN2
chr1	27217452	27217678	227	27217583	2.25126	GPN2
chr1	27220834	27221036	203	27220886	3.72806	GPN2
chr1	27223824	27224221	398	27223999	4.78426	GPATCH3
chr1	27326256	27326611	356	27326421	4.08697	TRNP1
chr1	27331834	27333455	1622	27333085	5.20914	FAM46B
chr1	27426690	27426941	252	27426810	4.00689	SLC9A1
chr1	27661928	27662203	276	27662082	2.38924	SYTL1
chr1	27693228	27693565	338	27693350	4.20234	MAP3K6
chr1	27873847	27876766	2920	27875750	8.1574	AHDC1
chr1	27877321	27878420	1100	27877791	6.61179	AHDC1
chr1	28176508	28176906	399	28176755	4.3654	SCARNA1
chr1	28261503	28261709	207	28261596	3.32278	SMPDL3B
chr1	28285346	28285593	248	28285461	4.3978	XKR8
chr1	28293561	28293763	203	28293734	3.51824	XKR8
chr1	28422771	28422999	229	28422878	4.77252	EYA3
chr1	28562546	28562759	214	28562719	1.45531	ATPIF1
chr1	28607211	28607719	509	28607523	4.4891	SESN2
chr1	28660904	28661471	568	28661117	4.07794	MED18
chr1	28792934	28793232	299	28793076	4.11654	PHACTR4
chr1	28800010	28800587	578	28800432	4.10818	SNHG3
chr1	28823038	28823384	347	28823235	3.33245	SNHG3
chr1	28864296	28864686	391	28864484	1.76111	TRNAU1AP
chr1	28864960	28865199	240	28865078	2.06239	TRNAU1AP
chr1	28903940	28904270	331	28904098	3.25791	SNORD99
chr1	28920182	28920854	673	28920464	3.07646	RAB42
chr1	28920933	28921916	984	28921776	3.49602	RAB42
chr1	28929814	28930097	284	28929925	4.12769	RAB42
chr1	29040579	29041820	1242	29040886	6.86939	YTHDF2
chr1	29068960	29070426	1467	29070240	4.1009	YTHDF2
chr1	29095343	29095695	353	29095552	5.17524	YTHDF2
chr1	29313826	29314349	524	29314146	6.41494	EPB41
chr1	29443286	29443777	492	29443730	2.40393	TMEM200B
chr1	29445841	29446208	368	29446002	2.88106	TMEM200B
chr1	29475182	29475739	558	29475378	2.35215	TMEM200B
chr1	29519755	29520144	390	29519973	5.17963	SRSF4
chr1	31191754	31191999	246	31191914	3.51824	MATN1-AS1
chr1	31194223	31194784	562	31194617	4.20234	MATN1
chr1	31342733	31343051	319	31342886	3.6923	SDC3
chr1	31345582	31346047	466	31345765	6.42924	SDC3
chr1	31347206	31347512	307	31347340	4.936	SDC3
chr1	31349478	31349773	296	31349594	4.02336	SDC3
chr1	31532178	31532537	360	31532369	4.02409	PUM1
chr1	31836817	31837507	691	31837026	2.7849	FABP3
chr1	32095929	32096283	355	32096123	2.99667	HCRTR1
chr1	32100966	32101196	231	32101031	3.35114	PEF1
chr1	32192801	32193221	421	32192967	3.56147	COL16A1
chr1	32196612	32196909	298	32196773	2.12576	COL16A1
chr1	32221857	32222412	556	32222208	5.34627	MIR4254
chr1	32620079	32620291	213	32620184	5.17963	TXLNA
chr1	32635385	32635589	205	32635512	3.19711	TXLNA
chr1	32636461	32636757	297	32636604	3.44958	TXLNA
chr1	32641608	32641949	342	32641798	2.45129	TXLNA
chr1	32645810	32646031	222	32645939	3.19848	TXLNA
chr1	32646750	32647028	279	32646914	2.84752	TXLNA
chr1	32660393	32660960	568	32660698	4.22161	CCDC28B
chr1	32667387	32667598	212	32667518	3.86932	CCDC28B
chr1	32672893	32673918	1026	32673489	7.73226	DCDC2B
chr1	32681896	32682450	555	32682125	8.40469	EIF3I
chr1	32697305	32697542	238	32697432	3.43938	TMEM234
chr1	32706425	32706624	200	32706492	2.54095	MTMR9LP
chr1	32707033	32707400	368	32707206	6.64557	MTMR9LP
chr1	32708020	32708263	244	32708141	3.42051	MTMR9LP
chr1	32712770	32713360	591	32713062	4.69423	FAM167B
chr1	32800141	32800392	252	32800220	1.79244	MARCKSL1
chr1	32829163	32829389	227	32829269	3.32278	TSSK3
chr1	32832080	32832359	280	32832179	3.07188	TSSK3
chr1	32834062	32834276	215	32834112	3.52077	TSSK3
chr1	32841909	32842126	218	32842003	2.25299	TSSK3
chr1	33065700	33066168	469	33065824	2.63868	ZBTB8OS
chr1	33147075	33147359	285	33147209	3.42051	SYNC
chr1	33160453	33160675	223	33160543	3.12733	SYNC
chr1	33161120	33161579	460	33161363	4.98418	SYNC
chr1	33236919	33237141	223	33237006	2.56423	KIAA1522
chr1	33237595	33237985	391	33237824	4.03378	KIAA1522
chr1	33238345	33238636	292	33238508	6.34743	KIAA1522
chr1	33238752	33238957	206	33238839	2.3099	KIAA1522
chr1	33291860	33292438	579	33292245	7.59702	YARS
chr1	33402374	33402947	574	33402703	5.0536	RNF19B
chr1	33473732	33473944	213	33473836	3.05388	AK2
chr1	33612599	33612925	327	33612772	5.37509	TRIM62
chr1	33764917	33765340	424	33765142	10.2345	A3GALT2
chr1	33790282	33790681	400	33790496	3.01613	A3GALT2
chr1	33944781	33945076	296	33944918	4.69099	ZSCAN20
chr1	33956637	33957232	596	33957037	6.35238	ZSCAN20
chr1	33958874	33959148	275	33959014	5.76601	ZSCAN20
chr1	33960412	33960640	229	33960535	3.22505	ZSCAN20
chr1	33960902	33961101	200	33961057	2.44322	ZSCAN20
chr1	35320932	35321571	640	35321303	3.38585	SMIM12
chr1	35580639	35580903	265	35580778	3.22505	ZMYM1
chr1	35824687	35824978	292	35824805	4.88645	ZMYM4
chr1	35885121	35885729	609	35885381	5.47282	KIAA0319L
chr1	35899485	35899735	251	35899620	3.78806	KIAA0319L
chr1	35972315	35972738	424	35972548	3.6891	KIAA0319L
chr1	36025878	36026488	611	36026130	4.40182	NCDN
chr1	36179719	36180549	831	36180382	4.88687	C1orf216
chr1	36181247	36182293	1047	36181552	4.6052	C1orf216
chr1	36225983	36226492	510	36226264	7.32967	CLSPN
chr1	36229918	36230323	406	36230064	4.20234	CLSPN
chr1	36385253	36385572	320	36385432	4.98031	AGO3
chr1	36558646	36559340	695	36558813	2.95323	ADPRHL2
chr1	36602486	36602949	464	36602732	2.71971	COL8A2
chr1	36754571	36755155	585	36754899	3.44958	SH3D21
chr1	36769360	36769838	479	36769658	3.34457	SH3D21
chr1	36787714	36788126	413	36787829	8.66005	EVA1B
chr1	36807186	36807418	233	36807264	1.84803	EVA1B
chr1	36857014	36857221	208	36857117	3.12733	STK40
chr1	36859251	36859848	598	36859517	2.58192	LSM10
chr1	36921013	36921291	279	36921130	3.74331	OSCP1
chr1	37920649	37921586	938	37921292	5.98902	LINC01137
chr1	37939790	37940008	219	37939883	3.90916	LINC01137
chr1	37941001	37941397	397	37941244	4.30007	ZC3H12A
chr1	37948482	37948866	385	37948661	5.47282	MIR6732
chr1	38003201	38003701	501	38003459	10.2562	SNIP1
chr1	38005852	38006460	609	38006274	6.52287	SNIP1
chr1	38019697	38019904	208	38019789	4.10462	SNIP1
chr1	38148542	38148806	265	38148654	3.61973	C1orf109
chr1	38155981	38156246	266	38156105	4.69099	C1orf109
chr1	38173874	38174200	327	38174042	6.06399	CDCA8
chr1	38265312	38265857	546	38265620	6.56839	MANEAL
chr1	38265939	38266229	291	38266100	2.99514	MANEAL
chr1	38280502	38281189	688	38280997	5.86374	YRDC
chr1	38287850	38288157	308	38288000	6.25465	YRDC
chr1	38323058	38323464	407	38323290	5.57055	MTF1
chr1	38462871	38463188	318	38463014	3.68537	SF3A3
chr1	39176161	39176612	452	39176426	1.71584	RRAGC
chr1	39304602	39305316	715	39304756	5.97692	RRAGC
chr1	39494272	39494494	223	39494434	3.39152	NDUFS5
chr1	39853928	39854267	340	39854115	4.69099	KIAA0754
chr1	39875315	39876166	852	39875972	5.86374	KIAA0754
chr1	39876837	39877410	574	39877241	4.69099	KIAA0754
chr1	39877542	39878567	1026	39877739	5.27736	KIAA0754
chr1	39977779	39978019	241	39977911	3.12733	OXCT2P1
chr1	39980761	39980996	236	39980866	3.32278	OXCT2P1
chr1	39981420	39981619	200	39981563	2.54095	OXCT2P1
chr1	39981690	39982254	565	39981839	4.30007	OXCT2P1
chr1	40224048	40224247	200	40224099	2.54095	OXCT2
chr1	40224430	40224838	409	40224625	3.42051	OXCT2
chr1	40225237	40225599	363	40225403	4.30007	OXCT2
chr1	40235282	40235846	565	40235540	4.69099	OXCT2
chr1	40236559	40236794	236	40236689	3.32278	OXCT2
chr1	40239537	40239777	241	40239643	3.12733	OXCT2
chr1	40361640	40362292	653	40361809	4.78872	MYCL
chr1	40362413	40363295	883	40362585	4.20234	MYCL
chr1	40723079	40723600	522	40723413	6.7433	ZMPSTE24
chr1	40758097	40758390	294	40758260	5.51078	COL9A2
chr1	40887536	40887842	307	40887704	3.64119	SMAP2
chr1	40980268	40980675	408	40980476	5.37509	EXO5
chr1	41326884	41327379	496	41327038	3.44018	CITED4
chr1	41493698	41493908	211	41493767	2.05175	SLFNL1
chr1	41827478	41827731	254	41827573	4.49553	FOXO6
chr1	41847197	41847418	222	41847360	3.25453	FOXO6
chr1	41848105	41848325	221	41848242	3.32278	FOXO6
chr1	41944656	41945188	533	41945028	2.93017	EDN2
chr1	42645166	42645549	384	42645369	4.01462	GUCA2A
chr1	42925473	42925832	360	42925637	2.21253	PPCS
chr1	42965864	42966117	254	42965943	2.64959	CCDC30
chr1	43148000	43148262	263	43148158	2.60143	YBX1
chr1	43212120	43212497	378	43212252	3.7635	CLDN19
chr1	43240810	43241187	378	43241006	4.7808	C1orf50
chr1	43299974	43300363	390	43300197	5.17963	ERMAP
chr1	43300415	43300777	363	43300587	3.0296	ERMAP
chr1	43308208	43308969	762	43308684	5.57055	ZNF691
chr1	43316533	43316966	434	43316732	9.05256	ZNF691
chr1	43317071	43317919	849	43317347	6.02888	ZNF691
chr1	43392135	43392845	711	43392317	3.20619	SLC2A1-AS1
chr1	43424371	43424624	254	43424491	6.2107	SLC2A1-AS1
chr1	43829397	43829649	253	43829508	2.26263	MIR6734
chr1	43916035	43916784	750	43916635	4.3494	MIR6735
chr1	44056517	44056836	320	44056688	4.34394	KDM4A
chr1	44069279	44069752	474	44069597	3.89188	KDM4A
chr1	44169938	44170452	515	44170313	4.35548	KDM4A-AS1
chr1	44395845	44396106	262	44396000	2.7813	ARTN
chr1	44396446	44396801	356	44396640	5.12642	ARTN
chr1	44402441	44402822	382	44402616	5.76601	ARTN
chr1	44412613	44413032	420	44412848	2.249	IPO13
chr1	44415024	44415924	901	44415428	4.21908	IPO13
chr1	44421873	44422073	201	44421966	4.10462	IPO13
chr1	44435621	44435859	239	44435766	4.29377	DPH2
chr1	44438073	44438394	322	44438226	2.19439	ATP6V0B
chr1	44451560	44451763	204	44451666	2.56077	B4GALT2
chr1	44455883	44456345	463	44456174	2.30525	CCDC24
chr1	44463165	44463479	315	44463286	2.48606	CCDC24
chr1	44505597	44505811	215	44505708	3.51824	SLC6A9
chr1	44516675	44516883	209	44516814	2.54095	SLC6A9
chr1	44541804	44542105	302	44542035	2.34549	KLF17
chr1	44568762	44569098	337	44568931	4.30007	KLF17
chr1	44570057	44570529	473	44570215	2.83414	KLF17
chr1	44598933	44599320	388	44599124	5.57055	KLF17
chr1	45120288	45120492	205	45120358	2.83414	TMEM53
chr1	45203730	45203943	214	45203846	3.32278	KIF2C
chr1	45205307	45205542	236	45205472	3.32278	KIF2C
chr1	45478396	45478627	232	45478543	4.55149	UROD
chr1	45483370	45483580	211	45483460	3.42051	UROD
chr1	45483777	45484220	444	45484005	7.13421	UROD
chr1	45484332	45484583	252	45484450	3.42051	UROD
chr1	45484753	45484977	225	45484860	3.22505	UROD
chr1	45792499	45792927	429	45792688	3.75563	HPDL
chr1	45793187	45794194	1008	45793458	2.6683	HPDL
chr1	45808728	45809384	657	45808999	5.77374	MUTYH
chr1	45810889	45811250	362	45811079	3.06971	MUTYH
chr1	45974490	45974945	456	45974773	4.35548	MMACHC
chr1	45975918	45976264	347	45976068	5.4864	MMACHC
chr1	46049110	46049503	394	46049325	4.88645	NASP
chr1	46072924	46073299	376	46073101	5.73501	CCDC17
chr1	46073594	46073900	307	46073754	5.3967	CCDC17
chr1	46084219	46084418	200	46084334	2.93187	CCDC17
chr1	46165520	46165793	274	46165665	4.3978	TMEM69
chr1	46500472	46501738	1267	46500857	3.85133	PIK3R3
chr1	46509093	46509459	367	46509223	4.69099	PIK3R3
chr1	46654461	46654663	203	46654550	2.05374	POMGNT1
chr1	46751098	46751691	594	46751530	2.59339	LRRC41
chr1	46810395	46810760	366	46810593	4.28311	NSUN4
chr1	46827262	46827581	320	46827456	2.4482	NSUN4
chr1	47073879	47074334	456	47073949	2.83414	MKNK1
chr1	47075090	47075450	361	47075271	6.45011	MKNK1
chr1	47078686	47079163	478	47078998	3.81143	MOB3C
chr1	47101390	47101632	243	47101489	2.31739	MOB3C
chr1	47716869	47717497	629	47717308	6.31577	TAL1
chr1	47745978	47746780	803	47746611	4.89847	STIL
chr1	47898482	47898780	299	47898673	3.7137	FOXD2-AS1
chr1	47899508	47899754	247	47899576	2.93187	FOXD2-AS1
chr1	51434376	51435049	674	51434607	4.21888	CDKN2C
chr1	51435284	51435759	476	51435366	2.80961	CDKN2C
chr1	51439468	51439884	417	51439684	4.86244	CDKN2C
chr1	51475228	51475654	427	51475472	2.24777	CDKN2C
chr1	51736707	51737078	372	51736875	8.58674	TTC39A
chr1	51822375	51822577	203	51822443	3.32278	TTC39A
chr1	52344038	52344429	392	52344143	2.62612	NRDC
chr1	52497903	52498662	760	52498222	5.84788	KTI12
chr1	52498744	52499193	450	52498930	3.85694	KTI12
chr1	52520773	52521340	568	52520846	4.98418	TXNDC12
chr1	52552278	52552514	237	52552443	3.27171	BTF3L4
chr1	52704016	52704718	703	52704520	4.59326	ZFYVE9
chr1	52818301	52818967	667	52818526	3.74046	CC2D1B
chr1	52859186	52859489	304	52859310	2.69989	ORC1
chr1	52882205	52882418	214	52882362	4.30007	PRPF38A
chr1	52883397	52883745	349	52883559	5.12808	PRPF38A
chr1	52940671	52941124	454	52940935	6.05919	PRPF38A
chr1	53153208	53153924	717	53153690	7.18657	COA7
chr1	53236687	53237375	689	53237233	6.05919	ZYG11B
chr1	53322690	53322917	228	53322776	3.00536	ZYG11A
chr1	53323009	53323345	337	53323177	3.61597	ZYG11A
chr1	53358604	53359000	397	53358855	6.84102	ECHDC2
chr1	53359903	53360133	231	53359992	4.3978	ECHDC2
chr1	53385982	53386181	200	53386169	2.53988	ECHDC2
chr1	53675624	53676753	1130	53676663	3.11496	C1orf123
chr1	53679494	53679699	206	53679621	3.17333	C1orf123
chr1	53679940	53680479	540	53680304	3.78492	C1orf123
chr1	53685883	53686147	265	53686007	4.30007	C1orf123
chr1	53709854	53710087	234	53709925	2.34549	LOC100507564
chr1	54233441	54233793	353	54233617	9.87408	GLIS1
chr1	54317516	54317723	208	54317593	3.6923	NDC1
chr1	54417614	54417901	288	54417791	2.44787	LRRC42
chr1	54518793	54519145	353	54518965	3.2386	TMEM59
chr1	54561968	54562647	680	54562129	4.69459	MIR4781
chr1	54639019	54639337	319	54639167	5.37509	CDCP2
chr1	54639676	54640516	841	54640322	7.23194	CDCP2
chr1	55075086	55075533	448	55075240	3.32278	FAM151A
chr1	55207099	55207979	881	55207652	3.20591	PARS2
chr1	55223325	55224663	1339	55224425	8.61407	PARS2
chr1	55316254	55316639	386	55316470	2.24204	DHCR24
chr1	55316797	55317129	333	55316974	1.90351	DHCR24
chr1	55317590	55318098	509	55317831	2.19757	DHCR24
chr1	55505176	55505400	225	55505308	4.30081	PCSK9
chr1	55516059	55516358	300	55516199	5.96146	PCSK9
chr1	55516799	55517032	234	55516918	3.12733	PCSK9
chr1	55529456	55530254	799	55530044	2.64157	PCSK9
chr1	55534373	55534752	380	55534559	5.37509	PCSK9
chr1	59004685	59004884	200	59004729	2.73641	OMA1
chr1	59247439	59248000	562	59247742	8.7956	JUN
chr1	61553919	61554284	366	61554109	6.25465	NFIA
chr1	61920918	61921390	473	61921029	3.51824	MGC34796
chr1	62703717	62704119	403	62703952	3.78754	L1TD1
chr1	62738270	62738567	298	62738413	4.00689	KANK4
chr1	62739000	62739854	855	62739607	3.32193	KANK4
chr1	62740286	62740827	542	62740521	4.35235	KANK4
chr1	62910474	62910795	322	62910614	6.54784	USP1
chr1	62916121	62916420	300	62916300	3.81143	USP1
chr1	64058942	64059225	284	64059156	2.21794	PGM1
chr1	65157044	65157944	901	65157555	4.59326	RAVER2
chr1	65243351	65243704	354	65243521	4.60694	RAVER2
chr1	65296713	65296916	204	65296825	3.51824	RAVER2
chr1	65298519	65298719	201	65298632	3.42051	RAVER2
chr1	67450231	67450511	281	67450358	4.30007	MIER1
chr1	67878695	67879034	340	67878853	2.86166	SERBP1
chr1	68153375	68153721	347	68153552	5.47025	GADD45A
chr1	68171062	68171323	262	68171200	4.84632	GADD45A
chr1	68591693	68591948	256	68591798	2.20567	MIR1262
chr1	68627217	68627479	263	68627281	4.11654	MIR1262
chr1	68698037	68698273	237	68698111	3.32011	WLS
chr1	70716211	70716535	325	70716372	6.38837	SRSF11
chr1	78031326	78031530	205	78031410	3.32278	ZZZ3
chr1	78097676	78097980	305	78097782	2.34549	ZZZ3
chr1	78276501	78276718	218	78276568	2.29755	FAM73A
chr1	78478903	78479110	208	78479049	2.44322	DNAJB4
chr1	84709853	84710161	309	84710088	4.0097	SAMD13
chr1	84944901	84945165	265	84945007	5.66828	RPF1
chr1	85392152	85392416	265	85392284	4.98418	LPAR3
chr1	85718119	85718456	338	85718335	4.69099	C1orf52
chr1	85733317	85733630	314	85733477	3.67385	C1orf52
chr1	86048469	86049028	560	86048654	2.57276	CYR61
chr1	86173606	86173928	323	86173743	3.0296	ZNHIT6
chr1	87208713	87208990	278	87208857	4.59326	SH3GLB1
chr1	87570223	87570497	275	87570329	3.32278	LINC01140
chr1	87794531	87794748	218	87794639	4.88645	LMO4
chr1	87810496	87810821	326	87810673	2.49205	LMO4
chr1	89298968	89299209	242	89299083	3.7137	GTF2B
chr1	89448236	89448529	294	89448357	3.18095	RBMXL1
chr1	89449130	89449603	474	89449388	1.80105	RBMXL1
chr1	90179206	90179435	230	90179322	2.93187	LRRC8C
chr1	90179962	90180489	528	90180055	3.42051	LRRC8C
chr1	90287133	90287332	200	90287171	2.83414	LRRC8D
chr1	90398999	90399622	624	90399284	3.09617	GEMIN8P4
chr1	90399930	90401326	1397	90400974	6.18646	GEMIN8P4
chr1	91793751	91793958	208	91793911	2.55198	HFM1
chr1	91794359	91794792	434	91794541	2.62173	HFM1
chr1	91795022	91795287	266	91795212	1.6969	HFM1
chr1	91795358	91795560	203	91795374	1.5999	HFM1
chr1	91989567	91989872	306	91989706	5.96146	CDC7
chr1	92000014	92000280	267	92000154	4.10462	CDC7
chr1	92540850	92541051	202	92540892	2.19928	SETSIP
chr1	92940597	92941558	962	92941361	6.64557	GFI1
chr1	93308675	93308937	263	93308830	2.54095	SNORA66
chr1	93309185	93309387	203	93309299	2.05231	SNORA66
chr1	93602263	93602545	283	93602378	3.42051	TMED5
chr1	93811898	93812360	463	93812170	2.45346	DR1
chr1	94047900	94048514	615	94048189	5.09339	BCAR3
chr1	94639457	94640254	798	94639839	5.27736	ABCA4
chr1	95709931	95710169	239	95710042	3.51824	RWDD3
chr1	100434955	100435356	402	100435117	5.57055	SLC35A3
chr1	100547516	100547916	401	100547730	2.33105	MFSD14A
chr1	100797589	100797832	244	100797759	5.86374	CDC14A
chr1	101339521	101339875	355	101339711	5.96146	EXTL2
chr1	101343107	101343433	327	101343254	5.37509	EXTL2
chr1	101455855	101456248	394	101456022	2.75899	DPH5
chr1	101552337	101552675	339	101552504	6.64557	LOC102606465
chr1	104615930	104616177	248	104616071	4.08043	LOC100129138
chr1	107599258	107600681	1424	107600370	5.76708	PRMT6
chr1	108679168	108679376	209	108679303	3.32278	SLC25A24
chr1	108743339	108743615	277	108743501	3.51824	SLC25A24
chr1	109103080	109103470	391	109103209	5.47282	FAM102B
chr1	109177705	109178010	306	109177841	3.77817	HENMT1
chr1	109191310	109191592	283	109191426	2.44079	HENMT1
chr1	109241987	109242657	671	109242523	5.09891	PRPF38B
chr1	109472327	109472552	226	109472462	3.51824	CLCC1
chr1	109475007	109475207	201	109475064	2.8996	CLCC1
chr1	109637120	109637433	314	109637252	3.88488	TMEM167B
chr1	109757122	109757700	579	109757508	10.8814	SARS
chr1	109780332	109780681	350	109780548	2.08897	CELSR2
chr1	109793085	109793678	594	109793397	4.98642	CELSR2
chr1	109793784	109795956	2173	109794030	5.54156	CELSR2
chr1	109816250	109816485	236	109816385	2.83414	PSRC1
chr1	109816718	109817456	739	109817204	6.9039	PSRC1
chr1	109822396	109822792	397	109822603	2.796	PSRC1
chr1	110033840	110034203	364	110034048	6.15692	CYB561D1
chr1	110038501	110039057	557	110038714	4.20234	CYB561D1
chr1	110047554	110047978	425	110047788	4.20234	AMIGO1
chr1	110049923	110051446	1524	110050553	4.90659	AMIGO1
chr1	110134858	110135256	399	110135036	7.65385	MIR197
chr1	110207667	110208020	354	110207824	6.46096	GSTM2
chr1	110222457	110222672	216	110222550	4.30007	GSTM1
chr1	110240911	110241126	216	110241009	4.30007	GSTM1
chr1	110279231	110279515	285	110279368	3.14869	GSTM3
chr1	110465847	110466492	646	110466019	4.98418	CSF1
chr1	110471420	110472614	1195	110471609	7.72059	CSF1
chr1	110596221	110596627	407	110596436	5.00929	ALX3
chr1	110766032	110766520	489	110766190	5.06618	KCNC4
chr1	110775531	110775730	200	110775610	3.12733	KCNC4
chr1	110882012	110882273	262	110882177	4.78772	RBM15
chr1	110882491	110884859	2369	110883621	8.08326	RBM15
chr1	111390379	111391361	983	111391058	6.31293	CD53
chr1	111490589	111491029	441	111490757	4.69099	LRIF1
chr1	111690167	111690372	206	111690326	3.44423	DRAM2
chr1	112266372	112266603	232	112266478	2.93187	FAM212B
chr1	112266682	112267135	454	112266955	6.7433	FAM212B
chr1	112269368	112270206	839	112269992	5.86374	FAM212B
chr1	112308434	112309760	1327	112308893	8.86371	FAM212B
chr1	112998625	113000761	2137	112998831	7.72059	MIR4256
chr1	113161622	113161951	330	113161716	4.12769	ST7L
chr1	113217354	113217566	213	113217482	5.57784	MOV10
chr1	113456353	113456895	543	113456667	3.452	AKR7A2P1
chr1	113459895	113460678	784	113460072	3.58253	AKR7A2P1
chr1	113499034	113499889	856	113499257	5.21208	SLC16A1-AS1
chr1	113666548	113666800	253	113666682	2.63868	LRIG2
chr1	114184588	114184944	357	114184735	6.54784	PHTF1
chr1	114226292	114226604	313	114226469	4.69099	PHTF1
chr1	114291756	114292103	348	114291938	3.61597	PHTF1
chr1	114308606	114309000	395	114308814	6.54784	PHTF1
chr1	114340166	114340651	486	114340487	5.66828	RSBN1
chr1	114437711	114437949	239	114437877	2.9616	BCL2L15
chr1	114453984	114455608	1625	114454338	5.79553	DCLRE1B
chr1	114482931	114483965	1035	114483534	4.04872	HIPK1
chr1	114940076	114940489	414	114940292	6.35238	TRIM33
chr1	115110607	115110916	310	115110743	3.98299	BCAS2
chr1	115292713	115292929	217	115292777	3.48063	CSDE1
chr1	115316769	115317050	282	115316917	4.98418	SIKE1
chr1	115457201	115457489	289	115457337	6.0998	SYCP1
chr1	116206169	116206568	400	116206357	3.76579	VANGL1
chr1	116233641	116234462	822	116234229	5.82471	VANGL1
chr1	116948012	116948537	526	116948298	5.57055	ATP1A1-AS1
chr1	117078669	117078901	233	117078781	3.61597	CD58
chr1	117117359	117117637	279	117117538	3.08505	CD58
chr1	117118997	117119620	624	117119444	4.3939	CD58
chr1	117119732	117120193	462	117119956	5.07851	CD58
chr1	117122251	117122612	362	117122438	7.0425	CD58
chr1	117142727	117142963	237	117142761	1.73258	CD58
chr1	117156625	117156916	292	117156742	4.77861	CD58
chr1	117209100	117209633	534	117209348	4.16392	IGSF3
chr1	117503811	117504234	424	117504055	5.00417	CD101
chr1	117529419	117529784	366	117529591	5.17638	CD101
chr1	117617634	117618330	697	117617814	5.69919	TTF2
chr1	117654802	117655158	357	117654990	7.29873	TRIM45
chr1	117660744	117661477	734	117660975	5.10829	TRIM45
chr1	117663476	117663943	468	117663628	4.72271	TRIM45
chr1	117910497	117910930	434	117910837	3.0296	MAN1A2
chr1	118165593	118167005	1413	118166464	11.3345	FAM46C
chr1	118501924	118502244	321	118502112	3.82004	WDR3
chr1	119575473	119576036	564	119575707	4.42829	WARS2-IT1
chr1	119682978	119683261	284	119683137	5.81693	LOC101929147
chr1	119721215	119721414	200	119721371	2.54095	WARS2
chr1	119721941	119722147	207	119722117	2.44322	WARS2
chr1	119722819	119723141	323	119722965	5.96146	WARS2
chr1	119725494	119725909	416	119725638	5.96146	WARS2
chr1	120165435	120165794	360	120165689	3.32278	LINC00622
chr1	120166330	120166808	479	120166502	7.52513	ZNF697
chr1	120168537	120168762	226	120168681	4.00689	ZNF697
chr1	120254454	120254664	211	120254593	3.32897	PHGDH
chr1	120457325	120458147	823	120457938	3.90022	ADAM30
chr1	120458318	120458546	229	120458441	2.15225	ADAM30
chr1	120458932	120459251	320	120459025	1.68785	ADAM30
chr1	120836229	120836532	304	120836349	4.91273	FAM72B
chr1	120838382	120838597	216	120838484	3.12733	FAM72B
chr1	120838893	120839581	689	120839114	8.06686	FAM72B
chr1	121129387	121129909	523	121129720	3.38233	SRGAP2-AS1
chr1	121260581	121261021	441	121260727	5.3967	EMBP1
chr1	143743513	143743763	251	143743704	3.66911	LINC01138
chr1	143743820	143744618	799	143744114	5.09079	LINC01138
chr1	143912716	143913231	516	143913014	7.22676	FAM72D
chr1	143913528	143913748	221	143913636	3.22505	FAM72C
chr1	143915586	143915889	304	143915768	5.06915	FAM72C
chr1	144300639	144300848	210	144300728	3.88169	LINC00623
chr1	144339795	144340055	261	144339975	3.0646	LINC00623
chr1	144340122	144340931	810	144340439	4.63225	LINC00623
chr1	144480868	144481076	209	144480957	3.85138	PPIAL4A
chr1	144520089	144521200	1112	144520673	4.84671	PFN1P2
chr1	144521463	144521662	200	144521549	3.22505	PFN1P2
chr1	144828448	144828962	515	144828692	3.62975	PDE4DIP
chr1	144835829	144836182	354	144836002	4.78872	PDE4DIP
chr1	144902846	144903181	336	144903015	4.58998	PDE4DIP
chr1	144930703	144931501	799	144930941	2.65406	PDE4DIP
chr1	144931930	144932140	211	144932049	2.93187	PDE4DIP
chr1	145004798	145004999	202	145004947	1.50163	PDE4DIP
chr1	145096342	145096546	205	145096456	4.93647	SEC22B
chr1	145368402	145368771	370	145368672	4.20962	LOC101928979
chr1	145375710	145376364	655	145375892	5.37509	LOC101928979
chr1	145456346	145456822	477	145456670	4.3978	POLR3GL
chr1	145473792	145474725	934	145474249	8.30696	LIX1L
chr1	145507895	145508256	362	145508090	2.96456	RBM8A
chr1	145522447	145522941	495	145522677	4.31498	ITGA10
chr1	145688008	145688295	288	145688157	3.63364	CD160
chr1	145764710	145765186	477	145764799	2.67024	PDZK1
chr1	145923276	145923744	469	145923663	2.43805	PDZK1P1
chr1	146033963	146034448	486	146034259	4.63684	NBPF11
chr1	146079908	146080148	241	146080022	2.22222	NBPF11
chr1	146214984	146215418	435	146215169	3.67162	NBPF11
chr1	146465778	146466283	506	146466112	4.69099	LOC728989
chr1	146473187	146473515	329	146473336	4.88645	LOC728989
chr1	147090638	147092571	1934	147091229	7.857	ACP6
chr1	147095723	147095926	204	147095884	2.63868	ACP6
chr1	147096127	147096954	828	147096363	7.68883	ACP6
chr1	147142248	147142603	356	147142444	4.37924	ACP6
chr1	147464982	147465450	469	147465369	2.43805	PDZK1P1
chr1	147575744	147576229	486	147576040	4.63684	NBPF11
chr1	147621744	147621984	241	147621858	2.22222	NBPF11
chr1	147760700	147761036	337	147760914	2.83414	LOC101927468
chr1	147931039	147932128	1090	147931637	4.63225	PPIAL4C
chr1	148004452	148004832	381	148004648	5.57055	RNVU1-19
chr1	148175923	148176380	458	148176210	4.14228	PPIAL4F
chr1	148193700	148194606	907	148194164	2.2955	PPIAL4F
chr1	148194755	148194980	226	148194893	2.09761	PPIAL4F
chr1	148195193	148195553	361	148195390	3.54608	PPIAL4F
chr1	148251783	148252209	427	148251966	5.57784	PPIAL4D
chr1	148594307	148594834	528	148594654	5.92485	NBPF15
chr1	148756406	148756857	452	148756698	5.92485	PPIAL4E
chr1	149286829	149287339	511	149287100	2.73641	LOC388692
chr1	149288137	149288409	273	149288263	4.00689	FAM231D
chr1	149289392	149289650	259	149289506	3.61597	FAM231D
chr1	149291122	149291418	297	149291279	5.86374	FAM231D
chr1	149576296	149577386	1091	149576788	5.03109	LINC00623
chr1	149616451	149616651	201	149616567	2.92435	RNVU1-20
chr1	149673683	149673938	256	149673823	4.00689	RNVU1-20
chr1	149674968	149675191	224	149675108	3.12733	RNVU1-20
chr1	149803395	149804062	668	149803642	4.97943	HIST2H4B
chr1	149804159	149804398	240	149804319	3.7838	HIST2H4A
chr1	149805648	149806276	629	149805846	10.1638	HIST2H4A
chr1	149830670	149831298	629	149831100	10.1638	HIST2H4B
chr1	149832548	149832787	240	149832627	3.7838	HIST2H4B
chr1	149832884	149833551	668	149833303	5.14317	HIST2H4A
chr1	149857267	149857510	244	149857409	4.18894	HIST2H2BE
chr1	149858062	149858271	210	149858128	2.55249	HIST2H2BE
chr1	149871255	149872228	974	149871939	3.26481	BOLA1
chr1	149898415	149898863	449	149898509	2.50145	SF3B4
chr1	149915509	149916978	1470	149915944	6.19961	MTMR11
chr1	150039388	150039815	428	150039581	3.4542	VPS45
chr1	150131463	150131764	302	150131641	5.37509	PLEKHO1
chr1	150266227	150266529	303	150266411	4.14639	MRPS21
chr1	150280382	150280649	268	150280636	1.37907	PRPF3
chr1	150443099	150443813	715	150443623	4.64171	TARS2
chr1	150443898	150445111	1214	150444651	4.52145	TARS2
chr1	150445168	150445811	644	150445455	5.52482	TARS2
chr1	150479299	150479778	480	150479600	2.7173	ECM1
chr1	150549434	150550085	652	150549821	4.90381	MCL1
chr1	150550811	150551054	244	150550915	6.52287	MCL1
chr1	150551387	150551689	303	150551516	3.68721	MCL1
chr1	150551854	150552154	301	150551984	6.58002	MCL1
chr1	150597965	150598400	436	150598229	2.12027	ENSA
chr1	150599985	150600205	221	150600024	2.20267	ENSA
chr1	150620596	150621206	611	150620929	5.59208	ENSA
chr1	150902428	150902692	265	150902592	2.16686	SETDB1
chr1	150923093	150923422	330	150923232	5.92485	CERS2
chr1	150932923	150933653	731	150933341	7.04259	CERS2
chr1	150969541	150969857	317	150969677	4.04675	FAM63A
chr1	150974705	150975057	353	150974863	4.8561	FAM63A
chr1	150978909	150979288	380	150979103	5.17963	FAM63A
chr1	151006277	151007524	1248	151006527	4.37843	BNIPL
chr1	151020227	151020532	306	151020394	3.11418	C1orf56
chr1	151020987	151021224	238	151021109	3.16209	C1orf56
chr1	151025380	151025893	514	151025651	2.517	C1orf56
chr1	151039618	151040068	451	151039919	5.37891	GABPB2
chr1	151090445	151090745	301	151090566	3.51824	SEMA6C
chr1	151133182	151133556	375	151133359	4.95477	TNFAIP8L2-SCNM1
chr1	151134379	151134685	307	151134492	5.00182	LYSMD1
chr1	151137636	151137951	316	151137749	4.20962	LYSMD1
chr1	151138057	151138438	382	151138255	5.98889	LYSMD1
chr1	151170988	151171313	326	151171167	3.93942	PIP5K1A
chr1	151206556	151206866	311	151206731	7.70793	PSMD4
chr1	151220502	151220814	313	151220641	3.07881	PSMD4
chr1	151254071	151254663	593	151254483	3.90916	ZNF687
chr1	151258639	151260783	2145	151259122	4.33245	ZNF687
chr1	151264939	151265346	408	151265117	2.16971	ZNF687
chr1	151288137	151289054	918	151288430	3.41805	PI4KB
chr1	151315025	151315371	347	151315274	1.70771	GBAT2
chr1	151375385	151375703	319	151375535	4.24766	PSMB4
chr1	151377284	151378729	1446	151377806	6.45522	PSMB4
chr1	151491145	151491761	617	151491599	5.12064	CGN
chr1	151509746	151510112	367	151509929	3.42051	TUFT1
chr1	151554101	151554644	544	151554449	3.34254	SNX27
chr1	151779116	151780062	947	151779895	4.10462	LINGO4
chr1	151845779	151846181	403	151846006	6.93875	THEM5
chr1	151846320	151846519	200	151846414	3.22505	THEM5
chr1	151846689	151847336	648	151846884	8.32914	THEM5
chr1	151879576	151879849	274	151879760	2.62864	THEM4
chr1	153508572	153508788	217	153508616	2.23765	S100A6
chr1	153516299	153516503	205	153516353	2.16858	LOC101928034
chr1	153517248	153517464	217	153517329	2.90673	LOC101928034
chr1	153518093	153518327	235	153518186	3.92014	LOC101928034
chr1	153533908	153534109	202	153534021	4.84632	S100A2
chr1	153598914	153599574	661	153598976	2.80163	S100A13
chr1	153606478	153606707	230	153606627	3.71494	S100A13
chr1	153617487	153617970	484	153617748	2.63973	S100A13
chr1	153633615	153633855	241	153633782	2.03266	SNAPIN
chr1	153800537	153800799	263	153800686	2.82504	LOC343052
chr1	153902605	153902930	326	153902655	1.9564	GATAD2B
chr1	153936895	153937142	248	153937039	2.73773	SLC39A1
chr1	153939970	153940210	241	153940097	3.81143	SLC39A1
chr1	153949935	153950245	311	153950044	2.88037	JTB
chr1	153950298	153950616	319	153950470	3.4689	JTB
chr1	153950799	153951042	244	153950952	3.3397	JTB
chr1	154155536	154155776	241	154155632	5.33214	TPM3
chr1	154179827	154180137	311	154179954	1.44428	C1orf189
chr1	154184637	154184880	244	154184792	2.49384	C1orf189
chr1	154243452	154243681	230	154243562	3.22505	HAX1
chr1	154321497	154321973	477	154321766	4.03984	ATP8B2
chr1	154437631	154438376	746	154438156	10.2615	SHE
chr1	154522559	154523002	444	154522772	3.21378	UBE2Q1-AS1
chr1	154557209	154557594	386	154557397	3.89064	CHRNB2
chr1	154573624	154574249	626	154573848	3.51219	ADAR
chr1	154574353	154575190	838	154574654	2.23443	ADAR
chr1	154851415	154851624	210	154851504	2.34549	KCNN3
chr1	154851783	154852358	576	154852161	6.64557	KCNN3
chr1	154854512	154855046	535	154854913	5.17963	KCNN3
chr1	154918302	154918709	408	154918467	4.16081	PMVK
chr1	154930866	154931572	707	154931400	3.28165	PBXIP1
chr1	154931736	154932304	569	154931988	2.10247	PYGO2
chr1	154934647	154934851	205	154934838	1.45225	PYGO2
chr1	154936190	154936498	309	154936361	3.23517	PYGO2
chr1	154943005	154943217	213	154943092	2.8077	SHC1
chr1	154955742	154956063	322	154955925	4.71868	FLAD1
chr1	154956218	154956459	242	154956357	5.22439	FLAD1
chr1	154960083	154960359	277	154960296	2.24067	FLAD1
chr1	154960457	154960717	261	154960632	2.77259	FLAD1
chr1	154960903	154961311	409	154961148	2.68912	LENEP
chr1	154974769	154974975	207	154974880	3.7137	ZBTB7B
chr1	154987075	154988159	1085	154987874	2.72832	ZBTB7B
chr1	154988630	154989376	747	154989181	2.84744	ZBTB7B
chr1	155041432	155041927	496	155041682	4.21867	LOC100505666
chr1	155106365	155106667	303	155106554	1.7611	SLC50A1
chr1	155106750	155107048	299	155106927	2.65973	SLC50A1
chr1	155112535	155112820	286	155112654	3.24188	DPM3
chr1	155158325	155158547	223	155158481	3.88488	MUC1
chr1	155180007	155180318	312	155180220	1.88629	MTX1
chr1	155183265	155183474	210	155183424	1.62169	MTX1
chr1	155183716	155184308	593	155183813	2.5374	MTX1
chr1	155203892	155204101	210	155204051	1.62169	GBAP1
chr1	155204344	155204932	589	155204440	2.51041	GBA
chr1	155231956	155232214	259	155232061	7.8507	SCAMP3
chr1	155308032	155308241	210	155308119	3.51824	MIR555
chr1	155408283	155408813	531	155408451	5.66828	POU5F1P4
chr1	155447750	155448064	315	155447891	5.17963	POU5F1P4
chr1	155451381	155452067	687	155451730	7.52513	POU5F1P4
chr1	155490944	155491268	325	155491086	5.17963	ASH1L-AS1
chr1	155532708	155533509	802	155533120	8.62976	ASH1L
chr1	155580441	155580673	233	155580550	3.60253	MSTO2P
chr1	155583740	155584653	914	155584398	4.39824	MSTO2P
chr1	155585723	155586262	540	155586068	7.62286	MSTO2P
chr1	155629469	155629834	366	155629665	2.71876	SCARNA26A
chr1	155630522	155630745	224	155630611	2.31404	SCARNA26A
chr1	155658788	155659212	425	155658973	5.58731	DAP3
chr1	155707890	155708181	292	155708095	1.88845	MSTO2P
chr1	155716021	155716251	231	155716134	3.40469	MSTO2P
chr1	155719605	155720472	868	155720261	4.74211	MSTO2P
chr1	155721810	155722458	649	155722273	7.62286	MSTO2P
chr1	155734892	155735628	737	155735514	2.00379	SCARNA26B
chr1	155736238	155736528	291	155736327	2.93441	SCARNA26B
chr1	155823200	155823624	425	155823514	3.7137	GON4L
chr1	155870047	155870343	297	155870186	5.66828	RIT1
chr1	155882934	155883354	421	155883155	7.38707	RIT1
chr1	155883720	155884037	318	155883878	4.32934	RIT1
chr1	155917525	155917888	364	155917675	3.68529	MIR6738
chr1	155978977	155979484	508	155979285	1.49709	SSR2
chr1	156024509	156024708	200	156024567	4.3978	LAMTOR2
chr1	156046155	156047102	948	156046940	7.4274	MEX3A
chr1	156084412	156084745	334	156084585	3.06653	LMNA
chr1	156169486	156169695	210	156169668	2.54083	SLC25A44
chr1	156169870	156170221	352	156170066	3.97201	SLC25A44
chr1	156180022	156180457	436	156180220	3.30414	PMF1
chr1	156182262	156182491	230	156182391	4.3939	PMF1
chr1	156235778	156236176	399	156235967	2.68347	SMG5
chr1	156254889	156255374	486	156255303	2.54083	TMEM79
chr1	156261298	156262013	716	156261493	6.52287	GLMP
chr1	156495886	156496170	285	156496003	4.79352	MEF2D
chr1	156564447	156565469	1023	156565280	4.1453	APOA1BP
chr1	156607723	156608025	303	156607860	5.66828	BCAN
chr1	156608567	156608941	375	156608756	4.59326	BCAN
chr1	156609027	156609239	213	156609147	2.34549	BCAN
chr1	156609371	156610331	961	156609605	5.00182	BCAN
chr1	156610584	156610902	319	156610746	4.51579	BCAN
chr1	156611490	156612741	1252	156612488	5.46111	BCAN
chr1	156615697	156615980	284	156615834	3.55592	BCAN
chr1	156616401	156616960	560	156616737	3.21203	BCAN
chr1	156640795	156641327	533	156641131	3.79568	NES
chr1	156641539	156642298	760	156642118	3.37866	NES
chr1	156692952	156693335	384	156693141	2.66538	ISG20L2
chr1	156696759	156697603	845	156696896	3.49159	ISG20L2
chr1	156697719	156698254	536	156697856	3.63172	ISG20L2
chr1	156698351	156698918	568	156698612	6.89181	RRNAD1
chr1	156704005	156704225	221	156704096	2.5612	RRNAD1
chr1	156721420	156721633	214	156721516	3.97027	HDGF
chr1	156737295	156737549	255	156737441	3.86245	PRCC
chr1	156756309	156756786	478	156756505	3.27487	PRCC
chr1	157015093	157015340	248	157015233	3.42051	ARHGEF11
chr1	157094616	157095086	471	157094841	8.30696	CYCSP52
chr1	157095324	157095828	505	157095606	8.1115	CYCSP52
chr1	158064390	158065055	666	158064828	4.63225	LOC646268
chr1	158146082	158146337	256	158146157	3.88299	CD1D
chr1	159890238	159890446	209	159890304	3.02153	TAGLN2
chr1	160000001	160000277	277	160000148	3.51824	PIGM
chr1	160000658	160001152	495	160001004	3.42051	PIGM
chr1	160062922	160063121	200	160062976	2.06163	IGSF8
chr1	160187137	160187552	416	160187264	2.52405	LOC729867
chr1	160209668	160210240	573	160209916	2.87049	DCAF8
chr1	160232053	160232291	239	160232149	4.16153	DCAF8
chr1	160967920	160968199	280	160968090	3.75209	F11R
chr1	161009259	161009845	587	161009660	3.72744	TSTD1
chr1	161071900	161072297	398	161071969	3.37067	KLHDC9
chr1	161090484	161090786	303	161090641	3.15483	NIT1
chr1	161091857	161092376	520	161092029	3.36241	NIT1
chr1	161094188	161094414	227	161094235	2.28146	NIT1
chr1	161128189	161128501	313	161128373	1.8537	USP21
chr1	161130513	161130757	245	161130640	2.30456	USP21
chr1	161141402	161141658	257	161141500	1.8812	PPOX
chr1	161196085	161196294	210	161196195	3.81143	TOMM40L
chr1	161198805	161199154	350	161198996	4.21844	MIR5187
chr1	161199959	161200502	544	161200157	4.15634	MIR5187
chr1	161495683	161495993	311	161495797	3.0296	HSPA6
chr1	161719391	161719759	369	161719700	2.82524	DUSP12
chr1	161857611	161857824	214	161857734	2.24777	ATF6
chr1	161928182	161928648	467	161928471	3.63367	OLFML2B
chr1	161953447	161954042	596	161953806	6.35238	OLFML2B
chr1	162353105	162353853	749	162353280	4.98031	C1orf226
chr1	162535742	162536049	308	162535940	3.79946	UAP1
chr1	164528869	164529198	330	164529053	5.46251	PBX1
chr1	165877093	165877334	242	165877119	1.66599	MIR3658
chr1	166039377	166040031	655	166039611	6.35238	MIR921
chr1	166246697	166246936	240	166246771	2.63258	FAM78B
chr1	166818391	166819638	1248	166819144	4.78629	POGK
chr1	166820610	166820916	307	166820749	4.59326	POGK
chr1	166821718	166822330	613	166821956	5.17359	POGK
chr1	167384807	167385426	620	167385229	5.0819	POU2F1
chr1	167498968	167499186	219	167499066	3.22505	CD247
chr1	167757007	167757329	323	167757177	3.22201	MPZL1
chr1	167905104	167905307	204	167905161	2.45571	MPC2
chr1	168053816	168055156	1341	168054920	8.15155	GPR161
chr1	168065835	168066286	452	168065945	3.52152	GPR161
chr1	168211685	168212316	632	168212133	4.535	ANKRD36BP1
chr1	169075503	169075728	226	169075663	3.25805	ATP1B1
chr1	169100480	169100889	410	169100699	2.32684	ATP1B1
chr1	171501638	171502055	418	171501842	4.07587	PRRC2C
chr1	171509118	171509422	305	171509357	2.17785	PRRC2C
chr1	171509792	171510673	882	171510409	5.51167	PRRC2C
chr1	171510988	171511219	232	171511123	3.43086	PRRC2C
chr1	171560721	171561143	423	171560893	3.83284	MYOC
chr1	171750777	171750996	220	171750917	3.31383	METTL13
chr1	171752783	171753268	486	171752959	3.40037	METTL13
chr1	171765547	171765990	444	171765778	3.56575	METTL13
chr1	172410703	172410999	297	172410839	4.00147	PIGC
chr1	172411179	172412073	895	172411823	5.60917	PIGC
chr1	173703007	173703362	356	173703210	5.86374	KLHL20
chr1	173769382	173769713	332	173769535	9.50976	CENPL
chr1	173772191	173772655	465	173772410	7.50078	CENPL
chr1	173792674	173792885	212	173792795	2.93187	CENPL
chr1	173793781	173794367	587	173794157	3.98601	DARS2
chr1	173839915	173840160	246	173840039	3.32278	ZBTB37
chr1	173855112	173855385	274	173855270	3.42051	ZBTB37
chr1	175014150	175014358	209	175014183	1.82816	MRPS14
chr1	175128723	175129127	405	175128896	3.47804	KIAA0040
chr1	175129497	175129976	480	175129722	5.82572	KIAA0040
chr1	175130072	175130294	223	175130155	2.53925	KIAA0040
chr1	178411967	178412188	222	178412068	2.83414	TEX35
chr1	178427144	178427525	382	178427361	6.54784	TEX35
chr1	178442204	178442527	324	178442407	3.51824	TEX35
chr1	178885364	178885830	467	178885636	7.62286	ANGPTL1
chr1	179012950	179013271	322	179013138	3.55392	FAM20B
chr1	179041021	179041659	639	179041216	4.60258	TOR3A
chr1	179064139	179064604	466	179064405	4.50016	TOR3A
chr1	179076626	179078558	1933	179077978	9.77289	TOR3A
chr1	179322602	179323077	476	179322794	4.47798	AXDND1
chr1	179815186	179815825	640	179815379	10.9456	TOR1AIP2
chr1	179834370	179835056	687	179834734	4.38522	TOR1AIP2
chr1	179851366	179851675	310	179851546	4.59326	TOR1AIP1
chr1	179886804	179887432	629	179887001	6.86479	TOR1AIP1
chr1	180165366	180166083	718	180165689	2.5339	FLJ23867
chr1	180166469	180166700	232	180166630	2.10008	FLJ23867
chr1	180199349	180199642	294	180199488	6.05919	LHX4
chr1	180243188	180244275	1088	180243461	10.4858	LHX4-AS1
chr1	180247658	180247990	333	180247814	2.9946	LHX4-AS1
chr1	180471363	180471737	375	180471445	2.05745	ACBD6
chr1	180471848	180472052	205	180471944	3.21626	ACBD6
chr1	180853189	180853669	481	180853491	7.13421	KIAA1614
chr1	180919311	180919773	463	180919620	4.69099	KIAA1614
chr1	180945269	180945791	523	180945557	5.08664	STX6
chr1	181018126	181018326	201	181018253	3.61597	MR1
chr1	181024409	181025105	697	181024595	5.66828	MR1
chr1	181058273	181058518	246	181058396	4.17136	IER5
chr1	181058693	181059757	1065	181058895	4.65929	IER5
chr1	182058804	182059154	351	182059051	3.12733	ZNF648
chr1	182105343	182105564	222	182105465	2.54095	ZNF648
chr1	182353544	182353905	362	182353670	1.6022	GLUL
chr1	182555013	182555550	538	182555159	4.59326	RNASEL
chr1	182568183	182568382	200	182568295	2.93187	RGS16
chr1	182569171	182569461	291	182569329	4.30007	RGS16
chr1	182585100	182585612	513	182585267	3.51824	LOC284648
chr1	182911385	182911585	201	182911514	3.61597	SHCBP1L
chr1	183111609	183112185	577	183111861	3.15435	LAMC2
chr1	183520918	183521340	423	183521081	2.36691	NCF2
chr1	183522107	183522417	311	183522228	2.95374	NCF2
chr1	183604730	183605000	271	183604845	4.9697	ARPC5
chr1	183895212	183895525	314	183895359	5.76601	COLGALT2
chr1	183895627	183896171	545	183895956	3.61597	COLGALT2
chr1	184588717	184588957	241	184588822	1.86945	EDEM3
chr1	184663157	184663484	328	184663327	5.37509	EDEM3
chr1	184763836	184764072	237	184763970	3.43938	EDEM3
chr1	184764621	184765072	452	184764838	4.99968	EDEM3
chr1	192780593	192780940	348	192780793	4.49553	RGS2
chr1	200375490	200375724	235	200375676	2.63868	ZNF281
chr1	200376121	200378493	2373	200378243	7.04188	ZNF281
chr1	200613439	200613657	219	200613566	3.61597	KIF14
chr1	200635152	200635431	280	200635272	2.10806	LOC101929224
chr1	200635599	200635943	345	200635793	4.00689	LOC101929224
chr1	200707975	200708287	313	200708115	7.72059	CAMSAP2
chr1	200817220	200817496	277	200817396	3.12733	GPR25
chr1	200817948	200818392	445	200818234	4.3978	GPR25
chr1	200818859	200819159	301	200819011	3.32278	GPR25
chr1	200826909	200827348	440	200827100	5.66828	GPR25
chr1	201434872	201435378	507	201435142	2.64807	PHLDA3
chr1	201438131	201438428	298	201438263	5.46251	PHLDA3
chr1	201453583	201453900	318	201453748	1.86231	CSRP1
chr1	201459398	201459605	208	201459429	2.46016	CSRP1
chr1	201465361	201465560	200	201465447	3.77259	CSRP1
chr1	201483580	201484386	807	201484157	8.01377	RPS10P7
chr1	201489159	201489700	542	201489520	4.20624	RPS10P7
chr1	201592286	201592594	309	201592432	4.10462	NAV1
chr1	201618017	201618216	200	201618122	2.83414	NAV1
chr1	201619196	201619532	337	201619462	2.24777	NAV1
chr1	201751600	201751960	361	201751803	6.7433	MIR1231
chr1	201789000	201789618	619	201789285	4.56291	IPO9
chr1	201790230	201790430	201	201790334	3.12733	IPO9
chr1	201790804	201791176	373	201790982	5.37509	IPO9
chr1	201791915	201792139	225	201792056	2.54095	IPO9
chr1	201845074	201845685	612	201845359	2.62303	SHISA4
chr1	201846919	201847653	735	201847499	4.88645	SHISA4
chr1	201847927	201848541	615	201848292	8.1115	SHISA4
chr1	201938497	201938975	479	201938771	2.41033	RNPEP
chr1	201968791	201969012	222	201968916	3.18007	MIR6740
chr1	201969192	201969541	350	201969366	5.37204	MIR6740
chr1	201979222	201979462	241	201979339	1.78946	ELF3
chr1	201984254	201984999	746	201984746	4.05266	ELF3
chr1	201985148	201985490	343	201985313	6.25908	ELF3
chr1	202555262	202555478	217	202555337	2.93187	PPP1R12B
chr1	202697890	202698327	438	202698126	5.29486	SYT2
chr1	202698974	202699195	222	202699024	2.44343	SYT2
chr1	202821327	202822431	1105	202822240	5.10165	LOC148709
chr1	202826621	202827056	436	202826838	3.54537	LOC148709
chr1	202842159	202842678	520	202842607	4.00689	LOC148709
chr1	202843379	202843602	224	202843475	2.54095	LOC148709
chr1	202849938	202850418	481	202850172	4.00436	RABIF
chr1	202860985	202861197	213	202861118	2.38626	RABIF
chr1	202910297	202910598	302	202910461	1.71432	KLHL12
chr1	203135314	203135681	368	203135500	4.20234	MYBPH
chr1	203276128	203276617	490	203276346	6.39387	BTG2
chr1	203276717	203276945	229	203276871	2.66173	BTG2
chr1	203652090	203652474	385	203652321	8.40469	SNORA77
chr1	203708748	203709202	455	203708892	2.9038	LINC00260
chr1	203766213	203766692	480	203766339	3.81143	ZBED6
chr1	203816300	203816673	374	203816535	3.17575	SNRPE
chr1	203821373	203821823	451	203821537	2.9616	SNRPE
chr1	203822652	203823022	371	203822834	4.21713	SNRPE
chr1	204042239	204042476	238	204042353	4.78872	SOX13
chr1	204095012	204095569	558	204095275	6.08819	LOC101929441
chr1	204375193	204375559	367	204375379	6.71296	PPP1R15B
chr1	204378701	204379263	563	204378851	2.60528	PPP1R15B
chr1	204379626	204380227	602	204379919	3.90982	PPP1R15B
chr1	204380363	204381033	671	204380561	3.62108	PPP1R15B
chr1	204393781	204394131	351	204393877	2.60628	PPP1R15B
chr1	204438075	204439044	970	204438788	4.01296	PIK3C2B
chr1	204518284	204518806	523	204518554	9.96835	MDM4
chr1	204586428	204587950	1523	204587615	4.9656	LRRN2
chr1	204588108	204589433	1326	204588434	4.83193	LRRN2
chr1	205052694	205053180	487	205052996	4.98418	TMEM81
chr1	205057677	205058051	375	205057869	6.84102	TMEM81
chr1	205116396	205116862	467	205116609	6.53356	RBBP5
chr1	205138375	205138953	579	205138631	10.2788	DSTYK
chr1	205156621	205156886	266	205156759	5.17963	DSTYK
chr1	205197320	205197643	324	205197454	3.31383	TMCC2
chr1	205238028	205238964	937	205238407	5.48265	TMCC2
chr1	205271473	205271718	246	205271557	3.7137	NUAK2
chr1	205272096	205273240	1145	205272260	8.7956	NUAK2
chr1	205320257	205320457	201	205320396	3.08676	KLHDC8A
chr1	205500393	205500867	475	205500684	3.52094	LOC284578
chr1	205585510	205585792	283	205585646	4.20234	ELK4
chr1	205589099	205589921	823	205589271	7.19462	ELK4
chr1	205632293	205632650	358	205632473	5.23791	SLC45A3
chr1	205687348	205687702	355	205687512	1.85571	NUCKS1
chr1	205719182	205719394	213	205719250	2.88354	NUCKS1
chr1	205738467	205738864	398	205738653	4.76	RAB29
chr1	205739287	205739506	220	205739403	1.68697	RAB29
chr1	205779242	205779626	385	205779418	3.24587	SLC41A1
chr1	205779840	205780220	381	205779993	3.27476	SLC41A1
chr1	206135710	206136015	306	206135832	4.91273	FAM72C
chr1	206137852	206138069	218	206137961	3.12733	FAM72C
chr1	206138369	206138883	515	206138586	7.22676	FAM72C
chr1	206579628	206580150	523	206579961	3.32813	SRGAP2D
chr1	206627504	206627922	419	206627692	6.05919	IKBKE
chr1	206629198	206629456	259	206629294	3.90916	IKBKE
chr1	206634361	206634938	578	206634498	2.49134	IKBKE
chr1	206637003	206637558	556	206637397	5.32378	IKBKE
chr1	206669567	206669804	238	206669678	3.32278	RASSF5
chr1	206760404	206760609	206	206760556	2.73641	EIF2D
chr1	206820695	206822096	1402	206821065	6.01455	DYRK3
chr1	206896871	206897160	290	206896978	3.0296	MAPKAPK2
chr1	206905899	206906279	381	206906085	2.94721	IL10
chr1	207245589	207245834	246	207245691	2.83273	C4BPB
chr1	207252396	207252595	200	207252437	2.44322	C4BPB
chr1	208200210	208200632	423	208200436	5.17963	CD34
chr1	208390071	208390534	464	208390286	9.79314	PLXNA2
chr1	208390891	208391446	556	208391138	8.30696	PLXNA2
chr1	208417286	208417637	352	208417461	4.49553	PLXNA2
chr1	209788354	209788602	249	209788419	2.29938	MIR4260
chr1	209956118	209957114	997	209956505	5.19521	C1orf74
chr1	210010162	210010400	239	210010317	2.13267	DIEXF
chr1	210024505	210025037	533	210024884	3.81143	DIEXF
chr1	210414886	210415245	360	210415047	7.23194	SERTAD4-AS1
chr1	210415327	210415874	548	210415562	11.532	SERTAD4-AS1
chr1	210465921	210467186	1266	210467001	5.47282	HHAT
chr1	211486945	211487247	303	211487078	4.49553	TRAF5
chr1	211545688	211546126	439	211545855	8.1115	LINC00467
chr1	211547704	211547980	277	211547865	3.90916	LINC00467
chr1	211748645	211749258	614	211748940	6.51552	SLC30A1
chr1	211749491	211749714	224	211749556	2.83273	SLC30A1
chr1	211751552	211751960	409	211751815	2.92734	SLC30A1
chr1	211752327	211752680	354	211752483	5.37509	SLC30A1
chr1	211752969	211753568	600	211753150	4.98418	SLC30A1
chr1	211813029	211813257	229	211813124	2.73641	LOC105748977
chr1	211836712	211836923	212	211836765	3.12733	NEK2
chr1	211923127	211923357	231	211923246	3.09123	NEK2
chr1	212115118	212115500	383	212115302	7.30528	DTL
chr1	212273865	212274294	430	212274052	3.9197	MIR3122
chr1	212276113	212276370	258	212276301	2.43704	MIR3122
chr1	212502406	212502621	216	212502493	3.81143	SNORA16B
chr1	212538229	212538687	459	212538454	3.43968	SNORA16B
chr1	212603444	212603647	204	212603541	2.83414	NENF
chr1	212731494	212732086	593	212731890	4.88645	ATF3
chr1	212792645	212793168	524	212792841	2.84977	ATF3
chr1	212859961	212860374	414	212860229	4.45409	BATF3
chr1	212911713	212912073	361	212911864	3.18785	BATF3
chr1	213029994	213030600	607	213030362	4.06533	FLVCR1-AS1
chr1	213031574	213032066	493	213031904	6.54784	FLVCR1
chr1	213414298	213415551	1254	213415363	6.15692	RPS6KC1
chr1	214556724	214557078	355	214556889	4.81883	SMYD2
chr1	214557414	214557982	569	214557799	3.05084	SMYD2
chr1	214818873	214819144	272	214818996	4.88645	CENPF
chr1	214820355	214820589	235	214820449	3.0296	CENPF
chr1	214836923	214837233	311	214837058	5.09891	CENPF
chr1	215793301	215793885	585	215793500	5.35646	KCTD3
chr1	217793187	217793729	543	217793372	8.69788	GPATCH2
chr1	218504191	218504517	327	218504370	5.58138	TGFB2
chr1	219781497	219781826	330	219781685	2.91366	RNU5F-1
chr1	220426803	220427090	288	220426950	3.53491	AURKAPS1
chr1	220439802	220440025	224	220439953	4.0343	AURKAPS1
chr1	220835093	220835623	531	220835285	6.88847	C1orf115
chr1	220870009	220870344	336	220870264	3.42051	C1orf115
chr1	220870581	220870868	288	220870752	4.48747	C1orf115
chr1	220871252	220871770	519	220871580	4.49167	C1orf115
chr1	220928299	220928595	297	220928401	2.74776	2019-03-02
chr1	220929194	220929718	525	220929365	4.30007	2019-03-02
chr1	220986738	220987480	743	220986928	3.69186	LINC01352
chr1	221057512	221058331	820	221057706	8.01377	HLX-AS1
chr1	221912321	221912833	513	221912486	6.44006	DUSP10
chr1	222801190	222801437	248	222801321	3.0296	MIA3
chr1	222802888	222803453	566	222803270	5.57055	MIA3
chr1	222838705	222838993	289	222838839	4.82193	MIA3
chr1	222843156	222843396	241	222843247	3.52129	MIA3
chr1	222885872	222886099	228	222885977	4.00689	BROX
chr1	223175702	223176271	570	223176008	9.28425	TLR5
chr1	223177077	223177508	432	223177275	9.38198	TLR5
chr1	223178252	223178732	481	223178580	6.93875	TLR5
chr1	223178844	223179285	442	223179014	9.47971	TLR5
chr1	223962478	223962678	201	223962605	3.06627	CAPN2
chr1	223968263	223968668	406	223968486	9.08879	TP53BP2
chr1	223983645	223984316	672	223983759	4.51332	TP53BP2
chr1	223986148	223986406	259	223986281	2.21811	TP53BP2
chr1	224045016	224045217	202	224045054	2.04158	TP53BP2
chr1	224345036	224345630	595	224345218	7.249	DEGS1
chr1	224370864	224371069	206	224370991	3.15077	DEGS1
chr1	224377174	224377517	344	224377388	3.36058	DEGS1
chr1	224379946	224380387	442	224380182	2.78403	DEGS1
chr1	224577196	224577666	471	224577451	9.93782	MIR4742
chr1	225635459	225635692	234	225635560	3.7137	LBR
chr1	225635795	225636506	712	225635985	6.77878	LBR
chr1	225674825	225675124	300	225675000	4.49553	LBR
chr1	225685194	225685638	445	225685443	5.85243	LBR
chr1	225706967	225707306	340	225707097	2.20454	LBR
chr1	226172931	226173345	415	226173130	10.2615	SDE2
chr1	226175608	226176111	504	226175802	7.27458	SDE2
chr1	226334097	226334299	203	226334174	2.34549	ACBD3
chr1	226334354	226334645	292	226334477	5.37509	ACBD3
chr1	226340077	226340371	295	226340232	5.57055	ACBD3
chr1	226497441	226497741	301	226497596	6.31808	LIN9
chr1	226595633	226595834	202	226595701	2.97984	PARP1
chr1	226916678	226916942	265	226916814	3.12733	ITPKB
chr1	226923329	226924733	1405	226923590	7.09408	ITPKB
chr1	227083133	227083633	501	227083495	4.38149	PSEN2
chr1	227181733	227181962	230	227181831	3.10896	ADCK3
chr1	227216573	227216835	263	227216689	3.0296	ADCK3
chr1	227505463	227505675	213	227505578	3.12733	CDC42BPA
chr1	227864923	227865178	256	227865080	3.22505	ZNF847P
chr1	227919865	227920565	701	227920347	5.89552	SNAP47
chr1	227920769	227921005	237	227920908	2.79146	SNAP47
chr1	227921648	227921931	284	227921769	4.40776	SNAP47
chr1	227935289	227935873	585	227935735	2.98551	JMJD4
chr1	227946575	227946951	377	227946749	4.38149	JMJD4
chr1	227968384	227968826	443	227968632	3.19387	PRSS38
chr1	228109239	228109629	391	228109419	4.69099	MIR5008
chr1	228288591	228288981	391	228288681	2.00969	C1orf35
chr1	228291512	228292404	893	228292216	9.86443	C1orf35
chr1	228329192	228329472	281	228329298	3.00168	GUK1
chr1	228345939	228346319	381	228346165	6.69766	IBA57-AS1
chr1	228346636	228346904	269	228346752	2.73641	IBA57-AS1
chr1	228362786	228363252	467	228363065	5.94563	IBA57
chr1	228400444	228400658	215	228400562	3.12733	C1orf145
chr1	228479593	228479834	242	228479701	3.61597	C1orf145
chr1	228509068	228509827	760	228509657	6.64557	MIR6742
chr1	228547549	228548061	513	228547872	4.9429	MIR6742
chr1	228548188	228548863	676	228548432	5.30687	MIR6742
chr1	228559219	228559521	303	228559362	3.90916	MIR6742
chr1	228582140	228583776	1637	228582318	3.38696	MIR6742
chr1	228584057	228584788	732	228584232	5.66828	MIR6742
chr1	228644906	228645162	257	228645006	2.11153	HIST3H2A
chr1	228681776	228682104	329	228682025	1.52695	RNF187
chr1	228783131	228783339	209	228783245	3.22505	MIR7641-2
chr1	228879125	228879558	434	228879396	4.44815	RHOU
chr1	229399949	229400168	220	229400111	2.34549	RAB4A
chr1	229403788	229404581	794	229404421	6.15692	RAB4A
chr1	229404974	229405365	392	229405166	4.69099	RAB4A
chr1	229460792	229461191	400	229460976	7.81831	CCSAP
chr1	229653817	229654110	294	229653966	6.04655	LOC101927478
chr1	229729787	229730945	1159	229730214	7.23246	TAF5L
chr1	229737776	229738646	871	229738315	7.31804	TAF5L
chr1	229770854	229771305	452	229771017	5.5626	URB2
chr1	229771372	229771809	438	229771561	3.04229	URB2
chr1	229771935	229773124	1190	229772622	5.29425	URB2
chr1	229773608	229773941	334	229773769	5.26507	URB2
chr1	229794822	229795140	319	229794969	5.65888	URB2
chr1	230414957	230415771	815	230415411	3.10481	PGBD5
chr1	230457889	230458223	335	230458002	5.09891	PGBD5
chr1	230458503	230459363	861	230459132	7.40252	PGBD5
chr1	230828978	230829263	286	230829139	3.24276	AGT
chr1	230974579	230974874	296	230974763	2.5091	C1orf198
chr1	230975025	230975235	211	230975100	1.82816	C1orf198
chr1	231010943	231011213	271	231011072	3.7137	LOC101927604
chr1	231135866	231136200	335	231136028	5.12188	MIR1182
chr1	231155463	231155902	440	231155660	4.24949	MIR1182
chr1	231157892	231158114	223	231158025	3.55225	MIR1182
chr1	231359962	231360230	269	231360116	3.90916	GNPAT
chr1	231403386	231403706	321	231403549	2.65533	C1orf131
chr1	231413196	231413444	249	231413347	2.72653	C1orf131
chr1	231471401	231472023	623	231471688	8.40469	EXOC8
chr1	231472230	231473030	801	231472657	7.32967	EXOC8
chr1	231473362	231473622	261	231473473	5.47282	EXOC8
chr1	231488384	231489045	662	231488904	4.10462	SPRTN
chr1	231502008	231502243	236	231502082	1.59924	SPRTN
chr1	231556796	231557096	301	231556942	3.40553	EGLN1
chr1	231557427	231557632	206	231557536	3.51824	EGLN1
chr1	232600811	232601138	328	232600995	3.88488	SIPA1L2
chr1	232649777	232650309	533	232649975	4.69099	SIPA1L2
chr1	232650622	232650979	358	232650803	4.3978	SIPA1L2
chr1	233112265	233112517	253	233112386	3.51824	NTPCR
chr1	233119632	233120131	500	233119806	4.98418	NTPCR
chr1	233121462	233121894	433	233121580	2.44322	NTPCR
chr1	233393877	233394989	1113	233394023	7.23194	PCNXL2
chr1	233515002	233515359	358	233515253	4.3978	KIAA1804
chr1	233518082	233518535	454	233518271	9.18652	KIAA1804
chr1	233749283	233749711	429	233749468	10.6524	KCNK1
chr1	233806949	233807570	622	233807179	2.66794	MIR4427
chr1	233843001	233843228	228	233843109	3.22505	MIR4427
chr1	234519378	234519619	242	234519521	2.76032	COA6
chr1	234742783	234743658	876	234743233	2.89219	IRF2BP2
chr1	235295014	235295333	320	235295147	6.71761	TOMM20
chr1	235345366	235345637	272	235345496	2.54095	MIR4753
chr1	235491857	235492076	220	235492007	3.81143	GGPS1
chr1	235492652	235493071	420	235492846	6.15692	GGPS1
chr1	235505440	235505709	270	235505574	3.93192	GGPS1
chr1	235613467	235613704	238	235613556	4.48056	B3GALNT2
chr1	236646355	236646557	203	236646472	3.09089	LGALS8
chr1	237060904	237061575	672	237061342	4.20234	MTR
chr1	237062381	237062724	344	237062550	5.27736	MTR
chr1	237066851	237067101	251	237066968	4.00689	MT1HL1
chr1	240308536	240308737	202	240308604	2.66173	FMN2
chr1	241757083	241757411	329	241757208	3.78754	CHML
chr1	241757580	241758031	452	241757863	2.39791	CHML
chr1	241797059	241798166	1108	241797474	3.81143	CHML
chr1	241798434	241798701	268	241798544	3.32278	CHML
chr1	241798779	241799282	504	241799106	3.22505	CHML
chr1	242041989	242042334	346	242042149	3.85793	EXO1
chr1	243327691	243328151	461	243327980	3.90916	LINC01347
chr1	243328470	243328845	376	243328580	3.42051	LINC01347
chr1	243329002	243329379	378	243329180	4.78872	LINC01347
chr1	243354512	243354711	200	243354587	2.44322	CEP170
chr1	243419242	243419490	249	243419337	2.24777	SDCCAG8
chr1	244014518	244014828	311	244014650	4.49553	AKT3
chr1	244217052	244218736	1685	244217959	12.5093	ZBTB18
chr1	244572797	244573001	205	244572849	2.31675	ADSS
chr1	244868820	244869352	533	244869068	5.39096	DESI2
chr1	245017707	245017915	209	245017759	2.56978	SNORA100
chr1	245316859	245317211	353	245317015	4.20234	KIF26B
chr1	245318168	245318515	348	245318341	7.46034	KIF26B
chr1	245848876	245849241	366	245849042	3.66046	KIF26B
chr1	245850087	245851574	1488	245850683	3.83283	KIF26B
chr1	245865767	245866388	622	245866125	5.96314	KIF26B
chr1	246704310	246704522	213	246704375	2.31675	LOC255654
chr1	246729362	246729563	202	246729423	3.51824	TFB2M
chr1	246754927	246755190	264	246755047	5.27736	CNST
chr1	246810413	246811216	804	246810952	8.40469	SCCPDH
chr1	246828977	246829377	401	246829191	6.54784	SCCPDH
chr1	247012966	247013303	338	247013125	6.25465	LINC01341
chr1	247014187	247014574	388	247014458	4.49553	LINC01341
chr1	247263630	247264352	723	247264166	5.27736	ZNF669
chr1	247319575	247320465	891	247319900	4.3978	ZNF124
chr1	247361768	247362015	248	247361881	3.7137	MIR3916
chr1	247462139	247462491	353	247462430	1.80249	ZNF496
chr1	247463225	247464667	1443	247464116	3.92654	ZNF496
chr1	247470491	247470789	299	247470609	5.17963	ZNF496
chr1	247470960	247471405	446	247471275	4.30007	ZNF496
chr1	247495704	247495978	275	247495836	4.3978	ZNF496
chr1	247496160	247496823	664	247496502	12.0207	ZNF496
chr1	249105420	249105782	363	249105618	3.53718	SH3BP5L
chr1	249106154	249106649	496	249106384	3.11443	SH3BP5L
chr1	249119300	249119632	333	249119463	2.42884	SH3BP5L
chr1	249141226	249141745	520	249141567	2.74224	ZNF672
chr1	249141927	249142659	733	249142499	4.34866	ZNF672
chr1	249144286	249144489	204	249144402	3.02237	ZNF692
chr1	249152704	249153022	319	249152882	3.7137	ZNF692
chr1	249211491	249212068	578	249211916	4.49553	PGBD2
chr1	249212240	249212577	338	249212380	5.37509	PGBD2
chr10	294756	294974	219	294853	3.61597	MIR7641-2
chr10	858950	859236	287	859084	3.65194	LARP4B
chr10	1038300	1038504	205	1038416	4.08043	GTPBP4
chr10	1062964	1063327	364	1063151	1.8262	IDI2-AS1
chr10	1095018	1095348	331	1095153	2.44322	IDI1
chr10	1228948	1229372	425	1229174	7.13421	LINC00200
chr10	1259768	1260058	291	1259872	3.32278	LINC00200
chr10	1260921	1261158	238	1260955	2.63868	LINC00200
chr10	1405755	1405971	217	1405814	2.44322	ADARB2-AS1
chr10	1779496	1779696	201	1779607	3.22505	ADARB2
chr10	2358405	2358747	343	2358570	2.93187	LINC00701
chr10	3111461	3111792	332	3111649	3.32278	PFKP
chr10	3164567	3164907	341	3164749	4.30007	SNORD142
chr10	3180015	3180374	360	3180126	2.19809	PITRM1-AS1
chr10	3823904	3824430	527	3824237	6.84102	KLF6
chr10	5498713	5499030	318	5498863	5.23657	NET1
chr10	5681092	5681744	653	5681288	2.80163	ASB13
chr10	5682033	5682577	545	5682322	3.10777	ASB13
chr10	5772571	5773106	536	5772974	3.74904	FAM208B
chr10	5781888	5782118	231	5781973	2.73641	FAM208B
chr10	5788118	5789071	954	5788410	4.98418	FAM208B
chr10	5790675	5791786	1112	5791218	4.79128	GDI2
chr10	5818421	5818623	203	5818451	2.24777	GDI2
chr10	5855275	5855474	200	5855363	6.39387	GDI2
chr10	5856243	5856468	226	5856371	3.32278	GDI2
chr10	5904201	5904487	287	5904332	6.15692	FBXO18
chr10	5929934	5930148	215	5929998	4.00689	FBXO18
chr10	5947907	5948473	567	5948310	3.02606	FBXO18
chr10	5985516	5985763	248	5985641	2.8285	IL15RA
chr10	5987683	5987913	231	5987807	4.78872	IL15RA
chr10	5994482	5994733	252	5994644	2.88623	IL15RA
chr10	5994813	5995251	439	5994995	2.92622	IL15RA
chr10	6019781	6019982	202	6019903	3.32278	IL15RA
chr10	6157340	6157630	291	6157480	4.06695	RBM17
chr10	6274875	6276097	1223	6275406	5.76194	PFKFB3
chr10	7202130	7202494	365	7202253	4.49553	SNORD129
chr10	8006000	8006662	663	8006453	5.57055	GATA3-AS1
chr10	8006891	8007262	372	8007050	4.78872	GATA3-AS1
chr10	8056581	8056964	384	8056792	5.66828	GATA3-AS1
chr10	8116095	8116383	289	8116222	3.61597	GATA3
chr10	11504188	11505194	1007	11504729	9.28425	USP6NL
chr10	11505250	11505752	503	11505562	6.7433	USP6NL
chr10	11805441	11805913	473	11805631	3.60847	ECHDC3
chr10	11911420	11911858	439	11911743	2.1448	PROSER2-AS1
chr10	11912317	11912730	414	11912577	3.87863	PROSER2-AS1
chr10	12071018	12071478	461	12071342	2.83414	UPF2
chr10	12077181	12077502	322	12077367	4.78872	UPF2
chr10	12162891	12163488	598	12163294	6.58002	SEC61A2
chr10	12163659	12163891	233	12163763	3.30788	SEC61A2
chr10	12237958	12238196	239	12238123	2.73641	NUDT5
chr10	12870810	12871196	387	12871009	5.65888	CCDC3
chr10	13251108	13251471	364	13251294	7.73226	RNU6-2
chr10	13359469	13359874	406	13359630	7.59702	PHYH
chr10	13386886	13387105	220	13386964	2.90521	SEPHS1
chr10	14562807	14563293	487	14563002	3.38747	FAM107B
chr10	14884425	14884766	342	14884622	5.3967	HSPA14
chr10	14885302	14885999	698	14885671	5.51797	HSPA14
chr10	14888636	14888842	207	14888730	3.42051	HSPA14
chr10	14920416	14920668	253	14920516	3.90916	SUV39H2
chr10	14938795	14939357	563	14939025	7.32967	SUV39H2
chr10	14949281	14949594	314	14949442	2.44322	SUV39H2
chr10	14950694	14950920	227	14950786	3.32278	SUV39H2
chr10	15145302	15145591	290	15145447	2.34778	C10orf111
chr10	15145727	15146170	444	15145975	5.8382	C10orf111
chr10	15254582	15255451	870	15254903	5.27736	NMT2
chr10	16526317	16526726	410	16526574	4.49553	C1QL3
chr10	17756520	17757075	556	17756794	4.65286	TMEM236
chr10	21783350	21783685	336	21783507	4.45143	MIR1915
chr10	21783763	21784659	897	21784391	6.3497	MIR1915
chr10	21785792	21786222	431	21785960	6.64557	CASC10
chr10	21803986	21805199	1214	21805055	6.05919	SKIDA1
chr10	21913542	21913762	221	21913629	4.20862	MLLT10
chr10	22048171	22048571	401	22048296	2.99079	MLLT10
chr10	22618073	22618416	344	22618228	6.05919	BMI1
chr10	22618496	22618789	294	22618636	3.90916	BMI1
chr10	22725191	22725435	245	22725339	3.42051	LOC100499489
chr10	22725993	22726294	302	22726119	4.20234	LOC100499489
chr10	22726492	22726704	213	22726560	3.12733	LOC100499489
chr10	22825935	22826310	376	22826119	6.53915	LOC100499489
chr10	23409970	23410819	850	23410143	4.87019	MSRB2
chr10	23425698	23425914	217	23425861	2.61175	MSRB2
chr10	23729276	23729866	591	23729689	6.7433	OTUD1
chr10	24762577	24762821	245	24762718	3.12733	KIAA1217
chr10	24873247	24875081	1835	24873751	6.30395	KIAA1217
chr10	24908689	24909005	317	24908819	3.97257	ARHGAP21
chr10	24909117	24910236	1120	24909678	6.97285	ARHGAP21
chr10	25013356	25013589	234	25013439	3.81143	ARHGAP21
chr10	25240880	25241079	200	25240978	2.34549	PRTFDC1
chr10	25312672	25313111	440	25312834	4.69099	THNSL1
chr10	25313702	25313916	215	25313818	3.12733	THNSL1
chr10	25887323	25887603	281	25887481	4.00689	LINC00836
chr10	27149754	27149959	206	27149850	3.90916	ABI1
chr10	27444232	27444450	219	27444374	4.49553	MASTL
chr10	27458924	27459645	722	27459112	5.58138	MASTL
chr10	27826768	27827059	292	27826940	4.28311	RAB18
chr10	27963786	27964377	592	27963953	4.69099	MKX-AS1
chr10	28023473	28023747	275	28023582	5.12064	MKX-AS1
chr10	28811511	28811761	251	28811602	2.92627	WAC-AS1
chr10	28812324	28812677	354	28812499	6.18646	WAC-AS1
chr10	28812918	28813575	658	28813301	6.94944	WAC-AS1
chr10	28822113	28822312	200	28822212	3.32278	WAC
chr10	28884556	28884904	349	28884736	8.40469	MIR5586
chr10	28908439	28908716	278	28908607	3.44423	BAMBI
chr10	28966354	28966656	303	28966525	9.11303	BAMBI
chr10	28970160	28970373	214	28970284	3.01177	BAMBI
chr10	28970938	28971633	696	28971176	6.99811	BAMBI
chr10	29431541	29431899	359	29431728	7.52513	LYZL1
chr10	29709392	29710294	903	29709672	7.3846	SVIL-AS1
chr10	29710726	29711023	298	29710882	2.91366	SVIL-AS1
chr10	29812466	29812890	425	29812749	3.77078	MIR604
chr10	29839679	29840009	331	29839837	4.88361	MIR604
chr10	30315113	30315633	521	30315479	3.51824	KIAA1462
chr10	30315849	30316095	247	30316027	2.73641	KIAA1462
chr10	30317101	30317489	389	30317290	3.32278	KIAA1462
chr10	30318116	30318430	315	30318312	2.83414	KIAA1462
chr10	30602168	30602812	645	30602574	9.96835	MTPAP
chr10	30727788	30728227	440	30728032	5.96146	MAP3K8
chr10	31133908	31134128	221	31134024	2.73641	SVILP1
chr10	31134194	31134453	260	31134317	2.93187	SVILP1
chr10	31138030	31138301	272	31138132	2.83414	ZNF438
chr10	31607031	31607590	560	31607218	4.69099	ZEB1-AS1
chr10	32197249	32197476	228	32197399	3.32278	ARHGAP12
chr10	32560558	32560770	213	32560677	3.32278	EPC1
chr10	33468793	33469201	409	33469002	6.7433	NRP1
chr10	34400028	34400505	478	34400222	3.66087	LINC00838
chr10	34606112	34606314	203	34606226	4.72271	PARD3
chr10	35500109	35500797	689	35500316	9.28425	CREM
chr10	35857961	35858405	445	35858220	2.60457	GJD4
chr10	35927942	35928287	346	35928132	4.69099	MIR4683
chr10	35928520	35929122	603	35928677	3.86403	MIR4683
chr10	35930470	35930897	428	35930713	4.78872	FZD8
chr10	38118014	38118359	346	38118181	6.25465	ZNF248
chr10	38353022	38353342	321	38353215	4.30007	ZNF37A
chr10	43062360	43062563	204	43062502	2.36777	ZNF37BP
chr10	43078236	43078583	348	43078393	4.59326	ZNF37BP
chr10	43291907	43292171	265	43292078	2.92608	BMS1
chr10	43326321	43326761	441	43326623	4.30915	BMS1
chr10	43650516	43650769	254	43650639	3.22505	CSGALNACT2
chr10	43678781	43679030	250	43678887	2.83414	CSGALNACT2
chr10	43882217	43883440	1224	43883061	2.06365	HNRNPF
chr10	44052828	44053572	745	44053071	6.84102	ZNF239
chr10	45472880	45473145	266	45472987	2.63868	C10orf10
chr10	45953066	45953407	342	45953224	5.31593	LOC102724323
chr10	45953514	45954063	550	45953806	8.13816	LOC102724323
chr10	46222522	46222777	256	46222643	3.7137	FAM21C
chr10	46284281	46284699	419	46284501	3.628	AGAP4
chr10	46763442	46763666	225	46763593	3.7137	BMS1P5
chr10	46966742	46967006	265	46966898	3.7137	SYT15
chr10	47090385	47090591	207	47090426	2.54095	CH17-360D5.1
chr10	47090663	47090888	226	47090732	2.73641	CH17-360D5.1
chr10	47134203	47134972	770	47134610	4.78872	HNRNPA1P33
chr10	47135242	47135498	257	47135354	3.81143	HNRNPA1P33
chr10	47138344	47138587	244	47138456	3.51824	HNRNPA1P33
chr10	47138931	47139604	674	47139416	5.0819	HNRNPA1P33
chr10	47150969	47151183	215	47151061	3.7137	LINC00842
chr10	47151390	47151733	344	47151570	3.81143	LINC00842
chr10	47158076	47158326	251	47158212	3.7137	LINC00842
chr10	47244207	47244428	222	47244366	3.61597	BMS1P6
chr10	47762698	47762948	251	47762816	3.7137	ANXA8L1
chr10	47769344	47770525	1182	47770356	8.1115	ANXA8L1
chr10	47945246	47945700	455	47945506	3.19711	ANXA8L1
chr10	48184929	48185148	220	48184991	3.61597	BMS1P6
chr10	48271026	48271276	251	48271144	3.7137	ANXA8
chr10	48277305	48277504	200	48277448	3.61597	ANXA8
chr10	48277672	48278853	1182	48278684	8.1115	ANXA8
chr10	48370347	48370663	317	48370509	4.69099	ZNF488
chr10	48370787	48371663	877	48371096	5.0819	ZNF488
chr10	48952703	48952902	200	48952765	2.44322	BMS1P5
chr10	48953179	48953403	225	48953326	3.7137	BMS1P5
chr10	49654461	49654661	201	49654562	2.83414	MAPK8
chr10	50666902	50667140	239	50667009	3.12733	DRGX
chr10	50723488	50724169	682	50723826	3.12733	PGBD3
chr10	50724639	50724966	328	50724822	4.78872	PGBD3
chr10	50732090	50732607	518	50732337	8.40469	PGBD3
chr10	50943065	50943289	225	50943160	3.4519	OGDHL
chr10	51187900	51188318	419	51188120	3.628	PARGP1
chr10	51363099	51363774	676	51363636	4.30007	PARGP1
chr10	51371171	51371557	387	51371473	5.47733	PARG
chr10	51584761	51585452	692	51585355	2.63862	NCOA4
chr10	51592240	51592666	427	51592496	1.57706	NCOA4
chr10	51623198	51623584	387	51623281	5.25293	TIMM23
chr10	51630983	51631749	767	51631121	4.30007	TIMM23
chr10	51827505	51827835	331	51827639	4.30007	FAM21A
chr10	51889101	51889556	456	51889361	3.19711	FAM21A
chr10	52066646	52067148	503	52066869	6.46515	ASAH2
chr10	52103365	52104161	797	52103872	10.7502	ASAH2
chr10	52418614	52418825	212	52418768	2.63868	SGMS1-AS1
chr10	53457774	53459409	1636	53458032	4.04322	CSTF2T
chr10	58117628	58118041	414	58117787	3.04335	ZWINT
chr10	58119853	58120271	419	58119967	3.07656	ZWINT
chr10	59955967	59956319	353	59956136	4.3978	IPMK
chr10	60047218	60047433	216	60047379	2.30224	CISD1
chr10	60154927	60155126	200	60154960	2.92608	TFAM
chr10	60588558	60588854	297	60588711	5.17963	FAM133CP
chr10	60896483	60896734	252	60896572	2.54095	CCEPR
chr10	61413858	61414212	355	61414056	7.03648	SLC16A9
chr10	61548685	61548973	289	61548807	4.83193	MRLN
chr10	61552495	61552880	386	61552619	2.89224	MRLN
chr10	62648107	62648484	378	62648330	4.29377	RHOBTB1
chr10	63850518	63853302	2785	63853111	8.40469	ARID5B
chr10	64136240	64136561	322	64136433	2.54095	LOC283045
chr10	64564813	64565967	1155	64565484	7.60259	ADO
chr10	64913299	64914271	973	64913692	7.96342	NRBF2
chr10	65225418	65225699	282	65225568	6.15692	JMJD1C
chr10	65928845	65929586	742	65929195	4.98418	REEP3
chr10	69672259	69672751	493	69672593	4.59326	SIRT1
chr10	69676113	69676453	341	69676280	6.35238	SIRT1
chr10	69832734	69832961	228	69832837	2.06355	HERC4
chr10	69881292	69881976	685	69881440	4.40182	MYPN
chr10	69886330	69886643	314	69886497	2.93187	MYPN
chr10	69933708	69934297	590	69933940	4.22039	ATOH7
chr10	69970014	69970398	385	69970213	4.98642	ATOH7
chr10	70101650	70101854	205	70101778	3.58396	PBLD
chr10	70719464	70719834	371	70719805	1.99619	DDX21
chr10	70742196	70742681	486	70742492	3.23078	KIF1BP
chr10	70748480	70748765	286	70748640	9.28425	KIF1BP
chr10	70775295	70775504	210	70775477	2.29418	KIF1BP
chr10	70968427	70968741	315	70968604	2.87666	HKDC1
chr10	71393042	71393241	200	71393169	2.67885	C10orf35
chr10	71873716	71874078	363	71873895	3.48639	AIFM2
chr10	71899080	71899976	897	71899177	2.91232	TYSND1
chr10	71906262	71906495	234	71906335	4.79114	TYSND1
chr10	71911972	71912429	458	71912231	4.32614	TYSND1
chr10	71923328	71923593	266	71923504	5.49535	SAR1A
chr10	72059518	72059717	200	72059609	1.82341	NPFFR1
chr10	72059848	72060365	518	72060183	3.06362	NPFFR1
chr10	72060465	72060688	224	72060547	2.23965	NPFFR1
chr10	72060788	72061292	505	72061046	2.59505	NPFFR1
chr10	72326340	72326787	448	72326620	4.58835	PRF1
chr10	72327060	72327270	211	72327214	2.33105	PRF1
chr10	72636914	72637218	305	72637075	5.20462	PCBD1
chr10	73122285	73122630	346	73122463	5.96146	CDH23
chr10	73122726	73122987	262	73122849	4.00689	CDH23
chr10	73510607	73510898	292	73510806	2.44322	C10orf105
chr10	73648402	73648776	375	73648543	4.00689	PSAP
chr10	73767638	73768602	965	73768001	7.32967	CHST3
chr10	73768805	73769263	459	73769056	7.13421	CHST3
chr10	73770481	73771360	880	73770796	9.87347	CHST3
chr10	73772510	73772814	305	73772633	2.9946	CHST3
chr10	73822387	73822586	200	73822471	3.12733	SPOCK2
chr10	74034462	74035177	716	74034985	2.26555	DDIT4
chr10	74094035	74094510	476	74094273	4.95784	DNAJB12
chr10	74095178	74095513	336	74095343	4.69099	DNAJB12
chr10	74127620	74128165	546	74127988	2.42708	DNAJB12
chr10	74884711	74884964	254	74884863	3.0296	NUDT13
chr10	75003095	75003395	301	75003239	5.07629	DNAJC9
chr10	75007191	75007394	204	75007277	2.55807	DNAJC9-AS1
chr10	75197782	75198176	395	75197960	8.60015	MSS51
chr10	75258710	75259015	306	75258845	5.33088	PPP3CB
chr10	75276294	75277134	841	75276854	5.0819	PPP3CB
chr10	75490280	75490512	233	75490395	3.81143	BMS1P4
chr10	75530658	75530873	216	75530788	3.04329	FUT11
chr10	75532930	75533521	592	75533277	4.49553	FUT11
chr10	75535192	75535709	518	75535344	5.66828	FUT11
chr10	75541753	75542127	375	75541991	1.97406	CHCHD1
chr10	75542742	75543079	338	75542934	4.62759	CHCHD1
chr10	75551752	75552079	328	75551887	3.88299	ZSWIM8
chr10	75561227	75561479	253	75561355	3.16307	ZSWIM8-AS1
chr10	75567246	75568543	1298	75567795	4.6133	NDST2
chr10	75572975	75573179	205	75573060	2.5612	NDST2
chr10	75573461	75574111	651	75573717	5.10817	NDST2
chr10	75877725	75878246	522	75878147	2.6685	AP3M1
chr10	76602673	76603050	378	76602868	3.61597	KAT6B
chr10	76788848	76789270	423	76789089	3.61597	DUPD1
chr10	76789985	76790772	788	76790450	6.15692	DUPD1
chr10	76910230	76910710	481	76910541	4.10462	SAMD8
chr10	77158086	77159002	917	77158508	6.62589	ZNF503-AS2
chr10	77159382	77159965	584	77159699	7.89955	ZNF503-AS2
chr10	77161606	77161999	394	77161794	6.35238	ZNF503
chr10	77167066	77167864	799	77167393	4.2075	LOC101929234
chr10	79540717	79540946	230	79540785	2.07808	KCNMA1
chr10	79541384	79541583	200	79541443	2.44322	KCNMA1
chr10	79551418	79552346	929	79552069	5.91267	DLG5
chr10	79581147	79581934	788	79581514	5.03109	DLG5
chr10	79685425	79685857	433	79685672	5.47282	DLG5
chr10	79736910	79737417	508	79737053	2.9616	DLG5-AS1
chr10	79795146	79795345	200	79795299	2.46669	RPS24
chr10	81072402	81073633	1232	81073196	10.4241	PPIF
chr10	81075040	81075557	518	81075124	3.19418	PPIF
chr10	81113466	81114102	637	81113854	2.34296	PPIF
chr10	81142368	81142717	350	81142566	4.74539	PPIF
chr10	81145584	81145896	313	81145712	2.82809	PPIF
chr10	81300459	81300695	237	81300535	3.42051	SFTPA2
chr10	81301555	81301922	368	81301738	5.57055	SFTPA2
chr10	81451499	81451812	314	81451693	3.7137	BEND3P3
chr10	81462007	81462237	231	81462101	3.61597	NUTM2B
chr10	81586063	81586560	498	81586248	7.03648	NUTM2B-AS1
chr10	81600139	81600376	238	81600233	3.61597	NUTM2B-AS1
chr10	81915504	81915756	253	81915576	2.06264	PLAC9
chr10	81967099	81967372	274	81967221	4.3978	LINC00857
chr10	81967659	81967892	234	81967789	3.10896	LINC00857
chr10	81977692	81978230	539	81978014	5.83898	LINC00857
chr10	81978996	81979246	251	81979168	3.7137	LINC00857
chr10	82191705	82192225	521	82191868	4.9017	FAM213A
chr10	82277781	82278406	626	82278065	9.20737	LOC102723703
chr10	86273692	86273920	229	86273847	3.0296	CCSER2
chr10	88259505	88260575	1071	88260051	10.1638	WAPL
chr10	88277368	88277891	524	88277741	4.88645	WAPL
chr10	88683337	88683874	538	88683505	6.84102	MMRN2
chr10	88728888	88729138	251	88728988	2.93187	ADIRF
chr10	88730437	88730827	391	88730626	3.7137	AGAP11
chr10	88911315	88911576	262	88911444	2.93187	FAM35A
chr10	88973533	88974019	487	88973742	4.98418	NUTM2A
chr10	88984228	88984469	242	88984332	3.7137	NUTM2A
chr10	89102129	89102626	498	89102365	6.54784	NUTM2A-AS1
chr10	89116450	89116688	239	89116557	3.61597	NUTM2D
chr10	89264927	89265136	210	89265104	2.24777	MINPP1
chr10	89311889	89312288	400	89312105	5.27736	MINPP1
chr10	89418398	89418666	269	89418555	2.63868	PAPSS2
chr10	89725059	89725258	200	89725109	2.34549	PTEN
chr10	90974579	90974864	286	90974688	1.84669	CH25H
chr10	91162263	91162586	324	91162468	4.78872	IFIT1
chr10	91163247	91163484	238	91163350	3.42051	IFIT5
chr10	91177812	91178068	257	91177951	3.12733	IFIT5
chr10	91371543	91371764	222	91371660	3.22505	MIR107
chr10	91394051	91394284	234	91394150	3.42051	PANK1
chr10	91738324	91738550	227	91738505	2.65	LINC01375
chr10	93389632	93390605	974	93389811	7.7724	PPP1R3C
chr10	94110841	94111088	248	94110944	3.22485	2019-03-05
chr10	94454337	94454667	331	94454494	2.62345	HHEX
chr10	95720466	95720767	302	95720601	3.90393	PIPSL
chr10	97366546	97366783	238	97366617	2.43704	SORBS1
chr10	97423243	97424127	885	97423429	7.60789	ALDH18A1
chr10	97632892	97633221	330	97633043	4.28956	C10orf131
chr10	97633787	97634453	667	97634214	4.88645	C10orf131
chr10	97634909	97635451	543	97635242	7.72059	C10orf131
chr10	98281862	98282146	285	98281983	3.3677	TLL2
chr10	98744643	98744948	306	98744814	4.78872	C10orf12
chr10	99079856	99080597	742	99080047	5.27736	FRAT1
chr10	99081036	99081406	371	99081122	3.12733	FRAT1
chr10	99092872	99093848	977	99093385	4.84437	FRAT2
chr10	99094202	99094474	273	99094312	2.40592	FRAT2
chr10	99116532	99116978	447	99116684	4.85512	FRAT2
chr10	99190025	99190237	213	99190184	2.17045	PGAM1
chr10	99216554	99216977	424	99216790	3.28868	ZDHHC16
chr10	99330093	99330524	432	99330296	3.87039	ANKRD2
chr10	99433365	99433584	220	99433550	1.77669	AVPI1
chr10	99435112	99435381	270	99435230	1.81292	AVPI1
chr10	99437341	99437818	478	99437562	2.4557	AVPI1
chr10	99446837	99447036	200	99446893	2.30739	AVPI1
chr10	99474283	99474951	669	99474481	7.96599	MARVELD1
chr10	99475401	99475636	236	99475538	3.65988	MARVELD1
chr10	99477042	99477312	271	99477182	2.68742	MARVELD1
chr10	99477501	99477802	302	99477674	3.48499	MARVELD1
chr10	99519152	99519798	647	99519340	6.50057	SFRP5
chr10	101156996	101157419	424	101157252	1.79717	GOT1
chr10	101197492	101197723	232	101197612	3.81143	GOT1
chr10	101370652	101371235	584	101370939	3.30192	SLC25A28
chr10	101464276	101464525	250	101464413	4.59326	CUTC
chr10	101474209	101474515	307	101474341	2.72859	CUTC
chr10	101515360	101515627	268	101515489	2.94395	COX15
chr10	101636506	101636861	356	101636696	7.03648	DNMBP-AS1
chr10	101639667	101639988	322	101639805	4.46511	DNMBP-AS1
chr10	101715051	101715430	380	101715231	4.28956	DNMBP-AS1
chr10	101715746	101716736	991	101716167	6.7433	DNMBP-AS1
chr10	101911058	101912197	1140	101912014	12.0207	ERLIN1
chr10	102034897	102035109	213	102034972	2.93187	CWF19L1
chr10	102106851	102107058	208	102106989	2.65629	SCD
chr10	102142110	102142959	850	102142578	3.43968	OLMALINC
chr10	102307789	102308156	368	102307992	4.5363	HIF1AN
chr10	102746170	102746549	380	102746489	1.58729	MRPL43
chr10	102747169	102748526	1358	102747647	7.40343	C10orf2
chr10	102748653	102749025	373	102748830	3.69437	C10orf2
chr10	102752978	102753368	391	102753214	2.93473	LZTS2
chr10	102765092	102765388	297	102765261	5.72576	LZTS2
chr10	102766404	102766676	273	102766554	2.7972	LZTS2
chr10	102766953	102767198	246	102767065	2.26879	LZTS2
chr10	102820095	102820664	570	102820348	6.05919	KAZALD1
chr10	102821216	102821767	552	102821449	3.64442	KAZALD1
chr10	102827355	102827841	487	102827537	5.45566	KAZALD1
chr10	103312872	103313347	476	103313015	5.86374	POLL
chr10	103339006	103339626	621	103339197	5.14392	POLL
chr10	103369087	103369333	247	103369223	2.82771	MIR3158-2
chr10	103546042	103546338	297	103546129	3.06154	NPM3
chr10	103558659	103559251	593	103558936	5.5626	NPM3
chr10	103577760	103578229	470	103578087	6.64557	MGEA5
chr10	103825734	103827700	1967	103826655	4.72377	HPS6
chr10	103867487	103868120	634	103867809	3.21621	LDB1
chr10	103899105	103900308	1204	103899477	6.26567	PPRC1
chr10	103900522	103900816	295	103900681	3.13463	PPRC1
chr10	103901283	103901640	358	103901525	3.33176	PPRC1
chr10	103906599	103907046	448	103906882	5.6033	NOLC1
chr10	103990061	103990275	215	103990186	2.93187	ELOVL3
chr10	104180879	104181179	301	104181046	5.99382	PSD
chr10	104181285	104181535	251	104181443	2.44491	PSD
chr10	104182545	104182838	294	104182707	3.0253	PSD
chr10	104215669	104215924	256	104215849	2.33702	C10orf95
chr10	104240104	104240733	630	104240444	3.39009	MFSD13A
chr10	104389793	104390374	582	104389991	9.23544	TRIM8
chr10	104391340	104391812	473	104391513	4.82193	TRIM8
chr10	104416856	104417091	236	104417037	2.3111	TRIM8
chr10	104572526	104573523	998	104572999	4.95149	CYP17A1
chr10	104574372	104575385	1014	104574919	4.48671	CYP17A1
chr10	104575475	104575819	345	104575667	3.60347	CYP17A1
chr10	104678389	104678607	219	104678472	3.23924	CNNM2
chr10	104679305	104679836	532	104679641	6.03707	CNNM2
chr10	104687014	104687292	279	104687171	4.78872	CNNM2
chr10	104836626	104838203	1578	104836835	6.86913	NT5C2
chr10	104849184	104849678	495	104849493	4.03114	NT5C2
chr10	105184715	105185233	519	105184978	4.01664	CALHM2
chr10	105205055	105205459	405	105205270	5.0609	CALHM2
chr10	105206680	105206964	285	105206788	5.86374	CALHM2
chr10	105354575	105354832	258	105354672	3.94809	NEURL1-AS1
chr10	105360158	105363591	3434	105361815	4.54966	NEURL1-AS1
chr10	105365645	105365875	231	105365777	3.07701	NEURL1-AS1
chr10	105367776	105368033	258	105367934	3.12733	NEURL1-AS1
chr10	105369270	105369739	470	105369612	3.90916	NEURL1-AS1
chr10	105642067	105642366	300	105642234	4.10462	SH3PXD2A
chr10	106072303	106072553	251	106072439	2.65201	LOC101927472
chr10	106073030	106075749	2720	106075219	5.82572	LOC101927472
chr10	112053947	112054149	203	112054006	3.33937	SMNDC1
chr10	112270148	112270517	370	112270378	5.86374	DUSP5
chr10	112660048	112660322	275	112660222	5.27736	MIR4680
chr10	112724069	112724697	629	112724225	5.47282	SHOC2
chr10	114204970	114205460	491	114205136	4.87019	ZDHHC6
chr10	114576544	114577137	594	114576889	5.17963	LOC103344931
chr10	114577216	114577489	274	114577397	2.67086	LOC103344931
chr10	115489848	115490341	494	115490168	4.89443	CASP7
chr10	115612637	115612848	212	115612754	3.12733	DCLRE1A
chr10	115614380	115614582	203	115614472	3.32278	NHLRC2
chr10	116195264	116195588	325	116195449	3.61921	AFAP1L2
chr10	116195674	116196181	508	116195938	3.98601	AFAP1L2
chr10	118431755	118432123	369	118431940	5.76601	C10orf82
chr10	118432324	118432828	505	118432476	4.88645	C10orf82
chr10	118434024	118434536	513	118434205	5.32378	C10orf82
chr10	118645206	118645521	316	118645363	4.20234	ENO4
chr10	118645808	118646081	274	118645952	4.02336	ENO4
chr10	119042686	119043047	362	119042868	5.86374	SLC18A2
chr10	119043393	119044382	990	119043557	5.37509	SLC18A2
chr10	119798583	119798837	255	119798690	4.00689	RAB11FIP2
chr10	120445304	120445742	439	120445570	7.55633	CACUL1
chr10	120514255	120514458	204	120514373	3.12733	CACUL1
chr10	120790306	120790505	200	120790381	2.73641	NANOS1
chr10	120795408	120795873	466	120795671	3.1585	NANOS1
chr10	120796737	120796940	204	120796799	4.69423	NANOS1
chr10	120797816	120798043	228	120797909	2.98441	NANOS1
chr10	120801643	120802328	686	120801834	3.37407	NANOS1
chr10	120864163	120864442	280	120864325	6.42924	FAM45B
chr10	120895985	120896398	414	120896166	7.72059	SFXN4
chr10	121259454	121259823	370	121259621	2.49648	RGS10
chr10	121334517	121334779	263	121334639	4.69099	TIAL1
chr10	121334991	121335383	393	121335201	2.79467	TIAL1
chr10	121410842	121411091	250	121410969	4.30007	BAG3
chr10	121435968	121436169	202	121436132	2.07808	BAG3
chr10	121436258	121436855	598	121436662	3.72335	BAG3
chr10	121657873	121658225	353	121658055	8.13816	SEC23IP
chr10	121700105	121700334	230	121700226	4.00689	MIR4682
chr10	122668014	122668349	336	122668170	5.76601	WDR11-AS1
chr10	123239027	123239574	548	123239182	6.25465	FGFR2
chr10	123845944	123846344	401	123846150	5.0819	TACC2
chr10	123846788	123847080	293	123846917	2.83414	TACC2
chr10	123969942	123971102	1161	123970729	9.95352	TACC2
chr10	124013420	124013619	200	124013544	3.32278	BTBD16
chr10	124189191	124189535	345	124189367	7.04088	MIR3941
chr10	124273661	124274307	647	124273886	2.59206	DMBT1
chr10	124647791	124648027	237	124647920	3.32278	FAM24B
chr10	124691887	124692168	282	124692006	5.0819	FAM24A
chr10	124697362	124697721	360	124697528	4.78872	C10orf88
chr10	124753459	124754085	627	124753912	7.32967	PSTK
chr10	125767891	125768754	864	125768071	7.03648	CHST15
chr10	125769085	125769680	596	125769563	4.78872	CHST15
chr10	125805260	125806118	859	125805958	3.7137	CHST15
chr10	126311484	126312277	794	126311926	8.30628	FAM53B-AS1
chr10	126370234	126371012	779	126370505	8.57232	FAM53B-AS1
chr10	126523170	126523746	577	126523503	8.01377	FAM175B
chr10	126631081	126631851	771	126631658	8.69788	ZRANB1
chr10	126655038	126655250	213	126655200	3.90916	ZRANB1
chr10	126673400	126673829	430	126673602	3.75209	CTBP2
chr10	126677479	126678316	838	126678066	3.54263	CTBP2
chr10	127482519	127483034	516	127482886	4.49553	MMP21
chr10	127524668	127524916	249	127524802	3.32292	BCCIP
chr10	127525207	127525468	262	127525316	3.05084	BCCIP
chr10	127530424	127530873	450	127530542	5.37509	BCCIP
chr10	127530955	127531288	334	127531175	4.3978	BCCIP
chr10	127548292	127548615	324	127548452	7.10784	DHX32
chr10	127569155	127569693	539	127569313	4.42095	DHX32
chr10	129896322	129897595	1274	129896536	6.84102	MKI67
chr10	129899662	129900016	355	129899847	3.90916	MKI67
chr10	129901087	129901389	303	129901267	2.13581	MKI67
chr10	129902244	129902506	263	129902352	2.98777	MKI67
chr10	129902563	129903676	1114	129902752	4.89381	MKI67
chr10	129903754	129903986	233	129903932	2.51891	MKI67
chr10	129904460	129904823	364	129904629	4.20062	MKI67
chr10	129905229	129905534	306	129905420	2.10228	MKI67
chr10	129905932	129906839	908	129906478	3.42878	MKI67
chr10	129907120	129907639	520	129907301	3.86613	MKI67
chr10	129913407	129913914	508	129913603	4.49553	MKI67
chr10	129914094	129914293	200	129914171	3.22505	MKI67
chr10	131564963	131565220	258	131565125	2.96577	MIR4297
chr10	133769146	133769818	673	133769415	4.00054	PPP2R2D
chr10	133780252	133780452	201	133780389	2.44322	BNIP3
chr10	134021231	134021597	367	134021387	5.60834	DPYSL4
chr10	134143917	134144121	205	134143977	3.17371	LRRC27
chr10	134145047	134145403	357	134145118	2.20567	LRRC27
chr10	134161420	134161810	391	134161664	5.65888	LRRC27
chr10	134218295	134219785	1491	134218941	4.45801	PWWP2B
chr10	134230442	134230964	523	134230799	3.35778	PWWP2B
chr10	134246632	134246937	306	134246770	4.98418	C10orf91
chr10	134247348	134247557	210	134247494	2.44322	C10orf91
chr10	134247878	134248182	305	134248075	3.12733	C10orf91
chr10	134335462	134336006	545	134335644	3.51824	INPP5A
chr10	134999810	135000119	310	134999992	3.22505	KNDC1
chr10	135073076	135073555	480	135073356	3.61597	MIR202HG
chr10	135107773	135108230	458	135108130	3.0296	ZNF511
chr10	135116369	135116580	212	135116434	4.66344	ZNF511
chr10	135126205	135126522	318	135126387	2.52861	TUBGCP2
chr10	135233479	135233938	460	135233761	3.03082	SPRN
chr10	135234167	135234420	254	135234305	2.20922	SPRN
chr11	202981	203197	217	203109	2.70586	BET1L
chr11	204476	205537	1062	204667	3.43604	BET1L
chr11	207557	208638	1082	208044	3.39243	RIC8A
chr11	214154	214683	530	214362	2.12687	MIR6743
chr11	215673	216808	1136	216551	4.82668	MIR6743
chr11	252512	252836	325	252697	1.95274	PSMD13
chr11	294724	295621	898	295200	5.47282	IFITM5
chr11	308060	308293	234	308228	2.86229	IFITM2
chr11	310182	310537	356	310244	2.5976	IFITM2
chr11	313964	314196	233	314121	3.70029	IFITM1
chr11	320710	320941	232	320790	3.12514	IFITM3
chr11	376820	377272	453	377051	6.09901	B4GALNT4
chr11	451453	451839	387	451607	5.86374	PTDSS2
chr11	451977	452412	436	452236	7.23194	PTDSS2
chr11	453108	453527	420	453296	5.76601	PTDSS2
chr11	453832	454222	391	454094	3.42051	PTDSS2
chr11	458963	459468	506	459275	6.84102	PTDSS2
chr11	504918	505130	213	504976	4.40949	RNH1
chr11	532327	532607	281	532444	2.98956	HRAS
chr11	563645	563938	294	563819	2.84603	RASSF7
chr11	567021	567689	669	567480	8.75848	MIR210
chr11	574119	574346	228	574207	3.61597	LOC143666
chr11	574906	575162	257	575004	3.32278	LOC143666
chr11	575273	575482	210	575407	2.93187	LOC143666
chr11	607084	607767	684	607495	3.77693	IRF7
chr11	608163	608874	712	608316	3.30274	IRF7
chr11	609090	609448	359	609315	3.17333	IRF7
chr11	611571	611778	208	611703	2.71718	IRF7
chr11	644309	644716	408	644453	3.72744	DRD4
chr11	689505	689721	217	689608	2.54095	TMEM80
chr11	697783	698056	274	697885	3.0296	DEAF1
chr11	703146	703467	322	703361	3.42051	EPS8L2
chr11	783654	784137	484	783776	3.42051	CEND1
chr11	835954	836311	358	836277	2.30478	CD151
chr11	840373	840582	210	840434	2.47797	POLR2L
chr11	841066	841310	245	841215	1.84512	POLR2L
chr11	868959	869595	637	869234	6.84102	TSPAN4
chr11	1010605	1011002	398	1010784	3.53799	MUC6
chr11	1011183	1011383	201	1011234	2.23255	MUC6
chr11	1297048	1297266	219	1297241	2.14018	MIR6744
chr11	1298191	1298540	350	1298322	3.23493	MIR6744
chr11	1331461	1331769	309	1331602	4.59326	TOLLIP-AS1
chr11	1483593	1483886	294	1483732	7.81831	MOB2
chr11	1491080	1491771	692	1491537	3.9165	MOB2
chr11	2018806	2019133	328	2018958	5.19169	H19
chr11	2423768	2424569	802	2423953	3.10213	TSSC4
chr11	2869630	2869848	219	2869691	1.7066	KCNQ1-AS1
chr11	2906588	2906830	243	2906652	3.13463	CDKN1C
chr11	2950437	2950696	260	2950544	3.77172	PHLDA2
chr11	3022288	3022565	278	3022392	3.14182	NAP1L4
chr11	3081360	3081641	282	3081494	4.00689	CARS
chr11	3083613	3084172	560	3084008	4.30007	CARS
chr11	3084406	3084622	217	3084589	2.34549	CARS
chr11	3084697	3084944	248	3084863	3.61597	CARS
chr11	3429796	3430564	769	3429964	3.26957	OR7E12P
chr11	3431444	3431724	281	3431559	3.19418	OR7E12P
chr11	3659778	3660058	281	3659932	7.03648	ART5
chr11	3661127	3661370	244	3661207	3.7137	ART5
chr11	3697356	3697636	281	3697461	2.41576	CHRNA10
chr11	3848371	3848742	372	3848594	2.85487	RHOG
chr11	3849001	3849500	500	3849137	2.60969	RHOG
chr11	3876393	3876791	399	3876640	5.37509	STIM1
chr11	4112555	4112826	272	4112715	2.12475	RRM1
chr11	4159388	4159710	323	4159610	1.80998	RRM1
chr11	4406310	4407040	731	4406492	4.30177	TRIM21
chr11	4621562	4621878	317	4621681	3.81143	OR52I1
chr11	5699502	5699717	216	5699607	4.10462	TRIM5
chr11	5701259	5701514	256	5701363	4.59326	TRIM5
chr11	6232662	6232884	223	6232765	2.76416	C11orf42
chr11	6238635	6239202	568	6239024	4.3654	C11orf42
chr11	6340703	6341045	343	6340811	2.89054	PRKCDBP
chr11	6341556	6341833	278	6341660	4.63349	PRKCDBP
chr11	6411657	6411886	230	6411792	2.82567	SMPD1
chr11	6412659	6413238	580	6413031	3.87832	SMPD1
chr11	6415921	6416134	214	6416031	2.78719	SMPD1
[truncated: 11,964 more rows]

## Sheet: S phase
Table S1. m6A peaks at different phases of the cell cycle.
S phase:
Chr	Start	End	Length	Summit	Fold_enrichment	Annotation
chr1	14696	14912	217	14751	3.10914	MIR6859-1
chr1	564439	564706	268	564626	1.40917	LOC101928626
chr1	565596	565931	336	565738	1.25784	LOC101928626
chr1	568215	568522	308	568388	1.45425	MIR6723
chr1	568946	569351	406	569294	1.63475	MIR6723
chr1	569410	569925	516	569520	1.44391	MIR6723
chr1	777726	777928	203	777747	2.60482	LINC01128
chr1	789166	789580	415	789317	2.81321	FAM41C
chr1	791698	792373	676	792242	3.54256	FAM41C
chr1	846137	846488	352	846324	3.54256	LOC100130417
chr1	847818	848779	962	848015	4.89707	LOC100130417
chr1	853288	853490	203	853354	2.9174	LOC100130417
chr1	855017	856209	1193	856034	8.8564	LOC100130417
chr1	878107	878339	233	878271	2.47166	NOC2L
chr1	879435	879844	410	879737	2.16099	NOC2L
chr1	935906	936142	237	935988	3.41295	HES4
chr1	990332	991033	702	990492	5.32423	RNF223
chr1	1001040	1001561	522	1001246	8.8564	RNF223
chr1	1017685	1018311	627	1017855	5.00694	RNF223
chr1	1152425	1152629	205	1152527	2.44292	TNFRSF4
chr1	1168236	1168671	436	1168440	4.61478	B3GALT6
chr1	1168983	1169566	584	1169384	3.71354	B3GALT6
chr1	1169806	1170318	513	1169997	3.82951	B3GALT6
chr1	1171164	1171501	338	1171333	2.39644	B3GALT6
chr1	1190359	1190930	572	1190767	3.24765	FAM132A
chr1	1209736	1210239	504	1209895	3.54256	UBE2J2
chr1	1248379	1249055	677	1248676	5.54599	MIR6727
chr1	1249207	1250169	963	1249839	5.76204	MIR6727
chr1	1250246	1251070	825	1250528	6.64186	MIR6727
chr1	1251205	1251738	534	1251344	3.75197	MIR6727
chr1	1252690	1253159	470	1252960	5.41564	MIR6727
chr1	1254220	1255139	920	1254807	3.17495	CPSF3L
chr1	1262932	1263438	507	1263241	5.42207	CPTP
chr1	1263503	1264227	725	1263689	3.28654	TAS1R3
chr1	1287780	1288131	352	1287938	4.27191	DVL1
chr1	1296670	1297024	355	1296847	3.64675	MXRA8
chr1	1309540	1309821	282	1309624	1.62735	AURKAIP1
chr1	1321381	1321636	256	1321556	3.85514	AURKAIP1
chr1	1322271	1322947	677	1322592	3.1356	AURKAIP1
chr1	1334920	1335135	216	1335038	3.54256	LOC148413
chr1	1335408	1336757	1350	1336429	5.47103	LOC148413
chr1	1337121	1337326	206	1337228	2.18918	LOC148413
chr1	1342632	1342910	279	1342745	3.45495	MRPL20
chr1	1500181	1500401	221	1500256	2.9541	SSU72
chr1	1533518	1533989	472	1533830	3.23334	C1orf233
chr1	1534377	1534887	511	1534532	5.51317	C1orf233
chr1	1593199	1593508	310	1593368	4.64963	MMP23A
chr1	1593761	1594183	423	1593990	4.33251	MMP23A
chr1	1594614	1595074	461	1594931	3.12579	MMP23A
chr1	1596513	1597352	840	1596882	8.47549	SLC35E2B
chr1	1630185	1630590	406	1630375	3.92542	MMP23A
chr1	1659084	1659387	304	1659253	4.64963	CDK11A
chr1	1659665	1660067	403	1659875	3.75057	CDK11A
chr1	1660502	1660953	452	1660836	4.3761	CDK11A
chr1	1682795	1683193	399	1682985	3.92542	SLC35E2
chr1	2111795	2112147	353	2111979	3.54256	FAAP20
chr1	2116093	2116788	696	2116415	6.48475	FAAP20
chr1	2160807	2161132	326	2160968	7.07553	SKI
chr1	2238342	2238874	533	2238496	5.83481	LOC100129534
chr1	2239102	2239853	752	2239296	8.9606	LOC100129534
chr1	2282321	2282763	443	2282477	4.27191	LOC100129534
chr1	2284076	2284282	207	2284151	2.60482	LOC100129534
chr1	2307678	2308295	618	2308142	2.81321	MORN1
chr1	2309055	2309292	238	2309187	3.64675	MORN1
chr1	2314636	2314904	269	2314764	2.60482	MORN1
chr1	2315406	2315890	485	2315555	4.89707	MORN1
chr1	2324160	2324764	605	2324373	6.46813	RER1
chr1	2334409	2334854	446	2334570	2.75626	PEX10
chr1	2336645	2337071	427	2336786	3.1242	PEX10
chr1	2439997	2440423	427	2440167	5.35294	PANK4
chr1	3379839	3380132	294	3379992	4.78262	ARHGEF16
chr1	3405525	3406414	890	3405748	5.41803	ARHGEF16
chr1	3406677	3406953	277	3406810	3.85514	ARHGEF16
chr1	3545182	3545498	317	3545358	4.10818	TPRG1L
chr1	3547762	3548059	298	3547933	4.57948	TPRG1L
chr1	3649944	3650240	297	3650067	2.9174	TP73-AS1
chr1	3654597	3655081	485	3654862	4.3761	TP73-AS1
chr1	3662192	3662501	310	3662364	6.35577	TP73-AS1
chr1	3662749	3663383	635	3663234	4.95287	TP73-AS1
chr1	3703399	3703647	249	3703539	2.11287	LRRC47
chr1	3807204	3807603	400	3807340	5.32297	C1orf174
chr1	6158533	6158889	357	6158797	3.73318	KCNAB2
chr1	6280444	6280685	242	6280537	2.76552	RNF207
chr1	6282939	6283334	396	6283158	4.87721	ICMT
chr1	6283577	6284208	632	6283973	3.59386	ICMT
chr1	6284646	6285360	715	6284838	4.15533	ICMT
chr1	6308941	6309255	315	6309099	6.98093	HES3
chr1	6310100	6310376	277	6310217	4.06353	HES3
chr1	6478661	6478875	215	6478737	2.9174	HES2
chr1	6584476	6584921	446	6584727	10.1067	PLEKHG5
chr1	6585495	6586157	663	6585679	4.71217	PLEKHG5
chr1	6592529	6592752	224	6592589	2.76556	PLEKHG5
chr1	6640576	6641317	742	6641026	5.28867	ZBTB48
chr1	6649090	6649315	226	6649170	3.82391	ZBTB48
chr1	6652708	6653830	1123	6653605	5.19937	KLHL21
chr1	6659195	6659608	414	6659380	4.26882	KLHL21
chr1	6662387	6662657	271	6662509	3.52778	KLHL21
chr1	6679883	6680285	403	6680055	7.13059	THAP3
chr1	6681369	6682024	656	6681762	7.50115	THAP3
chr1	6692416	6692684	269	6692526	3.75095	THAP3
chr1	6692741	6693358	618	6693128	6.04607	THAP3
chr1	6694405	6695027	623	6694848	1.4794	THAP3
chr1	6695348	6695788	441	6695593	4.57775	THAP3
chr1	6947715	6948012	298	6947866	2.6091	CAMTA1
chr1	7527547	7528002	456	7527765	6.56416	VAMP3
chr1	7528592	7529573	982	7528820	4.68868	VAMP3
chr1	7831831	7832618	788	7832418	8.8564	VAMP3
chr1	7832736	7833249	514	7832911	5.52223	VAMP3
chr1	7840962	7841205	244	7841025	1.83923	PER3
chr1	8073184	8074395	1212	8074189	5.62505	ERRFI1
chr1	8418332	8418600	269	8418447	3.95933	SLC45A1
chr1	8421333	8421575	243	8421416	4.3761	SLC45A1
chr1	8716168	8716457	290	8716314	4.44748	SNORD128
chr1	9163995	9164230	236	9164160	2.81321	GPR157
chr1	9210807	9211048	242	9210942	3.33417	MIR34A
chr1	9304981	9305429	449	9305233	5.10546	H6PD
chr1	9323296	9323501	206	9323407	3.0216	H6PD
chr1	9323734	9324271	538	9324139	3.0216	H6PD
chr1	9325119	9325399	281	9325247	3.95933	H6PD
chr1	9329011	9329439	429	9329199	4.27191	SPSB1
chr1	9329853	9330203	351	9330084	2.81321	SPSB1
chr1	9330642	9330880	239	9330781	3.75095	SPSB1
chr1	9361511	9361879	369	9361622	2.9174	SPSB1
chr1	9415790	9416612	823	9416437	6.96896	SPSB1
chr1	9427378	9428266	889	9428126	4.64491	LOC100506022
chr1	9642330	9642720	391	9642543	3.09694	TMEM201
chr1	9662182	9662405	224	9662313	2.71772	TMEM201
chr1	9673109	9673521	413	9673261	4.68868	TMEM201
chr1	9741006	9741280	275	9741124	3.58751	PIK3CD-AS2
chr1	9786925	9787521	597	9787083	7.18931	PIK3CD-AS2
chr1	9790550	9790804	255	9790687	1.88498	PIK3CD-AS2
chr1	9990117	9990381	265	9990251	4.79288	NMNAT1
chr1	10093225	10093424	200	10093357	2.25404	UBE4B
chr1	10363378	10364852	1475	10364560	8.12705	RNU6-2
chr1	10438219	10438615	397	10438514	3.43837	PGD
chr1	10438850	10439297	448	10439085	3.54256	PGD
chr1	10479679	10479883	205	10479819	1.54527	APITD1-CORT
chr1	10491116	10491375	260	10491257	3.13286	APITD1-CORT
chr1	10516726	10516994	269	10516873	2.86324	CORT
chr1	10521333	10521895	563	10521487	3.03471	DFFA
chr1	10522584	10523087	504	10522887	5.25611	DFFA
chr1	10689650	10690067	418	10689849	3.62919	PEX14
chr1	11083285	11083992	708	11083475	3.85866	TARDBP
chr1	11166798	11167496	699	11167315	7.3977	EXOSC10
chr1	11333503	11333966	464	11333697	5.94075	UBIAD1
chr1	11345850	11346186	337	11345990	3.52369	UBIAD1
chr1	11355122	11355459	338	11355265	4.58449	UBIAD1
chr1	11355700	11356145	446	11355924	4.4803	UBIAD1
chr1	11714633	11714850	218	11714728	5.10546	FBXO2
chr1	11850224	11850874	651	11850445	6.87674	LOC102724659
chr1	11980115	11980529	415	11980322	3.1444	KIAA2013
chr1	11980747	11981012	266	11980883	3.94036	KIAA2013
chr1	11981293	11981605	313	11981462	3.74684	KIAA2013
chr1	11982070	11982353	284	11982262	3.12855	KIAA2013
chr1	11982808	11983088	281	11982931	2.18494	KIAA2013
chr1	11983150	11983370	221	11983337	1.7504	KIAA2013
chr1	11983451	11983653	203	11983503	2.51451	KIAA2013
chr1	11985362	11985802	441	11985468	2.27129	KIAA2013
chr1	11985886	11986133	248	11986000	4.27342	KIAA2013
chr1	12034692	12035458	767	12035308	5.12129	MFN2
chr1	12071591	12072035	445	12071845	3.3883	MIIP
chr1	12336915	12337245	331	12337083	5.52223	VPS13D
chr1	12337571	12337900	330	12337728	2.81321	VPS13D
chr1	12568863	12569232	370	12569043	8.23124	SNORA59A
chr1	14105705	14106385	681	14106216	5.00126	PRDM2
chr1	14106476	14106846	371	14106651	4.68868	PRDM2
chr1	14107822	14108572	751	14108392	6.04319	PRDM2
chr1	14108646	14109245	600	14109053	6.56416	PRDM2
chr1	14112921	14113390	470	14113240	5.20965	PRDM2
chr1	15541394	15541766	373	15541581	3.43837	FHAD1
chr1	15545840	15546864	1025	15546214	8.59558	FHAD1
chr1	15819200	15819528	329	15819364	5.36645	CELA2B
chr1	15894294	15894941	648	15894650	5.939	AGMAT
chr1	15899934	15900186	253	15900016	2.52876	AGMAT
chr1	15986435	15988309	1875	15987551	8.32188	RSC1A1
chr1	15988467	15988722	256	15988575	4.79288	RSC1A1
chr1	16053455	16054272	818	16053676	8.18888	SLC25A34
chr1	16111127	16111362	236	16111209	2.50063	FBLIM1
chr1	16134046	16134282	237	16134133	2.45179	UQCRHL
chr1	16160763	16161066	304	16160936	2.47992	SPEN
chr1	16161158	16161399	242	16161279	3.7028	SPEN
chr1	16161859	16162375	517	16162166	8.99603	SPEN
chr1	16199258	16199698	441	16199433	6.45996	MIR5096
chr1	16200006	16200585	580	16200256	2.70902	MIR5096
chr1	16202583	16203007	425	16202817	7.08512	MIR5096
chr1	16254578	16255561	984	16255132	5.522	ZBTB17
chr1	16255706	16256069	364	16255875	4.06353	ZBTB17
chr1	16256709	16257277	569	16257108	3.85514	ZBTB17
chr1	16260295	16260533	239	16260456	2.60482	ZBTB17
chr1	16261693	16262123	431	16261987	2.45963	ZBTB17
chr1	16265873	16266507	635	16266312	7.91867	ZBTB17
chr1	16268395	16268761	367	16268564	2.75786	ZBTB17
chr1	16278993	16279453	461	16279225	4.68868	ZBTB17
chr1	16344616	16345019	404	16344845	4.79288	HSPB7
chr1	16451190	16451831	642	16451386	3.39379	EPHA2
chr1	16474919	16475564	646	16475370	4.24837	EPHA2
chr1	16481666	16481876	211	16481818	3.64675	EPHA2
chr1	16524742	16525035	294	16524908	4.45514	ARHGEF19
chr1	16558179	16558625	447	16558458	2.70902	RSG1
chr1	16577013	16578246	1234	16577419	7.04516	RSG1
chr1	16719600	16719842	243	16719765	3.73999	SZRD1
chr1	16721472	16721939	468	16721754	2.72985	SZRD1
chr1	16785488	16785783	296	16785651	2.71918	NECAP2
chr1	16786236	16786435	200	16786373	2.23776	NECAP2
chr1	16798694	16798989	296	16798878	2.70902	CROCCP3
chr1	16841759	16842106	348	16841909	3.64675	CROCCP3
chr1	16890366	16890721	356	16890526	5.10546	MIR3675
chr1	16933928	16934193	266	16934060	3.59838	NBPF1
chr1	16974468	16974725	258	16974566	5.00126	MST1P2
chr1	16994423	16994699	277	16994573	3.64675	FAM231C
chr1	17065755	17066031	277	17065882	3.64675	FAM231C
chr1	17085717	17085952	236	17085807	3.85514	MST1L
chr1	17221167	17221512	346	17221371	3.75095	CROCC
chr1	17570684	17571636	953	17571240	5.23734	PADI3
chr1	17609548	17609799	252	17609718	3.95933	MIR3972
chr1	17734335	17734941	607	17734766	2.93549	RCC2
chr1	17735522	17735725	204	17735587	2.0987	RCC2
chr1	18023766	18024074	309	18023907	4.27191	ACTL8
chr1	18152381	18152695	315	18152542	4.29578	ACTL8
chr1	19545586	19545987	402	19545772	10.4702	UBR4
chr1	19585127	19585575	449	19585330	2.97897	MRTO4
chr1	19586797	19587012	216	19586946	3.12579	MRTO4
chr1	19628792	19629105	314	19628976	4.3761	LOC100506730
chr1	19654151	19654438	288	19654305	6.45996	PQLC2
chr1	19655070	19655779	710	19655388	7.66508	PQLC2
chr1	19658503	19658791	289	19658678	2.81321	PQLC2
chr1	19983530	19983825	296	19983654	4.2559	HTR6
chr1	20008765	20009016	252	20008929	4.16772	HTR6
chr1	20009259	20009767	509	20009621	6.45996	HTR6
chr1	20233939	20234360	422	20234171	8.88723	PLA2G2E
chr1	20826438	20827288	851	20826828	3.88872	MUL1
chr1	20827463	20827890	428	20827695	3.56061	MUL1
chr1	20944933	20945255	323	20945065	2.93694	PINK1
chr1	20977108	20977629	522	20977422	4.18111	PINK1-AS
chr1	21046614	21047284	671	21047063	4.58449	KIF17
chr1	21133639	21133844	206	21133725	2.19857	HP1BP3
chr1	21268149	21268646	498	21268399	5.04016	MIR1256
chr1	21544483	21544987	505	21544794	3.71529	EIF4G3
chr1	21545449	21545772	324	21545600	4.39944	EIF4G3
chr1	21546135	21546655	521	21546438	5.05701	EIF4G3
chr1	21755498	21756603	1106	21756384	5.20965	NBPF3
chr1	21756951	21757263	313	21757123	5.10546	NBPF3
chr1	21758296	21758524	229	21758443	4.68868	NBPF3
chr1	21923252	21923582	331	21923428	3.18168	RAP1GAP
chr1	22005767	22005988	222	22005877	4.44748	RAP1GAP
chr1	22148816	22149025	210	22148936	3.64675	LDLRAD2
chr1	22356688	22357322	635	22356997	7.00213	LOC101928043
chr1	22816671	22816963	293	22816862	4.16772	ZBTB40
chr1	22838176	22838392	217	22838298	3.43837	EPHA8
chr1	22852661	22853399	739	22853218	4.14424	EPHA8
chr1	22854215	22854743	529	22854390	3.48448	EPHA8
chr1	22855264	22855872	609	22855461	4.58449	EPHA8
chr1	22856752	22857023	272	22856885	4.58449	EPHA8
chr1	23240239	23240581	343	23240434	4.06353	MIR4253
chr1	23410717	23410937	221	23410804	3.33417	MIR4419A
chr1	23414334	23414882	549	23414484	5.15971	MIR4419A
chr1	23415132	23415670	539	23415343	5.10708	MIR4419A
chr1	23417742	23418133	392	23417875	5.30903	MIR4419A
chr1	23419051	23419471	421	23419274	4.27908	MIR4419A
chr1	23419569	23419836	268	23419693	2.84271	MIR4419A
chr1	23419903	23420437	535	23420169	3.02051	MIR4419A
chr1	23636876	23637413	538	23637101	2.50731	LINC01355
chr1	23687964	23688521	558	23688105	6.25158	ZNF436
chr1	23688798	23689714	917	23689315	6.35577	ZNF436
chr1	23836100	23836686	587	23836341	6.57309	LOC101928163
chr1	23877251	23877954	704	23877685	5.83481	ID3
chr1	23884675	23884950	276	23884791	1.87911	ID3
chr1	23903463	23903683	221	23903601	3.64675	ID3
chr1	24077586	24078490	905	24077992	5.79073	TCEB3
chr1	24085886	24086246	361	24086055	7.58268	TCEB3
chr1	24113728	24113959	232	24113864	2.62995	LYPLA2
chr1	24126887	24127105	219	24126955	3.85514	GALE
chr1	24128709	24129047	339	24128892	2.84831	GALE
chr1	24171986	24172185	200	24172095	2.39644	HMGCL
chr1	24227989	24228214	226	24228165	4.27191	CNR2
chr1	24287879	24288223	345	24288077	2.58476	PNRC2
chr1	24293972	24294395	424	24294160	2.75626	PNRC2
chr1	24304570	24304793	224	24304674	2.62058	SRSF10
chr1	24995632	24995833	202	24995816	1.63163	SRRM1
chr1	25071841	25072063	223	25071972	3.62113	CLIC4
chr1	25591437	25591694	258	25591539	3.95933	RHD
chr1	25661763	25662020	258	25661870	3.95933	TMEM50A
chr1	25688238	25688600	363	25688405	5.10546	TMEM50A
chr1	25784842	25785319	478	25785134	6.35577	TMEM57
chr1	25893312	25894255	944	25894004	6.67121	LDLRAP1
chr1	26142243	26142699	457	26142387	2.85814	MTFR1L
chr1	26147043	26147462	420	26147310	3.22998	MTFR1L
chr1	26147643	26147998	356	26147839	7.81447	MTFR1L
chr1	26158438	26158922	485	26158660	3.35213	LOC646471
chr1	26161440	26162346	907	26161687	5.23635	LOC646471
chr1	26189323	26189529	207	26189440	2.70902	AUNIP
chr1	26189873	26190233	361	26190038	4.95287	AUNIP
chr1	26211463	26211682	220	26211536	2.9174	PAQR7
chr1	26211748	26211966	219	26211849	2.70902	PAQR7
chr1	26227446	26227652	207	26227532	3.23673	STMN1
chr1	26287991	26288454	464	26288203	11.5654	PAFAH2
chr1	26448342	26449118	777	26448796	9.16898	PDIK1L
chr1	26497026	26497285	260	26497171	2.5878	ZNF593
chr1	26545459	26545663	205	26545625	3.64675	LOC101928303
chr1	26581626	26582234	609	26581787	3.046	CEP85
chr1	26603534	26603848	315	26603698	4.31209	SH3BGRL3
chr1	26795314	26795669	356	26795504	6.11482	LOC101928324
chr1	26798843	26799062	220	26798980	4.10818	HMGN2
chr1	26900681	26901150	470	26900938	6.06332	MIR1976
chr1	27019569	27019788	220	27019692	2.50063	ARID1A
chr1	27105549	27107336	1788	27106741	6.58519	PIGV
chr1	27124076	27124421	346	27124241	5.73061	PIGV
chr1	27180231	27180659	429	27180386	2.98477	SFN
chr1	27189546	27190833	1288	27190232	2.54379	SFN
chr1	27223815	27224193	379	27223994	7.69042	GPATCH3
chr1	27326337	27326610	274	27326487	2.37588	TRNP1
chr1	27331897	27333402	1506	27333171	10.5235	FAM46B
chr1	27720637	27720855	219	27720772	3.75095	GPR3
chr1	27875579	27875919	341	27875754	5.52223	AHDC1
chr1	27876169	27876548	380	27876427	3.54256	AHDC1
chr1	27877620	27878050	431	27877935	2.50063	AHDC1
chr1	28176499	28176899	401	28176776	3.54613	SCARNA1
chr1	28285394	28285593	200	28285517	3.22998	XKR8
chr1	28293556	28293756	201	28293736	3.33417	XKR8
chr1	28422782	28423001	220	28422879	4.36099	EYA3
chr1	28562542	28562771	230	28562589	4.11028	ATPIF1
chr1	28607338	28607678	341	28607523	4.3761	SESN2
chr1	28660917	28661491	575	28661144	6.06871	MED18
chr1	28792961	28793227	267	28793079	4.4803	PHACTR4
chr1	28800254	28800479	226	28800362	3.0216	SNHG3
chr1	28823064	28823391	328	28823157	3.22998	SNHG3
chr1	28864304	28864686	383	28864472	1.97894	TRNAU1AP
chr1	28864907	28865237	331	28865070	2.89854	TRNAU1AP
chr1	28903986	28904251	266	28904100	2.91951	SNORD99
chr1	28920200	28920862	663	28920465	5.05718	RAB42
chr1	28920920	28921932	1013	28921778	4.70652	RAB42
chr1	28929832	28930068	237	28929926	3.43837	RAB42
chr1	29040674	29041307	634	29041109	5.62642	YTHDF2
chr1	29041531	29041798	268	29041667	4.06353	YTHDF2
chr1	29069023	29070430	1408	29070247	5.53323	YTHDF2
chr1	29095327	29095675	349	29095510	7.58333	YTHDF2
chr1	29313841	29314323	483	29314141	9.45797	EPB41
chr1	29443553	29443782	230	29443667	3.22998	TMEM200B
chr1	29445842	29446207	366	29445910	3.04622	TMEM200B
chr1	29474739	29475026	288	29474930	1.85128	TMEM200B
chr1	29475187	29475740	554	29475378	2.32486	TMEM200B
chr1	29519767	29520137	371	29519966	4.3761	SRSF4
chr1	31194239	31194788	550	31194617	4.89707	MATN1
chr1	31345652	31345863	212	31345760	3.0216	SDC3
chr1	31532143	31532535	393	31532345	4.08905	PUM1
chr1	31836804	31837403	600	31837025	3.7788	FABP3
chr1	32095929	32096318	390	32096155	4.36696	HCRTR1
chr1	32100980	32101192	213	32101023	2.64736	PEF1
chr1	32192822	32193202	381	32193004	5.83309	COL16A1
chr1	32222006	32222373	368	32222204	5.10546	MIR4254
chr1	32374321	32374584	264	32374437	2.06949	PTP4A2
chr1	32385087	32385289	203	32385151	1.96888	PTP4A2
chr1	32568072	32568337	266	32568237	3.51271	KPNA6
chr1	32620081	32620280	200	32620175	3.85514	TXLNA
chr1	32636452	32636787	336	32636604	3.92542	TXLNA
chr1	32641609	32641966	358	32641722	4.19812	TXLNA
chr1	32645797	32646036	240	32645961	3.31641	TXLNA
chr1	32646747	32647051	305	32646915	3.60291	TXLNA
chr1	32660389	32660974	586	32660596	6.29317	CCDC28B
chr1	32672828	32673866	1039	32673486	10.8155	DCDC2B
chr1	32681884	32682484	601	32682145	8.9606	EIF3I
chr1	32707099	32707298	200	32707172	2.9174	MTMR9LP
chr1	32800093	32800386	294	32800221	1.81976	MARCKSL1
chr1	32832010	32832354	345	32832176	3.50486	TSSK3
chr1	32834051	32834266	216	32834107	4.27191	TSSK3
chr1	32841910	32842144	235	32842008	2.79422	TSSK3
chr1	33065686	33066283	598	33066149	3.33417	ZBTB8OS
chr1	33147061	33147384	324	33147185	3.0216	SYNC
chr1	33160465	33160696	232	33160544	3.22998	SYNC
chr1	33161149	33161627	479	33161355	5.20965	SYNC
chr1	33237611	33237979	369	33237806	5.32538	KIAA1522
chr1	33238343	33238591	249	33238510	5.56893	KIAA1522
chr1	33238770	33238984	215	33238856	3.27946	KIAA1522
chr1	33241134	33241633	500	33241468	2.59893	KIAA1522
chr1	33282826	33283026	201	33282912	3.19689	S100PBP
chr1	33291733	33292439	707	33292245	10.5605	YARS
chr1	33402401	33402927	527	33402675	7.77746	RNF19B
chr1	33473686	33474425	740	33473845	5.73985	AK2
chr1	33490106	33490305	200	33490186	3.57268	AK2
chr1	33764969	33765311	343	33765133	6.14738	A3GALT2
chr1	33790343	33790668	326	33790445	3.08021	A3GALT2
chr1	33944771	33945079	309	33944897	4.89707	ZSCAN20
chr1	33956647	33957210	564	33957026	5.62642	ZSCAN20
chr1	33958879	33959147	269	33959018	4.68868	ZSCAN20
chr1	33959934	33960206	273	33960062	3.12579	ZSCAN20
chr1	33960904	33961105	202	33961053	2.50063	ZSCAN20
chr1	35320989	35321586	598	35321304	4.15976	SMIM12
chr1	35324975	35325226	252	35325088	2.09991	SMIM12
chr1	35452871	35453250	380	35453137	3.75095	ZMYM6NB
chr1	35579199	35579622	424	35579391	4.4803	ZMYM1
chr1	35580626	35580957	332	35580803	4.89707	ZMYM1
chr1	35656464	35656675	212	35656511	2.32796	SFPQ
chr1	35824619	35824993	375	35824858	6.56416	ZMYM4
chr1	35885053	35885755	703	35885389	7.50189	KIAA0319L
chr1	35899125	35899358	234	35899275	4.3761	KIAA0319L
chr1	35899476	35899748	273	35899621	3.03321	KIAA0319L
chr1	35972377	35972716	340	35972548	3.79095	KIAA0319L
chr1	36025948	36026374	427	36026115	4.2644	NCDN
chr1	36179670	36180526	857	36180367	8.09836	C1orf216
chr1	36181296	36182276	981	36181571	6.68581	C1orf216
chr1	36216872	36217149	278	36217043	4.19812	CLSPN
chr1	36225825	36226584	760	36226283	6.89465	CLSPN
chr1	36229934	36230396	463	36230133	6.39379	CLSPN
chr1	36385275	36385569	295	36385432	5.41803	AGO3
chr1	36521219	36521443	225	36521338	2.70902	TEKT2
chr1	36555755	36556039	285	36555909	3.33417	ADPRHL2
chr1	36558635	36559336	702	36558818	3.77756	ADPRHL2
chr1	36602502	36602953	452	36602758	3.31671	COL8A2
chr1	36752170	36752406	237	36752262	1.84545	SH3D21
chr1	36754574	36755138	565	36754897	3.64621	SH3D21
chr1	36769370	36769821	452	36769655	3.07214	SH3D21
chr1	36787728	36788003	276	36787832	4.68868	EVA1B
chr1	36859234	36859852	619	36859574	3.86552	LSM10
chr1	36921020	36921219	200	36921125	3.15912	OSCP1
chr1	37920649	37921565	917	37921359	8.02286	LINC01137
chr1	37941003	37941395	393	37941244	3.63884	ZC3H12A
chr1	37948496	37948850	355	37948678	5.83481	MIR6732
chr1	38003270	38003700	431	38003516	13.0241	SNIP1
chr1	38005873	38006462	590	38006287	5.3865	SNIP1
chr1	38148536	38148823	288	38148660	2.2121	C1orf109
chr1	38173872	38174182	311	38174039	5.77559	CDCA8
chr1	38265349	38265880	532	38265627	5.9843	MANEAL
chr1	38265940	38266270	331	38266094	3.28761	MANEAL
chr1	38280507	38280738	232	38280594	3.22998	YRDC
chr1	38280819	38281214	396	38280972	5.10546	YRDC
chr1	38287872	38288143	272	38287997	4.89707	YRDC
chr1	38323033	38323446	414	38323231	5.41803	MTF1
chr1	38462865	38463202	338	38463022	4.04498	SF3A3
chr1	39176147	39176612	466	39176429	2.52905	RRAGC
chr1	39304301	39305299	999	39304712	6.87674	RRAGC
chr1	39469726	39469928	203	39469874	1.91476	AKIRIN1
chr1	39494274	39494509	236	39494428	3.8512	NDUFS5
chr1	39853985	39854229	245	39854124	3.64675	KIAA0754
chr1	39875758	39876117	360	39875937	4.58449	KIAA0754
chr1	39876852	39877394	543	39876965	3.43837	KIAA0754
chr1	39877550	39877969	420	39877737	3.33417	KIAA0754
chr1	39878067	39878454	388	39878194	3.85514	KIAA0754
chr1	39981486	39981685	200	39981562	2.08386	OXCT2P1
chr1	39981751	39982083	333	39981930	2.81321	OXCT2P1
chr1	40235368	40235785	418	40235552	3.54256	OXCT2
chr1	40235851	40236050	200	40235960	2.08386	OXCT2
chr1	40435169	40435422	254	40435282	2.02249	MFSD2A
chr1	40701659	40701992	334	40701897	4.16772	TMCO2
chr1	40702547	40702783	237	40702699	3.0216	TMCO2
chr1	40704047	40704402	356	40704232	3.12579	TMCO2
chr1	40704651	40704972	322	40704791	7.71028	TMCO2
chr1	40705530	40706197	668	40705973	7.71028	TMCO2
chr1	40722463	40722749	287	40722623	5.10546	ZMPSTE24
chr1	40722965	40723658	694	40723414	5.18189	ZMPSTE24
chr1	40758078	40758354	277	40758228	6.06642	COL9A2
chr1	40887558	40887764	207	40887677	3.95933	SMAP2
chr1	40928613	40928964	352	40928788	5.62642	ZFP69B
chr1	40980232	40980935	704	40980468	6.35577	EXO5
chr1	40981016	40981317	302	40981141	3.54256	EXO5
chr1	41012219	41012826	608	41012586	5.73061	ZNF684
chr1	41326883	41327233	351	41327034	4.11668	CITED4
chr1	41944830	41945154	325	41944990	4.16772	EDN2
chr1	41978759	41979080	322	41978897	3.75095	EDN2
chr1	42645164	42645533	370	42645387	4.2776	GUCA2A
chr1	42744109	42744308	200	42744205	2.1322	FOXJ3
chr1	42925450	42925886	437	42925640	3.16143	PPCS
chr1	42965864	42966120	257	42965944	2.72388	CCDC30
chr1	43148005	43148263	259	43148171	2.63733	YBX1
chr1	43212117	43212470	354	43212252	3.70641	CLDN19
chr1	43240808	43241224	417	43240990	9.06479	C1orf50
chr1	43272921	43273149	229	43273014	3.22998	ERMAP
chr1	43296085	43296427	343	43296236	3.22998	ERMAP
chr1	43300073	43300299	227	43300212	2.9174	ERMAP
chr1	43308265	43308889	625	43308690	5.73061	ZNF691
chr1	43316515	43316962	448	43316776	7.60609	ZNF691
chr1	43317076	43317829	754	43317331	9.16898	ZNF691
chr1	43392151	43392866	716	43392369	3.59682	SLC2A1-AS1
chr1	43424408	43424609	202	43424489	4.13004	SLC2A1-AS1
chr1	43829412	43829640	229	43829510	2.81604	MIR6734
chr1	43916068	43916760	693	43916559	4.79288	MIR6735
chr1	44056547	44056824	278	44056695	3.49986	KDM4A
chr1	44069429	44069764	336	44069594	4.57084	KDM4A
chr1	44169986	44170426	441	44170281	3.75095	KDM4A-AS1
chr1	44396485	44396761	277	44396634	4.58449	ARTN
chr1	44402473	44402710	238	44402648	3.22998	ARTN
chr1	44412617	44413036	420	44412921	3.77704	IPO13
chr1	44415135	44415932	798	44415369	4.12232	IPO13
chr1	44435625	44435856	232	44435803	3.17497	DPH2
chr1	44438049	44438400	352	44438225	2.66373	ATP6V0B
chr1	44455879	44456348	470	44456179	2.86618	CCDC24
chr1	44463189	44463433	245	44463282	2.6159	CCDC24
chr1	44463898	44464163	266	44463991	2.85929	CCDC24
chr1	44510624	44510835	212	44510677	2.50063	SLC6A9
chr1	44541800	44542144	345	44541966	2.60482	KLF17
chr1	44568739	44569125	387	44568931	6.35577	KLF17
chr1	44569953	44570632	680	44570462	4.27191	KLF17
chr1	44598968	44599303	336	44599125	5.62642	KLF17
chr1	44683728	44683951	224	44683899	1.99366	DMAP1
chr1	45205275	45205545	271	45205466	3.75095	KIF2C
chr1	45478395	45478618	224	45478519	5.79391	UROD
chr1	45483811	45484195	385	45484012	4.58449	UROD
chr1	45792502	45792872	371	45792690	4.78495	HPDL
chr1	45793218	45794192	975	45793416	3.43347	HPDL
chr1	45808723	45809344	622	45809030	3.86242	MUTYH
chr1	45974531	45974945	415	45974766	5.28867	MMACHC
chr1	45975979	45976252	274	45976134	4.16772	MMACHC
chr1	46049222	46049437	216	46049342	3.54256	NASP
chr1	46072917	46073346	430	46073105	6.08076	CCDC17
chr1	46073605	46073912	308	46073757	3.73381	CCDC17
chr1	46084185	46084406	222	46084292	3.12579	CCDC17
chr1	46165561	46165784	224	46165662	2.81321	TMEM69
chr1	46206750	46207006	257	46206898	3.0216	IPP
chr1	46500537	46501181	645	46500824	4.76053	PIK3R3
chr1	46501309	46501764	456	46501595	4.0147	PIK3R3
chr1	46509183	46509385	203	46509280	3.12579	PIK3R3
chr1	46751103	46751706	604	46751537	3.26326	LRRC41
chr1	46762498	46762697	200	46762611	2.70902	LRRC41
chr1	46810464	46810747	284	46810602	4.68868	NSUN4
chr1	46827254	46827647	394	46827457	5.86258	NSUN4
chr1	47075163	47075399	237	47075267	3.75095	MKNK1
chr1	47101391	47101631	241	47101488	2.11663	MOB3C
chr1	47716895	47717501	607	47717306	7.19677	TAL1
chr1	47745940	47746780	841	47746109	6.04319	STIL
chr1	51434363	51435016	654	51434882	2.82588	CDKN2C
chr1	51435277	51435489	213	51435383	2.51126	CDKN2C
chr1	51435889	51436139	251	51436067	3.03455	CDKN2C
chr1	51439442	51439886	445	51439694	4.54094	CDKN2C
chr1	51442380	51443025	646	51442611	4.27191	CDKN2C
chr1	51736710	51737045	336	51736875	5.18263	TTC39A
chr1	51822374	51822579	206	51822436	3.95933	TTC39A
chr1	52031833	52032197	365	52032028	6.25158	EPS15
chr1	52344037	52344403	367	52344142	2.44292	NRDC
chr1	52497890	52498676	787	52498217	5.9186	KTI12
chr1	52498732	52499125	394	52498946	3.97249	KTI12
chr1	52502261	52502511	251	52502352	2.9174	KTI12
chr1	52503456	52503674	219	52503548	3.0216	KTI12
chr1	52521042	52521255	214	52521116	2.60482	TXNDC12
chr1	52552278	52552512	235	52552450	3.16665	BTF3L4
chr1	52704034	52704702	669	52704523	3.75095	ZFYVE9
chr1	52818345	52818921	577	52818432	2.75382	CC2D1B
chr1	52831051	52831265	215	52831156	3.95933	CC2D1B
chr1	52834688	52834948	261	52834772	3.90992	CC2D1B
chr1	52859132	52859517	386	52859288	4.60978	ORC1
chr1	52883356	52883738	383	52883546	5.23288	PRPF38A
chr1	52940590	52941147	558	52940935	6.98093	PRPF38A
chr1	52991325	52991547	223	52991484	3.33774	ZCCHC11
chr1	53150886	53151299	414	53150937	1.9378	COA7
chr1	53153213	53153932	720	53153740	5.75925	COA7
chr1	53236681	53237429	749	53236832	6.35577	ZYG11B
chr1	53323037	53323322	286	53323204	3.33417	ZYG11A
chr1	53358634	53358983	350	53358802	6.25158	ECHDC2
chr1	53675635	53675954	320	53675796	4.97757	C1orf123
chr1	53676072	53676375	304	53676200	2.92395	C1orf123
chr1	53676468	53676716	249	53676649	2.91756	C1orf123
chr1	53678869	53679074	206	53679026	2.5018	C1orf123
chr1	53679885	53680443	559	53680281	3.44813	C1orf123
chr1	53685900	53686108	209	53686010	3.75095	C1orf123
chr1	53709762	53711050	1289	53709996	4.96434	MAGOH
chr1	54233423	54233799	377	54233616	9.2933	GLIS1
chr1	54317482	54317729	248	54317589	3.4331	NDC1
chr1	54417614	54417876	263	54417799	2.7585	LRRC42
chr1	54433287	54433495	209	54433400	2.3907	LRRC42
chr1	54518842	54519120	279	54518871	1.8571	TMEM59
chr1	54561980	54562281	302	54562136	4.68868	MIR4781
chr1	54639067	54639331	265	54639186	3.64675	CDCP2
chr1	54639735	54640520	786	54640255	4.79288	CDCP2
chr1	54690848	54691059	212	54690920	3.12579	SSBP3-AS1
chr1	55207067	55207967	901	55207508	5.56746	PARS2
chr1	55223382	55224609	1228	55224425	9.58575	PARS2
chr1	55316269	55316734	466	55316433	2.47902	DHCR24
chr1	55316795	55317148	354	55316977	2.21074	DHCR24
chr1	55317604	55318099	496	55317827	2.42209	DHCR24
chr1	55354199	55354416	218	55354312	3.95933	DHCR24
chr1	55514862	55515061	200	55514929	2.81321	PCSK9
chr1	55516071	55516388	318	55516210	5.10546	PCSK9
chr1	55529472	55530238	767	55530048	2.80747	PCSK9
chr1	55531560	55531778	219	55531661	3.33417	PCSK9
chr1	55532239	55532517	279	55532377	2.81321	PCSK9
chr1	55533062	55533359	298	55533227	3.64675	PCSK9
chr1	55534327	55534809	483	55534558	5.79902	PCSK9
chr1	59004660	59004885	226	59004744	3.12579	OMA1
chr1	59097042	59097258	217	59097111	3.03981	TACSTD2
chr1	59147693	59148290	598	59148142	4.89707	MYSM1
chr1	59247414	59248025	612	59247748	9.25299	JUN
chr1	59248602	59248923	322	59248763	3.0216	JUN
chr1	61553861	61554253	393	61554056	4.41487	NFIA
chr1	61920910	61921436	527	61921020	4.4803	MGC34796
chr1	62703719	62704111	393	62703931	3.70417	L1TD1
chr1	62738244	62738608	365	62738443	5.41803	KANK4
chr1	62739039	62739835	797	62739621	7.8796	KANK4
chr1	62740333	62740782	450	62740569	4.32532	KANK4
chr1	62905392	62905599	208	62905505	3.75057	USP1
chr1	62910390	62910999	610	62910614	4.92753	USP1
chr1	62915834	62916452	619	62916276	3.94855	USP1
chr1	63836416	63836651	236	63836511	4.16772	ALG6
chr1	63923122	63923419	298	63923272	3.54256	ITGB3BP
chr1	64059005	64059211	207	64059148	2.25248	PGM1
chr1	64643118	64643336	219	64643255	2.9174	UBE2U
chr1	65157066	65157938	873	65157531	4.27191	RAVER2
chr1	65243365	65243687	323	65243538	5.22623	RAVER2
chr1	65298508	65298740	233	65298629	3.95933	RAVER2
chr1	65720839	65721240	402	65721099	3.64675	DNAJC6
chr1	67450171	67450575	405	67450389	10.0025	MIER1
chr1	67469861	67470074	214	67469977	2.81321	SLC35D1
chr1	67878694	67879039	346	67878833	2.57448	SERBP1
chr1	68153354	68153717	364	68153527	7.36029	GADD45A
chr1	68171115	68171344	230	68171210	3.49749	GADD45A
chr1	68627098	68627475	378	68627279	7.60609	MIR1262
chr1	68698032	68698247	216	68698094	3.47244	WLS
chr1	68947796	68948067	272	68947913	2.9174	DEPDC1-AS1
chr1	70715953	70716517	565	70716335	5.71572	SRSF11
chr1	70728264	70728472	209	70728368	2.52756	SRSF11
chr1	75198786	75198997	212	75198946	2.52846	TYW3
chr1	75229504	75229731	228	75229624	4.7682	CRYZ
chr1	78031261	78031550	290	78031401	7.91867	ZZZ3
chr1	78097556	78098944	1389	78097729	9.79414	ZZZ3
chr1	78276461	78276725	265	78276569	3.10696	FAM73A
chr1	78314174	78314536	363	78314361	4.4803	NEXN
chr1	78354702	78354979	278	78354863	6.14738	NEXN-AS1
chr1	78401423	78401667	245	78401539	4.27191	FUBP1
chr1	78408106	78408434	329	78408287	4.5506	FUBP1
chr1	78470557	78470943	387	78470792	5.91087	DNAJB4
chr1	78478693	78479277	585	78479016	7.26318	DNAJB4
chr1	78481633	78482003	371	78481913	2.8537	DNAJB4
chr1	84709843	84710157	315	84710080	3.83796	SAMD13
chr1	84944860	84945123	264	84945011	6.25708	RPF1
chr1	84971895	84972274	380	84971897	1.7764	SPATA1
chr1	85113115	85113314	200	85113232	3.03237	LINC01555
chr1	85392166	85392383	218	85392316	3.43837	LPAR3
chr1	85624513	85624931	419	85624706	4.79288	MIR4423
chr1	85647825	85648886	1062	85647976	6.25158	SYDE2
chr1	85655772	85656320	549	85655920	5.00126	SYDE2
chr1	85666131	85666512	382	85666354	4.58449	SYDE2
chr1	85718136	85718495	360	85718337	5.05555	C1orf52
chr1	85733286	85733631	346	85733434	4.48211	C1orf52
chr1	85740963	85741223	261	85741056	2.60482	LOC646626
chr1	85743361	85743632	272	85743492	3.64675	BCL10
chr1	85960663	85960902	240	85960797	3.0216	DDAH1
chr1	86043597	86043860	264	86043744	2.6091	DDAH1
chr1	86048434	86049191	758	86048773	2.97128	CYR61
chr1	86173464	86174015	552	86173730	6.25158	ZNHIT6
chr1	87208753	87208989	237	87208856	3.95933	SH3GLB1
chr1	87380333	87380550	218	87380452	3.33417	HS2ST1
chr1	87570165	87570513	349	87570343	2.63468	LINC01140
chr1	87810475	87810848	374	87810665	3.4941	LMO4
chr1	89298864	89299309	446	89299063	5.05649	GTF2B
chr1	89448259	89448546	288	89448349	3.66121	RBMXL1
chr1	89449128	89449604	477	89449416	1.79415	RBMXL1
chr1	90049793	90050011	219	90049879	2.50063	LRRC8B
chr1	90178418	90178754	337	90178638	4.85179	LRRC8C
chr1	90178857	90179563	707	90179349	5.48299	LRRC8C
chr1	90179876	90180580	705	90180070	9.80466	LRRC8C
chr1	90398695	90399644	950	90399497	5.13666	GEMIN8P4
chr1	90399861	90401332	1472	90400973	6.36934	GEMIN8P4
chr1	91403093	91403716	624	91403306	7.38859	ZNF644
chr1	91404860	91405503	644	91405217	4.67493	ZNF644
chr1	91405841	91406060	220	91405970	2.95543	ZNF644
chr1	91406349	91406837	489	91406586	5.56893	ZNF644
chr1	91486391	91486747	357	91486516	3.33774	ZNF644
chr1	91793752	91793951	200	91793907	2.6159	HFM1
chr1	91794352	91794834	483	91794526	3.86601	HFM1
chr1	91795025	91795292	268	91795212	1.93333	HFM1
chr1	91853012	91853221	210	91853075	1.52811	HFM1
chr1	91989487	91989902	416	91989696	8.21636	CDC7
chr1	92000015	92000271	257	92000119	3.64675	CDC7
chr1	92149130	92149329	200	92149205	3.12579	CDC7
chr1	92540848	92541051	204	92540886	2.01182	SETSIP
chr1	92789125	92789326	202	92789259	2.06502	GLMN
chr1	92789684	92789892	209	92789762	2.39644	GLMN
chr1	92940666	92941090	425	92940998	2.70902	GFI1
chr1	92941229	92941530	302	92941344	5.10546	GFI1
chr1	93309000	93309437	438	93309276	3.64675	SNORA66
chr1	93602170	93602709	540	93602393	5.87964	TMED5
chr1	93620108	93620504	397	93620248	2.88306	TMED5
chr1	93645821	93646409	589	93645996	4.756	TMED5
chr1	93811878	93812340	463	93812170	2.69123	DR1
chr1	94018626	94018864	239	94018736	3.95933	BCAR3
chr1	94047908	94048506	599	94048174	4.03	BCAR3
chr1	94341993	94343014	1022	94342476	4.08321	DNTTIP2
chr1	94343293	94343524	232	94343361	2.79179	DNTTIP2
chr1	94639424	94640336	913	94639879	10.3668	ABCA4
chr1	95709809	95710234	426	95710041	8.54382	RWDD3
chr1	100435002	100435274	273	100435148	3.75095	SLC35A3
chr1	100547532	100547839	308	100547745	2.58676	MFSD14A
chr1	100797588	100797833	246	100797754	6.25158	CDC14A
chr1	101339521	101339911	391	101339713	7.09348	EXTL2
chr1	101343076	101343446	371	101343254	7.29351	EXTL2
chr1	101455888	101456254	367	101456066	2.93248	DPH5
chr1	101552395	101552655	261	101552524	5.00126	LOC102606465
chr1	104068694	104068982	289	104068818	3.43837	RNPC3
chr1	104615942	104616181	240	104616080	5.00126	LOC100129138
chr1	107599270	107600108	839	107599694	3.31347	PRMT6
chr1	107600165	107600673	509	107600371	6.21097	PRMT6
chr1	108679107	108679484	378	108679289	4.14256	SLC25A24
chr1	108743090	108743657	568	108743475	3.64675	SLC25A24
chr1	109103129	109103432	304	109103303	5.00126	FAM102B
chr1	109177662	109178191	530	109177911	4.28722	HENMT1
chr1	109191296	109191619	324	109191416	2.41418	HENMT1
chr1	109241988	109242701	714	109242463	4.89171	PRPF38B
chr1	109472277	109472598	322	109472452	5.43575	CLCC1
chr1	109474979	109475206	228	109475082	3.85514	CLCC1
chr1	109513940	109514173	234	109514047	3.85514	CLCC1
chr1	109637118	109637427	310	109637244	3.01677	TMEM167B
chr1	109757112	109757709	598	109757485	6.90958	SARS
chr1	109780308	109780690	383	109780589	2.67049	CELSR2
chr1	109793213	109793661	449	109793411	4.89707	CELSR2
chr1	109793734	109794879	1146	109793985	5.73061	CELSR2
chr1	109794969	109795950	982	109795346	4.68868	CELSR2
chr1	109816808	109817400	593	109817149	9.48156	PSRC1
chr1	109822420	109822792	373	109822601	3.62346	PSRC1
chr1	110033822	110034198	377	110034017	5.05574	CYB561D1
chr1	110038531	110038821	291	110038725	2.81321	CYB561D1
chr1	110050048	110050978	931	110050600	5.00126	AMIGO1
chr1	110134873	110135279	407	110135079	3.89334	MIR197
chr1	110207699	110208029	331	110207853	4.31209	GSTM2
chr1	110279233	110279510	278	110279405	2.8552	GSTM3
chr1	110466019	110466405	387	110466242	2.18805	CSF1
chr1	110471468	110472363	896	110471857	5.20965	CSF1
chr1	110596242	110596616	375	110596417	6.87674	ALX3
chr1	110766068	110766333	266	110766218	3.0216	KCNC4
chr1	110881991	110882271	281	110882148	4.45514	RBM15
chr1	110882477	110884874	2398	110883606	10.1584	RBM15
chr1	110889049	110889439	391	110889121	1.98574	RBM15
chr1	110889867	110890334	468	110890017	2.9174	RBM15
chr1	111390358	111391346	989	111391057	7.62515	CD53
chr1	111490555	111491090	536	111490818	4.39715	LRIF1
chr1	111494023	111495230	1208	111494382	4.89707	LRIF1
chr1	111690166	111690536	371	111690338	4.67284	DRAM2
chr1	112266356	112267115	760	112266869	6.25158	FAM212B
chr1	112269352	112270241	890	112269692	4.79288	FAM212B
chr1	112308377	112309828	1452	112308946	5.76436	FAM212B
chr1	112318515	112318937	423	112318767	5.10546	FAM212B
chr1	112998573	113000830	2258	112998810	3.73194	MIR4256
chr1	113161637	113162306	670	113161855	4.68868	ST7L
chr1	113456333	113456913	581	113456662	3.42628	AKR7A2P1
chr1	113459876	113460647	772	113460072	3.44402	AKR7A2P1
chr1	113499036	113499456	421	113499182	4.89707	SLC16A1-AS1
chr1	113499637	113499853	217	113499705	2.18805	SLC16A1-AS1
chr1	113510707	113511234	528	113510848	3.22998	SLC16A1-AS1
chr1	113666493	113666903	411	113666663	4.58449	LRIG2
chr1	114184608	114184921	314	114184779	5.10546	PHTF1
chr1	114226240	114226606	367	114226435	5.52223	PHTF1
chr1	114291743	114292149	407	114291953	4.89707	PHTF1
chr1	114308533	114309006	474	114308779	6.87674	PHTF1
chr1	114340150	114340652	503	114340424	5.20965	RSBN1
chr1	114453984	114455568	1585	114454363	7.50043	DCLRE1B
chr1	114482941	114483995	1055	114483446	5.17024	HIPK1
chr1	114938952	114939168	217	114939031	4.38674	TRIM33
chr1	114940066	114940553	488	114940320	4.57782	TRIM33
chr1	115110614	115110966	353	115110802	5.10444	BCAS2
chr1	115292729	115292931	203	115292777	2.99409	CSDE1
chr1	115316770	115317068	299	115316922	6.25158	SIKE1
chr1	115457199	115457486	288	115457342	7.36812	SYCP1
chr1	116206179	116206573	395	116206357	4.81268	VANGL1
chr1	116233635	116234454	820	116234182	8.96422	VANGL1
chr1	116948172	116948481	310	116948285	3.64675	ATP1A1-AS1
chr1	117076619	117076865	247	117076696	3.54256	CD58
chr1	117078628	117078943	316	117078781	6.06642	CD58
chr1	117119299	117119596	298	117119444	3.95933	CD58
chr1	117119822	117120121	300	117119979	4.3464	CD58
chr1	117122270	117122540	271	117122432	4.4803	CD58
chr1	117156625	117156891	267	117156741	4.06353	CD58
chr1	117209116	117209507	392	117209348	4.27191	IGSF3
chr1	117503859	117504233	375	117504055	7.91867	CD101
chr1	117529440	117529774	335	117529600	5.62642	CD101
chr1	117617569	117618312	744	117617790	4.7888	TTF2
chr1	117654807	117655168	362	117654993	7.67216	TRIM45
chr1	117660739	117661467	729	117660932	4.97862	TRIM45
chr1	117663483	117663937	455	117663628	4.88352	TRIM45
chr1	117686352	117686551	200	117686420	3.0216	TRIM45
chr1	117909945	117911154	1210	117910799	6.4412	MAN1A2
chr1	117944695	117944917	223	117944851	3.48498	MAN1A2
chr1	118065479	118066175	697	118065655	7.91867	LOC100996263
chr1	118165636	118165880	245	118165754	2.81321	FAM46C
chr1	118165975	118166634	660	118166438	8.12705	FAM46C
chr1	118501861	118502251	391	118502065	3.61866	WDR3
chr1	119575477	119576026	550	119575637	5.56893	WARS2-IT1
chr1	119682969	119683230	262	119683119	6.45996	LOC101929147
chr1	119722811	119723100	290	119722957	4.68868	WARS2
chr1	119725482	119725883	402	119725619	5.00126	WARS2
chr1	120166363	120166778	416	120166525	5.62642	ZNF697
chr1	120168537	120168762	226	120168694	4.06353	ZNF697
chr1	120457293	120458152	860	120457936	4.62142	ADAM30
chr1	120836227	120836529	303	120836352	4.39715	FAM72B
chr1	120838318	120838610	293	120838482	3.85514	FAM72B
chr1	120838888	120839430	543	120839140	4.74839	FAM72B
chr1	121129389	121129910	522	121129655	3.32672	SRGAP2-AS1
chr1	121133688	121134055	368	121133880	4.89707	SRGAP2-AS1
chr1	121260574	121260891	318	121260727	5.23512	EMBP1
chr1	142665448	142665935	488	142665827	2.9174	ANKRD20A12P
chr1	143161907	143162409	503	143162290	3.12579	LOC102723769
chr1	143743519	143743740	222	143743689	3.33656	LINC01138
chr1	143743932	143744594	663	143744113	3.73862	LINC01138
chr1	143912704	143913237	534	143912988	4.44285	FAM72D
chr1	143913498	143913897	400	143913722	3.75095	FAM72C
chr1	143915589	143915891	303	143915766	4.39715	FAM72C
chr1	144300636	144300867	232	144300765	4.02676	LINC00623
chr1	144339843	144340060	218	144339975	3.51284	LINC00623
chr1	144340142	144340918	777	144340436	4.4566	LINC00623
chr1	144480865	144481096	232	144480994	4.02676	PPIAL4A
chr1	144481246	144481465	220	144481374	2.61956	PPIAL4A
chr1	144520091	144520293	203	144520264	2.39022	PFN1P2
chr1	144520468	144521174	707	144520666	4.82057	PFN1P2
chr1	144828503	144828938	436	144828696	5.31384	PDE4DIP
chr1	144835823	144836210	388	144835985	5.10546	PDE4DIP
chr1	144891763	144892038	276	144891855	2.9174	PDE4DIP
chr1	144902868	144903202	335	144903022	4.24532	PDE4DIP
chr1	144930541	144931577	1037	144931039	5.83903	PDE4DIP
chr1	144931940	144932262	323	144932064	3.64675	PDE4DIP
chr1	145004803	145005012	210	145004951	2.3385	PDE4DIP
chr1	145018223	145018480	258	145018369	4.16772	PDE4DIP
chr1	145096347	145096552	206	145096490	3.46899	SEC22B
chr1	145368350	145368766	417	145368675	3.05741	LOC101928979
chr1	145375718	145376336	619	145375888	5.83481	LOC101928979
chr1	145456596	145456824	229	145456680	3.75095	POLR3GL
chr1	145473962	145474396	435	145474254	4.06353	LIX1L
chr1	145507876	145508260	385	145508085	3.43837	RBM8A
chr1	145522451	145522946	496	145522649	5.71629	ITGA10
chr1	145590884	145591094	211	145590983	2.9174	NUDT17
chr1	145610874	145611104	231	145610920	2.14889	RNF115
chr1	145688019	145688299	281	145688152	3.99223	CD160
chr1	145764610	145765216	607	145764798	3.61275	PDZK1
chr1	145923246	145923831	586	145923663	3.58572	PDZK1P1
chr1	146033922	146034449	528	146034260	3.53936	NBPF11
chr1	146214989	146215399	411	146215167	2.57022	NBPF11
chr1	146465797	146466308	512	146466030	3.22334	LOC728989
chr1	146473140	146473766	627	146473318	5.939	LOC728989
chr1	147090690	147091451	762	147091232	4.06353	ACP6
chr1	147096188	147096901	714	147096342	4.79288	ACP6
chr1	147464952	147465537	586	147465369	3.58572	PDZK1P1
chr1	147575703	147576230	528	147576041	3.53936	NBPF11
chr1	147760790	147761020	231	147760943	2.39644	LOC101927468
chr1	147931043	147931263	221	147931211	3.28968	PPIAL4A
chr1	147931418	147932111	694	147931635	4.4566	PPIAL4A
chr1	148004455	148004821	367	148004558	3.94036	RNVU1-19
chr1	148193678	148194585	908	148193849	1.91469	PPIAL4E
chr1	148194762	148195074	313	148194889	2.14789	PPIAL4E
chr1	148195192	148195541	350	148195391	4.49197	PPIAL4E
chr1	148251787	148252160	374	148251966	5.73061	PPIAL4D
chr1	148594293	148594820	528	148594650	3.22876	NBPF15
chr1	148756406	148756847	442	148756694	3.22876	PPIAL4D
chr1	149576315	149577042	728	149576788	4.29578	LINC00623
chr1	149577170	149577382	213	149577264	4.28117	LINC00623
chr1	149616065	149616280	216	149616155	2.4368	RNVU1-20
chr1	149616429	149616646	218	149616474	3.06886	RNVU1-20
chr1	149803453	149804029	577	149803629	6.25158	HIST2H4B
chr1	149804147	149804400	254	149804301	3.67896	HIST2H4A
chr1	149805663	149806259	597	149805846	9.15494	HIST2H4A
chr1	149811331	149811665	335	149811592	2.19834	HIST2H3A
chr1	149825281	149825615	335	149825354	2.23636	HIST2H3C
chr1	149830687	149831283	597	149831101	9.15494	HIST2H4B
chr1	149832546	149832799	254	149832644	3.62691	HIST2H4B
chr1	149832917	149833493	577	149833317	6.25158	HIST2H4A
chr1	149871661	149872305	645	149871939	5.6645	BOLA1
chr1	149898412	149898842	431	149898586	2.37374	SF3B4
chr1	149915495	149916989	1495	149915889	6.45895	MTMR11
chr1	150039513	150039826	314	150039592	2.95442	VPS45
chr1	150131444	150131768	325	150131601	5.00126	PLEKHO1
chr1	150266203	150266519	317	150266408	3.90143	MRPS21
chr1	150280376	150280652	277	150280523	2.80777	PRPF3
chr1	150307337	150307542	206	150307518	1.58587	PRPF3
chr1	150443147	150443735	589	150443578	6.03424	TARS2
chr1	150443908	150444935	1028	150444628	5.98864	TARS2
chr1	150445240	150445812	573	150445456	5.77837	TARS2
chr1	150479310	150479775	466	150479600	3.08971	ECM1
chr1	150549431	150550079	649	150549750	2.98565	MCL1
chr1	150550806	150551048	243	150550915	3.90868	MCL1
chr1	150551417	150551692	276	150551512	2.66622	MCL1
chr1	150551889	150552163	275	150552010	5.98818	MCL1
chr1	150597989	150598394	406	150598238	2.39518	ENSA
chr1	150599600	150599835	236	150599722	2.73098	ENSA
chr1	150599981	150600201	221	150600024	2.25103	ENSA
chr1	150620618	150621164	547	150620931	5.83481	ENSA
chr1	150902334	150902745	412	150902549	3.45728	SETDB1
chr1	150923110	150923443	334	150923260	4.89707	CERS2
chr1	150932912	150933637	726	150933321	5.90819	CERS2
chr1	151006318	151007171	854	151006513	7.81447	BNIPL
chr1	151025404	151025883	480	151025671	3.09391	C1orf56
chr1	151039742	151040048	307	151039906	3.86347	GABPB2
chr1	151090461	151090901	441	151090628	3.85514	SEMA6C
chr1	151133206	151133550	345	151133361	6.45529	TNFAIP8L2-SCNM1
chr1	151134358	151134677	320	151134494	5.939	LYSMD1
chr1	151137674	151137873	200	151137746	2.39644	LYSMD1
chr1	151138062	151138445	384	151138187	4.16771	LYSMD1
chr1	151170997	151171333	337	151171165	4.09869	PIP5K1A
chr1	151206563	151206844	282	151206732	7.26832	PSMD4
chr1	151220492	151220803	312	151220610	3.39105	PSMD4
chr1	151258832	151259320	489	151259106	6.33748	ZNF687
chr1	151259420	151260684	1265	151259659	6.092	ZNF687
chr1	151264937	151265503	567	151265099	3.08021	ZNF687
chr1	151288114	151289033	920	151288295	5.49473	PI4KB
chr1	151314993	151315385	393	151315247	2.23673	GBAT2
chr1	151375381	151375728	348	151375559	4.73712	PSMB4
chr1	151377292	151378713	1422	151377806	6.31924	PSMB4
chr1	151491482	151491721	240	151491601	3.43837	CGN
chr1	151554139	151554644	506	151554305	2.10434	SNX27
chr1	151845765	151846178	414	151845984	5.41803	THEM5
chr1	151846705	151847348	644	151846884	9.11341	THEM5
chr1	151879585	151879840	256	151879762	2.42054	THEM4
chr1	151965604	151965887	284	151965702	3.43837	S100A10
chr1	152006190	152006404	215	152006278	3.69747	S100A11
chr1	153533878	153534161	284	153534021	7.3977	S100A2
chr1	153591419	153591624	206	153591470	2.72572	S100A14
chr1	153598907	153599123	217	153598984	3.18401	S100A13
chr1	153599176	153599583	408	153599297	3.11938	S100A13
chr1	153606481	153606693	213	153606611	3.52719	S100A13
chr1	153617482	153617940	459	153617747	2.96978	S100A13
chr1	153633616	153633895	280	153633783	2.49401	SNAPIN
chr1	153634803	153635029	227	153634921	1.89217	SNAPIN
chr1	153800511	153800801	291	153800687	5.48325	LOC343052
chr1	153902642	153902956	315	153902794	2.65595	GATAD2B
chr1	153936090	153936323	234	153936198	2.62631	SLC39A1
chr1	153936854	153937161	308	153937044	3.62782	SLC39A1
chr1	153949980	153950226	247	153950043	2.15306	JTB
chr1	153950293	153950618	326	153950480	2.99361	JTB
chr1	154155532	154155755	224	154155635	5.19518	TPM3
chr1	154179796	154180149	354	154179940	1.85458	C1orf189
chr1	154184658	154184875	218	154184795	2.48527	C1orf189
chr1	154243466	154243772	307	154243638	3.64675	HAX1
chr1	154321519	154321917	399	154321718	7.02597	ATP8B2
chr1	154437622	154438400	779	154438140	10.6277	SHE
chr1	154522562	154523015	454	154522740	3.52891	UBE2Q1-AS1
chr1	154557226	154557596	371	154557397	5.25521	CHRNB2
chr1	154573624	154575168	1545	154573851	4.01547	ADAR
chr1	154651610	154652061	452	154651789	5.62642	ADAR
chr1	154851786	154852332	547	154852065	4.89707	KCNN3
chr1	154854483	154855037	555	154854919	3.33417	KCNN3
chr1	154918291	154918645	355	154918474	4.48438	PMVK
chr1	154930903	154931544	642	154931124	3.7367	PBXIP1
chr1	154931754	154932276	523	154931989	2.54477	PYGO2
chr1	154936183	154936493	311	154936361	4.14885	PYGO2
chr1	154946748	154946951	204	154946915	3.43837	SHC1
chr1	154955765	154956026	262	154955913	4.79288	FLAD1
chr1	154956226	154956459	234	154956366	4.50625	FLAD1
chr1	154960433	154960724	292	154960627	3.24005	FLAD1
chr1	154960892	154961365	474	154961151	3.68108	LENEP
chr1	154961785	154962052	268	154961963	2.81321	LENEP
chr1	154987106	154988145	1040	154987875	5.10572	ZBTB7B
chr1	154988654	154989373	720	154989176	5.48228	ZBTB7B
chr1	155041472	155041859	388	155041654	4.43315	LOC100505666
chr1	155106340	155107073	734	155106929	2.39433	SLC50A1
chr1	155110658	155110890	233	155110796	1.86716	DPM3
chr1	155112571	155112814	244	155112659	2.9597	DPM3
chr1	155183277	155183482	206	155183422	1.65975	MTX1
chr1	155183704	155184298	595	155183814	3.20829	MTX1
chr1	155203904	155204109	206	155204049	1.65975	GBAP1
chr1	155204331	155204913	583	155204441	3.2185	GBA
chr1	155231936	155232212	277	155232057	7.08512	SCAMP3
chr1	155279723	155279922	200	155279879	2.17744	FDPS
chr1	155307997	155308256	260	155308089	3.86601	MIR555
chr1	155408172	155408847	676	155408668	6.27814	POU5F1P4
chr1	155437858	155438301	444	155438215	2.9174	POU5F1P4
chr1	155447681	155448279	599	155447874	8.77349	POU5F1P4
chr1	155448712	155448984	273	155448815	3.88873	POU5F1P4
chr1	155449692	155449908	217	155449791	2.52756	POU5F1P4
chr1	155451214	155452269	1056	155451791	9.48156	POU5F1P4
chr1	155490924	155491328	405	155491105	7.76242	ASH1L-AS1
chr1	155532927	155533462	536	155533119	6.092	ASH1L
chr1	155583752	155584597	846	155584069	3.06039	MSTO2P
chr1	155585818	155586258	441	155586082	6.35577	MSTO2P
chr1	155629422	155629849	428	155629667	4.67161	SCARNA26A
chr1	155630484	155630788	305	155630653	4.02252	SCARNA26A
chr1	155658804	155659232	429	155658964	3.89442	DAP3
chr1	155707890	155708223	334	155708092	2.40752	MSTO2P
chr1	155716025	155716226	202	155716134	2.76845	MSTO2P
chr1	155719615	155720458	844	155719933	3.06039	MSTO2P
chr1	155721820	155722458	639	155722278	6.35577	MSTO2P
chr1	155734872	155735687	816	155735506	4.66647	SCARNA26B
chr1	155736229	155736599	371	155736329	3.7192	SCARNA26B
chr1	155823159	155823678	520	155823511	5.20965	GON4L
chr1	155870045	155870376	332	155870212	5.6546	RIT1
chr1	155882946	155883347	402	155883155	5.14684	RIT1
chr1	155883728	155884057	330	155883860	2.99858	RIT1
chr1	155917526	155917856	331	155917682	7.50189	MIR6738
chr1	155978973	155979477	505	155979253	1.6271	SSR2
chr1	156024924	156025123	200	156025039	3.93936	LAMTOR2
chr1	156046376	156046659	284	156046517	3.22998	MEX3A
chr1	156046760	156047109	350	156046933	3.22998	MEX3A
chr1	156084414	156084715	302	156084564	4.73458	LMNA
chr1	156169272	156169671	400	156169344	2.9174	SLC25A44
chr1	156169897	156170173	277	156170057	3.93936	SLC25A44
chr1	156180032	156180463	432	156180322	4.2776	PMF1
chr1	156182265	156182491	227	156182390	4.35538	PMF1
chr1	156235775	156236175	401	156235968	3.01786	SMG5
chr1	156261322	156261947	626	156261488	6.98093	GLMP
chr1	156495890	156496145	256	156496048	2.90733	MEF2D
chr1	156564431	156565544	1114	156565324	3.03957	APOA1BP
chr1	156607748	156607999	252	156607892	3.95933	BCAN
chr1	156608609	156609200	592	156608790	3.53776	BCAN
chr1	156609441	156609821	381	156609632	4.68868	BCAN
chr1	156609939	156610332	394	156610174	5.41803	BCAN
chr1	156610572	156610922	351	156610752	5.00126	BCAN
chr1	156611472	156612782	1311	156612427	6.66413	BCAN
chr1	156615694	156615982	289	156615832	3.82176	BCAN
chr1	156616425	156616880	456	156616695	3.15184	BCAN
chr1	156640836	156641400	565	156641169	2.56347	NES
chr1	156641643	156642248	606	156642092	4.06353	NES
chr1	156692978	156693345	368	156693174	3.94662	ISG20L2
chr1	156696748	156697591	844	156696895	3.99621	ISG20L2
chr1	156697730	156698135	406	156697835	4.36779	ISG20L2
chr1	156698339	156698985	647	156698694	5.38802	RRNAD1
chr1	156737252	156737511	260	156737424	3.27239	PRCC
chr1	156756312	156756780	469	156756509	4.73796	PRCC
chr1	156770074	156770495	422	156770353	1.9256	NTRK1
chr1	157094618	157095080	463	157094846	5.87786	CYCSP52
chr1	157095292	157095801	510	157095609	8.12705	CYCSP52
chr1	158064441	158065037	597	158064766	6.81136	LOC646268
chr1	158146054	158146346	293	158146164	4.38968	CD1D
chr1	159836487	159836719	233	159836596	3.64675	VSIG8
chr1	159836874	159837303	430	159837215	2.81321	VSIG8
chr1	159890226	159890448	223	159890286	2.92497	TAGLN2
chr1	159999966	160000376	411	160000147	5.939	PIGM
chr1	160000608	160001223	616	160001086	6.45996	PIGM
chr1	160001323	160001737	415	160001432	2.70902	PIGM
chr1	160187106	160187520	415	160187262	2.88475	LOC729867
chr1	160209215	160209538	324	160209374	3.83707	DCAF8
chr1	160209653	160210226	574	160209906	4.13882	DCAF8
chr1	160232083	160232290	208	160232163	3.85537	DCAF8
chr1	161009250	161009857	608	161009592	4.88747	TSTD1
chr1	161071938	161072296	359	161072190	3.62383	KLHDC9
chr1	161090483	161090759	277	161090656	4.1634	NIT1
chr1	161091850	161092360	511	161092031	5.56298	NIT1
chr1	161128188	161128500	313	161128376	1.92918	USP21
chr1	161130507	161130706	200	161130639	2.16748	USP21
chr1	161141403	161141655	253	161141571	1.98257	PPOX
chr1	161198820	161199135	316	161198996	3.80419	MIR5187
chr1	161199745	161200454	710	161200146	7.54801	MIR5187
chr1	161495680	161496153	474	161495799	3.43837	HSPA6
chr1	161719393	161719755	363	161719695	2.61838	DUSP12
chr1	161726550	161726759	210	161726715	1.51747	DUSP12
chr1	161857592	161857915	324	161857733	2.9174	ATF6
chr1	161928191	161928635	445	161928472	3.92606	OLFML2B
chr1	161953471	161953988	518	161953874	4.4803	OLFML2B
chr1	162353227	162353427	201	162353279	2.18805	C1orf226
chr1	162535710	162536058	349	162535931	5.0138	UAP1
chr1	162749983	162750195	213	162750086	3.75095	HSD17B7
chr1	162755702	162755949	248	162755879	3.22998	HSD17B7
chr1	162782065	162782265	201	162782139	3.0216	HSD17B7
chr1	164528377	164528576	200	164528542	2.9174	PBX1
chr1	164528880	164529158	279	164529016	5.7615	PBX1
chr1	165877080	165877337	258	165877118	1.82269	MIR3658
chr1	166039404	166039941	538	166039573	3.85514	MIR921
chr1	166246703	166246931	229	166246768	2.938	FAM78B
chr1	166818332	166819658	1327	166819146	5.95571	POGK
chr1	166820615	166820905	291	166820740	5.96366	POGK
chr1	166821689	166822392	704	166822005	5.62476	POGK
chr1	167384801	167385428	628	167385254	6.14738	POU2F1
chr1	167757013	167757344	332	167757190	4.03865	MPZL1
chr1	168053386	168053702	317	168053554	3.22998	GPR161
chr1	168053783	168055157	1375	168054909	6.34695	GPR161
chr1	168065794	168066241	448	168065945	3.45244	GPR161
chr1	168106461	168106751	291	168106609	6.98093	GPR161
chr1	168169103	168169326	224	168169248	2.01684	TIPRL
chr1	168211727	168212297	571	168212124	4.4874	ANKRD36BP1
chr1	169075500	169075721	222	169075648	3.70585	ATP1B1
chr1	169100476	169100880	405	169100700	2.30108	ATP1B1
chr1	169345949	169346169	221	169346042	2.62653	NME7
chr1	169434800	169435126	327	169434990	3.41993	CCDC181
chr1	169761758	169762245	488	169761951	3.95933	METTL18
chr1	169762344	169763113	770	169762632	7.43464	METTL18
chr1	169822660	169822976	317	169822858	2.60482	SCYL3
chr1	169823593	169824133	541	169824006	3.43837	SCYL3
chr1	170521075	170521458	384	170521251	5.05574	LOC101928650
chr1	171501571	171502082	512	171501893	4.34224	PRRC2C
chr1	171509062	171509706	645	171509535	2.20998	PRRC2C
chr1	171509797	171510675	879	171510402	4.59097	PRRC2C
chr1	171510948	171511218	271	171511081	3.31641	PRRC2C
chr1	171560723	171561153	431	171560921	3.98717	MYOC
chr1	171750767	171750974	208	171750908	3.53776	METTL13
chr1	171752793	171753201	409	171753013	3.2876	METTL13
chr1	171759079	171759816	738	171759643	2.42764	METTL13
chr1	171765545	171766016	472	171765823	4.83629	METTL13
chr1	172410683	172411023	341	172410842	5.59616	PIGC
chr1	172411583	172412067	485	172411807	8.40375	PIGC
chr1	172558685	172558949	265	172558856	3.43837	SUCO
chr1	172579045	172579418	374	172579230	7.91867	FASLG
chr1	173702821	173703368	548	173703211	6.49877	KLHL20
chr1	173754239	173754565	327	173754391	5.31384	CENPL
chr1	173769409	173769746	338	173769534	5.90924	CENPL
chr1	173772207	173772682	476	173772403	7.46636	CENPL
chr1	173792575	173793000	426	173792807	6.34001	CENPL
chr1	173793382	173793735	354	173793541	2.70589	CENPL
chr1	173793789	173794330	542	173794171	4.20583	DARS2
chr1	173839580	173840168	589	173840039	4.4803	ZBTB37
chr1	173855052	173855621	570	173855313	5.52223	ZBTB37
chr1	173962059	173962266	208	173962163	3.12579	RC3H1
chr1	175014156	175014470	315	175014312	3.23801	MRPS14
chr1	175070125	175070397	273	175070219	3.54256	TNN
chr1	175076190	175076398	209	175076330	3.43837	TNN
chr1	175128767	175129124	358	175128956	5.23512	KIAA0040
chr1	175129502	175130277	776	175129754	7.42576	KIAA0040
chr1	178411804	178412207	404	178412037	3.33417	TEX35
chr1	178427189	178427544	356	178427367	6.35577	TEX35
chr1	178442180	178442513	334	178442361	4.27191	TEX35
chr1	178885364	178885822	459	178885627	7.29351	ANGPTL1
chr1	179012974	179013265	292	179013129	4.79288	FAM20B
chr1	179041019	179041667	649	179041271	4.569	TOR3A
chr1	179064128	179064585	458	179064406	8.34277	TOR3A
chr1	179076598	179078546	1949	179078001	8.56491	TOR3A
chr1	179322615	179323053	439	179322871	2.72598	AXDND1
chr1	179815181	179815839	659	179815376	7.46636	TOR1AIP2
chr1	179834350	179835076	727	179834756	4.5779	TOR1AIP2
chr1	179851370	179851651	282	179851520	6.35577	TOR1AIP1
chr1	179886784	179887430	647	179887250	5.48255	TOR1AIP1
chr1	179965835	179966201	367	179966014	5.20965	CEP350
chr1	179982997	179983207	211	179983175	2.29225	CEP350
chr1	180062812	180063189	378	180063001	3.43837	QSOX1
chr1	180064718	180064944	227	180064867	3.05165	QSOX1
chr1	180080172	180080584	413	180080414	6.14738	QSOX1
chr1	180080818	180081070	253	180080934	2.9174	QSOX1
chr1	180081475	180081686	212	180081559	3.0216	QSOX1
chr1	180165358	180166047	690	180165699	3.42856	FLJ23867
chr1	180199371	180199622	252	180199478	3.85514	LHX4
chr1	180243171	180244218	1048	180243415	9.37737	LHX4-AS1
chr1	180471365	180471735	371	180471444	2.22514	ACBD6
chr1	180853163	180853672	510	180853522	8.43963	KIAA1614
chr1	180919449	180919726	278	180919574	3.43837	KIAA1614
chr1	180945272	180945788	517	180945509	3.35748	STX6
chr1	181024434	181024838	405	181024594	3.75095	MR1
chr1	181058696	181059794	1099	181058898	4.76243	IER5
chr1	182058774	182059141	368	182059045	3.43837	ZNF648
chr1	182105039	182105666	628	182105471	4.58449	ZNF648
chr1	182353536	182353920	385	182353674	1.69163	GLUL
chr1	183111618	183112107	490	183111857	3.62222	LAMC2
chr1	183520926	183521322	397	183521082	2.12685	NCF2
chr1	183522093	183522425	333	183522252	4.53077	NCF2
chr1	183604702	183604997	296	183604838	4.16373	ARPC5
chr1	183895212	183895483	272	183895349	4.3761	COLGALT2
chr1	183895739	183896052	314	183895871	3.0216	COLGALT2
chr1	184663135	184663544	410	184663341	9.06479	EDEM3
chr1	184763775	184764151	377	184763970	4.40652	EDEM3
chr1	184764617	184765064	448	184764813	4.7819	EDEM3
chr1	186389594	186389867	274	186389757	3.06144	LOC102724919
chr1	186389986	186390387	402	186390246	3.81095	LOC102724919
chr1	192780502	192781003	502	192780765	9.34567	RGS2
chr1	193028437	193028805	369	193028713	4.06353	TROVE2
chr1	193053870	193054212	343	193054025	3.42991	GLRX2
chr1	197070058	197070895	838	197070573	6.83987	F13B
chr1	197071166	197071365	200	197071233	2.39892	F13B
chr1	197071532	197071876	345	197071712	3.34136	F13B
chr1	197073445	197073793	349	197073613	4.3761	F13B
chr1	197128537	197129080	544	197128890	5.939	ASPM
chr1	197479579	197479983	405	197479763	5.62642	CRB1
chr1	198288830	198289071	242	198288930	3.34136	NEK7
chr1	200375334	200375869	536	200375502	4.53513	ZNF281
chr1	200376125	200378619	2495	200378226	4.03367	ZNF281
chr1	200522592	200522864	273	200522703	3.3429	KIF14
chr1	200586816	200587561	746	200587148	7.71028	KIF14
chr1	200613462	200613675	214	200613571	3.41295	KIF14
chr1	200635175	200635461	287	200635273	2.50629	LOC101929224
chr1	200635526	200635945	420	200635719	2.71998	LOC101929224
chr1	200707968	200708290	323	200708116	11.0444	CAMSAP2
chr1	200817150	200817541	392	200817335	4.20245	GPR25
chr1	200817627	200818449	823	200818207	6.51844	GPR25
chr1	200818680	200819208	529	200819019	5.86075	GPR25
chr1	200826797	200827410	614	200827051	6.14054	GPR25
chr1	201434852	201435407	556	201435141	3.07213	PHLDA3
chr1	201438132	201438395	264	201438271	4.89707	PHLDA3
chr1	201453560	201453913	354	201453741	1.90069	CSRP1
chr1	201465359	201465566	208	201465446	3.40472	CSRP1
chr1	201483554	201484365	812	201484160	8.02286	RPS10P7
chr1	201489404	201489685	282	201489521	4.06353	RPS10P7
chr1	201751665	201751938	274	201751805	3.64675	MIR1231
chr1	201789017	201789527	511	201789288	4.58449	IPO9
chr1	201845060	201845705	646	201845332	3.90143	SHISA4
chr1	201846899	201847702	804	201847522	4.89707	SHISA4
chr1	201847829	201848529	701	201848200	10.7872	SHISA4
chr1	201926289	201926687	399	201926388	2.81321	TIMM17A
chr1	201938486	201938994	509	201938693	3.69091	RNPEP
chr1	201969226	201969499	274	201969364	4.27191	MIR6740
chr1	201984271	201985004	734	201984737	7.20512	ELF3
chr1	201985177	201985427	251	201985323	3.64675	ELF3
chr1	202697937	202698315	379	202698144	7.50189	SYT2
chr1	202822110	202822406	297	202822241	5.41803	LOC148709
chr1	202826746	202826993	248	202826924	3.33417	LOC148709
chr1	202849982	202850402	421	202850172	5.77125	RABIF
chr1	202860961	202861178	218	202861038	2.90445	RABIF
chr1	202910323	202910589	267	202910461	1.95662	KLHL12
chr1	203276174	203276571	398	203276304	4.06353	BTG2
chr1	203652167	203652451	285	203652305	4.3761	SNORA77
chr1	203766193	203766845	653	203766386	6.13773	ZBED6
chr1	203767521	203767836	316	203767689	4.19451	ZBED6
chr1	203767914	203768258	345	203768080	6.25158	ZBED6
chr1	203769336	203769570	235	203769430	4.27191	ZBED6
chr1	203816252	203816700	449	203816537	4.34125	SNRPE
chr1	203821245	203821861	617	203821534	2.96468	SNRPE
chr1	203822636	203823011	376	203822839	3.66492	SNRPE
chr1	203830716	203831040	325	203830958	2.04624	SNRPE
chr1	204095028	204095498	471	204095303	6.12141	LOC101929441
chr1	204191269	204191667	399	204191471	5.52223	GOLT1A
chr1	204375190	204375561	372	204375383	4.89171	PPP1R15B
chr1	204378678	204379433	756	204378928	4.28978	PPP1R15B
chr1	204379627	204380251	625	204379919	3.75185	PPP1R15B
chr1	204380322	204381009	688	204380625	2.52912	PPP1R15B
chr1	204438109	204438975	867	204438379	4.42277	PIK3C2B
chr1	204518218	204518832	615	204518551	11.9822	MDM4
chr1	204520780	204521058	279	204520888	2.70902	MDM4
chr1	204586735	204587092	358	204586926	5.41803	LRRN2
chr1	204587462	204587935	474	204587632	6.35577	LRRN2
chr1	204588223	204588993	771	204588507	5.20965	LRRN2
chr1	204589108	204589339	232	204589212	3.64675	LRRN2
chr1	205052775	205053112	338	205053016	3.12579	TMEM81
chr1	205057664	205058049	386	205057875	4.68868	TMEM81
chr1	205116401	205116847	447	205116607	8.9606	RBBP5
chr1	205138372	205138960	589	205138630	9.33867	DSTYK
chr1	205156641	205156879	239	205156736	3.64675	DSTYK
chr1	205238243	205238674	432	205238422	5.41803	TMCC2
chr1	205271235	205271746	512	205271598	3.8261	NUAK2
chr1	205272090	205273280	1191	205272261	5.46973	NUAK2
chr1	205320245	205320458	214	205320395	3.53146	KLHDC8A
chr1	205585458	205585842	385	205585656	5.44422	ELK4
chr1	205589100	205590000	901	205589279	4.37143	ELK4
chr1	205687309	205687703	395	205687471	1.70416	NUCKS1
chr1	205719194	205719406	213	205719291	3.9398	NUCKS1
chr1	205738508	205738842	335	205738693	4.59751	RAB29
chr1	205779158	205779717	560	205779415	3.99815	SLC41A1
chr1	205779832	205780275	444	205779993	3.54256	SLC41A1
chr1	206135722	206136014	293	206135835	4.39715	FAM72C
chr1	206137706	206138102	397	206137965	4.16772	FAM72C
chr1	206138363	206138889	527	206138612	4.44285	FAM72C
chr1	206579633	206580151	519	206579897	3.39462	SRGAP2D
chr1	206634398	206634847	450	206634522	3.0216	IKBKE
chr1	206637221	206637515	295	206637357	3.0216	IKBKE
chr1	206820686	206822176	1491	206821065	7.39473	DYRK3
chr1	206905902	206906288	387	206906084	3.92712	IL10
chr1	207221771	207223014	1244	207222838	6.46813	YOD1
chr1	207483196	207483482	287	207483356	4.3761	CD55
chr1	207510209	207510632	424	207510213	1.4117	CD55
chr1	208200254	208200549	296	208200378	3.33417	CD34
chr1	208390105	208390655	551	208390277	8.8564	PLXNA2
chr1	208390894	208391400	507	208391077	4.4803	PLXNA2
chr1	209788297	209788577	281	209788416	2.84831	MIR4260
chr1	209956113	209957096	984	209956838	7.37877	C1orf74
chr1	210010120	210010414	295	210010310	2.69539	DIEXF
chr1	210024461	210025024	564	210024627	3.62517	DIEXF
chr1	210414869	210415204	336	210415047	4.07997	SERTAD4-AS1
chr1	210415267	210415892	626	210415604	7.82416	SERTAD4-AS1
chr1	210466166	210466564	399	210466299	2.39644	HHAT
chr1	210466875	210467172	298	210467029	3.12579	HHAT
chr1	210847605	210847820	216	210847702	3.22998	HHAT
chr1	211032149	211032355	207	211032266	3.54256	KCNH1
chr1	211486933	211487272	340	211487082	4.16772	TRAF5
chr1	211545612	211546154	543	211545857	8.72416	LINC00467
chr1	211547371	211547990	620	211547803	6.04747	LINC00467
chr1	211748619	211749263	645	211748912	5.02542	SLC30A1
chr1	211749376	211749738	363	211749551	2.59556	SLC30A1
chr1	211752390	211752658	269	211752495	4.756	SLC30A1
chr1	211752970	211753793	824	211753131	4.68868	SLC30A1
chr1	211923071	211923343	273	211923225	2.92416	NEK2
chr1	212115128	212115515	388	212115314	5.76204	DTL
chr1	212273750	212274303	554	212274108	3.4334	MIR3122
chr1	212276119	212276399	281	212276300	3.83254	MIR3122
chr1	212502406	212502629	224	212502493	3.95933	SNORA16B
chr1	212538223	212538671	449	212538453	5.05555	SNORA16B
chr1	212731524	212732050	527	212731664	2.50063	ATF3
chr1	212779480	212779701	222	212779599	3.22998	ATF3
chr1	212792666	212792911	246	212792826	2.17321	ATF3
chr1	212859929	212860379	451	212860222	6.14738	BATF3
chr1	212911690	212912074	385	212911878	3.83545	BATF3
chr1	212964961	212965160	200	212965056	4.51093	NSL1
chr1	213030011	213030595	585	213030428	3.64675	FLVCR1-AS1
chr1	213031548	213032022	475	213031723	5.83481	FLVCR1
chr1	213414272	213415569	1298	213415321	8.23124	RPS6KC1
chr1	213445929	213446169	241	213446067	3.22998	RPS6KC1
chr1	214531159	214531389	231	214531277	3.33417	SMYD2
chr1	214556713	214557076	364	214556896	5.87336	SMYD2
chr1	214557286	214558096	811	214557836	4.30597	SMYD2
chr1	214813486	214813923	438	214813670	4.16771	CENPF
chr1	214814377	214814764	388	214814506	3.24768	CENPF
chr1	214815337	214815736	400	214815562	3.85735	CENPF
chr1	214817789	214818533	745	214817951	7.02542	CENPF
chr1	214818822	214819647	826	214819008	4.77462	CENPF
chr1	214819847	214820053	207	214820006	2.47992	CENPF
chr1	214820278	214820640	363	214820460	6.31924	CENPF
chr1	214830168	214830461	294	214830318	6.25158	CENPF
chr1	214836912	214837216	305	214837070	3.14498	CENPF
chr1	215793298	215793946	649	215793495	5.85812	KCTD3
chr1	217604443	217604700	258	217604613	4.58449	GPATCH2
chr1	217793159	217793801	643	217793367	8.18147	GPATCH2
chr1	218504190	218504535	346	218504365	4.06736	TGFB2
chr1	219781501	219781867	367	219781686	2.36347	RNU5F-1
chr1	219782813	219783063	251	219782960	3.49771	RNU5F-1
chr1	219784049	219784310	262	219784233	3.42208	RNU5F-1
chr1	220426807	220427086	280	220426941	3.60525	AURKAPS1
chr1	220439618	220440359	742	220439958	5.05574	AURKAPS1
chr1	220440420	220440744	325	220440577	3.69397	AURKAPS1
chr1	220835121	220835468	348	220835280	5.73061	C1orf115
chr1	220870603	220870809	207	220870697	3.64675	C1orf115
chr1	220871270	220871760	491	220871595	4.68868	C1orf115
chr1	220928260	220928619	360	220928434	3.7192	2019-03-02
chr1	220929214	220929640	427	220929464	4.4803	2019-03-02
chr1	220965055	220965566	512	220965184	6.67237	2019-03-01
chr1	220986592	220987541	950	220986949	4.10841	LINC01352
chr1	221057515	221057834	320	221057664	5.00126	HLX-AS1
chr1	221875692	221875954	263	221875834	2.37908	DUSP10
chr1	221912332	221912851	520	221912533	6.98093	DUSP10
chr1	222731151	222731359	209	222731277	3.12579	HHIPL2
chr1	222800965	222801510	546	222801336	5.41803	MIA3
chr1	222801901	222802658	758	222802526	2.81321	MIA3
chr1	222802808	222803447	640	222803267	6.67929	MIA3
chr1	222838668	222839019	352	222838848	5.69661	MIA3
chr1	222843138	222843415	278	222843230	3.35925	MIA3
chr1	222885839	222886071	233	222885914	3.22998	BROX
chr1	223010274	223010624	351	223010519	2.80318	DISP1
chr1	223175709	223176267	559	223176003	8.23124	TLR5
chr1	223177065	223177472	408	223177279	9.27317	TLR5
chr1	223178223	223178713	491	223178508	5.83481	TLR5
chr1	223178818	223179319	502	223179003	9.6025	TLR5
chr1	223944397	223944669	273	223944493	3.22998	CAPN2
chr1	223962466	223962684	219	223962601	3.10113	CAPN2
chr1	223968288	223968661	374	223968469	10.4193	TP53BP2
chr1	223983663	223984351	689	223984049	2.93424	TP53BP2
chr1	223986121	223986421	301	223986305	3.90992	TP53BP2
chr1	224345011	224345628	618	224345226	5.24647	DEGS1
chr1	224370854	224371067	214	224370995	3.04335	DEGS1
chr1	224377178	224377579	402	224377387	4.43436	DEGS1
chr1	224379929	224380406	478	224380182	3.32434	DEGS1
chr1	224577194	224577665	472	224577478	8.47549	MIR4742
chr1	225635508	225635749	242	225635589	3.0216	LBR
chr1	225635804	225636555	752	225636322	8.02286	LBR
chr1	225657756	225657958	203	225657847	2.70902	LBR
chr1	225674836	225675170	335	225675019	6.35577	LBR
chr1	225685188	225685638	451	225685461	6.20496	LBR
chr1	225706960	225707332	373	225707085	1.91386	LBR
chr1	226172950	226173348	399	226173178	11.2198	SDE2
chr1	226175610	226176143	534	226175790	5.80066	SDE2
chr1	226334066	226334651	586	226334477	5.83309	ACBD3
chr1	226340052	226340417	366	226340231	4.09178	ACBD3
chr1	226420044	226420377	334	226420220	7.15526	MIXL1
chr1	226433902	226434120	219	226433998	3.33417	MIXL1
chr1	226497453	226497738	286	226497613	4.20644	LIN9
chr1	226923333	226923810	478	226923587	8.12705	ITPKB
chr1	226923964	226924661	698	226924498	4.4803	ITPKB
chr1	227083303	227083614	312	227083488	5.98864	PSEN2
chr1	227181741	227182120	380	227181839	2.4534	ADCK3
chr1	227216433	227216947	515	227216653	5.62642	ADCK3
chr1	227505429	227505683	255	227505573	4.89707	CDC42BPA
chr1	227841989	227842657	669	227842158	6.14738	ZNF847P
chr1	227842845	227843280	436	227843019	3.95933	ZNF847P
chr1	227856701	227856995	295	227856888	3.22998	ZNF847P
chr1	227919974	227920512	539	227920336	5.87253	SNAP47
chr1	227921682	227921881	200	227921758	4.38674	SNAP47
chr1	227922419	227922687	269	227922548	5.21378	SNAP47
chr1	227935290	227935898	609	227935741	6.22197	JMJD4
chr1	227946577	227946944	368	227946752	4.46511	JMJD4
chr1	227968450	227968823	374	227968632	5.10852	PRSS38
chr1	227970904	227971123	220	227971057	3.22998	PRSS38
chr1	228108188	228108436	249	228108304	3.95933	MIR5008
chr1	228109318	228109666	349	228109431	4.3761	MIR5008
chr1	228288587	228288973	387	228288683	2.12365	C1orf35
chr1	228291617	228292394	778	228292215	9.48156	C1orf35
chr1	228329179	228329433	255	228329303	3.69467	GUK1
chr1	228362752	228363205	454	228363063	4.99769	IBA57
chr1	228385296	228385536	241	228385387	3.64675	OBSCN
chr1	228393543	228393901	359	228393725	3.33417	OBSCN
chr1	228400452	228400707	256	228400564	3.64675	C1orf145
chr1	228477520	228477973	454	228477648	3.0216	C1orf145
chr1	228479565	228479859	295	228479693	5.83481	C1orf145
chr1	228480232	228480454	223	228480353	3.54256	C1orf145
chr1	228481017	228481285	269	228481142	2.52697	C1orf145
chr1	228482491	228482742	252	228482627	2.81321	C1orf145
chr1	228491954	228492209	256	228492063	4.68868	C1orf145
chr1	228509068	228509814	747	228509673	4.23604	MIR6742
chr1	228544968	228545171	204	228545083	2.60482	MIR6742
chr1	228547344	228548060	717	228547841	5.28867	MIR6742
chr1	228548188	228548858	671	228548419	6.17235	MIR6742
chr1	228559223	228559684	462	228559386	4.89707	MIR6742
chr1	228582144	228583812	1669	228582324	3.63463	MIR6742
chr1	228584105	228584779	675	228584326	4.19983	MIR6742
chr1	228644931	228645131	201	228645059	2.2399	HIST3H2A
chr1	228681832	228682094	263	228682015	1.6364	RNF187
chr1	228879172	228879529	358	228879356	6.86621	RHOU
chr1	229225164	229225398	235	229225285	2.9174	MIR4454
chr1	229228465	229229057	593	229228626	3.43837	MIR4454
chr1	229399861	229400211	351	229399992	2.70902	RAB4A
chr1	229403815	229404602	788	229404365	6.25158	RAB4A
chr1	229404794	229405396	603	229405167	5.83481	RAB4A
chr1	229460785	229461206	422	229460974	7.5819	CCSAP
chr1	229653811	229654128	318	229653990	6.28573	LOC101927478
chr1	229729785	229730946	1162	229730215	6.60048	TAF5L
chr1	229735694	229735917	224	229735802	3.39598	TAF5L
chr1	229736255	229736487	233	229736401	2.45343	TAF5L
chr1	229737751	229738646	896	229738319	4.64222	TAF5L
chr1	229770812	229771214	403	229771037	6.4676	URB2
chr1	229771374	229771811	438	229771557	2.99409	URB2
chr1	229771883	229773092	1210	229772619	5.23131	URB2
chr1	229773642	229773948	307	229773781	3.39998	URB2
chr1	229794832	229795110	279	229794975	4.64491	URB2
chr1	230414988	230415753	766	230415411	4.11747	PGBD5
chr1	230457894	230458157	264	230458044	3.64675	PGBD5
chr1	230458605	230459357	753	230459208	9.68995	PGBD5
chr1	230829006	230829281	276	230829142	3.73757	AGT
chr1	230974610	230974859	250	230974742	2.65711	C1orf198
chr1	230979233	230979437	205	230979309	1.85129	C1orf198
chr1	231010960	231011212	253	231011064	3.95933	LOC101927604
chr1	231114736	231114974	239	231114824	4.06353	ARV1
chr1	231135858	231136200	343	231136048	4.82605	MIR1182
chr1	231155467	231155913	447	231155632	7.8796	MIR1182
chr1	231157891	231158113	223	231158011	3.75038	MIR1182
chr1	231359962	231360268	307	231360114	4.569	GNPAT
chr1	231374721	231374994	274	231374799	1.66238	GNPAT
chr1	231403385	231403730	346	231403579	3.07454	C1orf131
chr1	231403940	231404187	248	231404062	3.85514	C1orf131
chr1	231405044	231405310	267	231405178	3.0216	C1orf131
chr1	231413158	231413484	327	231413352	4.02489	C1orf131
chr1	231471376	231472133	758	231471744	9.27317	EXOC8
chr1	231472226	231473084	859	231472572	8.1874	EXOC8
chr1	231473374	231473633	260	231473506	4.58449	EXOC8
chr1	231487094	231487354	261	231487232	1.9699	SPRTN
chr1	231488279	231489069	791	231488903	6.31825	SPRTN
chr1	231501939	231502269	331	231502082	3.30458	SPRTN
chr1	231556787	231557072	286	231556939	3.95386	EGLN1
chr1	231557432	231557657	226	231557552	3.22998	EGLN1
chr1	232600769	232601179	411	232600997	5.52223	SIPA1L2
chr1	232649789	232650329	541	232649971	5.14966	SIPA1L2
chr1	232650561	232650987	427	232650803	5.72909	SIPA1L2
chr1	233119740	233119980	241	233119843	3.0216	NTPCR
chr1	233393841	233395022	1182	233394055	6.77254	PCNXL2
chr1	233514753	233515395	643	233515170	4.9692	KIAA1804
chr1	233518016	233518540	525	233518271	10.4364	KIAA1804
chr1	233749283	233749659	377	233749422	6.14738	KCNK1
chr1	233806956	233807561	606	233807179	2.77668	MIR4427
chr1	233842961	233843272	312	233843122	5.41803	MIR4427
chr1	234519360	234519671	312	234519521	4.07997	COA6
chr1	234742787	234743632	846	234743267	3.97926	IRF2BP2
chr1	235295002	235295394	393	235295174	7.85868	TOMM20
chr1	235324279	235324513	235	235324377	6.04319	RBM34
chr1	235331653	235331945	293	235331811	3.33417	RBM34
chr1	235345189	235345869	681	235345481	10.7872	MIR4753
chr1	235491814	235492427	614	235491957	6.77229	GGPS1
chr1	235492576	235493164	589	235492794	9.58575	GGPS1
chr1	235505383	235505917	535	235505572	3.72608	GGPS1
chr1	235613437	235613703	267	235613556	5.0546	B3GALNT2
chr1	236706443	236706830	388	236706782	2.60482	LGALS8-AS1
chr1	236714756	236715106	351	236714907	2.81321	LGALS8-AS1
chr1	237060892	237061536	645	237061406	5.32538	MTR
chr1	237062383	237062728	346	237062581	4.8998	MTR
chr1	237066779	237067115	337	237066957	5.83481	MT1HL1
chr1	241661163	241661363	201	241661229	1.9058	FH
chr1	241757096	241757395	300	241757273	5.60425	CHML
chr1	241757533	241758049	517	241757881	4.16223	CHML
chr1	241795427	241795636	210	241795518	2.64582	CHML
chr1	241796974	241799432	2459	241797524	4.16734	CHML
chr1	242041975	242042406	432	242042158	3.78458	EXO1
chr1	242540233	242540432	200	242540349	2.9174	PLD5
chr1	243289756	243289963	208	243289828	2.50063	LINC01347
chr1	243327638	243328261	624	243327982	6.29974	LINC01347
chr1	243328394	243329442	1049	243329180	5.36096	LINC01347
chr1	243349203	243349724	522	243349308	2.31325	CEP170
chr1	243354405	243354801	397	243354570	4.37268	CEP170
chr1	243419232	243419482	251	243419332	2.70902	SDCCAG8
chr1	243667795	243668123	329	243667990	3.75095	MIR4677
chr1	244014508	244014830	323	244014649	5.00126	AKT3
chr1	244217053	244218765	1713	244217966	10.9256	ZBTB18
chr1	244572789	244573014	226	244572883	3.79217	ADSS
chr1	244868811	244869292	482	244869073	4.42544	DESI2
chr1	245017695	245017916	222	245017759	2.64479	SNORA100
chr1	245318208	245318519	312	245318352	5.41803	KIF26B
chr1	245848845	245849201	357	245849035	4.79288	KIF26B
chr1	245850126	245850816	691	245850649	3.79167	KIF26B
chr1	245865805	245866379	575	245866011	9.16898	KIF26B
chr1	246704283	246704538	256	246704395	2.74964	LOC255654
chr1	246729378	246729611	234	246729436	3.47615	TFB2M
chr1	246754873	246755193	321	246755046	7.18931	CNST
chr1	246810382	246811240	859	246810952	10.1067	SCCPDH
chr1	246828992	246829377	386	246829185	7.81447	SCCPDH
chr1	247012972	247013381	410	247013143	4.79354	LINC01341
chr1	247013805	247014747	943	247014423	5.58912	LINC01341
chr1	247024312	247024541	230	247024383	2.82223	AHCTF1
chr1	247149897	247150410	514	247150071	3.43837	ZNF695
chr1	247200810	247201634	825	247201444	4.4803	ZNF695
chr1	247262295	247262502	208	247262357	3.0216	ZNF669
chr1	247263612	247264449	838	247264102	7.3977	ZNF669
chr1	247319466	247320527	1062	247320253	5.52223	ZNF124
chr1	247353177	247354359	1183	247353823	7.50115	MIR3916
chr1	247361800	247362044	245	247361881	3.43837	MIR3916
chr1	247463246	247464635	1390	247464129	8.10139	ZNF496
chr1	247496155	247496746	592	247496502	9.74815	ZNF496
chr1	249105480	249105754	275	249105586	3.25088	SH3BP5L
chr1	249106197	249106618	422	249106374	3.47713	SH3BP5L
chr1	249119326	249119621	296	249119453	2.52846	SH3BP5L
chr1	249141219	249141724	506	249141407	2.42493	ZNF672
chr1	249141863	249142658	796	249142459	5.23179	ZNF672
chr1	249143395	249143624	230	249143520	2.74569	ZNF692
chr1	249144279	249144510	232	249144402	3.04042	ZNF692
chr1	249152692	249153075	384	249152880	4.06173	ZNF692
chr1	249210911	249211238	328	249211085	5.52223	PGBD2
chr1	249211421	249212630	1210	249212382	10.3151	PGBD2
chr10	294744	294946	203	294865	3.02051	MIR7641-2
chr10	858965	859225	261	859068	2.86433	LARP4B
chr10	1038300	1038503	204	1038416	4.08905	GTPBP4
chr10	1062962	1063337	376	1063135	1.90226	IDI2-AS1
chr10	1097333	1097789	457	1097499	2.9174	IDI1
chr10	1098736	1098945	210	1098824	3.22998	IDI1
chr10	1257929	1258128	200	1258049	2.50063	LINC00200
chr10	1259756	1260279	524	1259897	4.27191	LINC00200
chr10	1260980	1261345	366	1261158	2.9174	LINC00200
chr10	1402256	1402564	309	1402428	3.43837	ADARB2-AS1
chr10	2343816	2344051	236	2343947	2.81321	LINC00701
chr10	2358402	2358706	305	2358563	3.33417	LINC00701
chr10	3111410	3111787	378	3111597	4.68868	PFKP
chr10	3164472	3164977	506	3164738	6.93041	SNORD142
chr10	3165466	3166643	1178	3166496	4.88743	SNORD142
chr10	3169332	3169531	200	3169465	2.42106	SNORD142
chr10	3170048	3170528	481	3170180	4.45314	SNORD142
chr10	3170973	3171199	227	3171080	3.05165	SNORD142
chr10	3180013	3180372	360	3180122	2.3979	PITRM1-AS1
chr10	3598661	3598977	317	3598808	2.60482	KLF6
chr10	3823865	3824447	583	3824238	6.84888	KLF6
chr10	5498626	5499042	417	5498862	4.96265	NET1
chr10	5681092	5681720	629	5681297	3.90177	ASB13
chr10	5682018	5682580	563	5682345	5.70296	ASB13
chr10	5772508	5773116	609	5772973	4.20644	FAM208B
chr10	5781835	5782314	480	5782022	3.65507	FAM208B
chr10	5788057	5789206	1150	5788669	4.617	FAM208B
chr10	5790629	5791465	837	5791190	4.02645	FAM208B
chr10	5791560	5791803	244	5791651	2.25278	GDI2
chr10	5818362	5818771	410	5818451	2.81321	GDI2
chr10	5826371	5826790	420	5826567	3.12579	GDI2
chr10	5855275	5855489	215	5855363	5.49864	GDI2
chr10	5856235	5856517	283	5856375	4.58449	GDI2
chr10	5904228	5904460	233	5904331	3.43837	FBXO18
chr10	5947912	5948450	539	5948094	6.36798	FBXO18
chr10	5994478	5995251	774	5995088	3.41295	IL15RA
chr10	6157332	6157661	330	6157531	4.47551	RBM17
chr10	6274875	6276059	1185	6275405	5.3975	PFKFB3
chr10	6780377	6780741	365	6780517	3.54582	LINC00706
chr10	6821524	6821758	235	6821654	3.85514	LINC00707
chr10	7202060	7202626	567	7202265	9.80466	SNORD129
chr10	7203775	7204146	372	7203969	4.24532	SNORD129
chr10	7204222	7204545	324	7204392	4.42277	SNORD129
chr10	7205226	7205461	236	7205325	2.9174	SNORD129
chr10	7205537	7205799	263	7205685	3.24939	SNORD129
chr10	8006068	8006638	571	8006490	5.31384	GATA3-AS1
chr10	8006895	8007226	332	8007080	5.73061	GATA3-AS1
chr10	8007460	8007695	236	8007613	3.33417	GATA3-AS1
chr10	8056608	8056942	335	8056785	4.4803	GATA3-AS1
chr10	11504234	11505719	1486	11504746	8.64802	USP6NL
chr10	11805482	11805871	390	11805633	3.81456	ECHDC3
chr10	11911420	11911813	394	11911594	2.67343	PROSER2-AS1
chr10	11912389	11912737	349	11912577	7.26832	PROSER2-AS1
chr10	11962556	11963234	679	11962849	6.98093	PROSER2-AS1
chr10	12070743	12071575	833	12071352	8.33544	UPF2
chr10	12077100	12077548	449	12077337	7.81393	UPF2
chr10	12162891	12163475	585	12163250	8.47549	SEC61A2
chr10	12237964	12238208	245	12238118	3.33417	NUDT5
chr10	12870829	12871168	340	12871005	5.10546	CCDC3
chr10	13251102	13251503	402	13251267	9.15494	RNU6-2
chr10	13359462	13359885	424	13359631	5.60896	PHYH
chr10	13386871	13387110	240	13386961	3.50437	SEPHS1
chr10	13672187	13672524	338	13672334	7.50189	PRPF18
chr10	14562798	14563370	573	14562991	3.18168	FAM107B
chr10	14884440	14884750	311	14884630	5.05608	HSPA14
chr10	14885314	14886060	747	14885650	5.85038	HSPA14
chr10	14938763	14939467	705	14939027	5.81339	SUV39H2
chr10	14949164	14949615	452	14949544	2.50063	SUV39H2
chr10	14950628	14950893	266	14950787	3.22998	SUV39H2
chr10	14953591	14953907	317	14953752	4.16772	SUV39H2
chr10	15145267	15146202	936	15145984	4.04036	C10orf111
chr10	15254636	15255457	822	15255019	4.4803	NMT2
chr10	16526332	16526768	437	16526572	6.31825	C1QL3
chr10	16633658	16634003	346	16633821	3.95933	C1QL3
chr10	17189717	17189931	215	17189809	3.33417	CUBN
chr10	17756549	17757058	510	17756733	4.51303	TMEM236
chr10	18802061	18802519	459	18802248	3.0216	CACNB2
chr10	21783321	21783649	329	21783519	2.54736	MIR1915
chr10	21783808	21784678	871	21784421	6.24974	MIR1915
chr10	21785792	21786218	427	21785947	5.83481	CASC10
chr10	21804112	21805187	1076	21804414	6.66835	SKIDA1
chr10	21913554	21913765	212	21913625	3.30248	MLLT10
chr10	21962259	21962512	254	21962334	2.60482	MLLT10
chr10	22048185	22048559	375	22048295	2.56559	MLLT10
chr10	22608770	22608982	213	22608909	2.56505	BMI1
chr10	22618039	22618805	767	22618225	4.89171	BMI1
chr10	22725202	22725430	229	22725368	4.06353	LOC100499489
chr10	22726057	22726283	227	22726208	3.64675	LOC100499489
chr10	22825964	22826305	342	22826123	6.51136	LOC100499489
chr10	23409972	23410764	793	23410138	4.3635	MSRB2
chr10	23425704	23425913	210	23425863	2.418	MSRB2
chr10	23729290	23729869	580	23729671	7.50189	OTUD1
chr10	24873252	24875112	1861	24873755	4.93704	KIAA1217
chr10	24908585	24910301	1717	24909693	5.54964	ARHGAP21
chr10	25312179	25312453	275	25312313	3.75095	THNSL1
chr10	25312632	25313136	505	25312801	6.25158	THNSL1
chr10	25313666	25313918	253	25313793	4.7682	THNSL1
chr10	25887184	25887602	419	25887419	5.41803	LINC00836
chr10	25888207	25888625	419	25888477	3.64675	LINC00836
chr10	27324056	27324628	573	27324476	4.27191	ANKRD26
chr10	27443886	27444101	216	27444020	3.22998	MASTL
chr10	27458918	27459729	812	27459110	5.27859	MASTL
chr10	27826737	27827048	312	27826902	3.29278	RAB18
chr10	27962890	27964449	1560	27963951	7.3977	MKX-AS1
chr10	28023427	28023789	363	28023596	6.7012	MKX-AS1
chr10	28811521	28811942	422	28811605	2.10466	WAC-AS1
chr10	28812320	28812680	361	28812486	7.4538	WAC-AS1
chr10	28812732	28813578	847	28813226	7.43839	WAC-AS1
chr10	28821683	28821885	203	28821808	2.71471	WAC
chr10	28884556	28884874	319	28884736	6.63199	MIR5586
chr10	28908390	28908734	345	28908552	5.40927	BAMBI
chr10	28966356	28966606	251	28966522	4.99302	BAMBI
chr10	28970962	28971629	668	28971176	5.90726	BAMBI
chr10	29431562	29431859	298	29431688	5.00126	LYZL1
chr10	29709421	29710261	841	29709670	8.10594	SVIL-AS1
chr10	29710741	29711027	287	29710879	3.54256	SVIL-AS1
chr10	29799520	29799756	237	29799646	4.16772	MIR604
chr10	29812595	29812887	293	29812758	3.28654	MIR604
chr10	29839686	29840085	400	29839846	7.53947	MIR604
chr10	30317244	30317447	204	30317287	2.70902	KIAA1462
chr10	30602078	30602818	741	30602575	8.71075	MTPAP
chr10	30727783	30728227	445	30728033	5.72467	MAP3K8
chr10	30962122	30962335	214	30962269	2.39644	SVILP1
chr10	30962557	30962773	217	30962648	3.75095	SVILP1
chr10	31607012	31607563	552	31607196	3.68406	ZEB1-AS1
chr10	31809152	31809388	237	31809256	3.54256	ZEB1
chr10	31810417	31810756	340	31810591	6.87674	ZEB1
chr10	31815646	31816159	514	31815902	3.28317	ZEB1
chr10	32096497	32096754	258	32096603	2.10123	ARHGAP12
chr10	32197115	32197886	772	32197693	10.0287	ARHGAP12
chr10	32557867	32558162	296	32558014	5.83481	EPC1
chr10	32560514	32560866	353	32560677	6.12386	EPC1
chr10	32573661	32574022	362	32573829	5.05487	EPC1
chr10	33468627	33469243	617	33469015	9.58575	NRP1
chr10	34400066	34400434	369	34400228	3.64675	LINC00838
chr10	34606102	34606313	212	34606220	4.79288	PARD3
chr10	35500091	35500778	688	35500304	4.89959	CREM
chr10	35858150	35858358	209	35858280	2.46945	GJD4
chr10	35927958	35928289	332	35928125	6.66835	MIR4683
chr10	35928628	35929102	475	35928930	3.841	MIR4683
chr10	35930523	35930832	310	35930704	2.81321	FZD8
chr10	38118003	38118431	429	38118250	10.1067	ZNF248
chr10	38120552	38121989	1438	38121003	4.85179	ZNF248
chr10	38343287	38344236	950	38343617	7.81447	ZNF37A
chr10	38353027	38353303	277	38353166	3.64675	ZNF37A
chr10	38406418	38407040	623	38406573	3.75095	ZNF37A
chr10	38407364	38407968	605	38407690	5.83481	ZNF37A
chr10	38411139	38411956	818	38411664	5.31384	ZNF37A
chr10	38412584	38412810	227	38412705	2.50063	ZNF37A
chr10	43010861	43011115	255	43010966	2.9174	ZNF37BP
chr10	43015086	43015534	449	43015246	3.43837	ZNF37BP
chr10	43062352	43062563	212	43062493	3.0891	ZNF37BP
chr10	43078274	43078473	200	43078318	2.9174	ZNF37BP
chr10	43089477	43090097	621	43089776	7.50189	ZNF37BP
chr10	43291909	43292277	369	43292145	2.40171	BMS1
chr10	43326313	43326762	450	43326544	4.78141	BMS1
chr10	43650451	43650812	362	43650596	4.16772	CSGALNACT2
chr10	43678774	43679070	297	43678947	4.68868	CSGALNACT2
chr10	43882160	43883466	1307	43883072	2.40977	HNRNPF
chr10	44052120	44053633	1514	44053088	10.6277	ZNF239
chr10	44112433	44112762	330	44112611	4.27191	ZNF485
chr10	45953123	45953410	288	45953294	3.95933	LOC102724323
chr10	45953569	45954040	472	45953804	6.04319	LOC102724323
chr10	46284299	46284697	399	46284433	3.65541	AGAP4
chr10	46897773	46898233	461	46898085	5.31384	FAM35BP
chr10	46898325	46898804	480	46898511	4.6997	FAM35BP
chr10	46898871	46899122	252	46898957	3.6894	FAM35BP
chr10	47090631	47091090	460	47090779	3.43837	CH17-360D5.1
chr10	47121685	47121935	251	47121777	3.43837	HNRNPA1P33
chr10	47122751	47122994	244	47122934	3.22998	HNRNPA1P33
chr10	47133269	47134007	739	47133438	3.81217	HNRNPA1P33
chr10	47134174	47135039	866	47134717	4.22511	HNRNPA1P33
chr10	47135210	47135590	381	47135358	2.77317	HNRNPA1P33
chr10	47138261	47138666	406	47138443	3.86564	HNRNPA1P33
chr10	47138736	47140101	1366	47139414	5.506	HNRNPA1P33
chr10	47150891	47151779	889	47151629	4.22971	LINC00842
chr10	47158073	47158315	243	47158214	3.64675	LINC00842
chr10	47379841	47380298	458	47380157	5.00126	FAM35DP
chr10	47380404	47380838	435	47380634	3.31188	FAM35DP
chr10	47380935	47381194	260	47381051	4.12205	FAM35DP
chr10	47762709	47762951	243	47762808	3.64675	ANXA8L1
chr10	47768959	47769175	217	47769086	3.02304	ANXA8L1
chr10	47769237	47770525	1289	47770359	6.06016	ANXA8L1
chr10	47945302	47945689	388	47945492	2.76343	ANXA8L1
chr10	48271037	48271279	243	48271136	3.64675	ANXA8
chr10	48277290	48277494	205	48277406	2.95442	ANXA8
chr10	48277569	48278853	1285	48278687	6.06016	ANXA8
chr10	49087523	49087983	461	49087835	5.31384	FAM25C
chr10	49088075	49088554	480	49088261	4.6997	FAM25C
chr10	49088621	49088872	252	49088707	3.6894	FAM25C
chr10	49199784	49199995	212	49199845	3.67715	FAM25C
chr10	50666923	50667140	218	50667017	3.0216	DRGX
chr10	50678303	50678550	248	50678455	3.95933	PGBD3
chr10	50723451	50724259	809	50723646	5.939	PGBD3
chr10	50724544	50724991	448	50724810	5.73061	PGBD3
chr10	50732086	50732682	597	50732411	7.58387	PGBD3
chr10	50943073	50943377	305	50943168	3.75057	OGDHL
chr10	51187918	51188316	399	51188052	3.65541	PARGP1
chr10	51362932	51363779	848	51363483	6.48475	PARGP1
chr10	51371169	51371544	376	51371460	4.77253	PARGP1
chr10	51584714	51585425	712	51585317	2.45337	NCOA4
chr10	51592315	51592707	393	51592528	2.17453	NCOA4
chr10	51623211	51623586	376	51623293	4.617	TIMM23
chr10	51630978	51631814	837	51631274	6.48475	TIMM23
chr10	51769363	51769725	363	51769553	3.12579	AGAP6
chr10	51827522	51827764	243	51827591	2.9174	FAM21A
chr10	51889157	51889557	401	51889347	2.76343	FAM21A
chr10	52066637	52067169	533	52066870	6.9255	ASAH2
chr10	52103311	52104160	850	52103835	5.23179	ASAH2
chr10	52418550	52419071	522	52418788	2.81321	SGMS1-AS1
chr10	53457751	53459416	1666	53458033	4.56621	CSTF2T
chr10	54076286	54076649	364	54076512	2.37729	DKK1
chr10	54171618	54171976	359	54171685	2.60482	LINC01468
chr10	54172389	54172665	277	54172568	3.0216	LINC01468
chr10	58117642	58118064	423	58117789	2.66631	ZWINT
chr10	58120032	58120269	238	58120104	3.35213	ZWINT
chr10	59955933	59956380	448	59956132	7.50189	IPMK
chr10	60047206	60047452	247	60047380	3.23846	CISD1
chr10	60588542	60588813	272	60588694	4.58449	FAM133CP
chr10	60896481	60896686	206	60896572	2.81321	CCEPR
chr10	61413788	61414201	414	61414046	7.18931	SLC16A9
chr10	61548688	61548984	297	61548820	5.44147	MRLN
chr10	61552507	61552868	362	61552670	2.41481	MRLN
chr10	62444207	62444758	552	62444609	3.43837	ANK3
chr10	62648077	62648508	432	62648328	4.97247	RHOBTB1
chr10	62648604	62648826	223	62648754	1.95499	RHOBTB1
chr10	63699922	63700165	244	63700050	3.15912	MIR548AV
chr10	63850502	63853317	2816	63853118	5.20722	ARID5B
chr10	63957639	63958095	457	63957853	5.52223	RTKN2
chr10	64136171	64136616	446	64136484	3.95933	LOC283045
chr10	64564898	64565942	1045	64565569	4.65481	ADO
chr10	64913298	64914573	1276	64913690	8.28512	NRBF2
chr10	64966412	64966695	284	64966554	6.45996	JMJD1C
chr10	64967367	64967686	320	64967579	2.16626	JMJD1C
chr10	64968230	64968492	263	64968376	3.12579	JMJD1C
chr10	64974588	64974993	406	64974825	6.56416	JMJD1C
chr10	65928790	65929601	812	65929194	5.65032	REEP3
chr10	69672214	69672777	564	69672589	5.05636	SIRT1
chr10	69675942	69676477	536	69676279	6.54248	SIRT1
chr10	69832682	69832990	309	69832830	2.48265	HERC4
chr10	69866296	69866690	395	69866505	6.16582	MYPN
chr10	69881101	69882096	996	69881648	4.94705	MYPN
chr10	69882809	69883078	270	69882998	2.81321	MYPN
chr10	69883210	69883409	200	69883252	2.50063	MYPN
chr10	69886002	69886755	754	69886490	6.91986	MYPN
chr10	69888725	69888981	257	69888835	4.15825	MYPN
chr10	69933722	69934261	540	69933944	4.88472	ATOH7
chr10	69969999	69970396	398	69970242	4.25838	ATOH7
chr10	70666387	70666601	215	70666512	4.06173	DDX50
chr10	70719461	70719896	436	70719809	2.60551	DDX21
chr10	70742203	70742686	484	70742459	2.16823	KIF1BP
chr10	70748489	70748734	246	70748629	6.25158	KIF1BP
chr10	70775282	70775500	219	70775414	2.6922	KIF1BP
chr10	70968410	70968772	363	70968607	4.7819	HKDC1
chr10	71873718	71874093	376	71873902	4.24439	AIFM2
chr10	71899037	71899996	960	71899176	4.60482	TYSND1
chr10	71911965	71912444	480	71912203	4.13828	TYSND1
chr10	71923332	71923589	258	71923507	4.95036	SAR1A
chr10	72059877	72060352	476	72060138	4.17454	NPFFR1
chr10	72060463	72060697	235	72060532	3.33561	NPFFR1
chr10	72060838	72061234	397	72061092	3.06886	NPFFR1
chr10	72326464	72326750	287	72326613	3.0216	PRF1
chr10	72636901	72637212	312	72637050	4.4803	PCBD1
chr10	73510603	73510919	317	73510747	3.12579	C10orf105
chr10	73767608	73768669	1062	73767984	7.08512	CHST3
chr10	73768842	73769220	379	73769050	7.29351	CHST3
chr10	73769913	73770206	294	73770109	3.33561	CHST3
chr10	73770480	73771326	847	73770796	12.5032	CHST3
chr10	73772563	73772770	208	73772634	2.43927	CHST3
chr10	73852109	73852317	209	73852195	3.12579	SPOCK2
chr10	74034478	74035178	701	74034985	3.14321	DDIT4
chr10	74094005	74094523	519	74094334	7.78308	DNAJB12
chr10	74095168	74095537	370	74095346	3.85514	DNAJB12
chr10	74127919	74128121	203	74127982	2.37588	DNAJB12
chr10	74884696	74885214	519	74884861	4.4803	NUDT13
chr10	75003112	75003387	276	75003237	3.54738	DNAJC9
chr10	75007164	75007428	265	75007259	3.96632	DNAJC9-AS1
chr10	75008759	75009016	258	75008871	3.67715	DNAJC9-AS1
chr10	75197787	75198164	378	75197969	5.52223	MSS51
chr10	75258732	75258991	260	75258847	4.3761	PPP3CB
chr10	75276413	75276696	284	75276580	2.60482	PPP3CB
chr10	75490299	75490498	200	75490444	2.60482	BMS1P4
chr10	75533043	75533488	446	75533227	4.68868	FUT11
chr10	75535201	75535676	476	75535362	4.16772	FUT11
chr10	75542738	75543073	336	75542930	4.87721	CHCHD1
chr10	75551761	75552041	281	75551884	3.85514	ZSWIM8
chr10	75561207	75561443	237	75561342	3.97147	ZSWIM8-AS1
chr10	75567250	75568035	786	75567478	4.58449	NDST2
chr10	75573513	75574111	599	75573753	6.81558	NDST2
chr10	75877717	75878253	537	75878145	2.82588	AP3M1
chr10	76602616	76603102	487	76602859	5.52223	KAT6B
chr10	76788918	76789274	357	76789127	4.06353	DUPD1
chr10	76789898	76790847	950	76790409	8.02286	DUPD1
chr10	76910219	76910735	517	76910559	4.4803	SAMD8
chr10	76992349	76992975	627	76992478	4.58449	COMTD1
chr10	77158154	77158985	832	77158525	9.07026	ZNF503-AS2
chr10	77159407	77160137	731	77159688	8.02286	ZNF503-AS2
chr10	77161658	77161910	253	77161792	3.43837	ZNF503
chr10	77167390	77167736	347	77167446	2.18805	LOC101929234
chr10	79551428	79552291	864	79552073	5.28387	DLG5
chr10	79581153	79581928	776	79581452	4.32166	DLG5
chr10	79795138	79795354	217	79795314	2.20101	RPS24
chr10	81072777	81073459	683	81073125	7.3977	PPIF
chr10	81075120	81075493	374	81075248	2.60482	PPIF
chr10	81113474	81114096	623	81113783	1.94914	PPIF
chr10	81301600	81301852	253	81301734	3.95933	SFTPA2
chr10	81443494	81443843	350	81443648	2.81321	BEND3P3
chr10	81444622	81444917	296	81444755	3.0216	BEND3P3
chr10	81462009	81462208	200	81462107	2.39644	NUTM2B
chr10	81586133	81586541	409	81586302	5.10546	NUTM2B-AS1
chr10	81586910	81587109	200	81586971	2.18805	NUTM2B-AS1
chr10	81967107	81967361	255	81967248	3.85514	LINC00857
chr10	81967634	81967833	200	81967730	2.70902	LINC00857
chr10	81977749	81978201	453	81978025	5.939	LINC00857
chr10	82191710	82192191	482	82191879	3.41616	FAM213A
chr10	82277782	82278204	423	82277923	5.20965	LOC102723703
chr10	86131586	86132024	439	86131861	2.9174	CCSER2
chr10	86152032	86152235	204	86152134	4.16772	CCSER2
chr10	86273359	86274004	646	86273833	3.54256	CCSER2
chr10	88259494	88260601	1108	88260053	6.7627	WAPL
chr10	88277360	88277878	519	88277521	5.52223	WAPL
chr10	88683322	88683876	555	88683490	7.72448	MMRN2
chr10	88725636	88725921	286	88725776	4.3761	ADIRF
chr10	88728901	88729701	801	88729045	3.64675	ADIRF
chr10	88730428	88730878	451	88730533	3.85514	AGAP11
chr10	88911204	88911702	499	88911425	7.5819	FAM35A
chr10	88911829	88912572	744	88912019	3.31188	FAM35A
chr10	88984241	88984440	200	88984350	2.39644	NUTM2A
chr10	89102178	89102650	473	89102397	6.04319	NUTM2A-AS1
chr10	89264905	89265136	232	89265059	2.31496	MINPP1
chr10	89311826	89312320	495	89312108	5.49864	MINPP1
chr10	89312414	89312710	297	89312610	3.43837	MINPP1
chr10	89418510	89418785	276	89418601	3.12579	PAPSS2
chr10	89724981	89725363	383	89725118	3.34431	PTEN
chr10	90639986	90640217	232	90640161	3.53336	STAMBPL1
chr10	90773943	90774217	275	90774100	5.62642	FAS-AS1
chr10	90974558	90974800	243	90974686	2.36317	CH25H
chr10	91162249	91162673	425	91162468	6.77254	IFIT1
chr10	91162894	91163487	594	91163342	4.16772	IFIT1
chr10	91176964	91177487	524	91177258	4.68868	IFIT5
chr10	91177668	91178391	724	91177935	8.23124	IFIT5
chr10	91344048	91344290	243	91344159	4.06353	MIR107
chr10	91371513	91371848	336	91371656	4.3761	MIR107
chr10	91393977	91394287	311	91394140	5.00126	PANK1
chr10	91497084	91498272	1189	91498078	7.91867	KIF20B
chr10	91738322	91738549	228	91738501	3.09548	LINC01375
chr10	93389556	93390608	1053	93389859	5.15435	PPP1R3C
chr10	94110857	94111064	208	94110951	2.86092	2019-03-05
chr10	94332728	94332927	200	94332778	2.29225	IDE
chr10	94428405	94428613	209	94428487	3.30024	HHEX
chr10	94454332	94454670	339	94454497	2.89951	HHEX
chr10	95660678	95660915	238	95660829	2.81321	SLC35G1
chr10	95720482	95720749	268	95720615	3.95235	PIPSL
chr10	97423311	97424070	760	97423850	5.25611	ALDH18A1
chr10	97632910	97633211	302	97633039	4.16772	C10orf131
chr10	97633794	97634479	686	97634257	4.11575	C10orf131
chr10	97634892	97635484	593	97635261	8.23124	C10orf131
chr10	97817695	97818214	520	97817812	3.75095	MIR3157
chr10	97916864	97917118	255	97916971	3.0216	ZNF518A
chr10	97919552	97920007	456	97919872	3.64675	ZNF518A
chr10	98281842	98282146	305	98281951	3.35519	TLL2
chr10	98714736	98715637	902	98715353	4.89707	C10orf12
chr10	98742791	98743037	247	98742873	2.70902	C10orf12
chr10	98743438	98743656	219	98743551	2.39644	C10orf12
chr10	98744425	98745013	589	98744799	6.66835	C10orf12
chr10	99092884	99093852	969	99093371	6.1915	FRAT2
chr10	99116532	99116948	417	99116725	6.02206	FRAT2
chr10	99216589	99216995	407	99216788	3.81802	ZDHHC16
chr10	99330091	99330487	397	99330285	5.5059	ANKRD2
chr10	99437330	99437837	508	99437562	3.12184	AVPI1
chr10	99474260	99474686	427	99474434	8.04159	MARVELD1
chr10	99477040	99477277	238	99477146	2.68326	MARVELD1
chr10	99477479	99477806	328	99477668	3.47962	MARVELD1
chr10	99519167	99519779	613	99519328	4.76534	SFRP5
chr10	99968071	99968490	420	99968203	4.4803	LOXL4
chr10	99969261	99969569	309	99969409	5.10546	LOXL4
chr10	101156973	101157415	443	101157242	2.80711	GOT1
chr10	101197507	101197706	200	101197610	3.12579	GOT1
chr10	101370654	101371234	581	101371013	5.164	SLC25A28
chr10	101464269	101464526	258	101464417	4.68868	CUTC
chr10	101474247	101474466	220	101474339	3.08618	CUTC
chr10	101515360	101515668	309	101515502	2.5723	COX15
chr10	101636503	101636861	359	101636701	8.12705	DNMBP-AS1
chr10	101639695	101639955	261	101639826	3.67715	DNMBP-AS1
chr10	101715043	101716756	1714	101716211	6.2571	DNMBP-AS1
chr10	101911054	101911313	260	101911204	5.31384	ERLIN1
chr10	101911369	101912169	801	101911976	8.93581	ERLIN1
chr10	102034893	102035265	373	102035032	3.72238	CWF19L1
chr10	102142124	102142884	761	102142520	5.86258	OLMALINC
chr10	102307795	102308123	329	102307971	4.92982	HIF1AN
chr10	102683762	102684453	692	102684294	3.22998	SLF2
chr10	102746199	102746545	347	102746448	2.36226	MRPL43
chr10	102747169	102747926	758	102747664	8.33924	C10orf2
chr10	102748033	102748426	394	102748187	3.07454	C10orf2
chr10	102748733	102749138	406	102748870	3.60256	C10orf2
chr10	102753028	102753370	343	102753176	2.88444	LZTS2
chr10	102765104	102765337	234	102765269	3.12579	LZTS2
chr10	102766420	102766670	251	102766558	2.93248	LZTS2
chr10	102820050	102820636	587	102820353	6.04319	KAZALD1
chr10	102821253	102821688	436	102821466	3.74281	KAZALD1
chr10	102827249	102827826	578	102827488	7.61922	KAZALD1
chr10	103312865	103313189	325	103313014	5.10546	POLL
chr10	103339032	103339815	784	103339221	8.33544	POLL
chr10	103546021	103546390	370	103546115	2.88102	NPM3
chr10	103557836	103558035	200	103557910	3.33417	NPM3
chr10	103558670	103559289	620	103558939	6.65371	NPM3
chr10	103578017	103578235	219	103578104	4.58449	MGEA5
chr10	103825740	103827736	1997	103826655	6.31187	HPS6
chr10	103867482	103868139	658	103867810	3.7075	LDB1
chr10	103868455	103868701	247	103868563	3.06193	LDB1
chr10	103899120	103900332	1213	103899498	5.7987	PPRC1
chr10	103900445	103900702	258	103900619	2.59248	PPRC1
chr10	103901263	103901631	369	103901457	3.35663	PPRC1
chr10	103906606	103907036	431	103906880	4.89713	NOLC1
chr10	104180883	104181160	278	104181040	6.64092	PSD
chr10	104181283	104181506	224	104181400	2.98508	PSD
chr10	104182555	104182859	305	104182704	5.91475	PSD
chr10	104215662	104215948	287	104215793	3.46899	C10orf95
chr10	104240261	104240769	509	104240452	4.50497	MFSD13A
chr10	104389834	104390248	415	104389988	3.12579	TRIM8
chr10	104572521	104573549	1029	104572999	6.76839	CYP17A1
chr10	104574384	104575344	961	104574629	4.06353	CYP17A1
chr10	104575498	104575789	292	104575616	2.59628	CYP17A1
chr10	104679296	104679858	563	104679664	10.7951	CNNM2
chr10	104687010	104687267	258	104687152	4.27191	CNNM2
chr10	104836637	104837165	529	104836816	9.58575	NT5C2
chr10	104837316	104837519	204	104837406	2.50063	NT5C2
chr10	104837739	104838165	427	104837933	6.25158	NT5C2
chr10	104849163	104849689	527	104849479	2.81684	NT5C2
chr10	105147838	105148149	312	105148015	2.60482	MIR1307
chr10	105184739	105185221	483	105185051	5.30736	CALHM2
chr10	105205081	105205456	376	105205265	6.68861	CALHM2
chr10	105206695	105206926	232	105206783	4.4803	CALHM2
chr10	105350064	105350355	292	105350205	2.82117	NEURL1-AS1
chr10	105354555	105354834	280	105354668	4.27191	NEURL1-AS1
chr10	105360276	105362093	1818	105361751	8.71075	NEURL1-AS1
chr10	105362305	105363508	1204	105363353	4.79785	NEURL1-AS1
chr10	105365693	105365943	251	105365800	3.0216	NEURL1-AS1
chr10	105367770	105368115	346	105367948	3.95933	NEURL1-AS1
chr10	105369191	105369782	592	105369604	7.3977	NEURL1-AS1
chr10	105762000	105762620	621	105762181	6.77229	SLK
chr10	105762993	105763242	250	105763103	4.3761	SLK
chr10	106025025	106025237	213	106025100	3.95933	MIR4482
chr10	106025332	106025694	363	106025506	4.3761	MIR4482
chr10	106027774	106028530	757	106028080	4.68868	MIR4482
chr10	106072329	106072566	238	106072441	2.65663	LOC101927472
chr10	106073020	106075749	2730	106073314	6.20496	LOC101927472
chr10	112270064	112270509	446	112270330	5.73061	DUSP5
chr10	112660003	112660381	379	112660194	4.64491	MIR4680
chr10	112723936	112724769	834	112724225	10.3151	SHOC2
chr10	113912978	113913191	214	113913069	2.9174	GPAM
chr10	114204911	114205481	571	114205103	4.94297	ZDHHC6
chr10	114576568	114577092	525	114576870	5.31384	LOC103344931
chr10	114577241	114577504	264	114577367	3.95933	LOC103344931
chr10	115489833	115490337	505	115490108	6.63629	CASP7
chr10	115608876	115609391	516	115609055	4.89707	DCLRE1A
chr10	115609822	115610183	362	115609943	4.58449	DCLRE1A
chr10	115612550	115612959	410	115612733	8.12705	DCLRE1A
chr10	115613257	115613585	329	115613390	2.29225	DCLRE1A
chr10	115614332	115614607	276	115614451	5.52223	NHLRC2
chr10	115636296	115636643	348	115636489	4.24532	NHLRC2
chr10	115922491	115922970	480	115922646	5.41803	MIR2110
chr10	116006216	116006416	201	116006384	3.49986	VWA2
chr10	116195320	116195570	251	116195391	2.74918	AFAP1L2
chr10	116195844	116196184	341	116196007	3.4067	AFAP1L2
chr10	116621233	116621452	220	116621372	3.75095	FAM160B1
chr10	118431853	118432065	213	118431942	2.9174	C10orf82
chr10	118432402	118432649	248	118432549	2.70902	C10orf82
chr10	118434157	118434488	332	118434359	3.43837	C10orf82
chr10	118645182	118645588	407	118645360	7.3977	ENO4
chr10	118645738	118646122	385	118645978	8.33544	ENO4
chr10	119042631	119044924	2294	119042872	8.99596	SLC18A2
chr10	119768337	119768769	433	119768529	6.04319	RAB11FIP2
chr10	119798525	119798943	419	119798688	8.43963	RAB11FIP2
chr10	119799800	119800050	251	119799951	3.85514	RAB11FIP2
chr10	120095810	120096016	207	120095876	3.71732	FAM204A
chr10	120445306	120445734	429	120445557	6.76955	CACUL1
chr10	120790281	120790481	201	120790371	2.81321	NANOS1
chr10	120795362	120795868	507	120795671	3.16718	NANOS1
chr10	120796720	120796939	220	120796821	5.78893	NANOS1
chr10	120797812	120798056	245	120797895	3.21059	NANOS1
chr10	120801639	120802336	698	120801897	3.11323	NANOS1
chr10	120864162	120864430	269	120864315	5.86258	FAM45B
chr10	120895972	120896425	454	120896166	5.00694	SFXN4
chr10	121259455	121259787	333	121259619	2.88306	RGS10
chr10	121334517	121334811	295	121334705	5.42207	TIAL1
chr10	121335024	121335373	350	121335200	2.75314	TIAL1
chr10	121356311	121356642	332	121356456	5.12541	TIAL1
chr10	121436252	121436841	590	121436409	4.37268	BAG3
chr10	121657866	121658222	357	121658031	7.682	SEC23IP
chr10	121700081	121700328	248	121700218	3.34676	MIR4682
chr10	122667788	122668356	569	122668159	6.02206	WDR11-AS1
chr10	123239016	123239597	582	123239187	4.7143	FGFR2
chr10	123970220	123971093	874	123970744	9.06479	TACC2
chr10	124189146	124189534	389	124189338	10.1067	MIR3941
chr10	124225124	124225410	287	124225239	3.22998	HTRA1
chr10	124273676	124274307	632	124273876	3.58831	DMBT1
chr10	124647743	124648142	400	124647884	5.83481	FAM24B-CUZD1
chr10	124649091	124649455	365	124649223	3.64675	FAM24B-CUZD1
chr10	124691866	124692194	329	124692010	6.45996	FAM24A
chr10	124697320	124697723	404	124697573	6.04319	C10orf88
chr10	124753455	124754096	642	124753870	8.94408	PSTK
chr10	124815769	124816023	255	124815910	3.0216	ACADSB
chr10	125767970	125768697	728	125768539	3.54256	CHST15
chr10	125805329	125805733	405	125805430	2.29225	CHST15
chr10	126311686	126312198	513	126311884	6.45996	FAM53B-AS1
chr10	126370311	126370902	592	126370482	5.41803	FAM53B-AS1
chr10	126448917	126449121	205	126448990	2.71772	FAM53B
chr10	126523143	126524008	866	126523626	8.31649	FAM175B
chr10	126631129	126631856	728	126631681	9.37737	ZRANB1
chr10	126655035	126655234	200	126655144	3.33417	ZRANB1
chr10	126673359	126673841	483	126673660	4.8998	CTBP2
chr10	126677482	126678317	836	126678067	3.53146	CTBP2
chr10	127512044	127512248	205	127512168	3.2385	BCCIP
[truncated: 12,879 more rows]

## Sheet: G2M phase
Table S1. m6A peaks at different phases of the cell cycle.
G2/M phase:
Chr	Start	End	Length	Summit	Fold_enrichment	Annotation
chr1	14695	14911	217	14747	2.75396	MIR6859-1
chr1	19968	20225	258	20126	2.97535	MIR6859-2
chr1	564438	564702	265	564626	1.38289	LOC101928626
chr1	565595	565937	343	565739	1.23297	LOC101928626
chr1	568214	568524	311	568389	1.3735	MIR6723
chr1	568945	569924	980	569295	1.66698	MIR6723
chr1	789164	789483	320	789284	2.87937	FAM41C
chr1	791614	792349	736	792231	3.26329	FAM41C
chr1	846189	846468	280	846356	3.35927	LOC100130417
chr1	847836	848189	354	848015	4.31906	LOC100130417
chr1	848269	848546	278	848439	2.39948	LOC100130417
chr1	853290	853524	235	853431	3.07133	LOC100130417
chr1	854986	856226	1241	856041	9.78986	LOC100130417
chr1	879547	879806	260	879737	1.67408	NOC2L
chr1	935904	936144	241	936002	4.10049	HES4
chr1	990310	991055	746	990525	4.25315	RNF223
chr1	1001040	1001566	527	1001262	8.63811	RNF223
chr1	1017693	1018302	610	1017861	4.99147	RNF223
chr1	1019032	1019231	200	1019201	2.01556	RNF223
chr1	1168246	1168634	389	1168422	4.40631	B3GALT6
chr1	1169039	1169556	518	1169370	4.47284	B3GALT6
chr1	1169809	1170317	509	1170038	3.78548	B3GALT6
chr1	1171127	1171478	352	1171296	3.07133	B3GALT6
chr1	1190386	1190925	540	1190761	2.33305	FAM132A
chr1	1208552	1208787	236	1208662	3.98812	UBE2J2
chr1	1209708	1210064	357	1209884	2.97535	UBE2J2
chr1	1235641	1235864	224	1235740	2.59143	MIR6726
chr1	1248381	1249055	675	1248671	5.04331	MIR6727
chr1	1249218	1250121	904	1249840	6.33276	MIR6727
chr1	1250310	1251075	766	1250525	6.25327	MIR6727
chr1	1251220	1251688	469	1251348	3.27416	MIR6727
chr1	1252688	1253189	502	1253037	5.50749	MIR6727
chr1	1254218	1255144	927	1254795	2.37214	CPSF3L
chr1	1256386	1256587	202	1256427	2.23503	CPSF3L
chr1	1262968	1263370	403	1263250	3.38241	CPTP
chr1	1263578	1264092	515	1263751	2.43618	TAS1R3
chr1	1287780	1288085	306	1287938	3.83916	DVL1
chr1	1296683	1297003	321	1296834	2.97535	MXRA8
chr1	1309535	1309820	286	1309576	1.62566	AURKAIP1
chr1	1321236	1321661	426	1321550	5.18287	AURKAIP1
chr1	1322283	1322959	677	1322582	3.50612	AURKAIP1
chr1	1334918	1335146	229	1335038	3.45525	LOC148413
chr1	1335253	1336754	1502	1336190	4.89587	LOC148413
chr1	1337478	1337695	218	1337520	1.72873	LOC148413
chr1	1342626	1342910	285	1342712	3.94057	MRPL20
chr1	1500198	1500399	202	1500256	2.27539	SSU72
chr1	1533546	1533964	419	1533830	2.43066	C1orf233
chr1	1534404	1534647	244	1534534	3.29948	C1orf233
chr1	1593220	1593501	282	1593367	2.59189	MMP23A
chr1	1593902	1594158	257	1594014	2.07926	MMP23A
chr1	1596528	1597296	769	1596832	4.61308	SLC35E2B
chr1	1630201	1630538	338	1630377	2.42399	MMP23A
chr1	1659105	1659364	260	1659252	2.59189	CDK11A
chr1	1659743	1660047	305	1659896	2.02241	CDK11A
chr1	1660717	1660948	232	1660836	3.35312	CDK11A
chr1	1682811	1683114	304	1682987	2.42399	SLC35E2
chr1	2111846	2112106	261	2112016	2.39948	FAAP20
chr1	2116116	2116569	454	2116412	3.96601	FAAP20
chr1	2123593	2123982	390	2123766	2.68741	FAAP20
chr1	2160818	2161096	279	2160963	6.43059	SKI
chr1	2238345	2238857	513	2238535	5.56678	LOC100129534
chr1	2239105	2239484	380	2239300	5.68996	LOC100129534
chr1	2239557	2239848	292	2239676	3.59521	LOC100129534
chr1	2282350	2282643	294	2282503	3.26329	LOC100129534
chr1	2307615	2308340	726	2308188	3.45525	MORN1
chr1	2309051	2309267	217	2309170	3.45525	MORN1
chr1	2314689	2314922	234	2314765	2.78339	MORN1
chr1	2315406	2315839	434	2315555	4.41504	MORN1
chr1	2324135	2324873	739	2324373	7.79522	RER1
chr1	2334409	2334841	433	2334570	2.40123	PEX10
chr1	2336668	2337065	398	2336798	2.31016	PEX10
chr1	2439999	2440484	486	2440167	3.52846	PANK4
chr1	3379862	3380110	249	3380004	2.90306	ARHGEF16
chr1	3405543	3405943	401	3405751	4.41504	ARHGEF16
chr1	3405997	3406417	421	3406233	4.22308	ARHGEF16
chr1	3406715	3406976	262	3406846	3.93514	ARHGEF16
chr1	3464596	3464837	242	3464758	3.35927	MIR551A
chr1	3465805	3466032	228	3465893	3.07133	MIR551A
chr1	3545197	3545447	251	3545332	3.09816	TPRG1L
chr1	3547761	3548037	277	3547914	3.96279	TPRG1L
chr1	3548208	3548461	254	3548265	2.50338	TPRG1L
chr1	3649970	3650240	271	3650064	2.49545	TP73-AS1
chr1	3654595	3655306	712	3654860	4.27299	TP73-AS1
chr1	3662191	3662511	321	3662358	5.43106	TP73-AS1
chr1	3662697	3663415	719	3663234	4.3417	TP73-AS1
chr1	3703428	3703636	209	3703542	2.10513	LRRC47
chr1	3807188	3807589	402	3807340	6.86982	C1orf174
chr1	6158499	6158889	391	6158798	3.37552	KCNAB2
chr1	6159637	6159912	276	6159829	2.11648	KCNAB2
chr1	6282955	6283315	361	6283133	2.80975	ICMT
chr1	6283608	6284167	560	6283973	2.60905	ICMT
chr1	6284652	6285337	686	6284839	3.37343	ICMT
chr1	6298969	6299181	213	6299097	2.59143	LINC00337
chr1	6308943	6309244	302	6309107	5.56678	HES3
chr1	6310132	6310334	203	6310199	3.07133	HES3
chr1	6584476	6584918	443	6584727	9.11801	PLEKHG5
chr1	6585482	6586151	670	6585973	3.90413	PLEKHG5
chr1	6592498	6592751	254	6592605	2.24149	PLEKHG5
chr1	6640607	6641250	644	6641025	5.27398	ZBTB48
chr1	6649114	6649313	200	6649140	2.84268	ZBTB48
chr1	6652742	6653167	426	6652874	2.90588	KLHL21
chr1	6653236	6653826	591	6653632	4.97265	KLHL21
chr1	6659205	6659611	407	6659376	3.77765	KLHL21
chr1	6662412	6662652	241	6662513	3.13941	KLHL21
chr1	6679893	6680266	374	6680056	3.65468	THAP3
chr1	6681403	6681995	593	6681722	5.5717	THAP3
chr1	6692396	6692678	283	6692498	4.1271	THAP3
chr1	6692747	6693377	631	6693128	4.02111	THAP3
chr1	6695356	6695785	430	6695543	4.20276	THAP3
chr1	6947707	6947998	292	6947891	3.13677	CAMTA1
chr1	7527565	7528005	441	7527801	5.4708	VAMP3
chr1	7528631	7529570	940	7528820	4.03112	VAMP3
chr1	7831855	7832620	766	7832422	8.83007	VAMP3
chr1	7832736	7833247	512	7832911	5.9507	VAMP3
chr1	7840890	7841231	342	7840987	1.68039	PER3
chr1	8073175	8074397	1223	8074198	6.88445	ERRFI1
chr1	8418334	8418599	266	8418454	4.02984	SLC45A1
chr1	8421335	8421550	216	8421420	3.74318	SLC45A1
chr1	8716150	8716463	314	8716314	4.5025	SNORD128
chr1	8930183	8930468	286	8930373	3.20894	ENO1
chr1	9163917	9164259	343	9164115	2.97535	GPR157
chr1	9304981	9305428	448	9305233	4.51101	H6PD
chr1	9323812	9324273	462	9323974	2.55319	H6PD
chr1	9325123	9325371	249	9325247	3.45525	H6PD
chr1	9329035	9329418	384	9329199	3.6472	SPSB1
chr1	9329889	9330200	312	9330033	2.20752	SPSB1
chr1	9361481	9361853	373	9361610	3.26329	SPSB1
chr1	9415788	9416607	820	9416437	4.69026	SPSB1
chr1	9427384	9428257	874	9428121	4.10459	LOC100506022
chr1	9642304	9642713	410	9642494	2.13612	TMEM201
chr1	9673136	9673513	378	9673286	4.03112	TMEM201
chr1	9741064	9741277	214	9741097	2.44789	PIK3CD-AS2
chr1	9751751	9751969	219	9751803	2.78339	PIK3CD-AS2
chr1	9786925	9787421	497	9787075	5.85472	PIK3CD-AS2
chr1	9990124	9990379	256	9990260	4.99091	NMNAT1
chr1	10363440	10363699	260	10363573	3.26329	RNU6-2
chr1	10363828	10364852	1025	10364590	5.75874	RNU6-2
chr1	10438195	10438618	424	10438515	2.41791	PGD
chr1	10438995	10439271	277	10439116	2.68741	PGD
chr1	10491109	10491372	264	10491254	2.90908	APITD1-CORT
chr1	10521369	10521892	524	10521484	2.22211	DFFA
chr1	10522533	10523099	567	10522858	5.22549	DFFA
chr1	10689655	10690047	393	10689842	2.32987	PEX14
chr1	11083282	11083987	706	11083476	3.56095	TARDBP
chr1	11166915	11167496	582	11167313	4.67511	EXOSC10
chr1	11333464	11333947	484	11333622	5.0737	UBIAD1
chr1	11345846	11346214	369	11346028	2.89891	UBIAD1
chr1	11355157	11355496	340	11355339	3.74318	UBIAD1
chr1	11355735	11356110	376	11355939	4.60699	UBIAD1
chr1	11714641	11714848	208	11714726	4.00555	FBXO2
chr1	11850208	11850874	667	11850423	6.62255	LOC102724659
chr1	11980124	11980543	420	11980347	2.88791	KIAA2013
chr1	11980745	11981008	264	11980881	4.86968	KIAA2013
chr1	11981359	11981604	246	11981462	2.76453	KIAA2013
chr1	11982110	11982316	207	11982208	2.83855	KIAA2013
chr1	11982817	11983088	272	11982905	2.01822	KIAA2013
chr1	11983162	11983655	494	11983501	2.87489	KIAA2013
chr1	11985372	11985785	414	11985462	1.93673	KIAA2013
chr1	11985899	11986125	227	11986002	3.2957	KIAA2013
chr1	12034696	12035443	748	12035286	3.25754	MFN2
chr1	12071605	12072034	430	12071845	2.80984	MIIP
chr1	12081618	12081818	201	12081723	4.79895	MIIP
chr1	12336917	12337242	326	12337087	5.27885	VPS13D
chr1	12337568	12337914	347	12337728	2.3035	VPS13D
chr1	12568883	12569205	323	12569043	6.52657	SNORA59B
chr1	14105569	14106381	813	14106216	4.41504	PRDM2
chr1	14106466	14106819	354	14106623	3.45525	PRDM2
chr1	14107831	14108573	743	14108392	5.18287	PRDM2
chr1	14108645	14109239	595	14109099	5.08689	PRDM2
chr1	14112922	14113426	505	14113064	5.08689	PRDM2
chr1	15541443	15541739	297	15541625	3.16731	FHAD1
chr1	15545851	15546859	1009	15546182	6.37744	FHAD1
chr1	15819240	15819531	292	15819365	4.08636	CELA2B
chr1	15894295	15894974	680	15894649	4.60699	AGMAT
chr1	15899933	15900186	254	15900024	2.84816	AGMAT
chr1	15930976	15931177	202	15931135	2.84133	DDI2
chr1	15986430	15988311	1882	15987548	9.11571	RSC1A1
chr1	15988467	15988722	256	15988575	4.31906	RSC1A1
chr1	16053463	16054206	744	16053676	4.09561	SLC25A34
chr1	16111127	16111332	206	16111262	2.25125	FBLIM1
chr1	16134055	16134281	227	16134133	2.24431	UQCRHL
chr1	16160740	16161044	305	16160928	2.49221	SPEN
chr1	16161188	16161391	204	16161268	3.28267	SPEN
chr1	16161880	16162383	504	16162164	9.11801	SPEN
chr1	16199264	16199712	449	16199433	6.33462	MIR5096
chr1	16200072	16200545	474	16200440	3.07133	MIR5096
chr1	16202586	16203004	419	16202754	6.62255	MIR5096
chr1	16254578	16255591	1014	16255109	5.17932	ZBTB17
chr1	16255734	16256012	279	16255872	4.22308	ZBTB17
chr1	16256791	16257289	499	16257108	4.03112	ZBTB17
chr1	16259884	16260143	260	16259999	2.18845	ZBTB17
chr1	16260306	16260534	229	16260416	2.09045	ZBTB17
chr1	16261672	16262126	455	16261976	3.47396	ZBTB17
chr1	16265876	16266498	623	16266132	6.33462	ZBTB17
chr1	16278954	16279453	500	16279319	4.31906	ZBTB17
chr1	16344376	16345157	782	16344849	4.84272	HSPB7
chr1	16451176	16451832	657	16451340	3.23292	EPHA2
chr1	16474911	16475566	656	16475369	4.60732	EPHA2
chr1	16481665	16481868	204	16481754	3.45525	EPHA2
chr1	16558136	16558607	472	16558430	3.16731	RSG1
chr1	16577042	16578088	1047	16577362	4.97099	RSG1
chr1	16719604	16719829	226	16719767	3.12265	SZRD1
chr1	16721483	16721920	438	16721754	2.43247	SZRD1
chr1	16767677	16767975	299	16767826	1.85723	NECAP2
chr1	16785489	16785741	253	16785651	2.24219	NECAP2
chr1	16798740	16798988	249	16798899	2.39948	CROCCP3
chr1	16841769	16842085	317	16841888	2.20752	CROCCP3
chr1	16890350	16890720	371	16890525	5.08689	MIR3675
chr1	16933931	16934206	276	16934065	4.27299	NBPF1
chr1	16974462	16974720	259	16974558	4.99091	MST1P2
chr1	17012560	17012786	227	17012634	2.21188	MIR3675
chr1	17084914	17085122	209	17085048	2.59143	MST1L
chr1	17085725	17085945	221	17085805	3.55122	MST1L
chr1	17221185	17221503	319	17221365	2.68741	CROCC
chr1	17570685	17571639	955	17571315	5.2096	PADI3
chr1	17609583	17609783	201	17609731	2.78339	MIR3972
chr1	17734386	17734941	556	17734762	2.19157	RCC2
chr1	18023789	18023993	205	18023931	2.6825	ACTL8
chr1	18152392	18152693	302	18152539	4.21105	ACTL8
chr1	19545600	19545998	399	19545809	7.44614	UBR4
chr1	19578020	19578224	205	19578129	4.60699	MRTO4
chr1	19585099	19585808	710	19585328	3.05607	MRTO4
chr1	19628785	19629091	307	19628976	3.55122	LOC100506730
chr1	19654137	19654458	322	19654312	7.10245	PQLC2
chr1	19655062	19655770	709	19655387	5.31393	PQLC2
chr1	19658502	19658807	306	19658625	3.26329	PQLC2
chr1	19983570	19983784	215	19983656	2.445	HTR6
chr1	20008756	20009016	261	20008928	4.04356	HTR6
chr1	20009250	20009766	517	20009621	5.07966	HTR6
chr1	20233976	20234357	382	20234171	10.5577	PLA2G2E
chr1	20826282	20827261	980	20826804	3.75123	MUL1
chr1	20827476	20827876	401	20827668	2.79248	MUL1
chr1	20944957	20945237	281	20945065	1.98816	PINK1
chr1	20977179	20977593	415	20977419	2.75401	PINK1-AS
chr1	21046604	21047298	695	21047061	6.14266	KIF17
chr1	21047750	21047949	200	21047902	2.3035	KIF17
chr1	21133610	21133926	317	21133832	2.53685	HP1BP3
chr1	21268059	21268762	704	21268351	4.12307	MIR1256
chr1	21544615	21544966	352	21544793	2.21412	EIF4G3
chr1	21546209	21546609	401	21546427	2.41279	EIF4G3
chr1	21755732	21756536	805	21755908	4.20716	NBPF3
chr1	21756962	21757256	295	21757123	3.72505	NBPF3
chr1	21758298	21758508	211	21758441	2.98004	NBPF3
chr1	21923297	21923550	254	21923436	1.87917	RAP1GAP
chr1	22005732	22005986	255	22005878	4.27299	RAP1GAP
chr1	22148814	22149073	260	22148936	4.22308	LDLRAD2
chr1	22356678	22357350	673	22356994	6.65624	LOC101928043
chr1	22816667	22816932	266	22816858	3.55122	ZBTB40
chr1	22838183	22838392	210	22838292	3.26329	EPHA8
chr1	22852684	22852993	310	22852808	3.93514	EPHA8
chr1	22853091	22853417	327	22853236	4.08308	EPHA8
chr1	22854211	22854743	533	22854548	5.37483	EPHA8
chr1	22855243	22855813	571	22855575	4.66018	EPHA8
chr1	22856752	22857014	263	22856911	4.56715	EPHA8
chr1	23111074	23111275	202	23111220	2.39948	MIR4684
chr1	23240239	23240579	341	23240434	3.45525	MIR4253
chr1	23410725	23410969	245	23410838	2.95074	MIR4419A
chr1	23414332	23414644	313	23414489	4.77272	MIR4419A
chr1	23415140	23415659	520	23415492	5.14744	MIR4419A
chr1	23417756	23418103	348	23417878	4.90843	MIR4419A
chr1	23419079	23419465	387	23419272	3.79687	MIR4419A
chr1	23419584	23419786	203	23419693	2.54657	MIR4419A
chr1	23419917	23420444	528	23420080	3.11275	MIR4419A
chr1	23636730	23637527	798	23637101	2.72691	LINC01355
chr1	23687971	23688533	563	23688106	5.75874	ZNF436
chr1	23688868	23689707	840	23689308	5.37483	ZNF436
chr1	23836141	23836689	549	23836340	3.58567	LOC101928163
chr1	23877267	23877906	640	23877685	4.79895	ID3
chr1	23884692	23884944	253	23884790	1.75048	ID3
chr1	23903463	23903675	213	23903601	3.16731	ID3
chr1	24077625	24078488	864	24077994	3.94961	TCEB3
chr1	24085884	24086243	360	24086055	7.07597	TCEB3
chr1	24113711	24113956	246	24113865	2.58992	LYPLA2
chr1	24126876	24127116	241	24126992	5.18287	GALE
chr1	24128807	24129048	242	24128886	1.89274	GALE
chr1	24171979	24172183	205	24172072	2.68741	HMGCL
chr1	24227988	24228333	346	24228165	4.79895	CNR2
chr1	24287871	24288250	380	24288077	2.81384	PNRC2
chr1	24293940	24294403	464	24294156	3.27498	PNRC2
chr1	24304567	24304800	234	24304678	3.13968	SRSF10
chr1	24995629	24995833	205	24995813	1.53075	SRRM1
chr1	25071841	25072081	241	25071972	5.27885	CLIC4
chr1	25591474	25591704	231	25591601	3.35927	RHD
chr1	25661800	25662030	231	25661927	3.35927	TMEM50A
chr1	25687790	25688648	859	25688406	4.70297	TMEM50A
chr1	25784843	25785321	479	25785134	7.00647	TMEM57
chr1	25893318	25893526	209	25893490	1.52999	LDLRAP1
chr1	25893871	25894178	308	25894005	2.8703	LDLRAP1
chr1	26147022	26147437	416	26147303	3.26329	MTFR1L
chr1	26147638	26147998	361	26147828	7.29441	MTFR1L
chr1	26158496	26158857	362	26158660	2.45598	LOC646471
chr1	26161436	26162364	929	26161687	5.2645	LOC646471
chr1	26189327	26189526	200	26189450	2.50746	AUNIP
chr1	26189873	26190184	312	26190068	2.87065	AUNIP
chr1	26227440	26227648	209	26227532	3.43335	STMN1
chr1	26288012	26288444	433	26288203	9.48742	PAFAH2
chr1	26448342	26449120	779	26448796	8.54213	PDIK1L
chr1	26497025	26497263	239	26497171	2.17867	ZNF593
chr1	26545458	26545661	204	26545625	3.74318	LOC101928303
chr1	26581635	26582284	650	26582149	3.25724	CEP85
chr1	26603533	26603839	307	26603675	4.13067	SH3BGRL3
chr1	26795320	26795661	342	26795510	3.77785	LOC101928324
chr1	26798847	26799060	214	26798997	2.8703	HMGN2
chr1	26900741	26901080	340	26900878	2.83193	MIR1976
chr1	27101214	27101438	225	27101300	2.32609	PIGV
chr1	27105566	27107341	1776	27106741	6.27882	PIGV
chr1	27124082	27124425	344	27124243	3.30464	PIGV
chr1	27180234	27180662	429	27180417	2.5068	SFN
chr1	27189558	27190820	1263	27190230	2.15743	SFN
chr1	27223836	27224186	351	27223999	5.24999	GPATCH3
chr1	27326288	27326591	304	27326417	3.62526	TRNP1
chr1	27331884	27333428	1545	27332461	6.60928	FAM46B
chr1	27720607	27720855	249	27720756	3.55122	GPR3
chr1	27875574	27875925	352	27875749	5.75874	AHDC1
chr1	27876217	27876588	372	27876455	4.03112	AHDC1
chr1	27877644	27878056	413	27877792	3.45525	AHDC1
chr1	28176505	28176904	400	28176755	4.07109	SCARNA1
chr1	28285378	28285577	200	28285507	3.07133	XKR8
chr1	28293556	28293755	200	28293734	3.26329	XKR8
chr1	28422771	28423009	239	28422878	4.89147	EYA3
chr1	28660919	28661477	559	28661111	5.19371	MED18
chr1	28792965	28793232	268	28793079	3.97768	PHACTR4
chr1	28800259	28800463	205	28800379	3.22848	RCC1
chr1	28823075	28823287	213	28823207	2.56379	RCC1
chr1	28864294	28864695	402	28864472	2.04525	TRNAU1AP
chr1	28864899	28865220	322	28865070	2.48704	TRNAU1AP
chr1	28903985	28904217	233	28904109	3.00417	SNORD99
chr1	28920206	28920838	633	28920464	3.27572	RAB42
chr1	28920948	28921908	961	28921778	3.41767	RAB42
chr1	28929842	28930094	253	28929951	2.21538	RAB42
chr1	29040708	29041304	597	29041180	4.57545	YTHDF2
chr1	29041566	29041784	219	29041667	3.26329	YTHDF2
chr1	29068940	29070430	1491	29070258	4.26088	YTHDF2
chr1	29095325	29095689	365	29095510	6.66043	YTHDF2
chr1	29313868	29314323	456	29314158	7.59095	EPB41
chr1	29445848	29446107	260	29445988	3.20444	TMEM200B
chr1	29474745	29474970	226	29474871	1.78602	TMEM200B
chr1	29475191	29475736	546	29475385	2.47245	TMEM200B
chr1	29519775	29520100	326	29519966	3.6472	SRSF4
chr1	31194237	31194783	547	31194617	3.83916	MATN1
chr1	31345653	31345913	261	31345755	3.07133	SDC3
chr1	31532168	31532528	361	31532329	4.66331	PUM1
chr1	31836796	31837261	466	31837026	2.78074	FABP3
chr1	32095943	32096269	327	32096121	3.14433	HCRTR1
chr1	32100971	32101193	223	32101025	2.64381	PEF1
chr1	32192854	32193192	339	32193036	2.66153	COL16A1
chr1	32222033	32222336	304	32222205	3.20696	MIR4254
chr1	32374304	32374592	289	32374419	1.93103	PTP4A2
chr1	32568105	32568337	233	32568195	2.56837	KPNA6
chr1	32636473	32636720	248	32636604	2.97344	TXLNA
chr1	32641622	32641902	281	32641726	3.13911	TXLNA
chr1	32645808	32646029	222	32645959	2.76952	TXLNA
chr1	32646756	32647026	271	32646911	3.07795	TXLNA
chr1	32660391	32660892	502	32660700	3.88799	CCDC28B
chr1	32672891	32673880	990	32673486	9.94028	DCDC2B
chr1	32681916	32682491	576	32682147	9.50192	EIF3I
chr1	32800129	32800385	257	32800221	2.10219	MARCKSL1
chr1	32832102	32832343	242	32832193	2.71089	TSSK3
chr1	32834062	32834262	201	32834144	3.35927	TSSK3
chr1	32841918	32842120	203	32842055	2.14696	TSSK3
chr1	33065678	33066238	561	33065774	3.45525	ZBTB8OS
chr1	33147075	33147361	287	33147169	2.59143	SYNC
chr1	33160489	33160698	210	33160525	2.87937	SYNC
chr1	33161157	33161650	494	33161354	4.99091	SYNC
chr1	33238357	33238582	226	33238498	4.26403	KIAA1522
chr1	33282829	33283028	200	33282901	2.21989	S100PBP
chr1	33291887	33292438	552	33292246	9.56173	YARS
chr1	33402414	33402921	508	33402664	6.08404	RNF19B
chr1	33473681	33474430	750	33473845	5.23861	AK2
chr1	33478821	33479055	235	33478877	1.48649	AK2
chr1	33764977	33765288	312	33765133	6.14266	A3GALT2
chr1	33790360	33790624	265	33790445	2.05415	A3GALT2
chr1	33944771	33945058	288	33944912	4.1271	ZSCAN20
chr1	33956639	33957194	556	33956927	4.79895	ZSCAN20
chr1	33958880	33959136	257	33959014	4.22308	ZSCAN20
chr1	33959953	33960166	214	33960062	2.87937	ZSCAN20
chr1	33960906	33961138	233	33961053	2.39948	ZSCAN20
chr1	35320974	35321555	582	35321303	3.52428	SMIM12
chr1	35452874	35453216	343	35453137	3.16731	ZMYM6NB
chr1	35579206	35579637	432	35579390	4.31906	ZMYM1
chr1	35580619	35580947	329	35580782	4.31906	ZMYM1
chr1	35656457	35656680	224	35656510	2.2887	SFPQ
chr1	35824609	35824996	388	35824853	5.9507	ZMYM4
chr1	35885052	35885757	706	35885394	6.71853	KIAA0319L
chr1	35899135	35899344	210	35899282	3.66551	KIAA0319L
chr1	35972318	35972720	403	35972548	2.94596	KIAA0319L
chr1	36025945	36026402	458	36026125	3.85541	NCDN
chr1	36179752	36180482	731	36180353	5.5606	C1orf216
chr1	36181304	36182286	983	36181573	4.54686	C1orf216
chr1	36201986	36202191	206	36202046	2.97535	C1orf216
chr1	36216872	36217131	260	36217032	4.93767	CLSPN
chr1	36225827	36226581	755	36226141	4.89007	CLSPN
chr1	36229910	36230393	484	36230149	6.0547	CLSPN
chr1	36385318	36385577	260	36385432	4.41504	AGO3
chr1	36521233	36521443	211	36521335	2.59143	TEKT2
chr1	36555755	36556039	285	36555908	3.74318	ADPRHL2
chr1	36558646	36559326	681	36558819	2.78945	ADPRHL2
chr1	36602490	36602967	478	36602757	3.16529	COL8A2
chr1	36752163	36752396	234	36752281	1.97892	SH3D21
chr1	36754571	36755133	563	36754897	3.62168	SH3D21
chr1	36769349	36769810	462	36769656	2.83902	SH3D21
chr1	36787720	36788012	293	36787832	6.74183	EVA1B
chr1	36859215	36859852	638	36859574	3.51444	LSM10
chr1	36920998	36921291	294	36921122	3.85609	OSCP1
chr1	37920697	37921574	878	37921402	5.73704	LINC01137
chr1	37940985	37941398	414	37941097	3.35927	ZC3H12A
chr1	37948495	37948861	367	37948676	4.66613	MIR6732
chr1	38003263	38003701	439	38003458	9.72862	SNIP1
chr1	38005898	38006462	565	38006287	4.83139	SNIP1
chr1	38032488	38032710	223	38032582	4.39215	DNALI1
chr1	38148571	38148813	243	38148661	2.31325	C1orf109
chr1	38156006	38156221	216	38156105	4.60699	C1orf109
chr1	38173869	38174184	316	38174039	5.87569	CDCA8
chr1	38265356	38265852	497	38265606	5.70653	MANEAL
chr1	38265941	38266255	315	38266098	3.12785	MANEAL
chr1	38280506	38281163	658	38280969	4.70297	YRDC
chr1	38287853	38288149	297	38287999	4.89493	YRDC
chr1	38323033	38323429	397	38323232	4.79895	MTF1
chr1	38462926	38463166	241	38463020	2.32727	SF3A3
chr1	38470254	38470503	250	38470369	2.87937	FHL3
chr1	39176143	39176611	469	39176419	2.1824	RRAGC
chr1	39304307	39305299	993	39304717	5.85472	RRAGC
chr1	39469701	39469930	230	39469874	2.05869	AKIRIN1
chr1	39494269	39494500	232	39494428	3.7884	NDUFS5
chr1	39853033	39853245	213	39853125	3.16731	KIAA0754
chr1	39853965	39854244	280	39854124	4.03112	KIAA0754
chr1	39875757	39876133	377	39875937	4.22308	KIAA0754
chr1	39876854	39877416	563	39877272	3.6472	KIAA0754
chr1	39877535	39877869	335	39877722	3.93514	KIAA0754
chr1	39878056	39878470	415	39878279	4.31906	KIAA0754
chr1	39981486	39981758	273	39981573	2.3035	OXCT2P1
chr1	39981821	39982083	263	39981930	2.39948	OXCT2P1
chr1	40184150	40184358	209	40184202	3.51335	PPIE
chr1	40235353	40235715	363	40235525	3.16731	OXCT2
chr1	40235778	40236050	273	40235964	2.3035	OXCT2
chr1	40435166	40435437	272	40435318	2.49766	MFSD2A
chr1	40505781	40506030	250	40505953	2.68741	CAP1
chr1	40701723	40701990	268	40701877	3.93514	TMCO2
chr1	40702451	40702740	290	40702647	2.01556	TMCO2
chr1	40704036	40704435	400	40704232	3.07133	TMCO2
chr1	40704651	40704972	322	40704796	6.71853	TMCO2
chr1	40705727	40706210	484	40705972	7.39039	TMCO2
chr1	40722449	40722742	294	40722601	4.60699	ZMPSTE24
chr1	40722967	40723654	688	40723415	6.3302	ZMPSTE24
chr1	40758079	40758381	303	40758222	8.41789	COL9A2
chr1	40928624	40928970	347	40928787	4.79895	ZFP69B
chr1	40980233	40980928	696	40980469	6.04668	EXO5
chr1	40981049	40981328	280	40981208	2.97535	EXO5
chr1	41012413	41012852	440	41012586	5.27885	ZNF684
chr1	41326902	41327209	308	41327033	2.91027	CITED4
chr1	41978759	41978968	210	41978798	2.59143	EDN2
chr1	42645164	42645514	351	42645328	3.69498	GUCA2A
chr1	42925455	42925880	426	42925638	2.80799	PPCS
chr1	42965859	42966117	259	42965943	2.63794	CCDC30
chr1	43148002	43148271	270	43148166	2.63364	YBX1
chr1	43212142	43212427	286	43212252	2.68188	CLDN19
chr1	43240814	43241185	372	43240988	5.41537	C1orf50
chr1	43272906	43273145	240	43273045	3.45525	ERMAP
chr1	43296058	43296368	311	43296182	2.78339	ERMAP
chr1	43300075	43300326	252	43300212	3.07133	ERMAP
chr1	43308239	43308866	628	43308690	4.99091	ZNF691
chr1	43316525	43316947	423	43316746	6.94791	ZNF691
chr1	43317161	43317801	641	43317353	6.20478	ZNF691
chr1	43392178	43392840	663	43392333	2.87947	SLC2A1-AS1
chr1	43424409	43424613	205	43424491	4.14558	SLC2A1-AS1
chr1	43829413	43829649	237	43829507	2.46684	MIR6734
chr1	43916095	43916743	649	43916544	4.74492	MIR6735
chr1	44056538	44056747	210	44056688	2.31635	KDM4A
chr1	44069434	44069732	299	44069580	2.90601	KDM4A
chr1	44158633	44158863	231	44158714	3.07133	KDM4A-AS1
chr1	44170183	44170382	200	44170266	2.40333	KDM4A-AS1
chr1	44396485	44396784	300	44396633	4.1809	ARTN
chr1	44402467	44402700	234	44402615	3.16731	ARTN
chr1	44412625	44412999	375	44412844	2.09523	IPO13
chr1	44415149	44415553	405	44415390	2.51366	IPO13
chr1	44415623	44415961	339	44415775	3.61258	IPO13
chr1	44435627	44435856	230	44435802	2.88888	DPH2
chr1	44438053	44438383	331	44438207	2.3967	ATP6V0B
chr1	44455890	44456330	441	44456179	2.54766	CCDC24
chr1	44463205	44463442	238	44463339	2.26797	CCDC24
chr1	44463865	44464183	319	44463997	4.52915	CCDC24
chr1	44541796	44542148	353	44541959	2.59143	KLF17
chr1	44568735	44569090	356	44568931	5.4708	KLF17
chr1	44569927	44570614	688	44570464	3.93514	KLF17
chr1	44587996	44588211	216	44588014	1.81943	KLF17
chr1	44598985	44599314	330	44599135	5.18287	KLF17
chr1	44683637	44683958	322	44683901	2.00284	DMAP1
chr1	45205275	45205577	303	45205466	3.07133	KIF2C
chr1	45457783	45457995	213	45457867	4.83581	EIF2B3
chr1	45478396	45478624	229	45478518	5.58843	UROD
chr1	45483825	45484182	358	45484010	4.1271	UROD
chr1	45792500	45792859	360	45792687	4.18472	HPDL
chr1	45793232	45794169	938	45793458	3.00964	HPDL
chr1	45808721	45809372	652	45809033	4.31178	MUTYH
chr1	45974528	45974941	414	45974764	3.96791	MMACHC
chr1	45975975	45976241	267	45976064	4.22308	MMACHC
chr1	46049238	46049437	200	46049342	2.49545	NASP
chr1	46072905	46073429	525	46073108	7.79522	CCDC17
chr1	46073610	46073912	303	46073754	4.39476	CCDC17
chr1	46084185	46084426	242	46084302	3.45525	CCDC17
chr1	46500608	46501250	643	46500824	2.59459	PIK3R3
chr1	46501309	46501694	386	46501596	2.8677	PIK3R3
chr1	46509152	46509390	239	46509280	3.07133	PIK3R3
chr1	46751150	46751698	549	46751560	2.3829	LRRC41
chr1	46810442	46810761	320	46810623	4.1518	NSUN4
chr1	46827263	46827699	437	46827450	3.31034	NSUN4
chr1	47075175	47075419	245	47075303	3.6472	MKNK1
chr1	47101365	47101647	283	47101473	2.42873	MOB3C
chr1	47716859	47717501	643	47717346	8.16615	TAL1
chr1	47745936	47746789	854	47746109	5.60236	STIL
chr1	51434370	51435017	648	51434883	3.34159	CDKN2C
chr1	51435275	51435491	217	51435381	2.53968	CDKN2C
chr1	51435890	51436130	241	51436047	2.89672	CDKN2C
chr1	51439440	51439888	449	51439685	4.48399	CDKN2C
chr1	51442421	51443050	630	51442610	4.1271	CDKN2C
chr1	51736714	51737039	326	51736875	5.4379	TTC39A
chr1	51822353	51822577	225	51822435	4.03112	TTC39A
chr1	52031843	52032185	343	52032030	4.70297	EPS15
chr1	52344022	52344402	381	52344143	2.9398	NRDC
chr1	52497893	52499146	1254	52498141	6.28271	KTI12
chr1	52502257	52502522	266	52502352	3.16731	KTI12
chr1	52503455	52503654	200	52503549	2.97535	KTI12
chr1	52552273	52552513	241	52552423	3.70616	BTF3L4
chr1	52704152	52704700	549	52704523	4.31906	ZFYVE9
chr1	52818369	52818694	326	52818430	2.18724	CC2D1B
chr1	52831053	52831265	213	52831160	3.55122	CC2D1B
chr1	52834686	52834953	268	52834789	3.98812	CC2D1B
chr1	52859148	52859497	350	52859286	2.68681	ORC1
chr1	52883329	52883741	413	52883561	7.57289	PRPF38A
chr1	52940598	52941147	550	52940935	6.33462	PRPF38A
chr1	52991319	52991581	263	52991481	3.45728	ZCCHC11
chr1	52991772	52991977	206	52991855	3.16731	ZCCHC11
chr1	53150771	53151327	557	53150989	2.79666	COA7
chr1	53153165	53153934	770	53153740	6.70156	COA7
chr1	53236672	53237423	752	53236846	6.71853	ZYG11B
chr1	53323030	53323343	314	53323190	3.45525	ZYG11A
chr1	53358627	53358984	358	53358802	5.9507	ECHDC2
chr1	53359888	53360087	200	53359985	3.26329	ECHDC2
chr1	53385986	53386220	235	53386168	2.91793	ECHDC2
chr1	53675637	53675911	275	53675821	2.62468	C1orf123
chr1	53679896	53680475	580	53680277	3.45981	C1orf123
chr1	53685885	53686290	406	53686010	4.4629	C1orf123
chr1	53709730	53711072	1343	53710337	5.85472	MAGOH
chr1	54231924	54232132	209	54232052	2.87937	GLIS1
chr1	54233420	54233799	380	54233611	10.5326	GLIS1
chr1	54317536	54317737	202	54317591	2.81406	NDC1
chr1	54417630	54417875	246	54417790	2.34872	LRRC42
chr1	54518842	54519150	309	54518865	1.65403	TMEM59
chr1	54561989	54562246	258	54562142	4.31906	MIR4781
chr1	54639069	54639329	261	54639186	3.35927	CDCP2
chr1	54639713	54640516	804	54640252	4.70297	CDCP2
chr1	54690838	54691057	220	54690936	2.78339	SSBP3-AS1
chr1	55207069	55207968	900	55207508	4.21105	PARS2
chr1	55223351	55223760	410	55223589	3.55335	PARS2
chr1	55223880	55224604	725	55224426	7.07597	PARS2
chr1	55316295	55317124	830	55316433	2.16737	DHCR24
chr1	55317604	55318092	489	55317835	2.20323	DHCR24
chr1	55354201	55354414	214	55354314	3.45525	DHCR24
chr1	55514819	55515071	253	55514929	3.6472	PCSK9
chr1	55516048	55516666	619	55516209	7.39039	PCSK9
chr1	55529483	55529716	234	55529586	1.85895	PCSK9
chr1	55529804	55530212	409	55529981	2.97857	PCSK9
chr1	55531546	55531817	272	55531661	4.1271	PCSK9
chr1	55532604	55532911	308	55532728	2.39948	PCSK9
chr1	55533098	55533426	329	55533234	3.6472	PCSK9
chr1	55534353	55534790	438	55534559	6.94791	PCSK9
chr1	59004645	59004882	238	59004744	2.59701	OMA1
chr1	59097050	59097267	218	59097108	2.91843	TACSTD2
chr1	59147681	59148280	600	59147870	4.51101	MYSM1
chr1	59247423	59248023	601	59247745	10.0778	JUN
chr1	59248568	59248852	285	59248720	2.97535	JUN
chr1	61553861	61554273	413	61554108	6.7164	NFIA
chr1	61920915	61921419	505	61921055	4.70297	MGC34796
chr1	62703850	62704102	253	62703934	2.75392	L1TD1
chr1	62738314	62738600	287	62738445	4.03112	KANK4
chr1	62739127	62739777	651	62739614	2.87489	KANK4
chr1	62740392	62740763	372	62740570	2.54211	KANK4
chr1	62902577	62902792	216	62902699	3.07133	USP1
chr1	62905399	62905599	201	62905505	3.55869	USP1
chr1	62910373	62911023	651	62910613	6.70156	USP1
chr1	62915836	62916460	625	62916267	4.23684	USP1
chr1	63836407	63836634	228	63836511	3.83916	ALG6
chr1	63923108	63923436	329	63923292	3.83916	ITGB3BP
chr1	63923640	63923945	306	63923805	2.20752	ITGB3BP
chr1	65157071	65157892	822	65157556	4.51101	RAVER2
chr1	65243354	65243704	351	65243538	5.50756	RAVER2
chr1	65298505	65298729	225	65298639	4.22308	RAVER2
chr1	65720805	65721226	422	65721099	3.55122	DNAJC6
chr1	65858158	65858380	223	65858250	2.65326	LEPROT
chr1	67450162	67450575	414	67450389	8.35018	MIER1
chr1	67878662	67879039	378	67878833	2.51945	SERBP1
chr1	68153351	68153744	394	68153550	5.3425	GADD45A
chr1	68171069	68171359	291	68171210	5.87481	GADD45A
chr1	68627090	68627484	395	68627275	6.3548	MIR1262
chr1	68698041	68698262	222	68698109	3.22725	WLS
chr1	68947766	68948488	723	68948157	3.45525	DEPDC1-AS1
chr1	70687153	70687356	204	70687291	3.01538	SRSF11
chr1	70715940	70716522	583	70716335	6.72823	SRSF11
chr1	70728274	70728481	208	70728397	3.41839	SRSF11
chr1	75198784	75199020	237	75198946	3.67176	TYW3
chr1	75229501	75229742	242	75229624	5.08689	CRYZ
chr1	78031218	78031549	332	78031401	7.58234	ZZZ3
chr1	78097558	78098988	1431	78097729	8.92605	ZZZ3
chr1	78276453	78276740	288	78276570	3.10609	FAM73A
chr1	78314118	78314521	404	78314361	4.31906	NEXN
chr1	78354720	78354957	238	78354826	3.74318	NEXN-AS1
chr1	78401465	78401666	202	78401539	3.45525	FUBP1
chr1	78408104	78408476	373	78408290	7.10245	FUBP1
chr1	78470560	78470961	402	78470788	7.19843	DNAJB4
chr1	78478674	78479246	573	78479047	9.50192	DNAJB4
chr1	78481674	78481991	318	78481913	3.35927	DNAJB4
chr1	84709840	84710155	316	84710083	3.1929	SAMD13
chr1	84944861	84945148	288	84945007	9.24621	RPF1
chr1	84972089	84972323	235	84972183	2.59942	GNG5
chr1	85113102	85113313	212	85113206	3.16731	LINC01555
chr1	85392156	85392405	250	85392274	3.93514	LPAR3
chr1	85624508	85624926	419	85624736	4.31906	MIR4423
chr1	85647817	85648904	1088	85647975	5.18287	SYDE2
chr1	85655774	85656304	531	85655920	4.99091	SYDE2
chr1	85666165	85666500	336	85666360	4.31906	SYDE2
chr1	85718059	85718489	431	85718337	6.27007	C1orf52
chr1	85733315	85733623	309	85733436	3.72815	C1orf52
chr1	85740981	85741182	202	85741078	2.39948	LOC646626
chr1	85741989	85742195	207	85742137	2.84866	LOC646626
chr1	85743363	85743653	291	85743496	4.03112	BCL10
chr1	86048454	86049179	726	86048760	2.63173	CYR61
chr1	86173424	86174070	647	86173730	5.85472	ZNHIT6
chr1	87208753	87208988	236	87208860	3.55122	SH3GLB1
chr1	87570137	87570524	388	87570370	3.74318	LINC01140
chr1	87810475	87810821	347	87810665	2.62428	LMO4
chr1	89149944	89150164	221	89150081	3.45525	PKN2
chr1	89298859	89299308	450	89299027	7.71049	GTF2B
chr1	89318841	89319089	249	89318928	3.6083	GTF2B
chr1	89448254	89448546	293	89448357	3.62263	CCBL2
chr1	89449123	89449614	492	89449387	1.50565	CCBL2
chr1	90178390	90178754	365	90178582	4.41504	LRRC8C
chr1	90178835	90179582	748	90179337	6.81451	LRRC8C
chr1	90179875	90180563	689	90180070	8.54213	LRRC8C
chr1	90398636	90399643	1008	90399493	5.73875	GEMIN8P4
chr1	90399878	90401326	1449	90400973	6.90195	GEMIN8P4
chr1	91403110	91403706	597	91403412	9.5979	ZNF644
chr1	91404696	91405538	843	91405217	5.88723	ZNF644
chr1	91405822	91406852	1031	91406583	6.62255	ZNF644
chr1	91486397	91486667	271	91486502	3.45525	ZNF644
chr1	91487345	91487544	200	91487432	3.26329	ZNF644
chr1	91793753	91793952	200	91793906	2.62468	HFM1
chr1	91794353	91794832	480	91794540	3.02925	HFM1
chr1	91795041	91795288	248	91795212	1.78397	HFM1
chr1	91989488	91989929	442	91989705	8.07787	CDC7
chr1	92000014	92000270	257	92000106	3.55122	CDC7
chr1	92540849	92541056	208	92540909	2.79272	SETSIP
chr1	92789101	92789322	222	92789258	2.68656	GLMN
chr1	92941234	92941507	274	92941363	4.70297	GFI1
chr1	93309091	93309449	359	93309274	3.6472	SNORA66
chr1	93602171	93602691	521	93602392	7.11393	TMED5
chr1	93620110	93620506	397	93620248	2.76562	TMED5
chr1	93645808	93646412	605	93645988	4.51101	TMED5
chr1	93811843	93812362	520	93812172	2.65651	DR1
chr1	94018626	94018838	213	94018736	3.6472	BCAR3
chr1	94047902	94048476	575	94048099	4.53967	BCAR3
chr1	94341940	94343053	1114	94342478	5.2743	DNTTIP2
chr1	94343285	94343529	245	94343360	3.05253	DNTTIP2
chr1	94639429	94640343	915	94639878	9.94028	ABCA4
chr1	95709770	95710234	465	95710040	8.35018	RWDD3
chr1	97144960	97145190	231	97144970	1.45294	PTBP2
chr1	98012436	98012643	208	98012474	1.78956	DPYD-AS2
chr1	100435006	100435263	258	100435154	2.87937	SLC35A3
chr1	100547531	100547888	358	100547746	2.44363	MFSD14A
chr1	100613525	100613744	220	100613658	2.68741	TRMT13
chr1	100797589	100797833	245	100797763	6.33462	CDC14A
chr1	101339524	101339909	386	101339714	8.2542	EXTL2
chr1	101343070	101343449	380	101343255	6.91049	EXTL2
chr1	101455868	101456263	396	101456037	2.55063	DPH5
chr1	101552393	101552655	263	101552523	4.60699	LOC102606465
chr1	104068625	104069060	436	104068812	4.51101	RNPC3
chr1	104615935	104616173	239	104616121	4.49072	LOC100129138
chr1	107599262	107600688	1427	107600416	7.94128	PRMT6
chr1	108679107	108679504	398	108679293	4.88016	SLC25A24
chr1	108743304	108743664	361	108743479	3.55122	SLC25A24
chr1	109103136	109103429	294	109103237	4.41504	FAM102B
chr1	109177648	109178190	543	109177911	4.44169	HENMT1
chr1	109191276	109191628	353	109191416	2.42016	HENMT1
chr1	109241817	109242713	897	109242464	5.46229	PRPF38B
chr1	109472273	109472598	326	109472416	5.9507	CLCC1
chr1	109474974	109475205	232	109475085	4.03112	CLCC1
chr1	109513991	109514191	201	109514047	3.26329	CLCC1
chr1	109637116	109637423	308	109637236	3.37688	TMEM167B
chr1	109757119	109757698	580	109757497	7.55652	SARS
chr1	109780333	109780669	337	109780551	1.98103	CELSR2
chr1	109793220	109793576	357	109793400	3.62442	CELSR2
chr1	109793833	109794478	646	109794029	4.05417	CELSR2
chr1	109794541	109794923	383	109794733	3.45525	CELSR2
chr1	109794985	109795935	951	109795416	4.03112	CELSR2
chr1	109816810	109817408	599	109817149	6.63828	PSRC1
chr1	109822365	109822848	484	109822601	3.36077	PSRC1
chr1	110033836	110034204	369	110034027	5.50761	CYB561D1
chr1	110038532	110038872	341	110038725	2.39948	CYB561D1
chr1	110050048	110050293	246	110050137	2.45719	AMIGO1
chr1	110050410	110050978	569	110050600	4.2985	AMIGO1
chr1	110134862	110135291	430	110135037	6.08756	MIR197
chr1	110207713	110208029	317	110207878	5.03342	GSTM2
chr1	110279219	110279525	307	110279393	3.40581	GSTM3
chr1	110465953	110466152	200	110466134	1.91958	CSF1
chr1	110471464	110472296	833	110471869	4.99091	CSF1
chr1	110596252	110596585	334	110596429	4.74371	ALX3
chr1	110882007	110882268	262	110882162	4.32126	RBM15
chr1	110882480	110884871	2392	110883605	8.2173	RBM15
chr1	110889847	110890323	477	110890030	2.78339	RBM15
chr1	111390377	111391348	972	111391059	6.11951	CD53
chr1	111490555	111491077	523	111490829	5.7413	LRIF1
chr1	111494025	111494824	800	111494380	3.6472	LRIF1
chr1	111690166	111690602	437	111690338	5.08689	DRAM2
chr1	112266672	112267115	444	112266860	6.14266	FAM212B
chr1	112269366	112270221	856	112270011	4.51101	FAM212B
chr1	112308374	112309826	1453	112308921	6.34625	FAM212B
chr1	112318526	112318933	408	112318740	4.70297	FAM212B
chr1	112998548	113000821	2274	112998827	4.86238	MIR4256
chr1	113161633	113162303	671	113161815	5.08689	ST7L
chr1	113456308	113456923	616	113456662	3.85783	AKR7A2P1
chr1	113459859	113460682	824	113460104	4.56176	AKR7A2P1
chr1	113499047	113499457	411	113499182	4.03112	SLC16A1-AS1
chr1	113510712	113511234	523	113510994	2.78339	SLC16A1-AS1
chr1	113666469	113666899	431	113666615	4.1271	LRIG2
chr1	114184607	114184921	315	114184734	4.60699	PHTF1
chr1	114226190	114226607	418	114226462	4.79895	PHTF1
chr1	114291743	114292135	393	114291915	4.03112	PHTF1
chr1	114308585	114308999	415	114308782	6.71853	PHTF1
chr1	114340183	114340655	473	114340466	5.18287	RSBN1
chr1	114437753	114437955	203	114437861	2.77611	BCL2L15
chr1	114454014	114455117	1104	114454330	4.98121	DCLRE1B
chr1	114455321	114455558	238	114455409	3.36525	DCLRE1B
chr1	114482935	114484008	1074	114483536	5.80805	HIPK1
chr1	114938944	114939160	217	114939007	4.03112	TRIM33
chr1	114940051	114940562	512	114940296	6.59638	TRIM33
chr1	115110607	115110963	357	115110799	6.04993	BCAS2
chr1	115316767	115317088	322	115316935	6.04668	SIKE1
chr1	115457207	115457486	280	115457342	6.75376	SYCP1
chr1	116206176	116206570	395	116206357	4.35937	VANGL1
chr1	116233642	116234448	807	116234180	8.23879	VANGL1
chr1	116948130	116948474	345	116948286	4.22308	ATP1A1-AS1
chr1	117076611	117076871	261	117076696	3.55122	CD58
chr1	117078599	117078943	345	117078781	7.96468	CD58
chr1	117119369	117119592	224	117119461	2.81406	CD58
chr1	117119860	117120117	258	117119979	2.90191	CD58
chr1	117122307	117122535	229	117122445	4.79895	CD58
chr1	117156655	117156899	245	117156738	4.10049	CD58
chr1	117209151	117209504	354	117209332	4.02984	IGSF3
chr1	117503869	117504232	364	117504065	7.12165	CD101
chr1	117529450	117529756	307	117529591	5.03263	CD101
chr1	117617553	117618375	823	117617798	4.89587	TTF2
chr1	117654807	117655158	352	117654989	5.29846	TRIM45
chr1	117660778	117661450	673	117661062	5.94261	TRIM45
chr1	117663508	117663825	318	117663628	4.40599	TRIM45
chr1	117909945	117911107	1163	117910797	8.35018	MAN1A2
chr1	118065492	118066174	683	118065649	7.10245	LOC100996263
chr1	118165583	118166961	1379	118166437	8.15822	FAM46C
chr1	118320824	118321387	564	118321165	1.69269	GDAP2
chr1	118501884	118502252	369	118502105	4.00568	WDR3
chr1	119575514	119576007	494	119575703	6.01587	WARS2-IT1
chr1	119682979	119683236	258	119683136	6.14266	LOC101929147
chr1	119722819	119723098	280	119722957	4.51101	WARS2
chr1	119725504	119725882	379	119725635	4.79895	WARS2
chr1	120166362	120166760	399	120166512	5.37483	ZNF697
chr1	120168535	120168761	227	120168680	3.83916	ZNF697
chr1	120457292	120458145	854	120457936	4.02111	ADAM30
chr1	120612112	120612311	200	120612177	3.25326	NOTCH2
chr1	120836210	120836523	314	120836335	4.0258	FAM72B
chr1	120838279	120838609	331	120838476	4.1271	FAM72B
chr1	120838879	120839674	796	120839145	5.79376	FAM72B
chr1	121129379	121129912	534	121129655	3.97475	SRGAP2-AS1
chr1	121133699	121134054	356	121133880	4.89493	SRGAP2-AS1
chr1	121260602	121260882	281	121260727	3.87204	EMBP1
chr1	142665523	142665955	433	142665832	3.35927	ANKRD20A12P
chr1	143161908	143162418	511	143162291	3.45525	LOC102723769
chr1	143425655	143425958	304	143425909	2.3035	LOC102723769
chr1	143743527	143743729	203	143743704	2.51129	LINC01138
chr1	143743925	143744304	380	143744112	4.22386	LINC01138
chr1	143744387	143744593	207	143744437	2.64139	LINC01138
chr1	143912425	143913246	822	143912975	4.92251	FAM72D
chr1	143913493	143913825	333	143913650	3.83916	FAM72C
chr1	143915595	143915908	314	143915783	4.0258	FAM72C
chr1	144300648	144300865	218	144300769	3.22522	LINC00623
chr1	144339847	144340046	200	144339946	2.91793	LINC00623
chr1	144340184	144340628	445	144340437	3.80168	LINC00623
chr1	144340704	144340912	209	144340761	2.70409	LINC00623
chr1	144480877	144481089	213	144480998	3.12664	PPIAL4A
chr1	144520491	144521158	668	144520679	4.03583	PFN1P2
chr1	144828504	144828950	447	144828775	4.01215	PDE4DIP
chr1	144835859	144836178	320	144836002	4.03112	PDE4DIP
chr1	144891718	144892005	288	144891844	3.6472	PDE4DIP
chr1	144902873	144903181	309	144903044	3.98234	PDE4DIP
chr1	144930570	144931530	961	144930951	3.22512	PDE4DIP
chr1	144931964	144932195	232	144932066	3.35927	PDE4DIP
chr1	145004793	145005003	211	145004941	1.86628	PDE4DIP
chr1	145018222	145018481	260	145018369	3.93514	PDE4DIP
chr1	145096349	145096555	207	145096490	3.18872	SEC22B
chr1	145209073	145209279	207	145209193	4.74163	NOTCH2NL
chr1	145368399	145368835	437	145368675	3.605	LOC101928979
chr1	145375749	145376087	339	145375915	5.08689	LOC101928979
chr1	145456390	145456821	432	145456680	3.35927	POLR3GL
chr1	145474079	145474378	300	145474258	2.97535	LIX1L
chr1	145507879	145508257	379	145508064	2.97535	RBM8A
chr1	145522443	145522942	500	145522649	5.2347	ITGA10
chr1	145590868	145591117	250	145590991	3.83916	NUDT17
chr1	145688009	145688297	289	145688152	3.51832	CD160
chr1	145764609	145765221	613	145764795	4.44708	PDZK1
chr1	145923241	145923849	609	145923663	4.20229	PDZK1P1
chr1	146033923	146034450	528	146034256	5.37312	NBPF11
chr1	146078684	146078961	278	146078767	3.16731	NBPF11
chr1	146214922	146215410	489	146215166	3.44879	NBPF11
chr1	146465786	146466336	551	146466110	5.37483	LOC728989
chr1	146473164	146473511	348	146473322	5.18287	LOC728989
chr1	147090697	147091435	739	147091237	4.79895	ACP6
chr1	147096194	147096903	710	147096373	4.51101	ACP6
chr1	147464947	147465555	609	147465369	4.20229	PDZK1P1
chr1	147575704	147576231	528	147576037	5.37312	NBPF11
chr1	147620520	147620797	278	147620603	3.16731	NBPF11
chr1	147931050	147931250	201	147931225	2.39921	PPIAL4A
chr1	147931431	147931826	396	147931635	3.80168	PPIAL4A
chr1	147931902	147932108	207	147931956	2.70713	PPIAL4A
chr1	148004407	148004825	419	148004558	5.19402	RNVU1-19
chr1	148175933	148176369	437	148176224	3.49253	PPIAL4D
chr1	148193665	148194599	935	148193819	1.72898	PPIAL4D
chr1	148194760	148194969	210	148194886	2.20318	PPIAL4D
chr1	148195184	148195537	354	148195391	3.77655	PPIAL4D
chr1	148251772	148252160	389	148251966	5.56678	PPIAL4F
chr1	148594289	148594825	537	148594649	3.58638	NBPF15
chr1	148756388	148756829	442	148756693	3.58638	PPIAL4E
chr1	149576317	149576520	204	149576464	2.70558	LINC00623
chr1	149576598	149577030	433	149576787	3.74181	LINC00623
chr1	149577177	149577379	203	149577267	3.22291	LINC00623
chr1	149803466	149804020	555	149803594	4.37689	HIST2H4B
chr1	149804157	149804405	249	149804306	3.59999	HIST2H4A
chr1	149805655	149806246	592	149805846	9.49252	HIST2H4A
chr1	149811331	149811602	272	149811482	2.17348	HIST2H3C
chr1	149814495	149814694	200	149814635	2.4712	HIST2H2AA4
chr1	149822252	149822451	200	149822310	2.4712	HIST2H2BC
chr1	149825344	149825615	272	149825462	2.16827	HIST2H3C
chr1	149830700	149831291	592	149831101	9.49252	HIST2H4A
chr1	149832541	149832789	249	149832640	3.59999	HIST2H4A
chr1	149832926	149833480	555	149833352	4.37689	HIST2H4B
chr1	149858073	149858274	202	149858128	2.42873	HIST2H2BE
chr1	149871670	149872211	542	149871939	3.90973	BOLA1
chr1	149898421	149898825	405	149898487	1.94152	SF3B4
chr1	149915493	149916989	1497	149915945	5.2645	MTMR11
chr1	150039388	150039855	468	150039582	2.38893	VPS45
chr1	150131465	150131763	299	150131600	4.51101	PLEKHO1
chr1	150199009	150199243	235	150199095	4.74163	ANP32E
chr1	150266215	150266512	298	150266398	4.63662	MRPS21
chr1	150280374	150280895	522	150280523	2.74851	PRPF3
chr1	150307329	150307632	304	150307519	1.65858	PRPF3
chr1	150310510	150310710	201	150310631	3.6472	PRPF3
chr1	150443460	150443733	274	150443574	3.13941	TARS2
chr1	150443932	150444919	988	150444623	5.22875	TARS2
chr1	150445275	150445787	513	150445456	4.2247	TARS2
chr1	150479311	150479771	461	150479602	2.62389	ECM1
chr1	150549404	150550086	683	150549821	4.55491	MCL1
chr1	150550798	150551053	256	150550915	4.56833	MCL1
chr1	150551407	150551697	291	150551517	3.01294	MCL1
chr1	150551872	150552166	295	150551990	5.70181	MCL1
chr1	150598013	150598392	380	150598228	2.2597	ENSA
chr1	150599588	150599846	259	150599722	3.36573	ENSA
chr1	150599969	150600204	236	150600024	2.44799	ENSA
chr1	150601949	150602153	205	150602014	2.78103	ENSA
chr1	150620652	150621162	511	150620938	4.25271	ENSA
chr1	150902336	150902781	446	150902546	3.61862	SETDB1
chr1	150923135	150923393	259	150923266	4.60699	CERS2
chr1	150932912	150933654	743	150933321	5.9813	CERS2
chr1	151006328	151007222	895	151006512	3.86912	BNIPL
chr1	151025414	151025856	443	151025675	2.66996	C1orf56
chr1	151039675	151040048	374	151039941	3.45897	GABPB2
chr1	151090457	151090912	456	151090544	3.16731	SEMA6C
chr1	151133234	151133536	303	151133342	4.2572	TNFAIP8L2
chr1	151134378	151134594	217	151134490	3.01	LYSMD1
chr1	151138108	151138443	336	151138260	4.05417	LYSMD1
chr1	151170993	151171287	295	151171106	4.82794	PIP5K1A
chr1	151206561	151206839	279	151206732	7.55702	PSMD4
chr1	151220501	151220795	295	151220641	2.92799	PSMD4
chr1	151258910	151259255	346	151259109	3.25056	ZNF687
chr1	151259471	151259841	371	151259659	3.50654	ZNF687
chr1	151259988	151260312	325	151260149	3.14208	ZNF687
chr1	151265006	151265252	247	151265100	1.95447	ZNF687
chr1	151288126	151288988	863	151288271	3.46049	PI4KB
chr1	151314976	151315384	409	151315267	2.07884	GBAT2
chr1	151375387	151375700	314	151375559	4.10159	PSMB4
chr1	151377319	151378638	1320	151377806	5.89086	PSMB4
chr1	151491482	151491746	265	151491611	3.74318	CGN
chr1	151554141	151554621	481	151554456	3.46874	SNX27
chr1	151845780	151846179	400	151846009	4.89493	THEM5
chr1	151846705	151847349	645	151846893	8.14924	THEM5
chr1	151867480	151867750	271	151867612	4.03112	THEM4
chr1	151879574	151879853	280	151879761	2.81715	THEM4
chr1	151965583	151965920	338	151965737	3.74318	S100A10
chr1	153518119	153518331	213	153518174	2.69879	LOC101928034
chr1	153533879	153534167	289	153534017	6.91049	S100A2
chr1	153538159	153538359	201	153538189	2.1235	S100A2
chr1	153591411	153591624	214	153591470	2.95778	S100A14
chr1	153598909	153599665	757	153598974	2.90242	S100A13
chr1	153599824	153600023	200	153599988	2.17085	S100A13
chr1	153606477	153606698	222	153606623	3.28799	S100A13
chr1	153617484	153617932	449	153617747	2.90702	S100A13
chr1	153633612	153633889	278	153633767	2.39479	SNAPIN
chr1	153634784	153635034	251	153634854	1.52596	SNAPIN
chr1	153800540	153800801	262	153800687	3.50026	LOC343052
chr1	153902679	153902921	243	153902774	1.86252	GATAD2B
chr1	153936890	153937148	259	153937042	2.92476	SLC39A1
chr1	153949969	153950237	269	153950045	2.69174	JTB
chr1	153950306	153950560	255	153950324	1.68762	JTB
chr1	154155536	154155779	244	154155637	6.2325	TPM3
chr1	154179816	154180157	342	154179956	1.70448	C1orf189
chr1	154184637	154184885	249	154184796	2.76742	C1orf189
chr1	154243455	154243682	228	154243551	3.35927	HAX1
chr1	154321509	154321889	381	154321718	4.61027	ATP8B2
chr1	154437628	154438400	773	154438139	9.30997	SHE
chr1	154522583	154523016	434	154522741	3.1816	UBE2Q1-AS1
chr1	154557235	154557580	346	154557391	4.09491	CHRNB2
chr1	154573641	154574250	610	154573843	3.74085	ADAR
chr1	154574431	154575150	720	154574493	1.63907	ADAR
chr1	154651624	154652021	398	154651846	4.03112	ADAR
chr1	154851794	154852305	512	154852145	5.12759	KCNN3
chr1	154854466	154855039	574	154854916	3.83916	KCNN3
chr1	154930941	154931521	581	154931401	2.69834	PBXIP1
chr1	154931741	154932087	347	154931896	2.74928	PYGO2
chr1	154936229	154936455	227	154936314	1.91665	PYGO2
chr1	154946750	154946949	200	154946868	3.35927	SHC1
chr1	154955763	154956056	294	154955918	5.66276	FLAD1
chr1	154956229	154956442	214	154956356	4.23036	FLAD1
chr1	154960452	154960700	249	154960616	2.81168	FLAD1
chr1	154960941	154961318	378	154961144	2.99531	LENEP
chr1	154987766	154988014	249	154987875	2.29067	ZBTB7B
chr1	154988684	154989333	650	154989176	3.3762	ZBTB7B
chr1	155041500	155041862	363	155041686	3.5654	LOC100505666
chr1	155106341	155106681	341	155106495	2.50656	SLC50A1
chr1	155106750	155107063	314	155106926	2.245	SLC50A1
chr1	155112568	155112820	253	155112658	2.96324	DPM3
chr1	155183719	155184297	579	155183815	2.67421	MTX1
chr1	155204345	155204919	575	155204442	2.69638	GBA
chr1	155231982	155232208	227	155232051	6.3582	SCAMP3
chr1	155408157	155408846	690	155408483	6.60899	POU5F1P4
chr1	155437848	155438252	405	155437954	2.39948	POU5F1P4
chr1	155447708	155448346	639	155447874	7.39039	POU5F1P4
chr1	155448700	155448986	287	155448822	5.08689	POU5F1P4
chr1	155449679	155449911	233	155449835	3.35927	POU5F1P4
chr1	155451300	155452241	942	155451832	8.92605	POU5F1P4
chr1	155490930	155491367	438	155491102	8.06224	ASH1L-AS1
chr1	155532784	155533441	658	155533119	5.98148	ASH1L
chr1	155580418	155580727	310	155580548	4.06427	MSTO2P
chr1	155583759	155584654	896	155583983	2.73879	MSTO2P
chr1	155585795	155586252	458	155586085	5.27885	MSTO2P
chr1	155629495	155629832	338	155629663	3.22289	SCARNA26A
chr1	155630524	155630773	250	155630611	2.34965	SCARNA26A
chr1	155658800	155659177	378	155658964	3.9066	DAP3
chr1	155707889	155708222	334	155708089	2.28366	MSTO2P
chr1	155716001	155716307	307	155716128	4.10396	MSTO2P
chr1	155719621	155720460	840	155719847	2.77937	MSTO2P
chr1	155721833	155722447	615	155722280	5.27885	MSTO2P
chr1	155734876	155735632	757	155735506	2.71874	SCARNA26B
chr1	155736242	155736599	358	155736326	2.87065	SCARNA26B
chr1	155823137	155823668	532	155823515	5.08689	GON4L
chr1	155870054	155870366	313	155870236	4.74262	RIT1
chr1	155882974	155883364	391	155883166	6.23052	RIT1
chr1	155883701	155884098	398	155883913	3.03385	RIT1
chr1	155917540	155917842	303	155917682	3.8236	MIR6738
chr1	155978977	155979475	499	155979263	1.51351	SSR2
chr1	156024505	156024708	204	156024625	3.55122	LAMTOR2
chr1	156024915	156025114	200	156025034	3.58878	LAMTOR2
chr1	156046433	156046637	205	156046529	2.39948	MEX3A
chr1	156046796	156047099	304	156046984	4.1271	MEX3A
chr1	156084427	156084711	285	156084566	3.92572	LMNA
chr1	156169898	156170181	284	156170062	3.58878	SLC25A44
chr1	156180020	156180477	458	156180346	3.13911	PMF1
chr1	156182272	156182484	213	156182399	3.56922	PMF1
chr1	156182727	156182926	200	156182774	4.32126	PMF1-BGLAP
chr1	156235808	156236164	357	156235968	2.97326	SMG5
chr1	156261325	156261967	643	156261485	5.59222	GLMP
chr1	156495906	156496234	329	156496051	3.56852	MEF2D
chr1	156564416	156565582	1167	156565267	4.23689	APOA1BP
chr1	156608622	156608889	268	156608756	3.55122	BCAN
chr1	156609444	156609806	363	156609632	4.36794	BCAN
chr1	156610024	156610310	287	156610159	3.8376	BCAN
chr1	156610636	156610907	272	156610752	4.04096	BCAN
chr1	156611525	156612099	575	156611715	3.72087	BCAN
chr1	156612175	156612733	559	156612428	5.05642	BCAN
chr1	156615713	156615957	245	156615832	2.74976	BCAN
chr1	156616631	156616874	244	156616705	2.44789	BCAN
chr1	156640840	156641227	388	156641031	2.14802	NES
chr1	156641947	156642231	285	156642118	2.51551	NES
chr1	156692995	156693323	329	156693111	2.77813	ISG20L2
chr1	156696748	156697569	822	156696894	3.35002	ISG20L2
chr1	156697753	156697982	230	156697866	2.89005	ISG20L2
chr1	156698415	156698992	578	156698693	4.14015	RRNAD1
chr1	156756320	156756755	436	156756507	3.28588	PRCC
chr1	157094619	157095132	514	157094858	6.34421	CYCSP52
chr1	157095289	157095801	513	157095519	6.71853	CYCSP52
chr1	158064445	158065034	590	158064846	4.04115	LOC646268
chr1	158146056	158146351	296	158146165	4.58982	CD1D
chr1	159890236	159890447	212	159890311	3.26475	TAGLN2
chr1	159999963	160000376	414	160000196	5.56678	PIGM
chr1	160000642	160001736	1095	160001082	5.9507	PIGM
chr1	160187140	160187520	381	160187263	2.57983	LOC729867
chr1	160209216	160209538	323	160209375	4.0512	DCAF8
chr1	160209661	160210235	575	160209916	3.1816	DCAF8
chr1	160232082	160232293	212	160232162	3.88109	DCAF8
chr1	161009288	161009860	573	161009664	4.06891	TSTD1
chr1	161071938	161072297	360	161072191	3.74318	KLHDC9
chr1	161090519	161090740	222	161090662	2.5818	NIT1
chr1	161091885	161092357	473	161092029	4.31654	NIT1
chr1	161128188	161128499	312	161128376	2.18181	USP21
chr1	161198862	161199135	274	161199003	3.06213	MIR5187
chr1	161199937	161200392	456	161200145	4.47511	MIR5187
chr1	161495680	161496130	451	161495799	3.16731	HSPA6
chr1	161719344	161719759	416	161719697	3.36955	DUSP12
chr1	161726557	161726775	219	161726711	2.10704	DUSP12
chr1	161857592	161857918	327	161857741	2.59143	ATF6
chr1	161928185	161928669	485	161928472	3.32612	OLFML2B
chr1	161953721	161953944	224	161953834	3.35927	OLFML2B
chr1	162353221	162353440	220	162353278	2.59143	C1orf226
chr1	162535707	162536075	369	162535940	4.77632	UAP1
chr1	162569149	162569389	241	162569252	2.95312	DDR2
chr1	162749992	162750193	202	162750097	3.26329	HSD17B7
chr1	162755725	162755924	200	162755819	2.68741	HSD17B7
chr1	163291735	163291951	217	163291820	3.35927	NUF2
chr1	164528376	164528752	377	164528541	3.0503	PBX1
chr1	164528843	164529174	332	164529042	4.88753	PBX1
chr1	165877085	165877308	224	165877118	1.82778	MIR3658
chr1	166039388	166039809	422	166039575	3.83916	MIR921
chr1	166246701	166246932	232	166246768	2.72096	FAM78B
chr1	166818379	166819642	1264	166818573	5.90686	POGK
chr1	166820614	166820912	299	166820743	5.66276	POGK
chr1	166821712	166822338	627	166821988	4.46819	POGK
chr1	167384841	167385427	587	167385231	4.79895	POU2F1
chr1	167510795	167510995	201	167510960	1.87917	CREG1
chr1	167757019	167757297	279	167757190	3.17044	MPZL1
chr1	168053445	168053670	226	168053554	3.07133	GPR161
chr1	168053799	168055151	1353	168054922	5.84599	GPR161
chr1	168065861	168066172	312	168065945	2.29187	GPR161
chr1	168106465	168106739	275	168106608	6.14266	GPR161
chr1	168169098	168169330	233	168169249	2.41726	TIPRL
chr1	168211735	168212296	562	168212078	4.29085	ANKRD36BP1
chr1	169075491	169075718	228	169075640	3.97905	ATP1B1
chr1	169100481	169100875	395	169100700	2.39625	ATP1B1
chr1	169345923	169346178	256	169346009	3.28924	NME7
chr1	169434773	169435117	345	169434992	4.55785	CCDC181
chr1	169446762	169446979	218	169446881	2.68741	SLC19A2
chr1	169761786	169762222	437	169761949	4.31906	METTL18
chr1	169762348	169763115	768	169762630	9.97031	METTL18
chr1	169822663	169822976	314	169822862	2.78339	SCYL3
chr1	169823585	169824133	549	169823980	3.45525	SCYL3
chr1	170521074	170521468	395	170521251	7.67832	LOC101928650
chr1	170521884	170522083	200	170521977	2.87937	LOC101928650
chr1	171501559	171502084	526	171501863	4.44544	PRRC2C
chr1	171509043	171509696	654	171509511	2.1235	PRRC2C
chr1	171509798	171510664	867	171510403	4.70138	PRRC2C
chr1	171510947	171511221	275	171511080	3.14119	PRRC2C
chr1	171560707	171561170	464	171560916	4.30299	MYOC
chr1	171752810	171753202	393	171753120	1.97334	METTL13
chr1	171759061	171759710	650	171759642	2.12882	METTL13
chr1	171765567	171766003	437	171765823	3.72761	METTL13
chr1	172410709	172410975	267	172410843	4.29085	PIGC
chr1	172411579	172412069	491	172411830	5.78192	PIGC
chr1	172558686	172558941	256	172558854	3.35927	SUCO
chr1	172579034	172579417	384	172579230	7.58234	FASLG
chr1	173702822	173703367	546	173703210	6.03014	KLHL20
chr1	173754267	173754527	261	173754373	3.6472	CENPL
chr1	173769395	173769727	333	173769534	6.76251	CENPL
chr1	173772188	173772686	499	173772409	7.44071	CENPL
chr1	173792275	173792508	234	173792407	2.68741	CENPL
chr1	173792575	173793069	495	173792807	7.10245	CENPL
chr1	173793377	173794337	961	173794171	3.7943	DARS2
chr1	173839573	173840178	606	173840039	5.66276	ZBTB37
chr1	173855046	173855674	629	173855256	5.27885	ZBTB37
chr1	174968538	174968758	221	174968647	4.65281	CACYBP
chr1	174978997	174979228	232	174979128	2.7016	CACYBP
chr1	175014157	175014472	316	175014185	1.92933	MRPS14
chr1	175076195	175076398	204	175076312	3.35927	TNN
chr1	175128773	175129068	296	175128894	3.08433	KIAA0040
chr1	175129552	175130274	723	175129754	5.42793	KIAA0040
chr1	178411834	178412200	367	178412048	3.07133	TEX35
chr1	178427188	178427528	341	178427351	6.71853	TEX35
chr1	178442194	178442527	334	178442364	4.1271	TEX35
chr1	178885363	178885822	460	178885613	7.67832	ANGPTL1
chr1	179012954	179013294	341	179013143	3.85929	FAM20B
chr1	179041032	179041679	648	179041211	4.44169	TOR3A
chr1	179064189	179064580	392	179064405	5.91584	TOR3A
chr1	179076600	179078551	1952	179077974	8.57296	TOR3A
chr1	179322616	179323008	393	179322871	2.78636	AXDND1
chr1	179815192	179815801	610	179815375	7.96468	TOR1AIP2
chr1	179834344	179835068	725	179834754	4.53967	TOR1AIP2
chr1	179851359	179851659	301	179851529	6.33462	TOR1AIP1
chr1	179886765	179887447	683	179887253	6.3858	TOR1AIP1
chr1	179965779	179966195	417	179966014	4.60699	CEP350
chr1	179989722	179990015	294	179989906	2.49545	CEP350
chr1	180062821	180063161	341	180062991	2.97535	QSOX1
chr1	180064708	180064936	229	180064817	2.97535	QSOX1
chr1	180080212	180080567	356	180080417	4.99091	QSOX1
chr1	180165369	180166002	634	180165646	1.90701	FLJ23867
chr1	180199371	180199618	248	180199478	3.74318	LHX4
chr1	180243115	180244207	1093	180243416	8.92605	LHX4-AS1
chr1	180471367	180471759	393	180471445	2.15364	ACBD6
chr1	180471865	180472074	210	180471954	3.19001	ACBD6
chr1	180853167	180853676	510	180853522	8.15822	KIAA1614
chr1	180919406	180919776	371	180919589	3.6472	KIAA1614
chr1	180945272	180945778	507	180945579	5.19381	STX6
chr1	181024444	181024877	434	181024595	3.74318	MR1
chr1	181058277	181058485	209	181058391	3.0327	IER5
chr1	181058690	181059805	1116	181058943	4.19213	IER5
chr1	182058737	182059100	364	182058906	3.55122	ZNF648
chr1	182104953	182105651	699	182105471	4.51101	ZNF648
chr1	182353532	182353920	389	182353661	1.84919	GLUL
chr1	183111614	183112132	519	183111850	3.47346	LAMC2
chr1	183522117	183522403	287	183522252	3.35634	NCF2
chr1	183604711	183605029	319	183604845	4.21026	ARPC5
chr1	183895241	183895480	240	183895349	3.26329	COLGALT2
chr1	183895791	183896052	262	183895946	2.49545	COLGALT2
chr1	184663128	184663553	426	184663340	8.06224	EDEM3
chr1	184763810	184764074	265	184763969	3.33989	EDEM3
chr1	184764649	184765037	389	184764816	4.2209	EDEM3
chr1	186389561	186390387	827	186390245	4.89493	LOC102724919
chr1	192780513	192781005	493	192780772	8.92605	RGS2
chr1	192985321	192985599	279	192985448	3.08433	UCHL5
chr1	193028420	193028786	367	193028592	3.26329	TROVE2
chr1	193053762	193054195	434	193053960	3.70326	GLRX2
chr1	197069725	197070986	1262	197070573	9.78986	F13B
chr1	197071115	197071375	261	197071234	3.6472	F13B
chr1	197071486	197071876	391	197071685	4.31906	F13B
chr1	197072258	197072833	576	197072577	2.68741	F13B
chr1	197073418	197073868	451	197073607	5.9507	F13B
chr1	197111699	197111994	296	197111876	3.35927	ASPM
chr1	197128537	197129082	546	197128921	5.66276	ASPM
chr1	197479599	197480005	407	197479761	4.79895	CRB1
chr1	198288832	198289072	241	198288930	3.35927	NEK7
chr1	200375324	200375873	550	200375503	4.91438	ZNF281
chr1	200376122	200378678	2557	200378226	4.33355	ZNF281
chr1	200522428	200522882	455	200522742	4.51101	KIF14
chr1	200586801	200587909	1109	200587145	8.35018	KIF14
chr1	200613460	200613666	207	200613571	4.10049	KIF14
chr1	200635165	200635946	782	200635723	3.88469	LOC101929224
chr1	200707967	200708289	323	200708114	10.4617	CAMSAP2
chr1	200708419	200708626	208	200708495	3.93514	CAMSAP2
chr1	200817148	200818474	1327	200818090	8.36179	GPR25
chr1	200818655	200819240	586	200819019	7.15605	GPR25
chr1	200826803	200827405	603	200827051	6.62068	GPR25
chr1	201434876	201435359	484	201435141	2.29885	PHLDA3
chr1	201438146	201438394	249	201438270	4.05417	PHLDA3
chr1	201453558	201453921	364	201453748	1.87211	CSRP1
chr1	201459398	201459603	206	201459458	3.2115	CSRP1
chr1	201465361	201465566	206	201465444	3.50026	CSRP1
chr1	201483561	201484352	792	201484159	6.91049	RPS10P7
chr1	201489406	201489605	200	201489519	3.22848	RPS10P7
chr1	201789057	201789480	424	201789288	4.27299	IPO9
chr1	201845069	201845690	622	201845330	3.23107	SHISA4
chr1	201846916	201847655	740	201847469	5.27885	SHISA4
chr1	201847836	201848543	708	201848202	10.6537	SHISA4
chr1	201926289	201926686	398	201926385	2.97535	TIMM17A
chr1	201938485	201939049	565	201938689	3.96933	RNPEP
chr1	201969247	201969456	210	201969362	3.45525	MIR6740
chr1	201984279	201984895	617	201984737	3.52229	ELF3
chr1	201985229	201985432	204	201985314	3.37763	ELF3
chr1	202697949	202698314	366	202698144	4.29085	SYT2
chr1	202822096	202822398	303	202822215	4.23653	LOC148709
chr1	202826668	202827054	387	202826837	3.57446	LOC148709
chr1	202850010	202850415	406	202850171	5.61071	RABIF
chr1	203276164	203276545	382	203276351	4.41504	BTG2
chr1	203276713	203276912	200	203276870	2.59143	BTG2
chr1	203652208	203652449	242	203652302	3.45525	SNORA77
chr1	203766186	203766861	676	203766379	6.71853	ZBED6
chr1	203767536	203767803	268	203767708	2.87937	ZBED6
chr1	203767914	203768260	347	203768085	6.43059	ZBED6
chr1	203768604	203768805	202	203768683	2.87937	ZBED6
chr1	203769264	203769565	302	203769417	4.1271	ZBED6
chr1	203816235	203816695	461	203816534	5.01204	SNRPE
chr1	203821205	203821879	675	203821468	2.2446	SNRPE
chr1	203822614	203822996	383	203822838	4.30746	SNRPE
chr1	203830696	203831100	405	203830958	2.48437	SNRPE
chr1	204095034	204095498	465	204095302	5.13179	LOC101929441
chr1	204191319	204191647	329	204191488	4.79895	GOLT1A
chr1	204375188	204375563	376	204375383	6.02251	PPP1R15B
chr1	204378667	204379476	810	204378928	4.53204	PPP1R15B
chr1	204379614	204381005	1392	204379919	4.30982	PPP1R15B
chr1	204438157	204438963	807	204438376	2.69861	PIK3C2B
chr1	204518226	204518822	597	204518551	11.6135	MDM4
chr1	204586765	204587049	285	204586927	3.08204	LRRN2
chr1	204587535	204587835	301	204587616	3.20101	LRRN2
chr1	204588308	204588947	640	204588828	2.90191	LRRN2
chr1	205052687	205053090	404	205052947	2.68741	TMEM81
chr1	205057639	205058017	379	205057771	4.02984	TMEM81
chr1	205116415	205116822	408	205116612	7.7743	RBBP5
chr1	205138376	205138961	586	205138630	8.55779	DSTYK
chr1	205156635	205156845	211	205156735	3.35927	DSTYK
chr1	205238301	205238525	225	205238412	3.48583	TMCC2
chr1	205271235	205271751	517	205271549	3.08647	NUAK2
chr1	205272086	205273342	1257	205272261	4.97634	NUAK2
chr1	205320248	205320462	215	205320396	3.5903	KLHDC8A
chr1	205585499	205585832	334	205585646	4.53158	ELK4
chr1	205589091	205590000	910	205589279	5.39722	ELK4
chr1	205601470	205601669	200	205601539	2.49545	ELK4
chr1	205687282	205687708	427	205687513	2.13368	NUCKS1
chr1	205719185	205719419	235	205719291	4.74073	NUCKS1
chr1	205738464	205738844	381	205738693	4.56117	RAB29
chr1	205779180	205779580	401	205779404	2.80628	SLC41A1
chr1	206135706	206136009	304	206135818	4.0258	FAM72C
chr1	206137800	206138110	311	206137950	4.41504	FAM72C
chr1	206138354	206139149	796	206138625	4.92251	FAM72A
chr1	206579620	206580152	533	206579896	3.9369	SRGAP2D
chr1	206627636	206627852	217	206627687	2.59143	IKBKE
chr1	206637244	206637464	221	206637360	2.78339	IKBKE
chr1	206820683	206822131	1449	206821054	8.26149	DYRK3
chr1	206905914	206906265	352	206906084	2.79475	IL10
chr1	207221784	207223013	1230	207222838	7.7743	YOD1
chr1	207483211	207483455	245	207483356	3.45525	CD55
chr1	207509958	207510644	687	207510153	1.62497	CD55
chr1	207532803	207533006	204	207532934	2.27918	CD55
chr1	207538467	207538691	225	207538570	2.68741	CD55
chr1	207539835	207540215	381	207540085	3.55122	CD55
chr1	208390087	208390512	426	208390281	7.67832	PLXNA2
chr1	208390900	208391422	523	208391063	5.37483	PLXNA2
chr1	209956113	209957090	978	209956506	5.70457	C1orf74
chr1	210010115	210010416	302	210010314	3.51832	DIEXF
chr1	210024461	210025021	561	210024878	4.17702	DIEXF
chr1	210406695	210406909	215	210406786	3.40908	SERTAD4
chr1	210407080	210407323	244	210407156	3.58638	SERTAD4-AS1
chr1	210414872	210415198	327	210415047	5.07966	SERTAD4-AS1
chr1	210415309	210415895	587	210415561	8.06936	SERTAD4-AS1
chr1	210466116	210466610	495	210466260	2.49545	HHAT
chr1	210466948	210467173	226	210467038	3.35927	HHAT
chr1	211032146	211032348	203	211032261	2.87937	KCNH1
chr1	211486948	211487253	306	211487086	3.6472	TRAF5
chr1	211545533	211546165	633	211545858	9.67162	LINC00467
chr1	211547371	211547978	608	211547800	6.52657	LINC00467
chr1	211748618	211749299	682	211748947	5.77938	SLC30A1
chr1	211749483	211749740	258	211749563	2.92029	SLC30A1
chr1	211752350	211752640	291	211752475	6.62255	SLC30A1
chr1	211752971	211753756	786	211753129	4.03112	SLC30A1
chr1	211836696	211837006	311	211836795	3.9392	NEK2
chr1	211840476	211840691	216	211840533	3.67163	NEK2
chr1	211923070	211923339	270	211923227	3.06753	NEK2
chr1	212115113	212115524	412	212115303	5.14366	DTL
chr1	212273910	212274293	384	212274108	2.94836	MIR3122
chr1	212276119	212276357	239	212276301	2.27539	MIR3122
chr1	212502425	212502629	205	212502500	3.55122	SNORA16B
chr1	212538240	212538676	437	212538464	4.4923	SNORA16B
chr1	212731524	212731739	216	212731635	2.20752	ATF3
chr1	212731852	212732058	207	212731994	2.49545	ATF3
chr1	212792697	212793024	328	212792828	2.2164	ATF3
chr1	212859908	212860382	475	212860196	5.81353	BATF3
chr1	212911685	212912077	393	212911875	3.97797	BATF3
chr1	212964955	212965170	216	212965044	4.10939	NSL1
chr1	213029957	213030595	639	213030438	3.74318	FLVCR1-AS1
chr1	213031553	213032042	490	213031872	6.04668	FLVCR1
chr1	213414249	213415569	1321	213415403	7.58234	RPS6KC1
chr1	213445931	213446169	239	213446056	3.16731	RPS6KC1
chr1	214556725	214557072	348	214556885	5.44857	SMYD2
chr1	214557406	214558034	629	214557836	3.18143	SMYD2
chr1	214786945	214787168	224	214787092	3.45525	CENPF
chr1	214813271	214813980	710	214813667	6.52426	CENPF
chr1	214814256	214816120	1865	214815560	7.13056	CENPF
chr1	214817784	214819660	1877	214819013	6.84421	CENPF
chr1	214819830	214820650	821	214820460	8.83007	CENPF
chr1	214830174	214830462	289	214830318	5.66276	CENPF
chr1	214836887	214837247	361	214837079	3.68586	CENPF
chr1	215793305	215793954	650	215793501	5.94261	KCTD3
chr1	217604449	217604711	263	217604626	4.70297	GPATCH2
chr1	217793156	217793786	631	217793353	9.35021	GPATCH2
chr1	218504192	218504546	355	218504380	4.73991	TGFB2
chr1	219781501	219781883	383	219781686	2.95384	RNU5F-1
chr1	219782812	219783086	275	219782960	3.97686	RNU5F-1
chr1	219784017	219784367	351	219784235	3.89507	RNU5F-1
chr1	220426796	220427132	337	220426956	3.53996	AURKAPS1
chr1	220439786	220440356	571	220439959	5.15903	AURKAPS1
chr1	220440420	220440736	317	220440629	3.2712	AURKAPS1
chr1	220835121	220835462	342	220835270	5.4708	C1orf115
chr1	220870574	220870825	252	220870685	4.1271	C1orf115
chr1	220871293	220871763	471	220871584	3.51872	C1orf115
chr1	220928294	220928520	227	220928398	3.13503	2019-03-02
chr1	220929292	220929624	333	220929506	3.6472	2019-03-02
chr1	220965055	220965584	530	220965184	7.28945	2019-03-01
chr1	220986591	220987529	939	220986948	3.95984	LINC01352
chr1	221057551	221057824	274	221057696	4.55785	HLX-AS1
chr1	221057980	221058222	243	221058053	2.11154	HLX-AS1
chr1	221875695	221875975	281	221875834	2.73366	DUSP10
chr1	221912321	221912914	594	221912532	4.99911	DUSP10
chr1	222731130	222731342	213	222731217	3.26329	HHIPL2
chr1	222800953	222801520	568	222801336	5.4708	MIA3
chr1	222801902	222802374	473	222802307	2.78339	MIA3
chr1	222802829	222803459	631	222803274	6.33462	MIA3
chr1	222838672	222839030	359	222838849	7.78633	MIA3
chr1	222843125	222843417	293	222843231	3.6719	MIA3
chr1	222885839	222886085	247	222886029	3.93514	BROX
chr1	222988496	222988702	207	222988595	2.87937	DISP1
chr1	223010251	223010641	391	223010517	3.67176	DISP1
chr1	223175749	223176229	481	223176007	7.10245	TLR5
chr1	223177093	223177462	370	223177279	7.29441	TLR5
chr1	223178297	223178728	432	223178576	4.31906	TLR5
chr1	223178830	223179303	474	223179008	7.97013	TLR5
chr1	223944365	223944669	305	223944494	3.16731	CAPN2
chr1	223962460	223962698	239	223962604	3.56848	CAPN2
chr1	223963167	223963372	206	223963305	1.85711	CAPN2
chr1	223968282	223968668	387	223968462	9.88584	TP53BP2
chr1	223983680	223984327	648	223984049	3.22311	TP53BP2
chr1	223986046	223986447	402	223986282	3.64342	TP53BP2
chr1	224345011	224345655	645	224345238	7.02802	DEGS1
chr1	224370851	224371069	219	224370992	3.39937	DEGS1
chr1	224377159	224377580	422	224377332	5.91712	DEGS1
chr1	224379930	224380393	464	224380182	2.84706	DEGS1
chr1	224577200	224577665	466	224577451	9.08541	MIR4742
chr1	225635477	225635722	246	225635597	3.55122	LBR
chr1	225635800	225636574	775	225635992	5.19381	LBR
chr1	225674836	225675172	337	225675021	5.66276	LBR
chr1	225685183	225685638	456	225685461	5.99744	LBR
chr1	225706945	225707342	398	225707093	2.49794	LBR
chr1	226172943	226173348	406	226173178	11.4215	SDE2
chr1	226175609	226176153	545	226175796	6.97085	SDE2
chr1	226334066	226334644	579	226334473	6.71853	ACBD3
chr1	226340055	226340417	363	226340233	5.03392	ACBD3
chr1	226420043	226420375	333	226420220	7.52237	MIXL1
chr1	226433910	226434135	226	226433998	3.55122	MIXL1
chr1	226497440	226497738	299	226497595	5.03426	LIN9
chr1	226923401	226923757	357	226923599	5.32749	ITPKB
chr1	226924219	226924614	396	226924435	2.33846	ITPKB
chr1	227083299	227083626	328	227083494	4.47006	PSEN2
chr1	227181682	227182119	438	227181834	3.39426	ADCK3
chr1	227216465	227216947	483	227216653	5.9507	ADCK3
chr1	227288807	227289006	200	227288898	3.26329	ADCK3
chr1	227505427	227505722	296	227505573	5.85472	CDC42BPA
chr1	227842000	227842642	643	227842127	5.18287	ZNF847P
chr1	227842807	227843239	433	227842911	3.6472	ZNF847P
chr1	227856750	227856966	217	227856898	2.49545	ZNF847P
chr1	227919883	227920491	609	227920327	4.58439	SNAP47
chr1	227922435	227922642	208	227922548	4.09107	SNAP47
chr1	227935289	227935491	203	227935421	3.06329	JMJD4
chr1	227935649	227935875	227	227935733	2.53968	JMJD4
chr1	227946582	227946904	323	227946758	2.98666	JMJD4
chr1	227968463	227968791	329	227968627	3.11318	PRSS38
chr1	227970904	227971122	219	227971057	2.78339	PRSS38
chr1	228108209	228108412	204	228108304	3.35927	MIR5008
chr1	228109318	228109646	329	228109437	3.83916	MIR5008
chr1	228288587	228288986	400	228288682	2.37648	C1orf35
chr1	228291617	228292397	781	228292212	9.40594	C1orf35
chr1	228329193	228329455	263	228329303	3.33021	GUK1
chr1	228362701	228363217	517	228363061	6.27617	IBA57
chr1	228385307	228385536	230	228385423	3.55122	OBSCN
chr1	228393544	228393859	316	228393725	2.49545	OBSCN
chr1	228400457	228400702	246	228400563	3.6472	C1orf145
chr1	228477561	228478026	466	228477902	2.68741	C1orf145
chr1	228479561	228479859	299	228479701	5.66276	C1orf145
chr1	228480246	228480475	230	228480325	3.26329	C1orf145
chr1	228481005	228481283	279	228481094	2.68741	C1orf145
chr1	228482517	228482720	204	228482621	2.59143	C1orf145
chr1	228491950	228492189	240	228492078	4.51101	C1orf145
chr1	228509038	228509813	776	228509664	4.9721	MIR6742
chr1	228547399	228548058	660	228547833	7.25372	MIR6742
chr1	228548173	228548851	679	228548421	5.3425	MIR6742
chr1	228559243	228559574	332	228559385	3.74318	MIR6742
chr1	228582164	228583792	1629	228582313	3.35412	MIR6742
chr1	228584076	228584778	703	228584244	5.9507	MIR6742
chr1	228879165	228879536	372	228879357	5.4379	RHOU
chr1	228880026	228880225	200	228880200	2.39948	RHOU
chr1	229228550	229229058	509	229228947	2.97535	MIR4454
chr1	229400029	229400247	219	229400180	2.20752	RAB4A
chr1	229403785	229404156	372	229403972	3.83916	RAB4A
chr1	229404221	229404557	337	229404390	5.27885	RAB4A
chr1	229404827	229405406	580	229405176	4.89493	RAB4A
chr1	229460783	229461203	421	229460976	8.15822	CCSAP
chr1	229462579	229462796	218	229462711	3.35927	CCSAP
chr1	229653779	229654128	350	229653958	6.6928	LOC101927478
chr1	229729793	229730942	1150	229730214	6.65587	TAF5L
chr1	229735251	229735498	248	229735343	3.16731	TAF5L
chr1	229735694	229735905	212	229735786	3.07133	TAF5L
chr1	229736250	229736477	228	229736380	2.97535	TAF5L
chr1	229737750	229738672	923	229738318	5.28913	TAF5L
chr1	229770854	229771214	361	229771037	5.35334	URB2
chr1	229771390	229771817	428	229771561	2.83133	URB2
chr1	229771882	229773091	1210	229772528	4.91586	URB2
chr1	229773643	229773935	293	229773787	3.41393	URB2
chr1	229794827	229795142	316	229794976	5.18745	URB2
chr1	230414979	230415742	764	230415409	3.54516	PGBD5
chr1	230457906	230458158	253	230458054	3.45525	PGBD5
chr1	230458600	230459339	740	230459145	6.56534	PGBD5
chr1	230829008	230829234	227	230829200	1.8539	AGT
chr1	231010967	231011191	225	231011056	3.45525	LOC101927604
chr1	231114766	231114986	221	231114826	3.83916	ARV1
chr1	231135846	231136210	365	231136051	5.02733	MIR1182
chr1	231155478	231155942	465	231155671	5.62423	MIR1182
chr1	231157898	231158110	213	231158013	3.17749	MIR1182
chr1	231359961	231360271	311	231360114	6.03014	GNPAT
chr1	231374684	231374997	314	231374798	2.82218	GNPAT
chr1	231403389	231403742	354	231403579	3.67176	C1orf131
chr1	231403965	231404172	208	231404062	3.16731	C1orf131
chr1	231405088	231405323	236	231405162	3.07133	C1orf131
chr1	231413184	231413446	263	231413357	2.90908	C1orf131
chr1	231471386	231473089	1704	231471690	8.44615	EXOC8
chr1	231473365	231473640	276	231473500	4.51101	EXOC8
chr1	231488300	231489060	761	231488903	6.04668	SPRTN
chr1	231501930	231502281	352	231502082	2.97382	SPRTN
chr1	231556803	231557080	278	231556939	3.39266	EGLN1
chr1	231557457	231557667	211	231557513	3.55122	EGLN1
chr1	232600769	232601168	400	232600997	4.2613	SIPA1L2
chr1	232649823	232650334	512	232649986	4.60699	SIPA1L2
chr1	232650560	232650983	424	232650802	4.70297	SIPA1L2
chr1	233112222	233112528	307	233112377	4.1271	NTPCR
chr1	233119654	233119975	322	233119808	2.68741	NTPCR
chr1	233393862	233395021	1160	233394088	7.02669	PCNXL2
chr1	233514836	233515367	532	233515170	5.9507	KIAA1804
chr1	233518039	233518539	501	233518279	11.6135	KIAA1804
chr1	233749303	233749640	338	233749448	5.56678	KCNK1
chr1	233806949	233807553	605	233807179	2.8553	MIR4427
chr1	233843000	233843231	232	233843100	4.1271	MIR4427
chr1	234519357	234519673	317	234519520	3.85216	COA6
chr1	234742830	234743613	784	234743266	2.75403	IRF2BP2
chr1	235295007	235295378	372	235295165	7.44614	TOMM20
chr1	235324275	235324501	227	235324379	5.27885	RBM34
chr1	235331672	235331916	245	235331771	2.87937	RBM34
chr1	235345189	235345926	738	235345490	9.78986	MIR4753
chr1	235491830	235492432	603	235491965	5.9507	GGPS1
chr1	235492578	235493169	592	235492846	8.54213	GGPS1
chr1	235505383	235505948	566	235505575	3.44879	GGPS1
chr1	235613413	235613707	295	235613556	4.2613	B3GALNT2
chr1	236706436	236706873	438	236706633	3.07133	LGALS8-AS1
chr1	236714873	236715086	214	236714954	2.01556	LGALS8-AS1
chr1	237060860	237061550	691	237061324	6.91049	MTR
chr1	237062317	237063031	715	237062560	7.10245	MTR
chr1	237066792	237067113	322	237066957	5.27885	MT1HL1
chr1	241661145	241661366	222	241661226	2.03708	FH
chr1	241757099	241757395	297	241757273	4.93545	CHML
chr1	241757536	241758045	510	241757877	3.10702	CHML
chr1	241795430	241795662	233	241795518	3.21464	CHML
chr1	241796919	241799436	2518	241797525	5.54485	CHML
chr1	242041980	242042406	427	242042158	3.70724	EXO1
chr1	242540233	242540432	200	242540330	2.68741	PLD5
chr1	243327639	243328255	617	243327981	6.19094	LINC01347
chr1	243328356	243329429	1074	243329180	5.89192	LINC01347
chr1	243349218	243349763	546	243349349	2.97535	CEP170
chr1	243354400	243354801	402	243354573	5.64178	CEP170
chr1	243419241	243419508	268	243419401	3.55122	SDCCAG8
chr1	243667768	243668073	306	243667874	3.35927	MIR4677
chr1	244014508	244014811	304	244014649	3.74318	AKT3
chr1	244217033	244218752	1720	244217966	12.0832	ZBTB18
chr1	244572787	244573015	229	244572851	3.08846	ADSS
chr1	244868846	244869292	447	244869073	5.65273	DESI2
chr1	245017689	245017918	230	245017759	2.87489	SNORA100
chr1	245254402	245254664	263	245254530	3.35927	KIF26B
chr1	245318210	245318498	289	245318357	5.75874	KIF26B
chr1	245848841	245849174	334	245849026	2.95384	KIF26B
chr1	245850236	245850451	216	245850292	2.22339	KIF26B
chr1	245850504	245850793	290	245850669	2.92682	KIF26B
chr1	245850920	245851167	248	245851041	2.43101	KIF26B
chr1	245865782	245866379	598	245866012	5.80805	KIF26B
chr1	245986129	245986401	273	245986260	3.55122	SMYD3
chr1	246704258	246704579	322	246704403	3.28057	LOC255654
chr1	246729325	246729610	286	246729457	4.83581	TFB2M
chr1	246754892	246755193	302	246755047	6.14266	CNST
chr1	246810385	246811236	852	246810948	8.2542	SCCPDH
chr1	246829005	246829378	374	246829185	6.33462	SCCPDH
chr1	247012947	247013464	518	247013143	6.86473	LINC01341
chr1	247013773	247014757	985	247014426	7.38996	LINC01341
chr1	247024301	247024541	241	247024383	3.50151	AHCTF1
chr1	247149946	247150401	456	247150095	2.39948	ZNF695
chr1	247200804	247201604	801	247201440	4.03112	ZNF695
chr1	247263617	247264502	886	247264166	6.52657	ZNF669
chr1	247319462	247320656	1195	247320249	5.4708	ZNF124
chr1	247353174	247354359	1186	247353843	9.02203	MIR3916
chr1	247361799	247362042	244	247361878	3.07133	MIR3916
chr1	247463313	247463624	312	247463594	1.70292	ZNF496
chr1	247463722	247464612	891	247464128	3.83265	ZNF496
chr1	247495710	247495954	245	247495834	3.22387	ZNF496
chr1	247496132	247496793	662	247496501	10.3657	ZNF496
chr1	249105488	249105749	262	249105587	2.97621	SH3BP5L
chr1	249106244	249106573	330	249106393	2.58888	SH3BP5L
chr1	249119319	249119556	238	249119449	1.73004	SH3BP5L
chr1	249141232	249141706	475	249141557	2.48456	ZNF672
chr1	249141925	249142647	723	249142478	4.26619	ZNF672
chr1	249144269	249144509	241	249144402	2.97599	ZNF692
chr1	249152714	249153062	349	249152852	3.45728	ZNF692
chr1	249210910	249211273	364	249211076	5.18287	PGBD2
chr1	249211381	249212630	1250	249212386	9.40594	PGBD2
chr10	294747	294968	222	294862	4.79895	MIR7641-2
chr10	858970	859236	267	859090	3.18634	LARP4B
chr10	1038296	1038504	209	1038430	3.6923	GTPBP4
chr10	1062957	1063330	374	1063133	1.84323	IDI2-AS1
chr10	1095007	1095243	237	1095064	2.11154	IDI1
chr10	1097376	1097752	377	1097663	2.97535	IDI1
chr10	1098736	1098956	221	1098824	3.16731	IDI1
chr10	1259747	1260611	865	1259938	4.41504	LINC00200
chr10	1260929	1261330	402	1261125	3.74318	LINC00200
chr10	1402224	1402617	394	1402381	4.31906	ADARB2-AS1
chr10	2358407	2358703	297	2358525	3.07133	LINC00701
chr10	3111434	3111802	369	3111604	4.70297	PFKP
chr10	3164462	3165027	566	3164749	8.73409	SNORD142
chr10	3165460	3166660	1201	3166496	7.58234	SNORD142
chr10	3169290	3169598	309	3169471	3.6472	SNORD142
chr10	3170055	3170577	523	3170231	4.89493	SNORD142
chr10	3170959	3171204	246	3171068	3.35927	SNORD142
chr10	3180032	3180371	340	3180121	1.826	PITRM1-AS1
chr10	3598654	3598994	341	3598808	3.16731	KLF6
chr10	3823866	3824457	592	3824238	7.54103	KLF6
chr10	5498626	5499040	415	5498858	5.8382	NET1
chr10	5681131	5681722	592	5681288	2.6163	ASB13
chr10	5682062	5682558	497	5682324	3.48943	ASB13
chr10	5772506	5773141	636	5772976	4.8386	FAM208B
chr10	5781818	5782418	601	5782008	5.20722	FAM208B
chr10	5784056	5784438	383	5784267	4.17803	FAM208B
chr10	5788056	5789254	1199	5788647	6.27537	FAM208B
chr10	5790611	5791820	1210	5791190	4.85169	GDI2
chr10	5818420	5818623	204	5818445	2.3035	GDI2
chr10	5825363	5825562	200	5825499	2.20752	GDI2
chr10	5826382	5826770	389	5826488	2.97535	GDI2
chr10	5855255	5855493	239	5855347	5.19892	GDI2
chr10	5856243	5856520	278	5856375	4.70297	GDI2
chr10	5904237	5904468	232	5904349	3.45525	FBXO18
chr10	5947929	5948422	494	5948334	2.18097	FBXO18
chr10	5994459	5995270	812	5994613	3.08846	IL15RA
chr10	6157312	6157654	343	6157504	4.68939	RBM17
chr10	6274875	6276061	1187	6275396	4.68535	PFKFB3
chr10	6780380	6780740	361	6780516	3.67176	LINC00706
chr10	6821547	6821758	212	6821654	3.45525	LINC00707
chr10	7202055	7202604	550	7202272	8.92605	SNORD129
chr10	7202937	7203162	226	7203059	2.3035	SNORD129
chr10	7203779	7204149	371	7203997	3.83916	SNORD129
chr10	7204242	7204505	264	7204373	3.98234	SNORD129
chr10	7205542	7205764	223	7205688	2.56379	SNORD129
chr10	8006059	8006638	580	8006490	4.93767	GATA3-AS1
chr10	8006816	8007222	407	8007040	5.4708	GATA3-AS1
chr10	8007472	8007691	220	8007607	2.86567	GATA3-AS1
chr10	8056663	8056910	248	8056754	3.26329	GATA3-AS1
chr10	11504223	11505097	875	11504740	8.54213	USP6NL
chr10	11505253	11505719	467	11505558	4.99091	USP6NL
chr10	11805585	11805802	218	11805641	2.67667	ECHDC3
chr10	11911427	11911795	369	11911593	2.19164	PROSER2-AS1
chr10	11912405	11912722	318	11912597	4.06891	PROSER2-AS1
chr10	11962532	11963172	641	11962869	5.08689	PROSER2-AS1
chr10	12070744	12071568	825	12071351	7.96626	UPF2
chr10	12077087	12077548	462	12077369	11.0148	UPF2
chr10	12162946	12163479	534	12163249	7.50768	SEC61A2
chr10	12237988	12238208	221	12238118	3.45525	NUDT5
chr10	12870827	12871179	353	12871006	5.27885	CCDC3
chr10	13251111	13251479	369	13251269	7.55777	RNU6-2
chr10	13359464	13359889	426	13359630	5.35298	PHYH
chr10	13386877	13387108	232	13386961	3.27235	SEPHS1
chr10	13672191	13672501	311	13672334	6.14266	PRPF18
chr10	14562795	14563376	582	14562980	3.40799	FAM107B
chr10	14884437	14884754	318	14884616	5.10768	HSPA14
chr10	14885308	14885993	686	14885650	5.81817	HSPA14
chr10	14938762	14939469	708	14939018	6.82959	SUV39H2
chr10	14944448	14944684	237	14944582	2.37388	SUV39H2
chr10	14949191	14949679	489	14949544	2.49545	SUV39H2
chr10	14950633	14950920	288	14950787	3.07133	SUV39H2
chr10	14953596	14953910	315	14953753	3.93514	SUV39H2
chr10	15145279	15146203	925	15145975	4.66314	C10orf111
chr10	15254756	15255464	709	15254914	4.22308	NMT2
chr10	16526332	16526759	428	16526539	6.43953	C1QL3
chr10	16633531	16634153	623	16633823	4.89493	C1QL3
chr10	17189722	17189926	205	17189806	3.26329	CUBN
chr10	17756550	17757035	486	17756738	3.13768	TMEM236
chr10	18802064	18802420	357	18802246	2.49545	CACNB2
chr10	18964054	18964283	230	18964153	3.16731	ARL5B
chr10	18964427	18964655	229	18964537	2.87937	ARL5B
chr10	21783332	21783670	339	21783519	3.22725	MIR1915
chr10	21783763	21784678	916	21784427	5.28022	MIR1915
chr10	21785779	21786207	429	21785890	5.79227	CASC10
chr10	21804137	21805190	1054	21804414	5.9507	SKIDA1
chr10	21913540	21913769	230	21913643	5.76746	MLLT10
chr10	21962259	21962658	400	21962334	2.49545	MLLT10
chr10	22048176	22048598	423	22048297	2.87999	MLLT10
chr10	22608755	22608997	243	22608912	2.87801	BMI1
chr10	22610103	22610356	254	22610231	2.78339	BMI1
chr10	22618031	22618829	799	22618235	5.4648	BMI1
chr10	22725206	22725430	225	22725335	3.6472	LOC100499489
chr10	22726048	22726280	233	22726118	3.45525	LOC100499489
chr10	22726503	22726749	247	22726658	2.97535	LOC100499489
chr10	22826008	22826304	297	22826123	5.47111	LOC100499489
chr10	23409984	23410759	776	23410140	3.38532	MSRB2
chr10	23425699	23425912	214	23425862	2.46819	MSRB2
chr10	23729256	23729857	602	23729664	6.62255	OTUD1
chr10	24873203	24875114	1912	24873692	5.32597	KIAA1217
chr10	24908553	24910319	1767	24909684	5.94708	ARHGAP21
chr10	25010781	25011274	494	25010870	3.40298	ARHGAP21
chr10	25312198	25312424	227	25312327	3.26329	THNSL1
chr10	25312640	25313136	497	25312831	5.66276	THNSL1
chr10	25313658	25313917	260	25313793	4.31906	THNSL1
chr10	25887226	25887568	343	25887418	4.51101	LINC00836
chr10	25888193	25888616	424	25888475	3.6472	LINC00836
chr10	27149763	27149966	204	27149844	4.22308	ABI1
chr10	27324045	27324612	568	27324405	4.51101	ANKRD26
chr10	27443163	27443364	202	27443242	3.19999	YME1L1
chr10	27443811	27444107	297	27443992	3.26329	MASTL
chr10	27444244	27444474	231	27444364	5.22254	MASTL
chr10	27458924	27459832	909	27459111	7.48636	MASTL
chr10	27826710	27827022	313	27826868	4.32432	RAB18
chr10	27962874	27964441	1568	27963944	7.48636	MKX-AS1
chr10	28023429	28023785	357	28023600	8.18484	MKX-AS1
chr10	28811496	28811977	482	28811599	2.17553	WAC-AS1
chr10	28812319	28813577	1259	28812486	8.73589	WAC-AS1
chr10	28821665	28821916	252	28821810	5.59222	WAC
chr10	28884556	28884929	374	28884737	9.30997	MIR5586
chr10	28908387	28908741	355	28908551	6.83223	BAMBI
chr10	28966373	28966602	230	28966520	5.22875	BAMBI
chr10	28970965	28971627	663	28971176	5.85207	BAMBI
chr10	29431572	29431838	267	29431685	4.31906	LYZL1
chr10	29709454	29710276	823	29709672	6.50198	SVIL-AS1
chr10	29710756	29711017	262	29710871	3.45525	SVIL-AS1
chr10	29799516	29799750	235	29799645	4.1271	MIR604
chr10	29812596	29812883	288	29812700	3.02035	MIR604
chr10	29839687	29840012	326	29839838	4.73721	MIR604
chr10	30602111	30602824	714	30602573	8.1702	MTPAP
chr10	30727775	30728230	456	30728032	6.19094	MAP3K8
chr10	30962558	30962776	219	30962650	3.74318	SVILP1
chr10	31607012	31607567	556	31607211	4.41504	ZEB1-AS1
chr10	31809146	31809366	221	31809247	3.16731	ZEB1
chr10	31810406	31810757	352	31810590	7.10245	ZEB1
chr10	31815646	31816163	518	31815970	5.18287	ZEB1
chr10	32096505	32096752	248	32096615	1.91235	ARHGAP12
chr10	32197119	32197886	768	32197693	9.94028	ARHGAP12
chr10	32557858	32558151	294	32558014	4.60699	EPC1
chr10	32560534	32560864	331	32560677	6.75376	EPC1
chr10	32573670	32573980	311	32573829	4.43664	EPC1
chr10	33190153	33190370	218	33190259	2.97725	SNORA86
chr10	33468673	33469228	556	33469003	8.54213	NRP1
chr10	34400050	34400421	372	34400236	2.99781	LINC00838
chr10	34606094	34606311	218	34606223	4.79895	PARD3
chr10	35298973	35299257	285	35299134	2.70769	CUL2
chr10	35500092	35500801	710	35500305	4.90051	CREM
chr10	35858151	35858370	220	35858350	1.80066	GJD4
chr10	35927946	35928299	354	35928131	5.85472	MIR4683
chr10	35928890	35929102	213	35928934	2.73366	MIR4683
chr10	35930498	35930887	390	35930714	3.45525	FZD8
chr10	38117997	38118429	433	38118250	8.73409	ZNF248
chr10	38120593	38121989	1397	38121004	4.60699	ZNF248
chr10	38343278	38344266	989	38343617	7.39039	ZNF37A
chr10	38353055	38353300	246	38353177	3.55122	ZNF37A
chr10	38406418	38407122	705	38406562	3.35927	ZNF37A
chr10	38407400	38407982	583	38407655	4.70297	ZNF37A
chr10	38411140	38411948	809	38411692	4.89493	ZNF37A
chr10	38412584	38412787	204	38412691	2.39948	ZNF37A
chr10	38412965	38413220	256	38413133	2.87937	ZNF37A
chr10	43015112	43015438	327	43015262	3.16731	ZNF37BP
chr10	43015893	43016127	235	43016030	2.3035	ZNF37BP
chr10	43016218	43016428	211	43016320	2.78339	ZNF37BP
chr10	43078274	43078478	205	43078304	2.87937	ZNF37BP
chr10	43089294	43090104	811	43089776	6.23864	ZNF37BP
chr10	43291915	43292317	403	43292148	3.20696	BMS1
chr10	43326299	43326762	464	43326577	5.20311	BMS1
chr10	43650502	43650812	311	43650622	2.87937	CSGALNACT2
chr10	43678769	43679069	301	43678950	4.22308	CSGALNACT2
chr10	43882180	43883457	1278	43883066	2.20324	HNRNPF
chr10	44052118	44053643	1526	44053088	10.9416	ZNF239
chr10	44112048	44112290	243	44112184	3.26329	ZNF485
chr10	44112433	44112778	346	44112611	5.08689	ZNF485
chr10	45953135	45953382	248	45953218	3.31343	LOC102724323
chr10	45953577	45954040	464	45953809	6.52657	LOC102724323
chr10	46284300	46284699	400	46284497	3.57446	AGAP4
chr10	46897762	46898250	489	46898084	5.56678	FAM35BP
chr10	46898307	46899129	823	46898610	4.99532	FAM35BP
chr10	47090645	47090878	234	47090768	2.39948	CH17-360D5.1
chr10	47121683	47121952	270	47121858	3.83916	HNRNPA1P33
chr10	47122766	47123005	240	47122885	2.97535	HNRNPA1P33
chr10	47133272	47134026	755	47133648	3.73852	HNRNPA1P33
chr10	47134144	47135071	928	47134698	5.35272	HNRNPA1P33
chr10	47135203	47135608	406	47135366	3.93668	HNRNPA1P33
chr10	47138245	47140118	1874	47139092	6.32811	HNRNPA1P33
chr10	47150871	47151780	910	47151576	4.46087	LINC00842
chr10	47151861	47152063	203	47151956	3.37658	LINC00842
chr10	47158066	47158366	301	47158208	5.08689	LINC00842
chr10	47379826	47380316	491	47380157	5.37483	FAM35DP
chr10	47380386	47381208	823	47380686	5.7413	FAM35DP
chr10	47746870	47747092	223	47746953	4.89493	ANXA8L1
chr10	47762658	47762958	301	47762814	5.08689	ANXA8L1
chr10	47768936	47770593	1658	47770358	7.87581	ANXA8L1
chr10	47945297	47945699	403	47945490	2.58863	ANXA8L1
chr10	48270986	48271286	301	48271142	5.08689	ANXA8
chr10	48277265	48277495	231	48277399	4.32243	ANXA8
chr10	48277568	48278921	1354	48278686	7.87581	ANXA8
chr10	49087512	49088000	489	49087834	5.56678	FAM25G
chr10	49088057	49088879	823	49088360	4.99532	FAM25G
chr10	49199758	49200004	247	49199823	3.1929	FAM25G
chr10	50666923	50667156	234	50667006	3.07133	DRGX
chr10	50678303	50678551	249	50678455	3.83916	PGBD3
chr10	50723455	50724260	806	50723612	4.70297	PGBD3
chr10	50724639	50724982	344	50724826	5.08689	PGBD3
chr10	50732092	50732683	592	50732411	7.8784	PGBD3
chr10	50943076	50943355	280	50943183	2.48735	OGDHL
chr10	51187919	51188318	400	51188116	3.57446	PARGP1
chr10	51362911	51363782	872	51363483	6.80596	PARGP1
chr10	51371167	51371544	378	51371472	3.97905	PARGP1
chr10	51584648	51585439	792	51585317	2.48128	NCOA4
chr10	51592261	51592699	439	51592526	2.21587	NCOA4
chr10	51623211	51623589	379	51623283	3.97905	TIMM23
chr10	51630975	51631846	872	51631274	6.80596	TIMM23
chr10	51769319	51769582	264	51769393	2.97535	AGAP6
chr10	51827520	51827769	250	51827635	2.59143	FAM21A
chr10	51889152	51889557	406	51889345	2.58863	FAM21A
chr10	52066636	52067146	511	52066870	7.19998	ASAH2
chr10	52103324	52104160	837	52103780	7.40282	ASAH2
chr10	52418597	52419020	424	52418906	2.49545	SGMS1-AS1
chr10	52419606	52419805	200	52419662	2.11154	SGMS1-AS1
chr10	53457744	53459409	1666	53458065	5.37832	CSTF2T
chr10	54076272	54076743	472	54076553	2.75401	DKK1
chr10	54171588	54171972	385	54171678	2.87937	LINC01468
chr10	54172444	54172699	256	54172571	2.97535	LINC01468
chr10	58117627	58118174	548	58117787	2.99771	ZWINT
chr10	58119891	58120269	379	58120099	3.42449	ZWINT
chr10	59955941	59956380	440	59956135	6.52657	IPMK
chr10	60047207	60047466	260	60047380	3.46675	CISD1
chr10	60588547	60588813	267	60588710	3.74318	FAM133CP
chr10	61413791	61414208	418	61414046	7.48636	SLC16A9
chr10	61548700	61548981	282	61548810	4.78308	MRLN
chr10	61552502	61552872	371	61552670	2.33387	MRLN
chr10	62444207	62444501	295	62444362	3.07133	ANK3
chr10	62631112	62631374	263	62631223	1.93256	RHOBTB1
chr10	62648083	62648494	412	62648328	4.16623	RHOBTB1
chr10	63699929	63700152	224	63700053	2.49246	MIR548AV
chr10	63850499	63853315	2817	63853118	5.92226	ARID5B
chr10	63957615	63958095	481	63957776	5.85472	RTKN2
chr10	64136170	64136616	447	64136483	3.55122	LOC283045
chr10	64564848	64565986	1139	64565572	5.317	ADO
chr10	64913294	64914573	1280	64913693	8.99344	NRBF2
chr10	64966406	64966697	292	64966549	5.9507	JMJD1C
chr10	64966821	64967020	200	64966938	2.68741	JMJD1C
chr10	64967364	64967704	341	64967505	2.49545	JMJD1C
chr10	64974579	64975006	428	64974825	5.4708	JMJD1C
chr10	65928787	65929603	817	65929192	7.48636	REEP3
chr10	69571181	69571509	329	69571362	3.77851	DNAJC12
chr10	69672218	69672769	552	69672589	7.7743	SIRT1
chr10	69675950	69676475	526	69676279	7.11737	SIRT1
chr10	69832685	69832991	307	69832830	2.28059	HERC4
chr10	69866295	69866675	381	69866492	4.89493	MYPN
chr10	69881112	69882099	988	69881746	4.33355	MYPN
chr10	69882809	69883393	585	69882990	2.87937	MYPN
chr10	69885954	69886752	799	69886490	8.6787	MYPN
chr10	69887373	69887579	207	69887433	2.87937	MYPN
chr10	69888740	69888981	242	69888835	3.93514	MYPN
chr10	69933722	69934273	552	69933945	3.81884	ATOH7
chr10	69969986	69970348	363	69970242	3.31797	ATOH7
chr10	70101645	70101856	212	70101778	3.00829	PBLD
chr10	70666389	70666669	281	70666518	5.37483	DDX50
chr10	70719459	70719907	449	70719809	2.93339	DDX21
chr10	70742201	70742691	491	70742459	2.5819	KIF1BP
chr10	70748487	70748753	267	70748624	6.14266	KIF1BP
chr10	70775284	70775519	236	70775440	2.17413	KIF1BP
chr10	70863580	70863831	252	70863758	1.95033	SRGN
chr10	70930835	70931062	228	70930971	3.83441	SUPV3L1
chr10	70968421	70968738	318	70968607	2.69841	HKDC1
chr10	71873730	71874087	358	71873902	3.58538	AIFM2
chr10	71899079	71899988	910	71899177	3.05759	TYSND1
chr10	71906296	71906498	203	71906359	4.49072	TYSND1
chr10	71911954	71912451	498	71912256	5.06805	TYSND1
chr10	71923329	71923603	275	71923504	5.53436	SAR1A
chr10	72059998	72060288	291	72060156	2.41488	NPFFR1
chr10	72636955	72637158	204	72637082	3.21976	PCBD1
chr10	73510599	73510882	284	73510750	3.83916	C10orf105
chr10	73767654	73768595	942	73768398	6.43059	CHST3
chr10	73768862	73769219	358	73769050	6.04668	CHST3
chr10	73769957	73770169	213	73770109	2.21832	CHST3
chr10	73770481	73771268	788	73770796	8.6834	CHST3
chr10	73856969	73857185	217	73857025	2.1363	SPOCK2
chr10	74034604	74035157	554	74034983	2.47863	DDIT4
chr10	74094028	74094519	492	74094334	5.2923	DNAJB12
chr10	74095169	74095520	352	74095347	4.31906	DNAJB12
chr10	74884695	74885240	546	74884885	4.89493	NUDT13
chr10	75002869	75003394	526	75003237	5.07966	DNAJC9
chr10	75007190	75007424	235	75007351	2.89911	DNAJC9-AS1
chr10	75013712	75013921	210	75013808	2.39948	MRPS16
chr10	75197799	75198154	356	75197970	5.08689	MSS51
chr10	75258749	75258997	249	75258888	3.74318	PPP3CB
chr10	75276413	75276721	309	75276586	2.78339	PPP3CB
chr10	75490282	75490481	200	75490313	2.3035	BMS1P4
chr10	75533095	75533498	404	75533289	4.22308	FUT11
chr10	75535201	75535646	446	75535344	3.45525	FUT11
chr10	75542736	75543074	339	75542930	5.02031	CHCHD1
chr10	75567292	75568073	782	75567481	4.1271	NDST2
chr10	75573524	75574108	585	75573756	6.23436	NDST2
chr10	75877725	75878275	551	75878156	2.87947	AP3M1
chr10	76602555	76603099	545	76602806	5.27885	KAT6B
chr10	76788929	76789253	325	76789107	4.31906	DUPD1
chr10	76789931	76790830	900	76790402	6.81451	DUPD1
chr10	76910224	76910690	467	76910494	4.22308	SAMD8
chr10	76992361	76992859	499	76992476	4.60699	COMTD1
chr10	76993137	76993609	473	76993489	2.04545	COMTD1
chr10	77158144	77158986	843	77158511	5.58254	ZNF503-AS2
chr10	77159435	77159920	486	77159689	7.54103	ZNF503-AS2
chr10	77161669	77161917	249	77161795	3.6472	ZNF503
chr10	77167391	77167807	417	77167701	2.11154	LOC101929234
chr10	79551435	79551794	360	79551607	4.12809	DLG5
chr10	79551879	79552271	393	79552094	4.98441	DLG5
chr10	79581196	79581917	722	79581525	3.70977	DLG5
chr10	79795135	79795352	218	79795314	2.14664	RPS24
chr10	81072823	81073554	732	81073147	7.10245	PPIF
chr10	81113445	81114113	669	81113831	2.18312	PPIF
chr10	81301624	81301901	278	81301752	3.93514	SFTPA2
chr10	81443473	81443788	316	81443612	2.68741	BEND3P3
chr10	81444616	81444920	305	81444753	2.68741	BEND3P3
chr10	81446108	81446307	200	81446180	2.39948	BEND3P3
chr10	81586093	81586505	413	81586298	5.85472	NUTM2B-AS1
chr10	81967106	81967347	242	81967238	3.74318	LINC00857
chr10	81967670	81967869	200	81967774	2.45719	LINC00857
chr10	81977715	81978184	470	81978024	5.56678	LINC00857
chr10	82191710	82192169	460	82191875	3.605	FAM213A
chr10	82277789	82278226	438	82277967	4.79895	LOC102723703
chr10	86131587	86131977	391	86131861	2.87937	CCSER2
chr10	86152032	86152237	206	86152135	3.93514	CCSER2
chr10	86273337	86273977	641	86273867	3.74318	CCSER2
chr10	88197123	88197322	200	88197214	2.68741	GRID1
chr10	88259491	88260606	1116	88260053	7.38996	WAPL
chr10	88277360	88277888	529	88277736	5.4708	WAPL
chr10	88683317	88683883	567	88683489	7.48636	MMRN2
chr10	88725661	88725926	266	88725775	3.55122	ADIRF
chr10	88728927	88729590	664	88728993	3.26329	ADIRF
chr10	88730429	88730863	435	88730552	3.93514	AGAP11
chr10	88911183	88912597	1415	88911408	8.63811	FAM35A
chr10	89102138	89102650	513	89102367	6.14266	NUTM2A-AS1
chr10	89264771	89265216	446	89265083	3.74318	MINPP1
chr10	89311831	89312779	949	89312105	6.78418	MINPP1
chr10	89724976	89725389	414	89725107	4.17803	PTEN
chr10	90639993	90640240	248	90640158	5.16857	STAMBPL1
chr10	90773934	90774218	285	90774100	5.18287	FAS-AS1
chr10	90974578	90974829	252	90974686	1.94189	CH25H
chr10	91162199	91163507	1309	91162467	5.56678	IFIT1
chr10	91176941	91177487	547	91177256	4.79895	IFIT5
chr10	91177650	91178371	722	91177905	7.19843	IFIT5
chr10	91344053	91344280	228	91344164	3.55122	MIR107
chr10	91371528	91371818	291	91371662	3.55122	MIR107
chr10	91393984	91394326	343	91394140	5.37483	PANK1
chr10	91497072	91498270	1199	91498086	7.7743	KIF20B
chr10	91738324	91738547	224	91738501	2.82352	LINC01375
chr10	92982409	92982619	211	92982540	3.26329	PCGF5
chr10	93389557	93390585	1029	93389853	5.46172	PPP1R3C
chr10	94333005	94333316	312	94333183	2.78339	IDE
chr10	94428404	94428613	210	94428488	3.61862	HHEX
chr10	94429308	94429548	241	94429321	2.89112	HHEX
chr10	94454307	94454608	302	94454495	3.13625	HHEX
chr10	95276629	95276903	275	95276809	3.57446	CEP55
chr10	95279624	95279847	224	95279722	2.87937	CEP55
chr10	95660684	95660907	224	95660817	2.68741	SLC35G1
chr10	95720484	95720728	245	95720615	3.19759	PIPSL
chr10	97423308	97424077	770	97423464	5.18287	ALDH18A1
chr10	97632887	97633215	329	97633041	4.51101	C10orf131
chr10	97633787	97634471	685	97634243	4.40611	C10orf131
chr10	97634892	97635480	589	97635243	8.35018	C10orf131
chr10	97817713	97818237	525	97817812	3.45525	MIR3157
chr10	97916851	97917111	261	97916983	3.16731	ZNF518A
chr10	97919606	97920005	400	97919872	3.07133	ZNF518A
chr10	98281781	98282167	387	98282010	4.30768	TLL2
chr10	98714748	98715645	898	98715368	3.83916	C10orf12
chr10	98740943	98741192	250	98741082	2.20752	C10orf12
chr10	98742810	98743034	225	98742884	2.11154	C10orf12
chr10	98743438	98743677	240	98743545	2.49545	C10orf12
chr10	98744494	98745009	516	98744799	6.04668	C10orf12
chr10	99092923	99093776	854	99093369	5.04241	FRAT2
chr10	99116546	99116972	427	99116688	4.33768	FRAT2
chr10	99216591	99216983	393	99216788	3.45547	ZDHHC16
chr10	99330129	99330482	354	99330298	3.14101	ANKRD2
chr10	99437334	99437837	504	99437574	2.64449	AVPI1
chr10	99474264	99474678	415	99474434	7.09041	MARVELD1
chr10	99475391	99475614	224	99475494	3.33796	MARVELD1
chr10	99477067	99477277	211	99477147	2.24969	MARVELD1
chr10	99477480	99477802	323	99477663	3.78548	MARVELD1
chr10	99519162	99519801	640	99519326	6.17635	SFRP5
chr10	99968048	99968488	441	99968203	4.99091	LOXL4
chr10	99969261	99969560	300	99969408	4.31906	LOXL4
chr10	101157067	101157320	254	101157242	1.83047	GOT1
chr10	101370689	101371210	522	101371013	3.55271	SLC25A28
chr10	101464269	101464534	266	101464407	4.1271	CUTC
chr10	101474273	101474474	202	101474326	1.93939	CUTC
chr10	101515343	101515731	389	101515534	3.18324	COX15
chr10	101636509	101636860	352	101636694	7.00647	DNMBP-AS1
chr10	101639705	101639945	241	101639803	3.13845	DNMBP-AS1
chr10	101715044	101715403	360	101715206	4.15805	DNMBP-AS1
chr10	101715696	101716718	1023	101716177	5.71611	DNMBP-AS1
chr10	101911064	101912168	1105	101911972	7.63818	ERLIN1
chr10	102034862	102035304	443	102035051	5.28742	CWF19L1
chr10	102142181	102142884	704	102142446	4.78918	OLMALINC
chr10	102307797	102308068	272	102307973	3.84374	HIF1AN
chr10	102672656	102672855	200	102672768	3.26329	SLF2
chr10	102676685	102676884	200	102676729	2.3035	SLF2
chr10	102683751	102684381	631	102684294	2.39948	SLF2
chr10	102746205	102746517	313	102746449	1.99475	MRPL43
chr10	102747157	102747928	772	102747663	6.50653	C10orf2
chr10	102748045	102748412	368	102748235	3.37569	C10orf2
chr10	102748735	102749072	338	102748870	2.34267	C10orf2
chr10	102753028	102753363	336	102753203	2.99053	LZTS2
chr10	102765093	102765350	258	102765268	4.49072	LZTS2
chr10	102766427	102766666	240	102766542	2.43294	LZTS2
chr10	102820070	102820636	567	102820353	5.27885	KAZALD1
chr10	102821273	102821707	435	102821520	2.89096	KAZALD1
chr10	102827294	102827822	529	102827515	7.51366	KAZALD1
chr10	103312902	103313178	277	103313020	3.55122	POLL
chr10	103339065	103339416	352	103339220	5.23315	POLL
chr10	103339484	103339892	409	103339574	3.04738	POLL
chr10	103546013	103546354	342	103546115	2.85374	NPM3
chr10	103558658	103559273	616	103558939	5.57811	NPM3
chr10	103577766	103578258	493	103578105	4.99091	MGEA5
chr10	103825779	103827694	1916	103826665	4.38329	HPS6
chr10	103867525	103868138	614	103867828	3.23726	LDB1
chr10	103868447	103868718	272	103868622	3.55869	LDB1
chr10	103899148	103900078	931	103899482	6.0835	PPRC1
chr10	103900490	103900706	217	103900616	2.43973	PPRC1
chr10	103901264	103901630	367	103901494	3.06213	PPRC1
chr10	103906603	103907063	461	103906880	4.56117	NOLC1
chr10	104180896	104181154	259	104181051	4.69218	PSD
chr10	104182568	104182845	278	104182704	3.33715	PSD
chr10	104215691	104215924	234	104215792	2.10704	C10orf95
chr10	104240314	104240718	405	104240457	3.19907	MFSD13A
chr10	104389885	104390139	255	104390004	2.78339	TRIM8
chr10	104572560	104573189	630	104572996	3.27738	CYP17A1
chr10	104574546	104575024	479	104574642	2.90677	CYP17A1
chr10	104678397	104678602	206	104678475	3.35927	CNNM2
chr10	104679316	104679843	528	104679664	6.84897	CNNM2
chr10	104687007	104687287	281	104687146	4.60699	CNNM2
chr10	104836635	104837143	509	104836819	5.7846	NT5C2
chr10	104837801	104838130	330	104837980	5.46268	NT5C2
chr10	104849129	104849714	586	104849492	3.20881	NT5C2
chr10	105147843	105148142	300	105147961	2.97535	MIR1307
chr10	105152086	105152340	255	105152155	2.4234	MIR1307
chr10	105184754	105185204	451	105184955	4.12617	CALHM2
chr10	105205083	105205452	370	105205267	4.43613	CALHM2
chr10	105206706	105206914	209	105206786	3.35927	CALHM2
chr10	105350098	105350337	240	105350196	1.96137	NEURL1-AS1
chr10	105354551	105354834	284	105354669	4.41504	NEURL1-AS1
chr10	105360273	105362031	1759	105361752	5.26333	NEURL1-AS1
chr10	105362197	105362552	356	105362368	2.04117	NEURL1-AS1
chr10	105362929	105363492	564	105363313	2.66445	NEURL1-AS1
chr10	105365709	105365954	246	105365774	2.87937	NEURL1-AS1
chr10	105367770	105368101	332	105367934	3.74318	NEURL1-AS1
chr10	105369116	105369780	665	105369612	5.85472	NEURL1-AS1
chr10	105642123	105642322	200	105642238	2.39948	SH3PXD2A
chr10	105761989	105763233	1245	105762179	6.71853	SLK
chr10	106025022	106025228	207	106025106	3.35927	MIR4482
chr10	106025333	106025689	357	106025509	4.03112	MIR4482
chr10	106027754	106028530	777	106028086	4.22308	MIR4482
chr10	106072346	106072556	211	106072438	2.53987	LOC101927472
chr10	106073032	106075745	2714	106073313	5.36867	LOC101927472
chr10	112270075	112270496	422	112270312	6.43059	DUSP5
chr10	112635603	112635803	201	112635749	3.35927	PDCD4
chr10	112660029	112660376	348	112660194	5.37957	MIR4680
chr10	112723982	112724765	784	112724225	9.21399	SHOC2
chr10	113912975	113913249	275	113913071	3.16731	GPAM
chr10	114204905	114205483	579	114205158	5.05542	ZDHHC6
chr10	114206545	114206757	213	114206590	2.97535	ZDHHC6
chr10	114576533	114577084	552	114576900	4.60699	LOC103344931
chr10	114577237	114577552	316	114577370	3.07133	LOC103344931
chr10	115489824	115490334	511	115490108	5.80043	CASP7
chr10	115608874	115609384	511	115609009	4.99091	DCLRE1A
chr10	115609786	115610183	398	115609999	4.22308	DCLRE1A
chr10	115612562	115612943	382	115612725	7.10245	DCLRE1A
chr10	115613307	115613612	306	115613441	2.01556	DCLRE1A
chr10	115614352	115614606	255	115614451	4.41504	NHLRC2
chr10	115636295	115636673	379	115636489	4.60699	NHLRC2
chr10	115922499	115922977	479	115922664	4.79895	MIR2110
chr10	116006211	116006417	207	116006383	3.53824	VWA2
chr10	116195840	116196174	335	116196010	2.99999	AFAP1L2
chr10	116621240	116621444	205	116621366	2.87937	FAM160B1
chr10	116734835	116735036	202	116734953	2.97535	LOC102724589
chr10	118431825	118432062	238	118431942	2.68741	C10orf82
chr10	118432379	118432631	253	118432473	2.49545	C10orf82
chr10	118434157	118434473	317	118434375	2.29482	C10orf82
chr10	118645175	118645596	422	118645372	6.71853	ENO4
chr10	118645737	118646125	389	118645979	7.96626	ENO4
chr10	119042637	119044924	2288	119042872	9.11801	SLC18A2
chr10	119768337	119768787	451	119768523	5.56678	RAB11FIP2
chr10	119798531	119798942	412	119798689	7.48636	RAB11FIP2
chr10	119799816	119800073	258	119799953	4.31906	RAB11FIP2
chr10	120095767	120096024	258	120095887	5.60236	FAM204A
chr10	120445306	120445721	416	120445523	6.98506	CACUL1
chr10	120795354	120795869	516	120795667	3.1671	NANOS1
chr10	120796697	120796941	245	120796819	6.57847	NANOS1
chr10	120797802	120798065	264	120797900	3.69355	NANOS1
chr10	120801616	120802353	738	120801897	3.53556	NANOS1
chr10	120809412	120809625	214	120809470	3.48909	SNORA19
chr10	120864151	120864396	246	120864312	5.70853	FAM45B
chr10	120895971	120896469	499	120896165	7.41028	SFXN4
chr10	121259453	121259798	346	121259619	2.20317	RGS10
chr10	121334508	121334809	302	121334644	6.43059	TIAL1
chr10	121335008	121335376	369	121335200	2.80737	TIAL1
chr10	121356307	121356616	310	121356458	4.7814	TIAL1
chr10	121436270	121436856	587	121436396	2.78376	BAG3
chr10	121657866	121658225	360	121658031	7.87028	SEC23IP
chr10	121700084	121700332	249	121700224	4.1518	MIR4682
chr10	122667714	122668397	684	122668159	8.15822	WDR11-AS1
chr10	123239030	123239596	567	123239418	3.71447	FGFR2
chr10	123970494	123971068	575	123970748	7.28683	TACC2
chr10	124189138	124189552	415	124189338	10.8456	MIR3941
chr10	124225088	124225423	336	124225239	3.6472	HTRA1
chr10	124273683	124274274	592	124273877	2.78862	DMBT1
chr10	124647761	124648098	338	124647914	4.99091	FAM24B
chr10	124649131	124649392	262	124649258	2.49545	FAM24B
chr10	124691862	124692191	330	124692006	6.43059	FAM24A
chr10	124697321	124697723	403	124697573	5.66276	C10orf88
chr10	124753447	124754092	646	124753909	8.3036	PSTK
chr10	124815824	124816034	211	124815918	2.59143	ACADSB
chr10	125767996	125768376	381	125768143	2.3035	CHST15
chr10	125768468	125768698	231	125768537	2.78339	CHST15
chr10	126311564	126312208	645	126311871	4.20716	FAM53B-AS1
chr10	126370336	126370888	553	126370479	4.89493	FAM53B-AS1
chr10	126448847	126449130	284	126448991	4.92536	FAM53B
chr10	126523147	126523792	646	126523374	9.5979	FAM175B
chr10	126631090	126631851	762	126631652	8.92605	ZRANB1
chr10	126673421	126673843	423	126673651	3.9066	CTBP2
chr10	126677486	126678327	842	126678079	3.37058	CTBP2
[truncated: 12,774 more rows]
