# Supplementary material for: YTHDF2 promotes mitotic entry and is regulated by cell cycle mediators
Source: PLoS Biol. 2020 Apr 8;18(4):e3000664. doi: 10.1371/journal.pbio.3000664 (PMC7170294; doi:10.1371/journal.pbio.3000664)
Supplement: S2 Table — (XLSX) [file pbio.3000664.s009.xlsx]

## Sheet: 4h_vs_0h
Table S2. Differential analysis of peak enrichment at different phases of the cell cycle.
Chr	Start	End	Conc_0h	Conc_4h	Fold_diff	p-value	FDR
chr1	155180204	155180404	6.4	-0.27	6.67	2.82e-11	4.93e-10
chr1	1849205	1849405	6.59	1.41	5.18	9.33e-11	1.49e-09
chr1	31349475	31349675	4.96	0.73	4.24	0.000135	0.000548
chr1	40362497	40362697	6.33	2.11	4.21	2.92e-06	1.79e-05
chr1	150969501	150969701	6.21	2.21	4.01	1.26e-08	1.3e-07
chr1	45810958	45811158	6.51	2.75	3.76	2.05e-05	0.000103
chr1	205500591	205500791	6.47	2.82	3.65	2.62e-05	0.000128
chr1	10713774	10713974	5.97	2.4	3.57	5.24e-07	3.84e-06
chr1	949331	949531	7.26	3.7	3.56	2.82e-11	4.93e-10
chr1	40361659	40361859	6.87	3.42	3.45	3.64e-11	6.24e-10
chr1	150974811	150975011	6.96	3.72	3.24	1.01e-10	1.61e-09
chr1	204587174	204587374	7.2	4.02	3.18	1.39e-11	2.64e-10
chr1	147142266	147142466	6.31	3.12	3.18	6.68e-06	3.77e-05
chr1	228346115	228346315	6.88	3.88	3	2.64e-06	1.63e-05
chr1	40362924	40363124	6.19	3.21	2.98	3e-06	1.84e-05
chr1	151779494	151779694	6.14	3.16	2.98	0.000222	0.000852
chr1	31345613	31345813	7.91	4.94	2.96	4.69e-14	1.36e-12
chr1	9789566	9789766	6.8	3.9	2.9	3.5e-08	3.29e-07
chr1	28607491	28607691	9.19	6.41	2.78	4.27e-17	1.96e-15
chr1	205238322	205238522	8.63	5.94	2.69	1.52e-12	3.44e-11
chr1	10042637	10042837	6.11	3.42	2.69	2.19e-05	0.000109
chr1	901178	901378	6.1	3.51	2.59	1.89e-05	9.57e-05
chr1	12628133	12628333	8.34	5.78	2.56	1.51e-07	1.25e-06
chr1	206627651	206627851	6.89	4.42	2.47	2.99e-07	2.32e-06
chr1	117117371	117117571	6.33	3.88	2.45	1.37e-05	7.19e-05
chr1	154987803	154988003	10.36	7.97	2.39	3.06e-13	7.72e-12
chr1	40225332	40225532	6.49	4.15	2.35	3.99e-05	0.000188
chr1	21758326	21758526	10.18	7.84	2.34	1.34e-09	1.69e-08
chr1	156737340	156737540	8.38	6.05	2.33	1.4e-08	1.42e-07
chr1	155112546	155112746	9.53	7.2	2.32	5.4e-08	4.89e-07
chr1	154989073	154989273	13.22	10.92	2.3	9.17e-11	1.47e-09
chr1	117119829	117120029	8.89	6.6	2.29	2.46e-15	8.58e-14
chr1	26900783	26900983	11.34	9.08	2.26	7.33e-12	1.46e-10
chr1	21756087	21756287	8.92	6.67	2.25	1.85e-10	2.8e-09
chr1	205632338	205632538	6.52	4.32	2.21	3.45e-05	0.000165
chr1	228644863	228645063	9.21	7.02	2.19	2.06e-05	0.000104
chr1	6478599	6478799	8.06	5.91	2.15	4.36e-08	4.01e-07
chr1	160967925	160968125	7.1	4.96	2.14	4.59e-07	3.4e-06
chr1	25893959	25894159	9.72	7.59	2.13	1.27e-14	4.02e-13
chr1	21544626	21544826	9.81	7.69	2.12	5.04e-15	1.69e-13
chr1	36787689	36787889	8.26	6.14	2.12	8.18e-06	4.51e-05
chr1	26142353	26142553	8.92	6.81	2.11	3.13e-07	2.42e-06
chr1	1534365	1534565	9.47	7.38	2.1	9.91e-11	1.58e-09
chr1	21923339	21923539	9.29	7.19	2.1	1.84e-09	2.28e-08
chr1	155917510	155917710	9.59	7.51	2.07	7.17e-10	9.68e-09
chr1	155041620	155041820	9.33	7.27	2.06	1.52e-12	3.44e-11
chr1	1533646	1533846	10.52	8.49	2.04	6.29e-14	1.77e-12
chr1	117122276	117122476	8.71	6.67	2.04	4.77e-06	2.77e-05
chr1	28800339	28800539	7.5	5.48	2.03	3.3e-07	2.55e-06
chr1	1263260	1263460	8.51	6.5	2.01	2.06e-06	1.31e-05
chr1	24684689	24684889	7.31	5.29	2.01	3.16e-05	0.000152
chr1	40887630	40887830	7.83	5.84	2	6.15e-07	4.42e-06
chr1	27877689	27877889	7.14	5.14	2	1.04e-05	5.61e-05
chr1	31347197	31347397	7.17	5.18	1.99	4.76e-06	2.77e-05
chr1	64059096	64059296	7.98	5.99	1.99	1.31e-05	6.89e-05
chr1	23707731	23707931	6.56	4.57	1.99	8.67e-05	0.000372
chr1	147091159	147091359	8.19	6.22	1.97	2.45e-09	2.96e-08
chr1	201984684	201984884	10.92	8.94	1.97	4.27e-06	2.51e-05
chr1	154918367	154918567	9.11	7.15	1.97	4.7e-06	2.74e-05
chr1	6475691	6475891	7.18	5.23	1.95	2.77e-06	1.71e-05
chr1	247464023	247464223	12.17	10.23	1.94	5.63e-10	7.76e-09
chr1	33238406	33238606	9.62	7.68	1.94	5.1e-09	5.73e-08
chr1	228681911	228682111	10.14	8.2	1.94	4.2e-07	3.15e-06
chr1	44396556	44396756	8.29	6.35	1.94	5.61e-07	4.08e-06
chr1	32667473	32667673	7.05	5.11	1.94	6.92e-06	3.89e-05
chr1	149803466	149803666	9.28	7.35	1.93	2.19e-12	4.74e-11
chr1	149833278	149833478	9.28	7.35	1.93	2.19e-12	4.74e-11
chr1	1271364	1271564	8.49	6.56	1.93	1.2e-07	1.01e-06
chr1	33237802	33238002	9.03	7.1	1.93	8.75e-07	6.06e-06
chr1	149291203	149291403	6.8	4.89	1.91	4.84e-05	0.000223
chr1	1596645	1596845	10.91	9.02	1.9	3.01e-13	7.59e-12
chr1	59097003	59097203	9.19	7.31	1.88	9.31e-10	1.22e-08
chr1	21757070	21757270	8.73	6.87	1.86	8.11e-07	5.66e-06
chr1	204588461	204588661	8.79	6.93	1.86	6.25e-06	3.55e-05
chr1	1594805	1595005	7.78	5.95	1.83	1.29e-06	8.6e-06
chr1	16053632	16053832	10.7	8.89	1.81	8.8e-09	9.35e-08
chr1	62740442	62740642	9.63	7.83	1.8	5.83e-07	4.22e-06
chr1	21545505	21545705	9.41	7.61	1.79	6.37e-07	4.57e-06
chr1	16558279	16558479	7.67	5.88	1.79	5.6e-05	0.000253
chr1	62739447	62739647	11.69	9.91	1.78	1.47e-10	2.26e-09
chr1	12035182	12035382	11.54	9.78	1.76	2.21e-11	3.98e-10
chr1	249106262	249106462	8.82	7.06	1.76	2.92e-08	2.77e-07
chr1	12072612	12072812	8.67	6.92	1.75	7.43e-07	5.24e-06
chr1	151259627	151259827	10.55	8.82	1.73	1.51e-09	1.89e-08
chr1	20008743	20008943	8.67	6.94	1.73	2.54e-07	2e-06
chr1	156640972	156641172	7.93	6.21	1.71	3.7e-07	2.81e-06
chr1	20945106	20945306	10.29	8.59	1.7	4.4e-13	1.08e-11
chr1	19983630	19983830	9.92	8.23	1.7	1.91e-06	1.23e-05
chr1	46654376	46654576	9.27	7.59	1.69	5.32e-08	4.83e-07
chr1	226923479	226923679	9.47	7.79	1.69	4.35e-05	0.000202
chr1	201969243	201969443	8.15	6.47	1.68	9.07e-06	4.95e-05
chr1	44415333	44415533	9.32	7.66	1.66	1.41e-08	1.43e-07
chr1	28793047	28793247	7.63	5.97	1.66	6.99e-06	3.92e-05
chr1	9329127	9329327	7.85	6.19	1.66	1.63e-05	8.38e-05
chr1	205779806	205780006	7.46	5.81	1.65	1.18e-05	6.26e-05
chr1	27876257	27876457	7.45	5.8	1.65	3.03e-05	0.000146
chr1	156641930	156642130	7.99	6.34	1.65	5.53e-05	0.00025
chr1	151006468	151006668	9.49	7.84	1.64	5.22e-08	4.75e-07
chr1	154942984	154943184	7.83	6.2	1.63	1.93e-05	9.78e-05
chr1	20009329	20009529	9.32	7.7	1.61	2.79e-05	0.000136
chr1	149871909	149872109	11.28	9.68	1.6	4.59e-10	6.44e-09
chr1	154956320	154956520	10.61	9.01	1.6	2.68e-09	3.2e-08
chr1	10521344	10521544	9.63	8.03	1.6	2.11e-08	2.07e-07
chr1	27124177	27124377	8.26	6.66	1.6	5.07e-07	3.73e-06
chr1	32100921	32101121	8.32	6.72	1.6	2.61e-05	0.000128
chr1	44056594	44056794	7.94	6.34	1.6	0.000135	0.000548
chr1	1660690	1660890	8.09	6.5	1.59	1.44e-05	7.52e-05
chr1	43212124	43212324	9.59	8.01	1.58	4.1e-08	3.8e-07
chr1	202822116	202822316	8.16	6.58	1.58	2.01e-06	1.28e-05
chr1	11850313	11850513	9.28	7.71	1.57	1.35e-06	8.96e-06
chr1	204438311	204438511	8.36	6.79	1.57	1.7e-06	1.11e-05
chr1	43424345	43424545	7.72	6.15	1.57	0.000146	0.000587
chr1	159890165	159890365	13.27	11.74	1.53	1.82e-12	4.01e-11
chr1	10689783	10689983	9.5	7.97	1.53	1.28e-06	8.52e-06
chr1	155183397	155183597	10.1	8.59	1.51	3.99e-11	6.8e-10
chr1	155204024	155204224	10.1	8.59	1.51	3.99e-11	6.8e-10
chr1	32800055	32800255	9	7.49	1.51	1.16e-05	6.18e-05
chr1	147096388	147096588	8.12	6.62	1.51	7.33e-05	0.000322
chr1	203652267	203652467	7.77	6.26	1.51	0.000131	0.000534
chr1	32222044	32222244	8.19	6.69	1.5	6.96e-05	0.000307
chr1	118166318	118166518	9.47	7.98	1.49	5.99e-07	4.31e-06
chr1	68697968	68698168	7.8	6.31	1.49	1.29e-05	6.8e-05
chr1	117209214	117209414	8.12	6.63	1.49	7.32e-05	0.000321
chr1	154321682	154321882	10.18	8.7	1.48	1.1e-05	5.9e-05
chr1	23836192	23836392	10.17	8.7	1.47	5.48e-06	3.14e-05
chr1	201789205	201789405	8.53	7.07	1.46	1.58e-05	8.16e-05
chr1	21546327	21546527	10.09	8.63	1.46	0.000117	0.000485
chr1	117119335	117119535	8.01	6.55	1.46	0.000158	0.00063
chr1	151288249	151288449	10.73	9.28	1.45	2.51e-12	5.4e-11
chr1	3379925	3380125	8.33	6.89	1.44	4.96e-05	0.000227
chr1	6308954	6309154	8.57	7.13	1.44	6.07e-05	0.000272
chr1	15819222	15819422	9.08	7.66	1.42	1.49e-06	9.79e-06
chr1	46500805	46501005	8.78	7.36	1.42	0.000109	0.000453
chr1	10438447	10438647	7.52	6.1	1.42	0.000113	0.000469
chr1	152006137	152006337	9.79	8.39	1.41	3.81e-09	4.39e-08
chr1	44069557	44069757	9.52	8.1	1.41	8.09e-09	8.7e-08
chr1	156615651	156615851	8.31	6.9	1.41	9.23e-06	5.02e-05
chr1	109817169	109817369	9.42	8.02	1.4	1.87e-06	1.2e-05
chr1	32192866	32193066	8.92	7.53	1.4	3.49e-06	2.09e-05
chr1	33765048	33765248	8.56	7.17	1.4	1.38e-05	7.21e-05
chr1	180165690	180165890	10.02	8.63	1.39	0.000156	0.000623
chr1	227946648	227946848	8.7	7.33	1.37	1.15e-06	7.78e-06
chr1	62703828	62704028	8.6	7.23	1.37	4e-06	2.36e-05
chr1	212792784	212792984	8.36	7	1.36	4.35e-05	0.000202
chr1	52818283	52818483	8.29	6.93	1.35	1.37e-05	7.2e-05
chr1	12071745	12071945	11.81	10.5	1.31	8.89e-08	7.73e-07
chr1	1630207	1630407	10.53	9.22	1.31	2.32e-06	1.46e-05
chr1	1682817	1683017	10.53	9.22	1.31	2.32e-06	1.46e-05
chr1	154931089	154931289	9.98	8.68	1.3	4.42e-08	4.07e-07
chr1	16524735	16524935	7.95	6.66	1.29	9.19e-05	0.000391
chr1	35972437	35972637	7.79	6.5	1.29	0.000212	0.000819
chr1	53676171	53676371	9.46	8.17	1.28	4.52e-05	0.000209
chr1	16719678	16719878	10.18	8.91	1.27	9.75e-07	6.67e-06
chr1	109793854	109794054	8.05	6.8	1.25	8.37e-05	0.000361
chr1	209788291	209788491	7.93	6.68	1.25	9.96e-05	0.000419
chr1	46751410	46751610	9.3	8.07	1.24	8.79e-07	6.09e-06
chr1	33790325	33790525	10.6	9.36	1.24	1.83e-05	9.32e-05
chr1	43148072	43148272	13.81	12.59	1.22	5.19e-12	1.05e-10
chr1	33241339	33241539	9.68	8.46	1.22	0.000217	0.000836
chr1	151264995	151265195	10.06	8.86	1.2	2.42e-06	1.51e-05
chr1	43829412	43829612	10.12	8.91	1.2	3.91e-06	2.32e-05
chr1	45792628	45792828	12.8	11.6	1.2	4.04e-06	2.38e-05
chr1	156697717	156697917	8.73	7.53	1.2	5.01e-05	0.000229
chr1	26795482	26795682	9.68	8.5	1.18	8.64e-06	4.75e-05
chr1	180243422	180243622	9.47	8.3	1.17	1.61e-06	1.05e-05
chr1	150479601	150479801	10.65	9.47	1.17	1.83e-06	1.18e-05
chr1	44412821	44413021	8.26	7.1	1.17	0.000206	0.000801
chr1	28921628	28921828	9.72	8.57	1.16	8.34e-06	4.6e-05
chr1	41326928	41327128	11.36	10.22	1.14	5.12e-05	0.000234
chr1	45793892	45794092	11.88	10.74	1.14	6.5e-05	0.000289
chr1	54417737	54417937	8.21	7.08	1.13	0.000264	0.000995
chr1	230459039	230459239	9.5	8.39	1.11	1.14e-05	6.08e-05
chr1	202698007	202698207	9.09	8.02	1.08	3.88e-05	0.000183
chr1	179064323	179064523	11.16	10.11	1.05	1.51e-05	7.81e-05
chr1	20977390	20977590	11.44	10.39	1.05	4.07e-05	0.000191
chr1	1336385	1336585	10.45	9.43	1.02	6.82e-05	0.000302
chr1	154936170	154936370	9.92	8.9	1.01	9.48e-06	5.15e-05
chr1	28920411	28920611	10.06	9.04	1.01	4.12e-05	0.000193
chr1	201435030	201435230	10.11	9.12	0.99	0.000192	0.000751
chr1	6283047	6283247	10.9	9.95	0.95	3.37e-06	2.03e-05
chr1	6695462	6695662	9.24	8.29	0.95	0.00019	0.000744
chr1	167757131	167757331	10.04	9.1	0.94	0.000107	0.000448
chr1	155279776	155279976	10.72	9.79	0.93	3.03e-05	0.000146
chr1	156084507	156084707	12.07	11.14	0.92	1.04e-06	7.07e-06
chr1	109780518	109780718	11.76	10.85	0.92	3.54e-05	0.000169
chr1	154155482	154155682	10.67	9.81	0.86	7e-05	0.000309
chr1	148195319	148195519	10.27	9.48	0.79	0.000211	0.000816
chr1	45808915	45809115	10.2	10.95	-0.76	0.000174	0.000686
chr1	224380136	224380336	10.46	11.26	-0.79	0.00017	0.000671
chr1	53153396	53153596	10.03	10.91	-0.88	0.000167	0.000662
chr1	155106823	155107023	10.72	11.69	-0.97	7.61e-07	5.35e-06
chr1	155883039	155883239	9.11	10.14	-1.03	2e-05	0.0001
chr1	149804215	149804415	9.85	10.89	-1.04	3.06e-06	1.87e-05
chr1	149832528	149832728	9.85	10.89	-1.04	3.37e-06	2.03e-05
chr1	1322411	1322611	9.15	10.39	-1.24	0.000108	0.00045
chr1	156565192	156565392	8.63	9.91	-1.28	0.000214	0.000827
chr1	155451618	155451818	7.62	8.92	-1.3	6.8e-05	0.000301
chr1	59247617	59247817	7.86	9.17	-1.31	3.71e-06	2.21e-05
chr1	86048732	86048932	9.26	10.57	-1.31	0.000163	0.00065
chr1	204518535	204518735	8.77	10.1	-1.33	1.8e-06	1.17e-05
chr1	150551882	150552082	8.66	9.99	-1.33	5.01e-06	2.9e-05
chr1	210415527	210415727	8.85	10.18	-1.33	4.85e-05	0.000223
chr1	14108983	14109183	6.07	7.41	-1.34	0.000238	0.000905
chr1	113666581	113666781	5.99	7.37	-1.38	0.000195	0.00076
chr1	229738231	229738431	8.5	9.92	-1.42	7.06e-05	0.000311
chr1	19654228	19654428	6.05	7.46	-1.42	0.000128	0.000524
chr1	153533858	153534058	6.47	7.95	-1.48	8.09e-05	0.000351
chr1	150550779	150550979	8.79	10.31	-1.52	4.12e-07	3.1e-06
chr1	155490937	155491137	7.33	8.88	-1.54	2.44e-06	1.52e-05
chr1	224345134	224345334	8.75	10.29	-1.54	4.9e-05	0.000225
chr1	145764622	145764822	7.33	8.88	-1.55	0.000227	0.000869
chr1	150551346	150551546	8.82	10.41	-1.59	1.39e-06	9.2e-06
chr1	145923638	145923838	7.25	8.84	-1.59	0.000209	0.000809
chr1	147465344	147465544	7.25	8.84	-1.59	0.000209	0.000809
chr1	205589160	205589360	8.66	10.28	-1.62	8.93e-08	7.76e-07
chr1	150549605	150549805	11.3	12.94	-1.63	4.53e-10	6.36e-09
chr1	1249805	1250005	6.93	8.55	-1.63	7.24e-06	4.05e-05
chr1	226334378	226334578	6.87	8.5	-1.64	1.27e-05	6.69e-05
chr1	155447747	155447947	6.74	8.43	-1.69	2.98e-05	0.000144
chr1	16451193	16451393	7.61	9.3	-1.7	2.71e-10	3.96e-09
chr1	214837017	214837217	6.81	8.52	-1.71	9.04e-06	4.93e-05
chr1	200375461	200375661	5.87	7.61	-1.73	4.72e-06	2.75e-05
chr1	160000859	160001059	5.43	7.18	-1.75	1.15e-05	6.14e-05
chr1	33473689	33473889	6.26	8.01	-1.76	0.000193	0.000754
chr1	171511032	171511232	6.77	8.54	-1.77	6.47e-05	0.000289
chr1	847896	848096	5.2	6.97	-1.77	8.35e-05	0.000361
chr1	200708056	200708256	6.48	8.26	-1.79	1.28e-06	8.56e-06
chr1	36226068	36226268	7.53	9.31	-1.79	0.000105	0.000438
chr1	231488847	231489047	6.55	8.35	-1.8	2.63e-05	0.000129
chr1	14113073	14113273	5.86	7.66	-1.81	8.88e-07	6.14e-06
chr1	211545816	211546016	7.87	9.68	-1.81	0.000245	0.000928
chr1	235505507	235505707	5.9	7.75	-1.84	6.24e-07	4.48e-06
chr1	214830255	214830455	5.54	7.38	-1.84	1.4e-05	7.32e-05
chr1	112308806	112309006	8.94	10.84	-1.89	3.82e-09	4.39e-08
chr1	210024805	210025005	6.58	8.48	-1.9	2.05e-10	3.08e-09
chr1	184663186	184663386	6.54	8.51	-1.96	1.32e-10	2.04e-09
chr1	214818960	214819160	6.93	8.89	-1.96	4.5e-06	2.63e-05
chr1	15987448	15987648	7.41	9.38	-1.96	3.21e-05	0.000155
chr1	203768004	203768204	5.4	7.39	-1.99	4.94e-05	0.000227
chr1	223010475	223010675	4.37	6.4	-2.03	0.000103	0.000433
chr1	200378138	200378338	8.12	10.16	-2.04	1.87e-05	9.49e-05
chr1	225706924	225707124	6.89	8.94	-2.04	0.000237	0.000902
chr1	205585530	205585730	6.05	8.1	-2.05	4.33e-09	4.93e-08
chr1	201938664	201938864	10.3	12.35	-2.05	2.04e-07	1.63e-06
chr1	235491887	235492087	5.25	7.3	-2.05	1.1e-05	5.9e-05
chr1	160209225	160209425	5.74	7.79	-2.05	0.00025	0.000944
chr1	112999025	112999225	7.38	9.44	-2.06	1.4e-05	7.34e-05
chr1	203766285	203766485	6.15	8.23	-2.08	1.47e-06	9.71e-06
chr1	227216511	227216711	5.23	7.32	-2.08	1.36e-05	7.13e-05
chr1	249211962	249212162	6.24	8.33	-2.09	9.62e-10	1.26e-08
chr1	192985284	192985484	4.51	6.61	-2.1	0.000203	0.00079
chr1	243329072	243329272	6.62	8.73	-2.11	2.43e-06	1.51e-05
chr1	197479702	197479902	5.05	7.17	-2.12	2.36e-07	1.87e-06
chr1	150902518	150902718	5.7	7.86	-2.16	6.5e-06	3.68e-05
chr1	227970932	227971132	4.06	6.24	-2.18	0.000123	0.000505
chr1	84944962	84945162	6.84	9.03	-2.19	1.46e-06	9.62e-06
chr1	158146057	158146257	7.38	9.59	-2.21	1.24e-06	8.28e-06
chr1	35579337	35579537	4.88	7.13	-2.25	0.000116	0.000478
chr1	114940215	114940415	7.29	9.57	-2.28	3.27e-09	3.82e-08
chr1	210010210	210010410	5.73	8.02	-2.29	3.03e-09	3.57e-08
chr1	78354697	78354897	4.55	6.86	-2.31	6.11e-05	0.000274
chr1	203816436	203816636	6.36	8.67	-2.32	2.68e-06	1.66e-05
chr1	7527583	7527783	4.79	7.11	-2.32	4.24e-06	2.49e-05
chr1	246704232	246704432	6.16	8.49	-2.33	0.000105	0.000438
chr1	40723245	40723445	7.28	9.64	-2.35	1.81e-15	6.51e-14
chr1	180080353	180080553	4.83	7.19	-2.36	1.33e-07	1.11e-06
chr1	217793227	217793427	8.02	10.38	-2.36	4.39e-07	3.27e-06
chr1	243327929	243328129	5.89	8.25	-2.36	0.000129	0.000527
chr1	1252999	1253199	4.78	7.17	-2.39	5.95e-06	3.39e-05
chr1	118065589	118065789	5.29	7.71	-2.43	2.08e-10	3.11e-09
chr1	115110627	115110827	7.13	9.59	-2.46	2.31e-05	0.000115
chr1	231374676	231374876	3.87	6.34	-2.47	8.3e-05	0.000359
chr1	235295012	235295212	8.11	10.61	-2.5	7.7e-12	1.52e-10
chr1	219784101	219784301	4.44	6.94	-2.5	2.45e-05	0.000121
chr1	214820446	214820646	6.01	8.51	-2.51	3.08e-12	6.53e-11
chr1	231359945	231360145	5.54	8.06	-2.52	4.76e-09	5.38e-08
chr1	249211003	249211203	5.22	7.76	-2.54	7.98e-08	7.03e-07
chr1	247201367	247201567	4.54	7.09	-2.55	3.55e-07	2.71e-06
chr1	211748769	211748969	8.57	11.13	-2.56	1.3e-20	9.09e-19
chr1	36229893	36230093	5.91	8.48	-2.57	7.91e-06	4.38e-05
chr1	40928689	40928889	4.59	7.16	-2.58	4.71e-08	4.31e-07
chr1	179965985	179966185	4.2	6.79	-2.59	2.04e-07	1.64e-06
chr1	243354468	243354668	4.97	7.56	-2.59	1.49e-05	7.75e-05
chr1	93620120	93620320	5.33	7.95	-2.62	5.65e-08	5.09e-07
chr1	85655759	85655959	4.73	7.35	-2.62	2.05e-06	1.3e-05
chr1	227856817	227857017	3.46	6.08	-2.62	1e-05	5.42e-05
chr1	90179131	90179331	5.39	8.02	-2.64	9.16e-05	0.00039
chr1	200818944	200819144	5.66	8.31	-2.65	1.21e-14	3.84e-13
chr1	15988523	15988723	3.86	6.52	-2.66	6.47e-06	3.67e-05
chr1	171501757	171501957	7.91	10.6	-2.69	9.17e-10	1.2e-08
chr1	214815504	214815704	4.17	6.88	-2.7	1.12e-07	9.51e-07
chr1	90178557	90178757	3.64	6.34	-2.7	5.23e-06	3.01e-05
chr1	17609593	17609793	3.49	6.19	-2.7	4.72e-05	0.000218
chr1	145018272	145018472	3.37	6.08	-2.71	0.000121	0.000501
chr1	211749467	211749667	6.1	8.85	-2.74	1.91e-19	1.14e-17
chr1	154651692	154651892	4.49	7.23	-2.75	4.97e-06	2.88e-05
chr1	173792663	173792863	5.16	7.94	-2.77	6.91e-05	0.000306
chr1	67450298	67450498	6.23	9	-2.78	4.13e-09	4.73e-08
chr1	91486398	91486598	3.76	6.55	-2.79	7.36e-07	5.19e-06
chr1	173793374	173793574	3.18	5.97	-2.79	1.45e-05	7.55e-05
chr1	200818090	200818290	6.38	9.18	-2.8	1.69e-21	1.28e-19
chr1	192780738	192780938	6.13	8.98	-2.85	2.53e-09	3.04e-08
chr1	24287916	24288116	5.95	8.82	-2.87	5.5e-07	4.01e-06
chr1	214813593	214813793	4.74	7.64	-2.9	1.19e-10	1.87e-09
chr1	117078649	117078849	5.39	8.29	-2.9	1.75e-05	8.95e-05
chr1	109242440	109242640	7.05	9.98	-2.93	3.66e-10	5.24e-09
chr1	151965673	151965873	3.31	6.25	-2.94	8.7e-05	0.000373
chr1	200827039	200827239	7.03	10	-2.97	5.16e-13	1.25e-11
chr1	90180014	90180214	5.58	8.57	-2.99	2.53e-11	4.5e-10
chr1	247013028	247013228	6.87	9.88	-3.01	3.53e-22	2.83e-20
chr1	170521164	170521364	4.64	7.66	-3.02	9.83e-05	0.000415
chr1	117910725	117910925	5.27	8.32	-3.05	2.11e-11	3.82e-10
chr1	44463893	44464093	2.99	6.04	-3.05	2.19e-06	1.39e-05
chr1	214817906	214818106	5.27	8.33	-3.07	2.4e-18	1.27e-16
chr1	78314308	78314508	5.2	8.27	-3.07	4.6e-13	1.12e-11
chr1	217604436	217604636	3.68	6.76	-3.07	0.000108	0.000449
chr1	91989638	91989838	6.93	10.04	-3.11	4.37e-15	1.47e-13
chr1	26448706	26448906	5.99	9.1	-3.11	7.15e-11	1.17e-09
chr1	85624551	85624751	4.31	7.46	-3.15	1.34e-05	7.03e-05
chr1	85647855	85648055	4.54	7.71	-3.17	1.84e-07	1.49e-06
chr1	168106473	168106673	3.96	7.14	-3.18	2.9e-10	4.22e-09
chr1	247014277	247014477	6.28	9.48	-3.2	4.13e-12	8.48e-11
chr1	236714811	236715011	3.17	6.4	-3.23	1.17e-07	9.93e-07
chr1	89298994	89299194	5.72	8.96	-3.24	1.4e-11	2.65e-10
chr1	247024275	247024475	3.2	6.47	-3.27	2.71e-08	2.6e-07
chr1	197073470	197073670	3.31	6.58	-3.27	2.62e-06	1.62e-05
chr1	95710013	95710213	5.48	8.84	-3.36	8.73e-09	9.28e-08
chr1	40722448	40722648	3.13	6.5	-3.37	2.52e-08	2.43e-07
chr1	78097595	78097795	5.25	8.67	-3.43	1.44e-10	2.22e-09
chr1	16974508	16974708	2.59	6.02	-3.43	1.07e-05	5.75e-05
chr1	227842922	227843122	3.32	6.77	-3.45	4.15e-07	3.12e-06
chr1	229228701	229228901	2.57	6.04	-3.47	1.02e-07	8.77e-07
chr1	40705869	40706069	4.93	8.43	-3.51	3.36e-14	9.96e-13
chr1	207538542	207538742	1.77	5.28	-3.51	8.67e-05	0.000372
chr1	223944422	223944622	2.33	5.94	-3.61	8.18e-07	5.7e-06
chr1	207222694	207222894	4.98	8.61	-3.63	3.34e-17	1.55e-15
chr1	93645901	93646101	2.44	6.11	-3.67	7.29e-08	6.45e-07
chr1	62910567	62910767	7.19	11.02	-3.83	3.69e-29	6.43e-27
chr1	78470678	78470878	4.33	8.2	-3.87	7.05e-17	3.1e-15
chr1	62916199	62916399	5.87	9.76	-3.88	1.33e-21	1.02e-19
chr1	24304534	24304734	3.01	6.9	-3.89	3.66e-05	0.000173
chr1	220965108	220965308	4.98	8.92	-3.93	1.32e-11	2.52e-10
chr1	155437989	155438189	2.63	6.56	-3.93	2.61e-09	3.13e-08
chr1	235345359	235345559	5.24	9.2	-3.96	1.1e-26	1.45e-24
chr1	227842082	227842282	3.92	7.89	-3.97	3.56e-19	2.07e-17
chr1	94343264	94343464	3.4	7.4	-4	2.71e-12	5.78e-11
chr1	197070453	197070653	4.87	8.88	-4.01	4.49e-20	2.86e-18
chr1	1296786	1296986	2.11	6.13	-4.02	1.03e-05	5.54e-05
chr1	91405109	91405309	3.77	7.82	-4.05	1.01e-22	8.63e-21
chr1	3405774	3405974	1.73	5.81	-4.08	0.000112	0.000466
chr1	226420076	226420276	4.8	8.9	-4.1	4.47e-34	1.17e-31
chr1	78478986	78479186	5.16	9.26	-4.1	3.15e-12	6.62e-11
chr1	241795413	241795613	2.5	6.64	-4.14	2.3e-10	3.41e-09
chr1	180062878	180063078	1.83	5.97	-4.14	3.04e-07	2.36e-06
chr1	172558752	172558952	2.23	6.41	-4.18	1.92e-10	2.91e-09
chr1	214819913	214820113	2.8	7.08	-4.28	3.74e-16	1.49e-14
chr1	172579197	172579397	4.25	8.54	-4.29	5.73e-10	7.86e-09
chr1	17571210	17571410	6.28	10.57	-4.3	1.12e-73	3.25e-70
chr1	200586995	200587195	3.55	7.87	-4.32	1.56e-24	1.66e-22
chr1	247353650	247353850	4.64	9.2	-4.56	1.69e-28	2.65e-26
chr1	200522591	200522791	2	6.58	-4.59	3.49e-13	8.73e-12
chr1	169762488	169762688	4.01	8.65	-4.64	7.18e-20	4.47e-18
chr1	207483256	207483456	2.41	7.06	-4.65	1.22e-08	1.26e-07
chr1	91403155	91403355	4.49	9.15	-4.66	4.46e-28	6.92e-26
chr1	235331711	235331911	1.42	6.13	-4.72	5.69e-10	7.81e-09
chr1	241797363	241797563	6.16	11	-4.84	9.48e-67	1.96e-63
chr1	52834736	52834936	0.65	5.52	-4.87	1.6e-06	1.05e-05
chr1	59147768	59147968	2.04	6.91	-4.88	3.71e-16	1.48e-14
chr1	85743376	85743576	1.3	6.18	-4.89	4.44e-11	7.52e-10
chr1	78408259	78408459	2.81	7.77	-4.97	8.69e-23	7.56e-21
chr1	41012496	41012696	2.02	7.02	-4.99	2.48e-11	4.43e-10
chr1	112318530	112318730	1.93	6.92	-4.99	8.62e-11	1.39e-09
chr1	197071592	197071792	1.49	6.51	-5.01	1.23e-09	1.57e-08
chr1	91406478	91406678	2.69	7.79	-5.1	8.32e-27	1.11e-24
chr1	220440462	220440662	1.62	6.72	-5.1	2.42e-10	3.57e-09
chr1	198288887	198289087	0.4	6.16	-5.76	1.4e-11	2.66e-10
chr1	169761796	169761996	1.05	7.04	-5.99	7.98e-18	3.89e-16
chr1	94342321	94342521	4.3	10.38	-6.08	5.5e-51	7.94e-48
chr1	52031926	52032126	1.07	7.4	-6.33	2.57e-21	1.9e-19
chr1	186390181	186390381	0.65	7.01	-6.36	4.68e-17	2.12e-15
chr1	186389743	186389943	-0.81	5.93	-6.74	3.17e-11	5.5e-10
chr1	169345962	169346162	-0.81	6.63	-7.44	8.79e-14	2.43e-12
chr10	134246695	134246895	6.45	1.3	5.15	3.33e-10	4.82e-09
chr10	81142427	81142627	6.84	3.28	3.56	1.43e-08	1.45e-07
chr10	104391459	104391659	6.93	3.45	3.48	1.21e-10	1.9e-09
chr10	73122811	73123011	6	2.57	3.43	6.44e-07	4.61e-06
chr10	104389894	104390094	8.05	5.25	2.8	1.58e-14	4.95e-13
chr10	81915477	81915677	7.63	4.98	2.65	6.15e-11	1.02e-09
chr10	134230615	134230815	7.26	4.89	2.36	1.35e-07	1.13e-06
chr10	105361213	105361413	10.52	8.17	2.35	2.24e-23	2.07e-21
chr10	74127884	74128084	7.94	5.65	2.29	3.53e-07	2.7e-06
chr10	79685611	79685811	6.65	4.39	2.26	3.66e-05	0.000173
chr10	1229071	1229271	7.43	5.18	2.25	2.02e-07	1.62e-06
chr10	97366501	97366701	6.71	4.6	2.11	1.12e-05	5.98e-05
chr10	131565068	131565268	8.14	6.1	2.04	1.37e-08	1.4e-07
chr10	34400019	34400219	8.16	6.17	1.99	1.12e-05	5.98e-05
chr10	48371399	48371599	6.62	4.67	1.95	6.8e-05	0.000301
chr10	134021256	134021456	8.64	6.7	1.94	0.000225	0.000864
chr10	102289133	102289333	9.46	7.62	1.84	8.52e-11	1.38e-09
chr10	126370390	126370590	8.21	6.37	1.84	8.43e-09	9.03e-08
chr10	5948281	5948481	8.8	6.97	1.83	2.41e-07	1.9e-06
chr10	104240309	104240509	10.14	8.37	1.77	8.67e-11	1.4e-09
chr10	126311802	126312002	8.85	7.09	1.76	1.85e-06	1.19e-05
chr10	104837913	104838113	9.54	7.79	1.75	7.41e-11	1.21e-09
chr10	11805595	11805795	7.99	6.3	1.69	0.000229	0.000876
chr10	101157110	101157310	10.69	9.02	1.68	8.38e-09	8.99e-08
chr10	72060006	72060206	8.95	7.31	1.64	8.77e-08	7.63e-07
chr10	72326554	72326754	7.38	5.75	1.62	0.000168	0.000666
chr10	123970645	123970845	10.02	8.42	1.6	6.15e-12	1.24e-10
chr10	104836750	104836950	9.75	8.17	1.58	1.81e-08	1.8e-07
chr10	134145028	134145228	8.06	6.49	1.57	0.000249	0.000942
chr10	101474180	101474380	7.86	6.31	1.55	9.76e-05	0.000412
chr10	97423359	97423559	8.5	6.98	1.52	6.63e-06	3.75e-05
chr10	72060906	72061106	7.45	5.94	1.51	4.52e-05	0.000209
chr10	134218901	134219101	9.39	7.9	1.48	8.44e-05	0.000364
chr10	104182671	104182871	11.52	10.13	1.39	8.34e-09	8.96e-08
chr10	45953700	45953900	8.63	7.25	1.38	3.04e-06	1.86e-05
chr10	3179959	3180159	8.17	6.87	1.3	4.27e-05	0.000199
chr10	43062400	43062600	9.97	8.7	1.26	9.21e-08	7.98e-07
chr10	74034914	74035114	13.66	12.41	1.25	0.000244	0.000928
chr10	79581389	79581589	9.64	8.42	1.22	1.58e-06	1.04e-05
chr10	5681429	5681629	9.96	8.88	1.08	1.37e-05	7.19e-05
chr10	103867665	103867865	10.71	9.67	1.04	0.000117	0.000482
chr10	5682241	5682441	11.97	11	0.98	0.000205	0.000795
chr10	99216716	99216916	10.1	9.17	0.92	4.19e-05	0.000196
chr10	124273840	124274040	12.05	11.17	0.88	0.0002	0.000779
chr10	71899344	71899544	10.18	9.33	0.85	6.7e-05	0.000297
chr10	53457905	53458105	10.47	11.23	-0.77	9e-05	0.000384
chr10	15145897	15146097	9.58	10.44	-0.86	3.25e-05	0.000156
chr10	14562843	14563043	10.02	11.31	-1.29	3.55e-05	0.000169
chr10	5498803	5499003	7.94	9.32	-1.38	0.000155	0.000621
chr10	24873576	24873776	10.05	11.46	-1.41	2.42e-06	1.51e-05
chr10	24909573	24909773	8.73	10.19	-1.45	2.98e-05	0.000144
chr10	62444617	62444817	6.34	7.8	-1.46	0.000205	0.000797
chr10	129913418	129913618	6.28	7.75	-1.47	9.07e-05	0.000387
chr10	63853071	63853271	8.08	9.61	-1.53	3.22e-06	1.95e-05
chr10	50732257	50732457	7.82	9.36	-1.54	0.000149	0.000599
chr10	32557869	32558069	5.68	7.29	-1.61	2.72e-05	0.000133
chr10	44052983	44053183	7.44	9.17	-1.73	2.66e-09	3.18e-08
chr10	93389966	93390166	7.62	9.35	-1.73	7.65e-09	8.28e-08
chr10	124647819	124648019	5.53	7.27	-1.74	1.94e-05	9.79e-05
chr10	16526509	16526709	6.21	7.97	-1.76	3.85e-07	2.91e-06
chr10	129899613	129899813	5.73	7.5	-1.77	3.38e-06	2.04e-05
chr10	35500275	35500475	8.59	10.38	-1.8	6.14e-06	3.49e-05
chr10	3164722	3164922	6.14	7.95	-1.81	2.97e-05	0.000144
chr10	28908475	28908675	7.63	9.49	-1.86	7.62e-05	0.000333
chr10	112660046	112660246	6.71	8.6	-1.89	5.43e-07	3.97e-06
chr10	69881393	69881593	8.9	10.82	-1.93	2.47e-18	1.3e-16
chr10	21913515	21913715	7.17	9.13	-1.95	3.54e-05	0.000169
chr10	6780467	6780667	5.03	6.99	-1.97	0.000128	0.000524
chr10	7204224	7204424	4.77	6.8	-2.04	1.76e-05	9.02e-05
chr10	119042744	119042944	6.92	9.01	-2.09	1.15e-05	6.13e-05
chr10	49199715	49199915	4.91	7.06	-2.15	8.58e-06	4.72e-05
chr10	134335472	134335672	5.34	7.51	-2.17	6.58e-08	5.86e-07
chr10	98281870	98282070	5.85	8.04	-2.19	7.4e-06	4.13e-05
chr10	119044659	119044859	4.3	6.5	-2.19	1.03e-05	5.57e-05
chr10	14938984	14939184	7.78	9.98	-2.21	8.23e-06	4.54e-05
chr10	7202129	7202329	6.68	8.9	-2.23	2.27e-14	6.87e-13
chr10	69672540	69672740	6.25	8.5	-2.24	6.97e-07	4.94e-06
chr10	27963841	27964041	6.13	8.38	-2.25	0.000178	0.0007
chr10	118645828	118646028	6.42	8.69	-2.28	5.87e-07	4.24e-06
chr10	119798566	119798766	6.35	8.64	-2.29	3.32e-06	2.01e-05
chr10	27826834	27827034	6.41	8.71	-2.3	1.12e-09	1.45e-08
chr10	70742388	70742588	8.1	10.4	-2.3	7.31e-06	4.08e-05
chr10	28023468	28023668	6.62	8.96	-2.33	3.61e-08	3.38e-07
chr10	91177828	91178028	5.67	8	-2.34	6.86e-05	0.000304
chr10	65929094	65929294	6.8	9.2	-2.4	5.85e-05	0.000263
chr10	12077233	12077433	6.4	8.81	-2.41	9.26e-15	2.98e-13
chr10	112724119	112724319	6.63	9.12	-2.49	1.73e-09	2.14e-08
chr10	31810521	31810721	5.15	7.68	-2.53	5.08e-07	3.73e-06
chr10	5788503	5788703	6.44	8.98	-2.53	7.72e-07	5.42e-06
chr10	32560519	32560719	5.81	8.37	-2.56	1.19e-07	1.01e-06
chr10	106027922	106028122	4.17	6.74	-2.57	1.41e-07	1.17e-06
chr10	5781924	5782124	5.14	7.78	-2.64	8.04e-08	7.07e-07
chr10	105763059	105763259	4.12	6.75	-2.64	2.49e-07	1.96e-06
chr10	5791161	5791361	6.97	9.66	-2.69	3.82e-08	3.56e-07
chr10	31815869	31816069	4.06	6.75	-2.69	0.000225	0.000864
chr10	91177251	91177451	4.36	7.12	-2.76	4.27e-05	0.000199
chr10	98715247	98715447	3.97	6.78	-2.8	3.76e-08	3.52e-07
chr10	99969333	99969533	3.92	6.81	-2.88	2.2e-07	1.75e-06
chr10	135239795	135239995	4.82	7.73	-2.91	1.66e-12	3.71e-11
chr10	135384598	135384798	4.82	7.74	-2.92	1.32e-12	3.03e-11
chr10	127530716	127530916	4.8	7.73	-2.93	1.35e-09	1.71e-08
chr10	70719713	70719913	7.27	10.24	-2.97	1.06e-09	1.38e-08
chr10	47150899	47151099	6.84	9.83	-2.99	2.86e-14	8.57e-13
chr10	124225267	124225467	2.77	5.76	-3	0.000192	0.00075
chr10	119768415	119768615	4.72	7.74	-3.02	5.78e-07	4.19e-06
chr10	47770314	47770514	8.25	11.27	-3.03	1.41e-19	8.54e-18
chr10	48278642	48278842	8.25	11.27	-3.03	1.41e-19	8.54e-18
chr10	12071117	12071317	5.53	8.56	-3.03	6.65e-09	7.3e-08
chr10	115612606	115612806	5.34	8.39	-3.05	7.66e-11	1.24e-09
chr10	127524723	127524923	6.1	9.21	-3.11	1.03e-10	1.63e-09
chr10	47135205	47135405	5.57	8.68	-3.11	5e-10	6.93e-09
chr10	18802016	18802216	2.93	6.06	-3.13	2.91e-06	1.79e-05
chr10	3166442	3166642	4.03	7.16	-3.14	1.52e-05	7.9e-05
chr10	63957708	63957908	4.24	7.44	-3.2	1.73e-07	1.41e-06
chr10	90773999	90774199	3.77	6.96	-3.2	5.18e-05	0.000237
chr10	13672277	13672477	4.57	7.78	-3.21	2.43e-14	7.33e-13
chr10	120095746	120095946	3.54	6.77	-3.23	4.32e-06	2.53e-05
chr10	90640065	90640265	2.7	5.93	-3.23	4.35e-06	2.55e-05
chr10	119799819	119800019	3.42	6.67	-3.25	2.14e-06	1.36e-05
chr10	106025400	106025600	3.84	7.23	-3.38	6.97e-12	1.39e-10
chr10	31809196	31809396	2.56	6.01	-3.45	0.000133	0.00054
chr10	76992362	76992562	2.83	6.33	-3.5	2.62e-08	2.52e-07
chr10	88912115	88912315	4.5	8.06	-3.56	9.05e-07	6.25e-06
chr10	47380588	47380788	4.95	8.53	-3.58	1.74e-09	2.16e-08
chr10	14953688	14953888	2.78	6.37	-3.58	4.47e-05	0.000207
chr10	46898478	46898678	4.88	8.48	-3.59	1.24e-08	1.28e-07
chr10	49088228	49088428	4.88	8.48	-3.59	1.24e-08	1.28e-07
chr10	32573661	32573861	3.44	7.03	-3.59	6.79e-07	4.84e-06
chr10	102034876	102035076	5.45	9.07	-3.62	8.79e-11	1.42e-09
chr10	69888802	69889002	2.82	6.44	-3.62	0.000209	0.000811
chr10	38407617	38407817	4.01	7.65	-3.64	2.38e-17	1.12e-15
chr10	43089644	43089844	4.14	7.85	-3.71	1.44e-13	3.83e-12
chr10	105762075	105762275	3.96	7.76	-3.8	3.77e-11	6.45e-10
chr10	38343576	38343776	4.34	8.2	-3.86	2.52e-24	2.56e-22
chr10	5826340	5826540	1.94	5.81	-3.86	2.4e-07	1.9e-06
chr10	11962730	11962930	4.23	8.11	-3.88	7.33e-17	3.21e-15
chr10	64974672	64974872	3.91	7.8	-3.89	4.24e-16	1.67e-14
chr10	124649185	124649385	2.76	6.66	-3.9	2.91e-08	2.77e-07
chr10	46898953	46899153	3.31	7.22	-3.91	3.39e-06	2.04e-05
chr10	49088703	49088903	3.31	7.22	-3.91	3.39e-06	2.04e-05
chr10	115922495	115922695	3.01	7.29	-4.28	4.37e-13	1.07e-11
chr10	69886473	69886673	6.08	10.41	-4.33	2.22e-47	1.78e-44
chr10	70666487	70666687	1.84	6.21	-4.37	8.58e-07	5.95e-06
chr10	38411544	38411744	2.77	7.18	-4.41	4.34e-07	3.24e-06
chr10	95279642	95279842	0.65	5.08	-4.43	0.000119	0.00049
chr10	97919815	97920015	2.4	6.85	-4.45	2.57e-12	5.52e-11
chr10	44112521	44112721	2.45	6.9	-4.45	2.44e-10	3.59e-09
chr10	47133773	47133973	2.81	7.28	-4.48	6.77e-17	3e-15
chr10	1402319	1402519	1.19	5.67	-4.48	1.07e-07	9.15e-07
chr10	64966411	64966611	3.34	7.91	-4.57	2.95e-23	2.68e-21
chr10	32197503	32197703	4.7	9.43	-4.72	4.18e-47	3.02e-44
chr10	47138953	47139153	5.93	10.81	-4.88	7.88e-05	0.000343
chr10	38121066	38121266	1.21	6.11	-4.9	2.06e-08	2.03e-07
chr10	38406533	38406733	1.05	6.48	-5.43	8.44e-12	1.66e-10
chr10	47121671	47121871	0.65	6.18	-5.53	4.19e-11	7.13e-10
chr10	43015079	43015279	0.65	6.2	-5.55	2.58e-11	4.55e-10
chr10	27324291	27324491	0.89	6.94	-6.06	1.74e-14	5.36e-13
chr10	54076466	54076666	3.69	10.02	-6.33	1.23e-47	1.05e-44
chr10	69866466	69866666	0.4	7.36	-6.96	1.11e-22	9.43e-21
chr10	91497976	91498176	-0.17	8.39	-8.55	5.58e-32	1.19e-29
chr11	93268696	93268896	7.02	-0.27	7.3	4.84e-16	1.88e-14
chr11	2906559	2906759	6.38	-0.27	6.65	7.23e-12	1.44e-10
chr11	69071014	69071214	7.23	1.22	6.01	1.3e-15	4.78e-14
chr11	65408275	65408475	6.58	1.3	5.28	1.02e-11	1.98e-10
chr11	66244576	66244776	6.46	2.6	3.86	3.45e-06	2.07e-05
chr11	703208	703408	5.55	2.49	3.06	0.000154	0.000618
chr11	64978965	64979165	8.34	5.4	2.94	2.09e-11	3.8e-10
chr11	66243681	66243881	7.34	4.41	2.93	2.83e-07	2.2e-06
chr11	45927742	45927942	8.78	5.94	2.84	2.05e-13	5.33e-12
chr11	72531796	72531996	7.45	4.65	2.8	2.54e-11	4.51e-10
chr11	840331	840531	9.86	7.12	2.74	8.11e-08	7.12e-07
chr11	66510790	66510990	6.51	3.79	2.72	2.33e-06	1.46e-05
chr11	3081391	3081591	5.85	3.15	2.69	0.000172	0.000679
chr11	65408794	65408994	9.34	6.85	2.48	1.19e-08	1.24e-07
chr11	45939788	45939988	6.61	4.17	2.44	3.06e-06	1.87e-05
chr11	567280	567480	8.7	6.39	2.31	2.74e-07	2.14e-06
chr11	66453176	66453376	7.39	5.08	2.31	6.87e-06	3.86e-05
chr11	45955443	45955643	10.01	7.75	2.26	1.53e-16	6.41e-15
chr11	47283141	47283341	6.77	4.52	2.24	3.96e-06	2.34e-05
chr11	1331561	1331761	6.36	4.16	2.2	0.000201	0.000783
chr11	320629	320829	11.29	9.1	2.19	1.42e-30	2.73e-28
chr11	45827172	45827372	8.14	5.95	2.19	1.83e-07	1.48e-06
chr11	65685419	65685619	10.03	7.86	2.17	1.11e-10	1.75e-09
chr11	65687179	65687379	6.96	4.79	2.17	8.11e-06	4.48e-05
chr11	3084769	3084969	6.77	4.62	2.15	0.000105	0.00044
chr11	66468340	66468540	8.51	6.37	2.14	1.51e-11	2.83e-10
chr11	308178	308378	10	7.89	2.11	1.21e-15	4.46e-14
chr11	64808425	64808625	8.15	6.09	2.06	1.86e-07	1.51e-06
chr11	134115993	134116193	8.1	6.12	1.98	6.14e-07	4.41e-06
chr11	64662232	64662432	8.05	6.08	1.97	2.33e-06	1.46e-05
chr11	77920774	77920974	7.93	5.96	1.97	3.07e-06	1.87e-05
chr11	65365715	65365915	9.95	8	1.95	1.54e-09	1.92e-08
chr11	57252368	57252568	9.45	7.5	1.94	1.99e-07	1.6e-06
chr11	57080806	57081006	8.8	6.89	1.9	8.1e-07	5.65e-06
chr11	77034097	77034297	7.33	5.44	1.9	1.99e-05	0.0001
chr11	46639141	46639341	6.67	4.76	1.9	8.81e-05	0.000377
chr11	61734933	61735133	12.8	10.94	1.86	2.78e-22	2.24e-20
chr11	66109577	66109777	7.9	6.05	1.85	6.72e-08	5.97e-07
chr11	120100003	120100203	7.83	5.99	1.84	0.000124	0.000508
chr11	71948495	71948695	8.86	7.03	1.83	0.000177	0.000697
chr11	62369225	62369425	8.82	7	1.82	6.05e-05	0.000272
chr11	62574662	62574862	7.86	6.04	1.82	0.00023	0.000881
chr11	66113235	66113435	8.91	7.1	1.81	1.99e-06	1.27e-05
chr11	126211784	126211984	7.79	5.99	1.8	4.06e-06	2.39e-05
chr11	67259444	67259644	8.44	6.64	1.79	2.35e-05	0.000117
chr11	45924418	45924618	7.54	5.78	1.76	4.07e-05	0.000191
chr11	63960502	63960702	9.29	7.54	1.75	2.49e-11	4.43e-10
chr11	73638480	73638680	8.5	6.78	1.72	8.71e-09	9.27e-08
chr11	46700117	46700317	7.74	6.02	1.72	9.12e-06	4.97e-05
chr11	73116096	73116296	9.77	8.06	1.71	4.51e-12	9.23e-11
chr11	67119037	67119237	9.38	7.7	1.68	3.28e-06	1.99e-05
chr11	64083415	64083615	9.01	7.34	1.67	7.67e-09	8.3e-08
chr11	73008632	73008832	10.81	9.16	1.66	8.98e-14	2.48e-12
chr11	71146107	71146307	7.48	5.82	1.66	3.71e-05	0.000176
chr11	6411717	6411917	7.28	5.63	1.66	9.13e-05	0.000389
chr11	64571683	64571883	9.96	8.33	1.64	1.07e-08	1.12e-07
chr11	65381500	65381700	9.75	8.12	1.64	1.56e-08	1.57e-07
chr11	68707539	68707739	8.93	7.29	1.64	1.73e-08	1.72e-07
chr11	57076604	57076804	11.31	9.67	1.63	3.42e-10	4.92e-09
chr11	61665469	61665669	9.56	7.94	1.62	1.22e-07	1.03e-06
chr11	57087799	57087999	8.66	7.04	1.62	2.44e-06	1.52e-05
chr11	2018839	2019039	9.83	8.22	1.6	1.36e-08	1.39e-07
chr11	65064795	65064995	8.93	7.34	1.59	5.27e-05	0.00024
chr11	64006022	64006222	11.08	9.5	1.58	2.57e-09	3.09e-08
chr11	64051673	64051873	7.94	6.38	1.56	0.000169	0.000668
chr11	46418840	46419040	10.42	8.88	1.54	4.51e-07	3.35e-06
chr11	74976781	74976981	10.21	8.67	1.54	8.84e-06	4.84e-05
chr11	207964	208164	9.68	8.16	1.52	5.98e-09	6.63e-08
chr11	62382850	62383050	8.02	6.5	1.52	0.000245	0.00093
chr11	71726519	71726719	8.12	6.62	1.49	9.27e-06	5.04e-05
chr11	117159985	117160185	8.72	7.25	1.47	1.32e-06	8.79e-06
chr11	64812001	64812201	12.56	11.09	1.46	1.64e-08	1.64e-07
chr11	8751944	8752144	8.86	7.41	1.45	6.6e-05	0.000293
chr11	67795587	67795787	9.27	7.83	1.44	2.02e-06	1.29e-05
chr11	3849129	3849329	8.89	7.46	1.43	1.85e-07	1.5e-06
chr11	57080048	57080248	7.83	6.44	1.4	0.000159	0.000633
chr11	118972353	118972553	8.81	7.42	1.39	2.38e-06	1.49e-05
chr11	6412950	6413150	9.33	7.95	1.38	8.48e-07	5.88e-06
chr11	71725049	71725249	10.16	8.78	1.38	1.62e-05	8.32e-05
chr11	72004366	72004566	10.61	9.26	1.35	1.36e-10	2.11e-09
chr11	72946730	72946930	7.59	6.24	1.35	0.000122	0.000503
chr11	72145274	72145474	8.26	6.91	1.35	0.000176	0.000694
chr11	47261048	47261248	9.12	7.79	1.33	1.19e-05	6.33e-05
chr11	62342217	62342417	9.15	7.82	1.33	2.12e-05	0.000106
chr11	62648392	62648592	10.4	9.17	1.24	6.9e-08	6.12e-07
chr11	532268	532468	9.91	8.69	1.22	1.73e-07	1.41e-06
chr11	65421790	65421990	9.88	8.67	1.21	1.4e-05	7.32e-05
chr11	216414	216614	10.02	8.81	1.21	2.13e-05	0.000107
chr11	9161105	9161305	9.49	8.3	1.19	4.75e-06	2.77e-05
chr11	8932989	8933189	10.15	8.96	1.19	0.000242	0.000919
chr11	47260456	47260656	10.31	9.16	1.15	1.09e-06	7.4e-06
chr11	46880043	46880243	8.46	7.31	1.15	0.000124	0.00051
chr11	67796089	67796289	10.59	9.44	1.14	0.000238	0.000905
chr11	119180404	119180604	10.92	9.79	1.13	1.43e-05	7.5e-05
chr11	76507160	76507360	9.91	8.79	1.12	0.00016	0.000637
chr11	66391724	66391924	10.81	9.7	1.11	8.77e-08	7.63e-07
chr11	65305857	65306057	8.99	7.9	1.09	8.85e-05	0.000378
chr11	118498807	118499007	9.63	8.55	1.08	4.2e-05	0.000196
chr11	46401554	46401754	11.05	10	1.05	1.76e-06	1.14e-05
chr11	111594629	111594829	10.39	9.45	0.94	6.01e-05	0.00027
chr11	2950431	2950631	9.57	8.69	0.88	0.000186	0.000729
chr11	47446671	47446871	11.46	10.62	0.85	1.9e-06	1.22e-05
chr11	214337	214537	9.93	9.11	0.82	0.000246	0.000933
chr11	33731653	33731853	11.74	12.73	-0.99	4.22e-05	0.000197
chr11	82693156	82693356	8.76	10.09	-1.32	0.000135	0.000548
chr11	47861191	47861391	6.94	8.29	-1.35	7.4e-05	0.000324
chr11	123596205	123596405	7.22	8.59	-1.37	1.58e-06	1.04e-05
chr11	10328430	10328630	7.72	9.09	-1.37	2.94e-05	0.000143
chr11	50227574	50227774	5.88	7.3	-1.42	0.00018	0.000709
chr11	122680644	122680844	6.24	7.7	-1.46	8.67e-05	0.000372
chr11	27679841	27680041	8.99	10.54	-1.55	1.97e-11	3.59e-10
chr11	86663388	86663588	5.4	6.95	-1.56	0.000203	0.00079
chr11	47491852	47492052	6.3	7.88	-1.59	2.54e-05	0.000125
chr11	123597257	123597457	6.45	8.07	-1.61	4.71e-07	3.48e-06
chr11	32997984	32998184	5.88	7.63	-1.75	0.000104	0.000435
chr11	124857728	124857928	5.03	6.78	-1.75	0.000114	0.00047
chr11	122940842	122941042	6.6	8.4	-1.8	0.000165	0.000657
chr11	9829588	9829788	6.71	8.55	-1.83	3.84e-08	3.57e-07
chr11	82997211	82997411	5.89	7.76	-1.87	0.000216	0.000834
chr11	17191040	17191240	5.3	7.19	-1.89	1.27e-05	6.7e-05
chr11	35641965	35642165	9.64	11.54	-1.9	1.47e-18	8.03e-17
chr11	86519269	86519469	9.52	11.49	-1.97	5.64e-26	7.02e-24
chr11	32956618	32956818	7.04	9.04	-2.01	1.7e-06	1.11e-05
chr11	33308647	33308847	4.31	6.32	-2.01	0.000103	0.000434
chr11	65266713	65266913	7.89	9.96	-2.08	1.23e-09	1.57e-08
chr11	96123750	96123950	5.66	7.74	-2.08	1.81e-05	9.22e-05
chr11	66407477	66407677	6.3	8.38	-2.08	3.93e-05	0.000185
chr11	85374948	85375148	9.96	12.05	-2.09	1.94e-07	1.56e-06
chr11	33308078	33308278	5.28	7.47	-2.19	5.89e-08	5.29e-07
chr11	93918414	93918614	4.24	6.46	-2.22	2.24e-05	0.000111
chr11	111656489	111656689	6.68	8.95	-2.27	2.21e-05	0.00011
chr11	32975501	32975701	5.63	7.92	-2.3	4.86e-06	2.82e-05
chr11	105880283	105880483	7.66	10.05	-2.39	3.62e-09	4.19e-08
chr11	33047144	33047344	3.69	6.1	-2.4	0.000151	0.000607
chr11	83500939	83501139	5.07	7.48	-2.41	8.61e-09	9.18e-08
chr11	6865420	6865620	5.92	8.43	-2.51	9.37e-09	9.91e-08
chr11	12958669	12958869	5.69	8.22	-2.53	4.95e-05	0.000227
chr11	37865154	37865354	4.74	7.28	-2.54	1.19e-07	1.01e-06
chr11	30352618	30352818	5.96	8.53	-2.57	9.16e-10	1.2e-08
chr11	67132877	67133077	6.38	8.98	-2.59	7.49e-14	2.1e-12
chr11	65267822	65268022	10.12	12.74	-2.62	2.63e-46	1.73e-43
chr11	108044246	108044446	4.46	7.08	-2.62	2.27e-09	2.76e-08
chr11	121178038	121178238	4.83	7.46	-2.63	6.52e-06	3.69e-05
chr11	110007676	110007876	5.78	8.45	-2.67	1.61e-06	1.05e-05
chr11	114278345	114278545	6.98	9.66	-2.68	2.5e-07	1.97e-06
chr11	12963976	12964176	5.89	8.61	-2.72	3.91e-06	2.32e-05
chr11	27520172	27520372	5.43	8.17	-2.74	2.4e-05	0.000119
chr11	77378013	77378213	7.5	10.31	-2.81	3.05e-24	3.06e-22
chr11	96125109	96125309	6.07	8.89	-2.83	1.94e-10	2.93e-09
chr11	110036070	110036270	5.27	8.11	-2.84	2.29e-06	1.44e-05
chr11	85347207	85347407	6.43	9.29	-2.87	6.91e-07	4.91e-06
chr11	841217	841417	5.01	7.89	-2.88	4.54e-09	5.15e-08
chr11	65191945	65192145	7.05	9.94	-2.89	5.4e-32	1.16e-29
chr11	95564191	95564391	5.78	8.68	-2.89	6.47e-07	4.63e-06
chr11	8709608	8709808	3.51	6.41	-2.89	1e-06	6.85e-06
chr11	105881341	105881541	5.66	8.57	-2.91	9.47e-07	6.5e-06
chr11	3733610	3733810	4.24	7.18	-2.94	2.2e-07	1.75e-06
chr11	108032046	108032246	4.07	7.05	-2.98	4.11e-05	0.000193
chr11	11977624	11977824	6.72	9.72	-3	8.67e-13	2.05e-11
chr11	11964087	11964287	7.33	10.36	-3.02	4.62e-23	4.12e-21
chr11	74208844	74209044	5.06	8.2	-3.13	6.79e-16	2.57e-14
chr11	27677672	27677872	3.73	6.9	-3.17	1.74e-09	2.16e-08
chr11	85342131	85342331	4.13	7.32	-3.18	7.21e-10	9.72e-09
chr11	85371416	85371616	5.25	8.53	-3.28	9.66e-12	1.88e-10
chr11	8710418	8710618	3.82	7.15	-3.33	2.18e-10	3.25e-09
chr11	107299821	107300021	3.19	6.58	-3.4	3.86e-06	2.3e-05
chr11	93430090	93430290	3.72	7.14	-3.41	1.43e-13	3.79e-12
chr11	17111138	17111338	2.51	6.01	-3.5	2.03e-07	1.63e-06
chr11	82880713	82880913	5.4	8.93	-3.54	3.42e-15	1.17e-13
chr11	6976957	6977157	2.84	6.4	-3.57	5.35e-05	0.000244
chr11	82876890	82877090	5.75	9.35	-3.6	1.05e-17	5.07e-16
chr11	82895727	82895927	2.97	6.59	-3.63	2.04e-09	2.5e-08
chr11	67925558	67925758	5.55	9.19	-3.64	1.24e-10	1.94e-09
chr11	94229911	94230111	5.79	9.46	-3.68	6.62e-12	1.33e-10
chr11	10874625	10874825	6.64	10.36	-3.73	1.87e-15	6.71e-14
chr11	82879603	82879803	5.57	9.3	-3.73	8.75e-12	1.71e-10
chr11	17527755	17527955	2.44	6.21	-3.77	2.54e-07	2e-06
chr11	60661906	60662106	2.19	5.97	-3.78	9.33e-05	0.000396
chr11	58892788	58892988	4.04	7.84	-3.8	4.62e-17	2.1e-15
chr11	102248260	102248460	2.29	6.13	-3.84	7.58e-06	4.23e-05
chr11	121962165	121962365	5.35	9.23	-3.88	3.03e-25	3.53e-23
chr11	93469139	93469339	5.45	9.36	-3.91	3.11e-16	1.25e-14
chr11	6977523	6977723	3.36	7.29	-3.93	1.5e-10	2.3e-09
chr11	86521164	86521364	2.99	6.96	-3.97	1.16e-09	1.48e-08
chr11	28352513	28352713	3.06	7.05	-3.99	1.3e-05	6.83e-05
chr11	10875194	10875394	5.85	10.04	-4.19	5.48e-25	6.1e-23
chr11	102221094	102221294	3.52	7.9	-4.38	9.28e-23	8.02e-21
chr11	3380337	3380537	3.88	8.61	-4.74	2.58e-38	8.26e-36
chr11	58894478	58894678	4.69	9.43	-4.74	4.45e-32	9.75e-30
chr11	67131931	67132131	2.76	7.59	-4.83	4.66e-24	4.58e-22
chr11	96117390	96117590	4.97	9.89	-4.92	1.76e-43	8.47e-41
chr11	8021739	8021939	2.15	7.18	-5.02	5.93e-16	2.27e-14
chr11	112024003	112024203	1.79	6.82	-5.03	5.16e-15	1.72e-13
chr11	93433102	93433302	1.38	6.41	-5.03	6.62e-13	1.58e-11
chr11	129106262	129106462	3.3	8.36	-5.06	1.44e-33	3.37e-31
chr11	65191117	65191317	2.15	7.21	-5.06	3.11e-18	1.6e-16
chr11	93471380	93471580	3.58	8.76	-5.18	2.85e-32	6.32e-30
chr11	93460491	93460691	3.85	9.1	-5.25	4.64e-50	5.16e-47
chr11	43362895	43363095	1.23	6.55	-5.31	2.5e-12	5.38e-11
chr11	107406285	107406485	0.86	6.21	-5.34	7.33e-10	9.85e-09
chr11	112022522	112022722	1.92	7.29	-5.37	1.69e-15	6.11e-14
chr11	47753959	47754159	0.4	5.92	-5.52	6.61e-10	8.97e-09
chr11	96116493	96116693	2.72	8.26	-5.54	3.1e-35	8.44e-33
chr11	3381285	3381485	2.41	8.18	-5.77	6.95e-05	0.000307
chr11	43361040	43361240	0.4	6.21	-5.81	3.85e-12	8.01e-11
chr11	107974993	107975193	1.21	7.41	-6.19	3.73e-21	2.69e-19
chr11	102195738	102195938	1.05	7.26	-6.21	2.44e-20	1.64e-18
chr11	43362332	43362532	1.21	8.69	-7.47	5.54e-38	1.63e-35
chr11	28057778	28057978	-0.81	7.71	-8.52	2e-24	2.06e-22
chr12	53298605	53298805	10.55	-0.27	10.82	1.65e-49	1.7e-46
chr12	132675636	132675836	6.51	2.05	4.46	2.26e-09	2.75e-08
chr12	51663096	51663296	6.76	2.31	4.44	1.35e-12	3.08e-11
chr12	54686080	54686280	8.32	4.3	4.03	8.87e-15	2.88e-13
chr12	57850136	57850336	10.45	6.9	3.56	9.22e-05	0.000392
chr12	53453379	53453579	9.33	5.8	3.53	2.02e-22	1.66e-20
chr12	94035197	94035397	8.96	5.46	3.5	4.39e-08	4.04e-07
chr12	51583999	51584199	5.48	1.98	3.5	0.000128	0.000521
chr12	6932605	6932805	6.82	3.65	3.17	1.58e-07	1.3e-06
chr12	6936235	6936435	8.59	5.52	3.07	4.78e-14	1.38e-12
chr12	10875611	10875811	5.91	3.08	2.83	0.000156	0.000624
chr12	123414315	123414515	5.81	3.07	2.74	8.95e-05	0.000382
chr12	50190613	50190813	6.86	4.16	2.7	2.55e-07	2e-06
chr12	54791442	54791642	9.2	6.59	2.61	9.09e-15	2.95e-13
chr12	113737197	113737397	8.07	5.51	2.56	5.16e-09	5.79e-08
chr12	122691708	122691908	6.93	4.4	2.53	1.68e-05	8.63e-05
chr12	54789470	54789670	11.43	8.95	2.48	1.38e-13	3.7e-12
chr12	132671489	132671689	7.82	5.36	2.46	4.27e-07	3.2e-06
chr12	50185487	50185687	8.31	5.87	2.44	1.24e-12	2.88e-11
chr12	6993020	6993220	6.21	3.85	2.37	9.67e-05	0.000409
chr12	132673828	132674028	8.13	5.82	2.31	5.54e-11	9.25e-10
chr12	58152609	58152809	10.45	8.15	2.3	3.34e-13	8.38e-12
chr12	49222077	49222277	7.34	5.07	2.27	5.82e-06	3.33e-05
chr12	50189392	50189592	10.28	8.06	2.22	4.1e-19	2.38e-17
chr12	49730458	49730658	7.99	5.81	2.18	1.42e-07	1.18e-06
chr12	117298896	117299096	7.03	4.86	2.17	3.29e-05	0.000158
chr12	56143868	56144068	7.28	5.14	2.14	9.03e-07	6.23e-06
chr12	49359559	49359759	7.45	5.33	2.12	1.5e-07	1.24e-06
chr12	131720662	131720862	9.49	7.43	2.06	8.11e-11	1.31e-09
chr12	49726444	49726644	9.07	7.03	2.04	3.32e-07	2.56e-06
chr12	113772327	113772527	7.29	5.26	2.03	2.11e-05	0.000106
chr12	49361749	49361949	6.71	4.68	2.03	2.53e-05	0.000124
chr12	109523712	109523912	7.15	5.13	2.02	3.14e-06	1.91e-05
chr12	109705377	109705577	7.09	5.08	2.01	1.84e-06	1.19e-05
chr12	2904199	2904399	7.94	5.95	1.98	4.89e-07	3.61e-06
chr12	56145159	56145359	9.66	7.7	1.96	9.27e-13	2.19e-11
chr12	56600197	56600397	10.92	8.97	1.95	8.26e-10	1.1e-08
chr12	6948716	6948916	8.96	7.03	1.93	1.65e-05	8.47e-05
chr12	56143305	56143505	9.97	8.07	1.9	2.74e-09	3.26e-08
chr12	3049936	3050136	8.69	6.81	1.87	2.74e-10	4.01e-09
chr12	53837129	53837329	10.06	8.22	1.84	9.3e-13	2.19e-11
chr12	6981474	6981674	11.08	9.24	1.84	2.44e-10	3.59e-09
chr12	122213577	122213777	8.23	6.4	1.83	1.05e-08	1.1e-07
chr12	49221504	49221704	10.17	8.34	1.82	5.28e-11	8.84e-10
chr12	122216511	122216711	8.75	6.94	1.82	5.94e-10	8.13e-09
chr12	48174037	48174237	7.69	5.88	1.81	0.00015	0.000604
chr12	131721886	131722086	7.49	5.69	1.8	1.96e-06	1.25e-05
chr12	124421494	124421694	8.96	7.19	1.78	4.83e-10	6.72e-09
chr12	58216995	58217195	11.28	9.51	1.77	7.14e-15	2.36e-13
chr12	123346421	123346621	7.62	5.85	1.77	2.45e-05	0.000121
chr12	48177217	48177417	9.81	8.11	1.71	2.17e-08	2.13e-07
chr12	123956822	123957022	9.63	7.97	1.66	3.17e-10	4.6e-09
chr12	57648522	57648722	8.61	6.99	1.63	1.12e-07	9.56e-07
chr12	125262360	125262560	11.05	9.45	1.6	2.57e-10	3.78e-09
chr12	56398371	56398571	10.2	8.61	1.6	6.98e-07	4.94e-06
chr12	49239400	49239600	9.48	7.9	1.58	1.29e-08	1.33e-07
chr12	6500198	6500398	12.2	10.64	1.57	6.42e-10	8.74e-09
chr12	49162168	49162368	9.34	7.78	1.55	7.58e-08	6.7e-07
chr12	51453272	51453472	7.69	6.14	1.55	7.68e-05	0.000335
chr12	132406413	132406613	9.3	7.76	1.54	1.89e-05	9.58e-05
chr12	56522062	56522262	8.06	6.53	1.53	2.45e-06	1.53e-05
chr12	2968200	2968400	10.9	9.38	1.52	6.88e-11	1.13e-09
chr12	57008919	57009119	7.56	6.06	1.5	3.56e-05	0.000169
chr12	52388043	52388243	8.42	6.93	1.48	0.00015	0.000602
chr12	58020076	58020276	7.3	5.84	1.46	0.00014	0.000565
chr12	113596397	113596597	10.97	9.53	1.44	8.88e-10	1.17e-08
chr12	6438350	6438550	8.23	6.79	1.44	3.87e-06	2.3e-05
chr12	56538231	56538431	8.75	7.31	1.44	1.38e-05	7.23e-05
chr12	51639575	51639775	9.17	7.75	1.42	6.18e-06	3.51e-05
chr12	1599679	1599879	10.02	8.62	1.4	1.11e-08	1.16e-07
chr12	6975287	6975487	8.91	7.52	1.39	1.82e-05	9.28e-05
chr12	56811310	56811510	9.21	7.84	1.37	7.68e-07	5.39e-06
chr12	122692733	122692933	9.33	7.99	1.34	0.00011	0.000457
chr12	121678101	121678301	9.2	7.88	1.32	6.44e-05	0.000287
chr12	123351912	123352112	9.86	8.64	1.22	4.76e-06	2.77e-05
chr12	131914099	131914299	7.9	6.68	1.22	0.000195	0.00076
chr12	53126955	53127155	9.76	8.55	1.21	1.67e-07	1.37e-06
chr12	57490213	57490413	10.29	9.09	1.2	1.78e-05	9.1e-05
chr12	133297470	133297670	11.51	10.35	1.16	1.24e-06	8.28e-06
chr12	10852071	10852271	10.69	9.53	1.16	1.77e-05	9.06e-05
chr12	121177178	121177378	9.02	7.88	1.13	0.000127	0.000518
chr12	56295590	56295790	10.77	9.67	1.1	1.44e-07	1.19e-06
chr12	63042076	63042276	8.55	7.46	1.1	0.00013	0.00053
chr12	54575720	54575920	10.35	9.29	1.06	7.3e-07	5.15e-06
chr12	51318801	51319001	9.36	8.3	1.06	3.05e-05	0.000147
chr12	49223818	49224018	12.35	11.31	1.04	1.11e-07	9.49e-07
chr12	92537881	92538081	11.55	10.57	0.98	4.13e-06	2.43e-05
chr12	108954696	108954896	9.35	8.38	0.98	0.000115	0.000477
chr12	120878288	120878488	11.6	10.63	0.97	1.7e-05	8.75e-05
chr12	122626917	122627117	9.15	8.2	0.96	0.000153	0.000612
chr12	2983170	2983370	10.65	9.81	0.84	2.33e-05	0.000116
chr12	13061182	13061382	9.55	10.52	-0.98	1.45e-05	7.55e-05
chr12	133306396	133306596	11.25	12.29	-1.04	5.72e-07	4.15e-06
chr12	8073753	8073953	8.46	9.52	-1.06	0.0002	0.000776
chr12	11324613	11324813	10.49	11.56	-1.07	5.78e-06	3.3e-05
chr12	52564991	52565191	11.11	12.29	-1.17	1.6e-07	1.31e-06
chr12	31604994	31605194	9.72	10.96	-1.24	1.38e-08	1.41e-07
chr12	27950823	27951023	7.66	9.05	-1.39	1.11e-07	9.43e-07
chr12	120882436	120882636	9.32	10.77	-1.46	6.22e-05	0.000279
chr12	59266309	59266509	7.81	9.28	-1.47	0.000171	0.000676
chr12	64536170	64536370	7.01	8.52	-1.51	1.16e-05	6.17e-05
chr12	32899993	32900193	8.19	9.71	-1.52	8.92e-06	4.87e-05
chr12	52637160	52637360	6.46	8.01	-1.55	2.78e-05	0.000135
chr12	53937019	53937219	6.72	8.29	-1.56	0.000258	0.000972
chr12	133331336	133331536	10.56	12.22	-1.66	5.54e-14	1.58e-12
chr12	31540347	31540547	6.49	8.19	-1.7	9.19e-05	0.000391
chr12	14577619	14577819	5.29	7	-1.71	3.12e-05	0.00015
chr12	133314950	133315150	5.3	7.05	-1.74	9.83e-05	0.000415
chr12	7268370	7268570	6	7.73	-1.74	0.000216	0.000832
chr12	93968518	93968718	8.86	10.68	-1.82	2.37e-07	1.88e-06
chr12	26098779	26098979	6.01	7.93	-1.91	1.21e-07	1.01e-06
chr12	122958416	122958616	7.61	9.52	-1.91	7.81e-06	4.33e-05
chr12	133307839	133308039	5.35	7.25	-1.91	4.4e-05	0.000204
chr12	13065433	13065633	7.62	9.57	-1.96	1.55e-10	2.37e-09
chr12	133682557	133682757	5.93	7.91	-1.98	2.2e-07	1.75e-06
chr12	76741343	76741543	6.48	8.53	-2.06	8.74e-06	4.79e-05
chr12	30881644	30881844	6.16	8.23	-2.07	5.76e-05	0.00026
chr12	13070631	13070831	6.26	8.37	-2.1	3.02e-09	3.57e-08
chr12	66517595	66517795	8.75	10.91	-2.16	1.38e-12	3.14e-11
chr12	68720429	68720629	5.51	7.68	-2.17	1.79e-07	1.46e-06
chr12	72056846	72057046	6.49	8.69	-2.2	3.55e-07	2.71e-06
chr12	7262987	7263187	5.08	7.28	-2.2	2.44e-06	1.52e-05
chr12	72003527	72003727	4.23	6.43	-2.2	0.000231	0.000882
chr12	26107860	26108060	6.03	8.24	-2.22	8.66e-10	1.15e-08
chr12	32735001	32735201	5.11	7.32	-2.22	3.77e-08	3.52e-07
chr12	133308545	133308745	8.49	10.73	-2.24	2e-07	1.61e-06
chr12	42481532	42481732	5.45	7.7	-2.25	6.39e-09	7.04e-08
chr12	45567518	45567718	3.83	6.2	-2.37	2.13e-05	0.000106
chr12	6954143	6954343	5.47	7.86	-2.39	0.000179	0.000704
chr12	27475328	27475528	5.55	7.96	-2.41	3.32e-07	2.56e-06
chr12	133732762	133732962	4.09	6.5	-2.41	3.27e-05	0.000157
chr12	76424670	76424870	3.77	6.22	-2.45	0.000155	0.00062
chr12	42481163	42481363	4.35	6.8	-2.46	2.2e-05	0.00011
chr12	32481080	32481280	3.8	6.28	-2.48	9.59e-05	0.000406
chr12	112467242	112467442	6.71	9.2	-2.49	2.15e-05	0.000107
chr12	123687340	123687540	4.12	6.62	-2.5	3.26e-05	0.000157
chr12	122825618	122825818	8.3	10.81	-2.51	3.26e-12	6.82e-11
chr12	50869538	50869738	8.49	11	-2.51	1.38e-08	1.41e-07
chr12	133683136	133683336	5.33	7.85	-2.52	4.09e-05	0.000192
chr12	100732499	100732699	5.99	8.53	-2.53	7.84e-10	1.05e-08
chr12	31769095	31769295	3.71	6.24	-2.53	9.15e-06	4.98e-05
chr12	32134233	32134433	4.21	6.79	-2.58	2e-06	1.28e-05
chr12	44124306	44124506	3.77	6.36	-2.59	8.71e-06	4.77e-05
chr12	51213624	51213824	7.64	10.29	-2.64	2.92e-15	1e-13
chr12	3950687	3950887	4.65	7.29	-2.64	6.88e-07	4.89e-06
chr12	123706074	123706274	4.27	6.91	-2.64	2.47e-06	1.53e-05
chr12	111067579	111067779	5.71	8.38	-2.67	3.37e-16	1.35e-14
chr12	122757352	122757552	6.31	8.97	-2.67	8.18e-08	7.17e-07
chr12	90049492	90049692	5.68	8.37	-2.69	1.18e-06	7.95e-06
chr12	26218023	26218223	8.55	11.3	-2.76	1.64e-16	6.83e-15
chr12	72050716	72050916	6.88	9.64	-2.76	3.78e-16	1.5e-14
chr12	88890634	88890834	5.26	8.06	-2.79	3.45e-06	2.07e-05
chr12	8929325	8929525	6.81	9.63	-2.82	2.8e-21	2.05e-19
chr12	122862236	122862436	5.96	8.77	-2.82	6.15e-09	6.8e-08
chr12	50616036	50616236	7.08	9.91	-2.83	5.25e-09	5.89e-08
chr12	63007754	63007954	4.29	7.14	-2.85	1.98e-08	1.96e-07
chr12	26221717	26221917	6.92	9.78	-2.86	2.06e-11	3.74e-10
chr12	89984473	89984673	7.12	10	-2.87	3.62e-10	5.19e-09
chr12	50570817	50571017	7.46	10.37	-2.9	2.07e-13	5.37e-12
chr12	107372152	107372352	4.76	7.79	-3.03	3.06e-07	2.37e-06
chr12	95867892	95868092	4.35	7.44	-3.09	7.29e-10	9.81e-09
chr12	46315739	46315939	5.59	8.71	-3.12	4.84e-18	2.43e-16
chr12	7995989	7996189	3.07	6.21	-3.14	1.45e-06	9.58e-06
chr12	8124675	8124875	3.07	6.21	-3.14	1.45e-06	9.58e-06
chr12	69968491	69968691	6.61	9.78	-3.18	6.87e-12	1.37e-10
chr12	14976381	14976581	4.43	7.62	-3.19	4e-11	6.81e-10
chr12	133635659	133635859	4.03	7.3	-3.27	2.37e-10	3.51e-09
chr12	133500109	133500309	3.57	6.84	-3.27	5.98e-10	8.19e-09
chr12	52645739	52645939	5.53	8.85	-3.31	2.1e-16	8.65e-15
chr12	46320261	46320461	5.52	8.83	-3.32	5.96e-11	9.89e-10
chr12	13028108	13028308	4.49	7.86	-3.37	1.25e-11	2.39e-10
chr12	133586751	133586951	4.58	8.05	-3.46	3.9e-20	2.54e-18
chr12	72025776	72025976	3.51	6.98	-3.47	1.57e-12	3.52e-11
chr12	88589245	88589445	5.8	9.29	-3.49	2.32e-24	2.37e-22
chr12	100452048	100452248	2.82	6.48	-3.66	0.000123	0.000505
chr12	32137457	32137657	2.74	6.42	-3.68	1.08e-08	1.13e-07
chr12	133733349	133733549	2.72	6.39	-3.68	0.000112	0.000464
chr12	46321542	46321742	4.4	8.18	-3.78	3.21e-15	1.1e-13
chr12	133588002	133588202	5.37	9.22	-3.85	1.75e-21	1.32e-19
chr12	62798066	62798266	4.82	8.83	-4.01	1.13e-10	1.78e-09
chr12	26224875	26225075	4.13	8.16	-4.03	2.76e-12	5.85e-11
chr12	32135703	32135903	2.66	6.71	-4.04	8.49e-12	1.66e-10
chr12	75893552	75893752	3.34	7.41	-4.06	7.93e-18	3.88e-16
chr12	27117685	27117885	2.34	6.42	-4.08	4.54e-06	2.65e-05
chr12	69804443	69804643	3.74	7.85	-4.11	9.51e-09	1e-07
chr12	132221452	132221652	2.34	6.52	-4.17	3.34e-06	2.02e-05
chr12	32135022	32135222	2.35	6.59	-4.24	7.32e-10	9.84e-09
chr12	76423670	76423870	3.67	7.97	-4.3	1.4e-12	3.19e-11
chr12	29493772	29493972	3.46	7.82	-4.36	2.1e-20	1.42e-18
chr12	46583817	46584017	2.05	6.51	-4.46	1.41e-08	1.43e-07
chr12	122808566	122808766	0.86	5.44	-4.58	3.36e-06	2.03e-05
chr12	32138537	32138737	3.2	7.87	-4.68	6.35e-24	6.15e-22
chr12	133634887	133635087	1.76	6.52	-4.76	3.82e-10	5.44e-09
chr12	10312024	10312224	6	10.84	-4.84	2.58e-26	3.3e-24
chr12	133633823	133634023	1.1	6.19	-5.09	4.24e-11	7.19e-10
chr12	133779981	133780181	2.03	7.15	-5.12	1.36e-10	2.11e-09
chr12	133503267	133503467	1.38	6.53	-5.15	6.05e-14	1.71e-12
chr12	105560743	105560943	1.5	6.67	-5.17	7.72e-12	1.52e-10
chr12	30863147	30863347	0.65	6.11	-5.46	8.86e-11	1.43e-09
chr12	13102895	13103095	1.21	6.88	-5.66	2.58e-15	8.97e-14
chr12	122806925	122807125	0.97	6.77	-5.8	2.9e-16	1.17e-14
chr12	48448739	48448939	0.86	6.77	-5.91	1.4e-15	5.09e-14
chr12	46368393	46368593	0.4	6.31	-5.91	2.01e-12	4.38e-11
chr12	115367447	115367647	3.57	9.93	-6.37	5.01e-71	1.21e-67
chr12	132217736	132217936	0.4	6.8	-6.4	9.62e-15	3.09e-13
chr12	133780721	133780921	1.34	7.84	-6.51	1.12e-29	1.97e-27
chr12	102527786	102527986	-0.81	5.96	-6.77	2.36e-11	4.23e-10
chr12	48453415	48453615	-0.81	5.99	-6.8	2.52e-11	4.48e-10
chr12	115371137	115371337	-0.81	6.54	-7.35	2.28e-15	8.01e-14
chr12	44148327	44148527	-0.81	6.9	-7.71	4.31e-18	2.18e-16
chr12	48452265	48452465	-0.81	6.93	-7.74	1.01e-17	4.86e-16
chr13	113803766	113803966	7.28	4.42	2.85	4.96e-11	8.35e-10
chr13	99849794	99849994	6.24	4.22	2.02	0.000227	0.000869
chr13	23270742	23270942	11.24	9.25	2	1.96e-21	1.47e-19
chr13	51855255	51855455	7.27	5.38	1.88	4.75e-06	2.77e-05
chr13	114165258	114165458	6.94	5.32	1.63	0.000112	0.000465
chr13	113804451	113804651	7.01	5.39	1.61	0.000261	0.000983
chr13	52508772	52508972	8.05	6.49	1.57	7.05e-05	0.000311
chr13	20134069	20134269	8.13	6.76	1.36	3.35e-05	0.00016
chr13	21835604	21835804	8.13	6.76	1.36	3.35e-05	0.00016
chr13	21714939	21715139	9.56	8.31	1.25	1.11e-05	5.92e-05
chr13	44545447	44545647	10.55	9.42	1.13	2.87e-08	2.73e-07
chr13	45911250	45911450	12.37	13.5	-1.13	1.46e-05	7.59e-05
chr13	115091073	115091273	8.39	9.58	-1.18	3.22e-06	1.95e-05
chr13	21557582	21557782	8.24	9.47	-1.24	0.000168	0.000665
chr13	21549110	21549310	7.24	8.54	-1.3	5.74e-05	0.000259
chr13	21742174	21742374	6.51	7.81	-1.3	0.000259	0.000977
chr13	21619986	21620186	7.99	9.37	-1.38	3.56e-06	2.13e-05
chr13	41507572	41507772	7.18	8.63	-1.45	0.000149	0.0006
chr13	24877992	24878192	7.29	8.86	-1.57	0.000238	0.000905
chr13	52589991	52590191	5.57	7.18	-1.6	0.000138	0.000558
chr13	33679555	33679755	6.23	7.88	-1.66	4.24e-06	2.49e-05
chr13	46559648	46559848	8.39	10.21	-1.82	1.32e-07	1.1e-06
chr13	23929568	23929768	8.17	10.02	-1.85	5.33e-08	4.83e-07
chr13	31037691	31037891	9.17	11.04	-1.87	1.47e-05	7.64e-05
chr13	28014150	28014350	5.86	7.75	-1.89	4.51e-07	3.35e-06
chr13	100617604	100617804	7.17	9.14	-1.97	1.09e-08	1.14e-07
chr13	114059346	114059546	4.51	6.49	-1.98	9.54e-05	0.000404
chr13	42142073	42142273	4.58	6.74	-2.16	3e-05	0.000145
chr13	50050723	50050923	4.05	6.27	-2.22	0.000256	0.000969
chr13	23915463	23915663	4.57	6.8	-2.23	2.81e-06	1.73e-05
chr13	42644761	42644961	5.35	7.64	-2.29	4.71e-09	5.32e-08
chr13	51943247	51943447	4.35	6.63	-2.29	0.000126	0.000514
chr13	97928337	97928537	6.91	9.25	-2.34	3.28e-15	1.12e-13
chr13	32057524	32057724	4.77	7.17	-2.39	1.69e-06	1.1e-05
chr13	73333825	73334025	4.16	6.59	-2.43	2.38e-05	0.000118
chr13	107196291	107196491	8.52	11.04	-2.52	8.24e-11	1.33e-09
chr13	20567600	20567800	4.28	6.82	-2.55	2.44e-06	1.52e-05
chr13	32907136	32907336	3.92	6.51	-2.59	0.000181	0.000711
chr13	108882316	108882516	7.39	10.06	-2.67	2.84e-16	1.16e-14
chr13	52598756	52598956	5.16	7.85	-2.69	1.29e-08	1.33e-07
chr13	53035632	53035832	7.11	9.82	-2.71	1.21e-15	4.44e-14
chr13	33344328	33344528	4.1	6.91	-2.81	1.29e-07	1.08e-06
chr13	49781287	49781487	7.02	9.9	-2.88	1.62e-11	3.01e-10
chr13	107211761	107211961	6.23	9.21	-2.98	1.63e-13	4.31e-12
chr13	114060746	114060946	4.19	7.21	-3.03	3.66e-08	3.43e-07
chr13	113841567	113841767	7.67	10.73	-3.05	1.26e-44	7.02e-42
chr13	42877450	42877650	3.94	7.09	-3.15	5.53e-11	9.23e-10
chr13	103424853	103425053	2.96	6.15	-3.19	7.04e-07	4.98e-06
chr13	113832288	113832488	8.35	11.57	-3.22	5.46e-24	5.32e-22
chr13	20660056	20660256	3.07	6.33	-3.26	8.53e-06	4.69e-05
chr13	32972485	32972685	4.01	7.37	-3.36	1.02e-14	3.28e-13
chr13	23913540	23913740	3.13	6.51	-3.38	3.79e-09	4.37e-08
chr13	73320940	73321140	5.06	8.48	-3.42	9.84e-19	5.51e-17
chr13	77595682	77595882	2.18	5.64	-3.46	2.21e-05	0.00011
chr13	25487017	25487217	3.17	6.75	-3.57	2.28e-06	1.44e-05
chr13	42877038	42877238	2.33	6.1	-3.77	1.14e-06	7.68e-06
chr13	26788343	26788543	5.05	8.91	-3.86	2.02e-21	1.51e-19
chr13	77581444	77581644	6.71	10.65	-3.94	9.16e-15	2.96e-13
chr13	108863105	108863305	3.73	7.69	-3.97	2.83e-11	4.94e-10
chr13	32911159	32911359	2.48	6.45	-3.98	6.66e-11	1.09e-09
chr13	61102759	61102959	2.15	6.24	-4.09	9.38e-09	9.91e-08
chr13	79190731	79190931	5.38	9.48	-4.1	1.9e-18	1.01e-16
chr13	41834692	41834892	1.62	5.72	-4.1	1.57e-05	8.13e-05
chr13	108862049	108862249	2.84	6.99	-4.15	3.41e-14	1.01e-12
chr13	73329322	73329522	3.24	7.55	-4.32	4.34e-13	1.07e-11
chr13	103424180	103424380	2.41	6.94	-4.53	3.21e-08	3.03e-07
chr13	23904342	23904542	2.75	7.79	-5.04	1.16e-24	1.25e-22
chr13	31232691	31232891	-0.29	6.27	-6.56	4.76e-13	1.16e-11
chr14	94512201	94512401	6	1.31	4.69	1.01e-08	1.06e-07
chr14	24610432	24610632	5.38	0.87	4.51	6.99e-06	3.92e-05
chr14	75409126	75409326	6.22	2.35	3.87	7.83e-06	4.34e-05
chr14	94513241	94513441	6.17	3	3.17	0.000199	0.000775
chr14	96708440	96708640	6.21	3.08	3.14	2.27e-06	1.43e-05
chr14	96707722	96707922	5.99	2.93	3.06	7.95e-06	4.4e-05
chr14	21542472	21542672	9.3	6.25	3.04	1.23e-22	1.03e-20
chr14	75408663	75408863	6.82	3.84	2.98	8.1e-05	0.000352
chr14	104642211	104642411	8.77	5.81	2.96	1.69e-12	3.78e-11
chr14	103691187	103691387	6.96	4.06	2.89	5.43e-05	0.000247
chr14	73490863	73491063	8.39	5.79	2.6	5.93e-13	1.43e-11
chr14	74269734	74269934	8.24	5.66	2.58	1.02e-07	8.74e-07
chr14	23468008	23468208	8.18	5.76	2.42	6.51e-07	4.66e-06
chr14	23344829	23345029	9.21	7.01	2.19	1.95e-12	4.26e-11
chr14	76425192	76425392	6.83	4.7	2.12	1.11e-05	5.96e-05
chr14	76113311	76113511	7.1	4.98	2.12	2.49e-05	0.000123
chr14	77893428	77893628	8.64	6.54	2.1	1.18e-07	9.98e-07
chr14	24901527	24901727	6.48	4.42	2.06	0.000171	0.000675
chr14	104646253	104646453	9.25	7.21	2.03	6.05e-08	5.42e-07
chr14	103592650	103592850	9.08	7.09	1.99	2.89e-11	5.03e-10
chr14	105410034	105410234	7.28	5.32	1.95	5.23e-06	3.01e-05
chr14	24664959	24665159	7.07	5.12	1.95	0.000164	0.000654
chr14	105418274	105418474	7.24	5.3	1.93	0.000153	0.000614
chr14	77723201	77723401	7.27	5.39	1.88	4.36e-05	0.000203
chr14	102452190	102452390	7.95	6.14	1.81	9.02e-08	7.83e-07
chr14	23744959	23745159	8.26	6.44	1.81	3.47e-06	2.08e-05
chr14	23746079	23746279	7.84	6.05	1.8	1.99e-06	1.27e-05
chr14	102415185	102415385	6.94	5.22	1.73	0.000122	0.000502
chr14	77494050	77494250	7.91	6.23	1.69	8.36e-07	5.82e-06
chr14	23540555	23540755	7.25	5.57	1.68	6.65e-05	0.000295
chr14	105417389	105417589	6.95	5.27	1.68	0.000173	0.000683
chr14	102973169	102973369	9.38	7.71	1.67	1.85e-09	2.28e-08
chr14	77255373	77255573	8.49	6.83	1.66	1.05e-07	8.95e-07
chr14	103410394	103410594	7.41	5.77	1.64	1.31e-05	6.88e-05
chr14	23456454	23456654	9.71	8.08	1.63	1.87e-11	3.43e-10
chr14	23079943	23080143	8.16	6.54	1.62	8.42e-07	5.85e-06
chr14	75128924	75129124	7.21	5.58	1.62	3.27e-05	0.000157
chr14	105416036	105416236	7.28	5.69	1.6	0.000108	0.000448
chr14	77924393	77924593	8.58	6.99	1.59	5.22e-06	3.01e-05
chr14	103601881	103602081	9.24	7.68	1.56	3.56e-07	2.72e-06
chr14	23397702	23397902	8.51	7	1.52	1.5e-05	7.8e-05
chr14	105861103	105861303	9.19	7.7	1.49	6.78e-08	6.03e-07
chr14	34394481	34394681	7.97	6.51	1.47	1.48e-05	7.71e-05
chr14	24572958	24573158	11.2	9.75	1.44	6.66e-06	3.76e-05
chr14	105406674	105406874	8.02	6.62	1.4	4.07e-05	0.000191
chr14	75936270	75936470	11.5	10.13	1.38	3.42e-08	3.22e-07
chr14	24649484	24649684	8.91	7.53	1.38	2.87e-07	2.23e-06
chr14	66480482	66480682	13.11	11.8	1.31	1.38e-13	3.7e-12
chr14	105405608	105405808	8	6.7	1.31	5.84e-05	0.000263
chr14	105420357	105420557	10.09	8.85	1.24	0.00024	0.000913
chr14	105965358	105965558	9.58	8.4	1.18	0.000161	0.000644
chr14	105404345	105404545	8.66	7.49	1.17	8.78e-05	0.000376
chr14	105405039	105405239	9.15	8.02	1.14	5.44e-05	0.000247
chr14	23240722	23240922	10.72	9.69	1.04	1.17e-05	6.21e-05
chr14	100757781	100757981	12.84	11.86	0.98	1.13e-05	6.02e-05
chr14	50088907	50089107	10.29	11.55	-1.26	6.8e-05	0.000301
chr14	61442461	61442661	7.35	8.63	-1.28	2.35e-05	0.000116
chr14	105187907	105188107	6.39	7.75	-1.35	0.000234	0.000892
chr14	78184365	78184565	6.33	7.78	-1.45	0.000141	0.000571
chr14	35871002	35871202	6.8	8.33	-1.53	7.59e-06	4.23e-05
chr14	105147530	105147730	6.6	8.13	-1.53	0.000206	0.000799
chr14	76620849	76621049	7.19	8.85	-1.66	0.000163	0.00065
chr14	67745994	67746194	7.63	9.39	-1.76	0.000246	0.000934
chr14	35182593	35182793	6.01	7.82	-1.81	6.02e-05	0.00027
chr14	51410387	51410587	5.47	7.3	-1.83	3.26e-06	1.97e-05
chr14	61446256	61446456	7.95	9.85	-1.9	6.7e-16	2.55e-14
chr14	50067237	50067437	7.28	9.2	-1.92	8.34e-06	4.6e-05
chr14	57741047	57741247	6.84	8.84	-2	4.75e-07	3.51e-06
chr14	59930145	59930345	5.42	7.45	-2.03	4.16e-07	3.13e-06
chr14	95562487	95562687	5.05	7.17	-2.12	5.13e-05	0.000235
chr14	55169041	55169241	7.4	9.7	-2.3	7.21e-12	1.44e-10
chr14	24053017	24053217	6.31	8.65	-2.34	4.89e-13	1.19e-11
chr14	31364404	31364604	5.59	7.98	-2.39	6.45e-07	4.62e-06
chr14	64518735	64518935	3.72	6.17	-2.45	0.000126	0.000515
chr14	45603497	45603697	5.26	7.73	-2.47	4.43e-09	5.02e-08
chr14	62207640	62207840	6.07	8.61	-2.54	1.92e-06	1.23e-05
chr14	55256571	55256771	4.23	6.79	-2.56	1.37e-07	1.14e-06
chr14	102548548	102548748	6.53	9.13	-2.6	2.27e-08	2.2e-07
chr14	51721036	51721236	5.09	7.69	-2.6	0.000122	0.000503
chr14	19694618	19694818	4.57	7.3	-2.74	2.22e-09	2.7e-08
chr14	50074439	50074639	7.31	10.06	-2.75	7.41e-18	3.65e-16
chr14	19880564	19880764	4.55	7.31	-2.76	1.33e-09	1.68e-08
chr14	19691371	19691571	4.77	7.61	-2.84	0.000148	0.000595
chr14	19883811	19884011	4.77	7.61	-2.84	0.000153	0.000614
chr14	95569809	95570009	4.63	7.48	-2.85	2.47e-06	1.53e-05
chr14	76062171	76062371	6.84	9.73	-2.88	2.53e-19	1.49e-17
chr14	32741089	32741289	6.4	9.37	-2.97	3.6e-11	6.2e-10
chr14	80678287	80678487	4.02	6.99	-2.97	1.94e-06	1.25e-05
chr14	21852633	21852833	3.71	6.69	-2.98	1.38e-08	1.4e-07
chr14	55510171	55510371	6.68	9.73	-3.05	3.02e-17	1.41e-15
chr14	32560140	32560340	6.13	9.2	-3.07	3.1e-24	3.09e-22
chr14	80668623	80668823	4.66	7.72	-3.07	6.29e-12	1.27e-10
chr14	57675170	57675370	3.92	7.11	-3.18	3.34e-05	0.00016
chr14	92469813	92470013	3.82	7.03	-3.22	3.28e-11	5.68e-10
chr14	64065717	64065917	6.77	10.04	-3.27	5.43e-11	9.08e-10
chr14	64519550	64519750	4	7.34	-3.33	3.65e-06	2.18e-05
chr14	88419769	88419969	3.87	7.2	-3.33	7.21e-06	4.04e-05
chr14	56078896	56079096	6.52	9.96	-3.44	1.72e-38	5.78e-36
chr14	39650906	39651106	6.89	10.35	-3.46	2.12e-14	6.47e-13
chr14	32623946	32624146	4.5	7.97	-3.47	3.11e-20	2.06e-18
chr14	64988224	64988424	4.07	7.56	-3.49	3.07e-17	1.43e-15
chr14	88420089	88420289	3.45	6.97	-3.52	6.43e-10	8.74e-09
chr14	58733603	58733803	4.77	8.38	-3.61	8.44e-15	2.75e-13
chr14	32561688	32561888	2.63	6.37	-3.73	1.72e-06	1.12e-05
chr14	32562190	32562390	2.24	5.97	-3.74	3.09e-06	1.88e-05
chr14	100939167	100939367	3.12	6.99	-3.87	5.34e-06	3.07e-05
chr14	31085599	31085799	3.86	7.75	-3.89	7.42e-09	8.05e-08
chr14	45711392	45711592	3.52	7.45	-3.93	7.52e-18	3.69e-16
chr14	92480623	92480823	2.72	6.65	-3.93	1.82e-05	9.28e-05
chr14	96848572	96848772	2.72	6.86	-4.13	7.39e-11	1.21e-09
chr14	19912896	19913096	2.63	6.83	-4.19	1.28e-08	1.32e-07
chr14	19662264	19662464	2.63	6.84	-4.21	8.87e-09	9.4e-08
chr14	32562979	32563179	4.18	8.46	-4.28	1.87e-25	2.25e-23
chr14	74531590	74531790	2.1	6.69	-4.6	9.64e-13	2.26e-11
chr14	45716116	45716316	2.66	7.34	-4.69	1.37e-08	1.4e-07
chr14	19912256	19912456	1.21	6.16	-4.94	3.54e-09	4.12e-08
chr14	19662904	19663104	1.21	6.27	-5.05	8e-10	1.07e-08
chr14	45693509	45693709	2	7.52	-5.52	1.99e-24	2.06e-22
chr14	45658073	45658273	-0.29	5.98	-6.27	2.22e-11	3.99e-10
chr15	72491753	72491953	10.34	-0.27	10.62	1.35e-45	8.14e-43
chr15	41812714	41812914	6.32	2.41	3.91	1.12e-05	5.97e-05
chr15	93588328	93588528	6.76	2.87	3.89	1.59e-08	1.6e-07
chr15	72453997	72454197	7.3	3.74	3.56	3.51e-09	4.09e-08
chr15	41247931	41248131	10.71	7.22	3.49	4.83e-16	1.88e-14
chr15	76551325	76551525	7.11	3.82	3.29	2.01e-10	3.03e-09
chr15	40627398	40627598	6.72	3.91	2.8	4.87e-08	4.45e-07
chr15	75949569	75949769	8.39	5.59	2.79	2.29e-09	2.77e-08
chr15	90772511	90772711	10.19	7.46	2.73	1.75e-18	9.44e-17
chr15	75012552	75012752	6.13	3.42	2.71	4.22e-05	0.000197
chr15	81605174	81605374	6.01	3.31	2.7	4.24e-05	0.000198
chr15	64200233	64200433	6.7	4.02	2.68	1.2e-06	8.05e-06
chr15	75967583	75967783	6.03	3.42	2.61	3.49e-05	0.000166
chr15	41829230	41829430	7.01	4.53	2.48	8.89e-06	4.86e-05
chr15	32607121	32607321	6.26	3.89	2.37	0.000218	0.00084
chr15	74751076	74751276	8.4	6.09	2.31	1.33e-06	8.82e-06
chr15	71124430	71124630	10.76	8.45	2.3	2.05e-10	3.08e-09
chr15	41870206	41870406	8.84	6.7	2.14	2.71e-09	3.23e-08
chr15	74032433	74032633	8.01	6.02	1.98	1.77e-05	9.04e-05
chr15	75941168	75941368	9.77	7.84	1.93	8.45e-08	7.39e-07
chr15	64995229	64995429	10.08	8.16	1.92	3.57e-11	6.14e-10
chr15	75950418	75950618	8.13	6.23	1.9	6.08e-07	4.38e-06
chr15	75942598	75942798	8.98	7.11	1.86	5.72e-09	6.37e-08
chr15	69387231	69387431	6.62	4.78	1.84	0.000137	0.000556
chr15	30337526	30337726	9.82	8.09	1.74	2.81e-11	4.92e-10
chr15	73595036	73595236	9.93	8.28	1.65	1.03e-07	8.82e-07
chr15	65157333	65157533	9.87	8.27	1.6	5.78e-09	6.43e-08
chr15	75094847	75095047	10.03	8.52	1.51	4.04e-09	4.63e-08
chr15	91478716	91478916	7.82	6.32	1.5	5.56e-05	0.000252
chr15	91186061	91186261	11.03	9.54	1.49	1.06e-12	2.48e-11
chr15	91425020	91425220	11.5	10.01	1.49	3.43e-06	2.06e-05
chr15	42451125	42451325	8.57	7.11	1.46	1.55e-06	1.02e-05
chr15	45023818	45024018	10.61	9.2	1.42	5.68e-11	9.44e-10
chr15	43476854	43477054	7.94	6.59	1.36	0.000191	0.000748
chr15	31665514	31665714	10.62	9.29	1.33	5.67e-07	4.12e-06
chr15	90378496	90378696	10.57	9.24	1.32	1.15e-10	1.81e-09
chr15	42192685	42192885	10.69	9.38	1.3	6.57e-06	3.72e-05
chr15	42452724	42452924	9.71	8.52	1.19	1.38e-06	9.14e-06
chr15	64966442	64966642	9.08	7.89	1.19	7.8e-05	0.00034
chr15	41165026	41165226	11.68	10.54	1.14	1.03e-06	7.04e-06
chr15	75663848	75664048	10.21	9.07	1.14	5.46e-06	3.13e-05
chr15	64791824	64792024	9.8	8.77	1.03	2.75e-05	0.000134
chr15	31664605	31664805	10.25	9.23	1.02	1.05e-06	7.15e-06
chr15	40751269	40751469	10.87	9.86	1.01	9.41e-05	0.000399
chr15	84868142	84868342	10.91	9.94	0.97	7.68e-06	4.27e-05
chr15	85747219	85747419	10.91	9.94	0.97	7.68e-06	4.27e-05
chr15	44085114	44085314	11.3	10.34	0.96	2.77e-06	1.71e-05
chr15	40712222	40712422	10.53	9.59	0.94	7.07e-06	3.96e-05
chr15	82764157	82764357	10.91	10.02	0.88	0.000122	0.000502
chr15	83140743	83140943	10.91	10.02	0.88	0.000122	0.000502
chr15	82765341	82765541	11.81	10.96	0.85	0.000219	0.000843
chr15	83141925	83142125	11.81	10.96	0.85	0.000219	0.000843
chr15	85748424	85748624	11.97	11.12	0.85	0.00022	0.000846
chr15	82974335	82974535	11.81	10.96	0.85	0.000223	0.000856
chr15	84869347	84869547	11.98	11.14	0.84	0.000239	0.000909
chr15	64448056	64448256	12.87	12.12	0.75	9.27e-05	0.000394
chr15	43621364	43621564	9.1	10.07	-0.97	6.15e-06	3.49e-05
chr15	40685932	40686132	10.05	11.15	-1.1	4.52e-05	0.000209
chr15	93441026	93441226	9.74	10.94	-1.2	1.61e-06	1.05e-05
chr15	50647768	50647968	6.67	8.17	-1.49	2.03e-06	1.29e-05
chr15	49170986	49171186	10.96	12.67	-1.72	1.35e-09	1.7e-08
chr15	43212001	43212201	5.51	7.29	-1.78	5.68e-06	3.25e-05
chr15	79705357	79705557	5.28	7.14	-1.85	5.3e-05	0.000242
chr15	50773907	50774107	6.32	8.32	-2	0.0001	0.000422
chr15	64435095	64435295	5.2	7.21	-2.01	4.44e-06	2.6e-05
chr15	32810199	32810399	6.35	8.39	-2.04	0.000198	0.000772
chr15	55838454	55838654	6.27	8.32	-2.06	6.95e-06	3.9e-05
chr15	42042328	42042528	6.4	8.52	-2.12	1.41e-06	9.33e-06
chr15	35275031	35275231	6.64	8.79	-2.15	1.26e-07	1.06e-06
chr15	56386002	56386202	5.18	7.35	-2.17	7.17e-05	0.000315
chr15	50570670	50570870	6.37	8.56	-2.19	0.000102	0.000427
chr15	34434301	34434501	7.33	9.56	-2.23	7.46e-06	4.16e-05
chr15	36911314	36911514	6.14	8.37	-2.23	7.18e-05	0.000315
chr15	56387326	56387526	5.14	7.39	-2.25	9.92e-05	0.000418
chr15	32907727	32907927	5.88	8.14	-2.26	2.86e-09	3.39e-08
chr15	30918342	30918542	5.83	8.09	-2.26	1.56e-08	1.58e-07
chr15	91304168	91304368	5.01	7.3	-2.29	0.000222	0.000852
chr15	44853789	44853989	7.13	9.43	-2.3	2.13e-08	2.09e-07
chr15	44855114	44855314	4.58	6.99	-2.41	6.36e-07	4.56e-06
chr15	25235865	25236065	4.61	7.09	-2.47	7.28e-09	7.92e-08
chr15	55836907	55837107	5.51	8.01	-2.49	2.77e-08	2.65e-07
chr15	25234956	25235156	4.75	7.35	-2.59	4.64e-10	6.49e-09
chr15	35274355	35274555	5.56	8.21	-2.65	1.29e-07	1.08e-06
chr15	28929712	28929912	6.72	9.42	-2.69	4.87e-06	2.83e-05
chr15	25246625	25246825	3.93	6.68	-2.74	1.3e-06	8.66e-06
chr15	25233585	25233785	5.05	7.85	-2.79	2.58e-09	3.09e-08
chr15	55710572	55710772	4.34	7.13	-2.8	4.64e-10	6.49e-09
chr15	66840812	66841012	5.9	8.71	-2.8	2.26e-05	0.000112
chr15	58889523	58889723	4.28	7.23	-2.95	3.14e-06	1.91e-05
chr15	34395740	34395940	3.9	6.85	-2.96	3.54e-09	4.12e-08
chr15	30781181	30781381	3.55	6.66	-3.12	1.55e-06	1.02e-05
chr15	52338720	52338920	6.56	9.69	-3.13	1.29e-12	2.97e-11
chr15	60741417	60741617	6.33	9.54	-3.21	4.34e-10	6.12e-09
chr15	40915766	40915966	3.42	6.63	-3.21	2.74e-07	2.14e-06
chr15	32810733	32810933	3.45	6.66	-3.21	4.35e-07	3.25e-06
chr15	40915203	40915403	3.51	6.87	-3.37	3.71e-10	5.3e-09
chr15	70961494	70961694	3.8	7.22	-3.42	3.38e-10	4.88e-09
chr15	49420047	49420247	7.76	11.52	-3.76	1.99e-46	1.37e-43
chr15	90175032	90175232	2.56	6.35	-3.8	4.39e-10	6.18e-09
chr15	39887903	39888103	9.13	13.04	-3.91	2.55e-53	4.09e-50
chr15	25235501	25235701	2.92	6.86	-3.94	1.39e-05	7.27e-05
chr15	59192686	59192886	3.09	7.05	-3.96	4.03e-08	3.73e-07
chr15	40914051	40914251	3.43	7.49	-4.06	1.56e-08	1.58e-07
chr15	32928673	32928873	6.74	10.86	-4.12	4.78e-05	0.00022
chr15	70960491	70960691	1.99	6.14	-4.15	2.04e-07	1.63e-06
chr15	49048258	49048458	4.48	8.74	-4.26	1.09e-23	1.05e-21
chr15	49031222	49031422	4.23	8.62	-4.38	1.45e-33	3.37e-31
chr15	32929811	32930011	3.83	8.21	-4.38	4.16e-25	4.77e-23
chr15	55652538	55652738	6.24	10.87	-4.62	6.91e-75	2.5e-71
chr15	77361163	77361363	2.06	6.69	-4.63	2.01e-14	6.16e-13
chr15	70959680	70959880	3.11	7.79	-4.68	2.96e-21	2.16e-19
chr15	40912954	40913154	0.1	4.88	-4.78	5.36e-05	0.000244
chr15	34679567	34679767	5.48	10.42	-4.94	2.19e-44	1.13e-41
chr15	34825788	34825988	5.48	10.42	-4.94	2.19e-44	1.13e-41
chr15	63191139	63191339	1.36	6.41	-5.05	2.39e-10	3.53e-09
chr15	71586378	71586578	1.21	7.17	-5.96	1.4e-18	7.71e-17
chr15	65243368	65243568	0.28	6.37	-6.1	2.24e-13	5.75e-12
chr16	745671	745871	5.68	0.21	5.47	1.05e-07	8.99e-07
chr16	31150423	31150623	5.18	-0.27	5.46	3.04e-06	1.86e-05
chr16	58549503	58549703	5.31	0.21	5.1	2.23e-06	1.41e-05
chr16	3210223	3210423	5.83	1.72	4.11	7.51e-07	5.29e-06
chr16	638080	638280	6.31	2.37	3.95	5.47e-06	3.14e-05
chr16	58079035	58079235	8.4	4.69	3.71	8.44e-20	5.23e-18
chr16	737154	737354	6.28	2.77	3.51	0.000223	0.000856
chr16	28503068	28503268	6.91	3.57	3.33	6.41e-10	8.73e-09
chr16	2043234	2043434	7.26	4.05	3.21	1.91e-11	3.49e-10
chr16	89168950	89169150	7.76	4.69	3.07	5.06e-15	1.69e-13
chr16	29912850	29913050	7.95	5.08	2.88	3.01e-09	3.56e-08
chr16	31088639	31088839	6.88	4	2.88	4.13e-09	4.72e-08
chr16	46660309	46660509	10.05	7.41	2.64	9.35e-14	2.58e-12
chr16	90072285	90072485	8.74	6.1	2.64	1.92e-13	5.03e-12
chr16	632981	633181	7.9	5.26	2.64	6.31e-13	1.51e-11
chr16	19278596	19278796	7.48	4.87	2.61	1.23e-09	1.57e-08
chr16	3191671	3191871	6.7	4.1	2.6	3.17e-07	2.46e-06
chr16	22295175	22295375	6.77	4.21	2.55	8.8e-06	4.82e-05
chr16	3207668	3207868	5.84	3.45	2.39	0.000225	0.000862
chr16	67197851	67198051	7.28	4.92	2.35	5.52e-07	4.02e-06
chr16	67696171	67696371	9.01	6.67	2.34	1.41e-11	2.66e-10
chr16	56377967	56378167	8.19	5.85	2.34	6.53e-07	4.67e-06
chr16	88874592	88874792	8.94	6.62	2.32	2.66e-12	5.7e-11
chr16	67961172	67961372	8.14	5.85	2.29	1.17e-06	7.91e-06
chr16	70316543	70316743	8.8	6.53	2.27	1.41e-13	3.77e-12
chr16	57290407	57290607	8.89	6.63	2.26	1.9e-12	4.17e-11
chr16	347910	348110	7.77	5.52	2.26	1.06e-08	1.11e-07
chr16	3014243	3014443	8.23	5.98	2.25	5.3e-08	4.81e-07
chr16	46659685	46659885	7.4	5.19	2.21	3.8e-08	3.54e-07
chr16	87686438	87686638	6.46	4.24	2.21	4.66e-05	0.000215
chr16	69117504	69117704	9.16	7.02	2.14	1.05e-09	1.36e-08
chr16	67961727	67961927	9.04	6.9	2.13	5.59e-10	7.7e-09
chr16	30958525	30958725	8.63	6.55	2.09	3.9e-11	6.67e-10
chr16	739591	739791	10.09	8.01	2.08	1.86e-13	4.91e-12
chr16	67190440	67190640	6.21	4.13	2.08	0.000199	0.000775
chr16	2088068	2088268	9.92	7.85	2.07	2.7e-11	4.75e-10
chr16	87723783	87723983	9.45	7.38	2.06	4.67e-11	7.91e-10
chr16	46962874	46963074	8.37	6.32	2.06	2.15e-10	3.2e-09
chr16	2998930	2999130	8.79	6.75	2.04	3.62e-09	4.19e-08
chr16	22298590	22298790	6.63	4.6	2.03	0.000166	0.000657
chr16	2326097	2326297	7.89	5.87	2.02	6.5e-08	5.79e-07
chr16	30959555	30959755	10.43	8.43	2.01	1.21e-15	4.44e-14
chr16	69358231	69358431	8.15	6.16	1.99	3.01e-05	0.000145
chr16	85741261	85741461	10.58	8.6	1.98	4.21e-11	7.15e-10
chr16	87864634	87864834	15.04	13.07	1.97	3.1e-11	5.39e-10
chr16	30670214	30670414	9.06	7.1	1.95	2.83e-09	3.36e-08
chr16	2203652	2203852	10.6	8.64	1.95	4.22e-09	4.81e-08
chr16	19195112	19195312	7.52	5.59	1.94	7.1e-05	0.000313
chr16	88875442	88875642	8.94	7.04	1.9	3.54e-11	6.1e-10
chr16	30369231	30369431	10.41	8.53	1.87	9.28e-19	5.24e-17
chr16	89764146	89764346	9.21	7.35	1.87	3.93e-05	0.000185
chr16	56977173	56977373	11.19	9.34	1.85	7.1e-09	7.75e-08
chr16	3181859	3182059	8.82	6.97	1.85	8.41e-09	9.01e-08
chr16	68112887	68113087	7.69	5.84	1.85	5.48e-05	0.000249
chr16	88718696	88718896	7.71	5.87	1.84	8.12e-05	0.000352
chr16	30075185	30075385	6.8	4.96	1.84	0.000146	0.000589
chr16	11410619	11410819	9.37	7.54	1.83	1.94e-10	2.93e-09
chr16	69974149	69974349	8.57	6.75	1.83	6.89e-09	7.53e-08
chr16	74907603	74907803	8.66	6.84	1.81	7e-08	6.2e-07
chr16	86563941	86564141	6.88	5.08	1.8	4.23e-05	0.000197
chr16	89565237	89565437	7.41	5.62	1.79	3.18e-06	1.93e-05
chr16	3018160	3018360	9.65	7.86	1.79	1.89e-05	9.56e-05
chr16	11770127	11770327	7.47	5.68	1.79	4.78e-05	0.00022
chr16	17202326	17202526	8.16	6.38	1.78	9.09e-06	4.96e-05
chr16	2502771	2502971	6.9	5.12	1.78	0.000111	0.000461
chr16	87730209	87730409	8.68	6.9	1.77	1.28e-05	6.73e-05
chr16	677620	677820	10.4	8.64	1.76	1.34e-06	8.88e-06
chr16	87636908	87637108	8.65	6.89	1.76	1.78e-06	1.15e-05
chr16	15818305	15818505	8.96	7.21	1.75	2.1e-06	1.33e-05
chr16	27472383	27472583	7.88	6.12	1.75	2.28e-06	1.44e-05
chr16	89167178	89167378	8.11	6.37	1.74	9.98e-07	6.81e-06
chr16	28297205	28297405	8.49	6.76	1.73	2.86e-06	1.76e-05
chr16	3022346	3022546	11.68	9.95	1.72	4.16e-14	1.21e-12
chr16	4935658	4935858	8.74	7.02	1.72	5.59e-08	5.04e-07
chr16	2226967	2227167	10.22	8.5	1.72	4.5e-07	3.34e-06
chr16	30581060	30581260	7.96	6.24	1.72	0.000219	0.000843
chr16	70432620	70432820	11.9	10.2	1.7	1.6e-10	2.44e-09
chr16	28488692	28488892	7.3	5.6	1.7	2.71e-05	0.000132
chr16	88601327	88601527	7.66	5.95	1.7	0.000105	0.000438
chr16	70286425	70286625	13.49	11.81	1.69	9.6e-14	2.63e-12
chr16	1988713	1988913	10.55	8.88	1.67	4.03e-10	5.73e-09
chr16	8948891	8949091	11.52	9.85	1.67	4.07e-07	3.07e-06
chr16	2227542	2227742	10.53	8.87	1.66	2.7e-15	9.38e-14
chr16	678916	679116	10.67	9.02	1.65	8.13e-08	7.13e-07
chr16	58741804	58742004	10.85	9.21	1.64	7.39e-17	3.22e-15
chr16	70415337	70415537	9.84	8.2	1.64	6.38e-07	4.57e-06
chr16	68893985	68894185	7.35	5.71	1.64	4.73e-05	0.000218
chr16	30380706	30380906	10.3	8.66	1.63	2.07e-10	3.1e-09
chr16	3072652	3072852	9.45	7.82	1.63	2.86e-08	2.73e-07
chr16	2258822	2259022	10.58	9.03	1.56	2.92e-10	4.24e-09
chr16	31123200	31123400	7.53	5.97	1.56	0.000223	0.000856
chr16	16388133	16388333	9.62	8.07	1.55	7.03e-09	7.68e-08
chr16	780264	780464	8.97	7.42	1.55	4.79e-06	2.78e-05
chr16	18511515	18511715	9.62	8.07	1.54	7.35e-09	7.99e-08
chr16	14989472	14989672	9.65	8.13	1.52	2.2e-08	2.15e-07
chr16	89629346	89629546	12.1	10.58	1.52	7.78e-06	4.31e-05
chr16	3536532	3536732	8.51	6.99	1.52	4.09e-05	0.000192
chr16	27475698	27475898	7.51	5.99	1.52	5.5e-05	0.000249
chr16	53860169	53860369	7.95	6.44	1.51	1.26e-05	6.64e-05
chr16	71893889	71894089	9.19	7.7	1.49	8.36e-05	0.000361
chr16	87866021	87866221	13.2	11.73	1.47	3.1e-08	2.93e-07
chr16	57546231	57546431	9.34	7.87	1.47	1.21e-05	6.42e-05
chr16	57060442	57060642	9.14	7.68	1.46	5.03e-08	4.58e-07
chr16	84690685	84690885	9.65	8.23	1.43	7.24e-09	7.89e-08
chr16	779492	779692	8.89	7.47	1.42	4.8e-05	0.000221
chr16	19514703	19514903	10.45	9.06	1.39	1.02e-07	8.78e-07
chr16	1495940	1496140	10	8.6	1.39	6.05e-06	3.45e-05
chr16	2096222	2096422	10.66	9.29	1.37	2.84e-07	2.21e-06
chr16	75675480	75675680	10.55	9.22	1.33	3.79e-08	3.54e-07
chr16	86614935	86615135	7.68	6.35	1.33	0.000104	0.000435
chr16	3169423	3169623	8.08	6.75	1.33	0.000176	0.000695
chr16	70605753	70605953	11.01	9.71	1.31	1.05e-11	2.02e-10
chr16	28550139	28550339	9.41	8.1	1.31	1.45e-06	9.58e-06
chr16	84695643	84695843	10.25	8.95	1.3	1.54e-06	1.01e-05
chr16	3535634	3535834	9.46	8.16	1.3	5.92e-05	0.000267
chr16	28548763	28548963	10.2	8.96	1.25	2.24e-07	1.78e-06
chr16	88643555	88643755	11.65	10.41	1.24	1.54e-05	7.99e-05
chr16	11022989	11023189	9.91	8.67	1.24	9.46e-05	0.000401
chr16	4932958	4933158	8.57	7.34	1.23	7.15e-05	0.000314
chr16	67758815	67759015	9.89	8.69	1.2	5e-07	3.68e-06
chr16	69752293	69752493	10.76	9.58	1.18	2.19e-06	1.38e-05
chr16	77228331	77228531	9.46	8.28	1.18	5.34e-05	0.000243
chr16	72058074	72058274	9.47	8.32	1.15	3.65e-06	2.18e-05
chr16	84087697	84087897	11	9.87	1.13	9.78e-06	5.29e-05
chr16	4511703	4511903	10.85	9.79	1.06	5.92e-07	4.27e-06
chr16	69390751	69390951	8.82	7.77	1.05	0.000213	0.000823
chr16	107208	107408	11.26	10.22	1.04	5.78e-07	4.19e-06
chr16	31501947	31502147	10.77	9.73	1.04	9.31e-05	0.000395
chr16	30768459	30768659	9.35	8.31	1.03	9.93e-05	0.000418
chr16	52689166	52689366	9.63	8.61	1.02	0.000187	0.000733
chr16	11643201	11643401	9.51	8.5	1	0.000176	0.000695
chr16	2871279	2871479	10.44	9.5	0.94	2.58e-05	0.000127
chr16	28167435	28167635	9.57	8.64	0.93	0.000188	0.000738
chr16	1399312	1399512	12.24	11.42	0.83	2.25e-05	0.000112
chr16	9196904	9197104	9.95	11	-1.05	4.13e-05	0.000194
chr16	47117213	47117413	10.64	11.72	-1.07	1.82e-05	9.26e-05
chr16	86544442	86544642	7.57	8.69	-1.12	4.96e-05	0.000227
chr16	86547493	86547693	8.39	9.53	-1.14	0.000254	0.000961
chr16	89584837	89585037	8.81	10.03	-1.22	2.1e-07	1.68e-06
chr16	72822349	72822549	7.29	8.53	-1.24	2.22e-05	0.000111
chr16	3274147	3274347	7.48	8.81	-1.32	3.96e-05	0.000187
chr16	86510215	86510415	7.64	8.99	-1.35	4.29e-05	0.0002
chr16	69375509	69375709	9.43	10.82	-1.39	3.5e-06	2.1e-05
chr16	29466228	29466428	6.71	8.14	-1.42	6.98e-06	3.92e-05
chr16	30205570	30205770	6.71	8.14	-1.42	6.98e-06	3.92e-05
chr16	68335036	68335236	8.31	9.82	-1.52	0.000174	0.000689
chr16	72820985	72821185	6.64	8.21	-1.57	1.25e-06	8.39e-06
chr16	11931661	11931861	10.19	11.76	-1.57	0.000195	0.00076
chr16	69725916	69726116	5.67	7.3	-1.63	6e-05	0.00027
chr16	72829729	72829929	5.6	7.23	-1.64	1.89e-05	9.58e-05
chr16	71682859	71683059	7.53	9.26	-1.73	2.21e-07	1.76e-06
chr16	87500784	87500984	6.95	8.71	-1.77	1.05e-05	5.63e-05
chr16	30928940	30929140	5.87	7.63	-1.77	0.000194	0.000757
chr16	24800669	24800869	5.51	7.33	-1.82	4.09e-05	0.000192
chr16	48595265	48595465	6.17	8	-1.83	0.000188	0.000735
chr16	785201	785401	6.32	8.27	-1.95	3.14e-06	1.91e-05
chr16	18820449	18820649	6.86	8.84	-1.98	0.000232	0.000886
chr16	10934294	10934494	5.31	7.3	-1.99	6.04e-05	0.000271
chr16	2678974	2679174	6.28	8.29	-2	1.62e-08	1.62e-07
chr16	23647270	23647470	6.39	8.39	-2	7.91e-05	0.000344
chr16	2621017	2621217	6.27	8.29	-2.02	1.99e-08	1.97e-07
chr16	88775901	88776101	5.37	7.43	-2.06	3.07e-06	1.87e-05
chr16	88773986	88774186	4.32	6.39	-2.07	8.41e-05	0.000363
chr16	853533	853733	4.72	6.86	-2.13	2.06e-05	0.000103
chr16	24802045	24802245	7.72	9.88	-2.16	5.06e-07	3.72e-06
chr16	1829768	1829968	6.54	8.82	-2.28	5.75e-07	4.17e-06
chr16	16197400	16197600	4.25	6.53	-2.28	0.000144	0.000582
chr16	19548434	19548634	6.15	8.52	-2.37	1.02e-08	1.07e-07
chr16	3359314	3359514	4.98	7.36	-2.38	2.5e-05	0.000123
chr16	783566	783766	3.78	6.36	-2.59	1.93e-05	9.75e-05
chr16	66600454	66600654	4.04	6.75	-2.71	8.06e-08	7.08e-07
chr16	24580776	24580976	4.36	7.07	-2.71	2.82e-05	0.000137
chr16	69727247	69727447	5.29	8.07	-2.77	6.47e-05	0.000289
chr16	3360576	3360776	5.05	7.82	-2.78	3.16e-09	3.7e-08
chr16	24836997	24837197	5.47	8.38	-2.91	1.45e-11	2.73e-10
chr16	53337770	53337970	4.45	7.38	-2.93	4.97e-12	1.01e-10
chr16	88656032	88656232	4.25	7.18	-2.93	4.13e-08	3.82e-07
chr16	20809781	20809981	4.26	7.24	-2.98	0.000237	0.000903
chr16	74425638	74425838	3.13	6.16	-3.03	9.15e-07	6.3e-06
chr16	19547384	19547584	3.4	6.46	-3.05	1.17e-07	9.92e-07
chr16	86862002	86862202	3.39	6.48	-3.1	5.9e-07	4.26e-06
chr16	284518	284718	3.01	6.15	-3.14	6.26e-07	4.5e-06
chr16	3071980	3072180	9.04	12.38	-3.34	8.84e-41	3.54e-38
chr16	71318579	71318779	5.32	8.77	-3.45	2.83e-12	6.01e-11
chr16	86869535	86869735	5.03	8.49	-3.46	6.02e-20	3.78e-18
chr16	71483292	71483492	4.63	8.29	-3.66	5.09e-16	1.97e-14
chr16	53726007	53726207	2.86	6.59	-3.74	9.86e-09	1.04e-07
chr16	20746304	20746504	5.98	9.91	-3.93	1.09e-13	2.97e-12
chr16	24581461	24581661	4.18	8.13	-3.95	6.73e-18	3.34e-16
chr16	67321069	67321269	2.19	6.14	-3.95	1.73e-05	8.86e-05
chr16	88776685	88776885	2.11	6.14	-4.03	1.7e-05	8.72e-05
chr16	53358221	53358421	5.23	9.41	-4.19	2.34e-38	7.69e-36
chr16	24582834	24583034	5.53	9.84	-4.32	2.22e-43	1.03e-40
chr16	20747293	20747493	3.58	7.92	-4.34	1.12e-17	5.37e-16
chr16	3367643	3367843	3.82	8.22	-4.4	2.51e-25	2.99e-23
chr16	20745485	20745685	2.19	6.87	-4.67	3.88e-09	4.45e-08
chr16	20809085	20809285	3.53	8.24	-4.71	7.23e-25	7.91e-23
chr16	53155418	53155618	1.21	6.6	-5.39	1.31e-11	2.5e-10
chr16	31927624	31927824	0.77	6.24	-5.47	8.03e-12	1.58e-10
chr16	31927333	31927533	1.05	6.65	-5.6	5.44e-14	1.55e-12
chr16	21990261	21990461	1.02	6.67	-5.65	2.14e-13	5.53e-12
chr16	72317275	72317475	0.86	6.63	-5.77	1.78e-14	5.47e-13
chr16	67321563	67321763	-0.81	5.17	-5.98	9.71e-07	6.64e-06
chr16	30767586	30767786	0.1	6.48	-6.38	2.41e-14	7.31e-13
chr16	66437381	66437581	-0.81	6.27	-7.08	2.32e-13	5.94e-12
chr17	4851578	4851778	8.64	-0.27	8.91	4.04e-27	5.67e-25
chr17	80193857	80194057	7.71	-0.27	7.99	1.28e-21	9.83e-20
chr17	79981239	79981439	5.41	-0.27	5.68	5.56e-07	4.05e-06
chr17	48356938	48357138	8.71	4.84	3.87	7.59e-10	1.02e-08
chr17	72435925	72436125	6.83	3.22	3.61	0.000126	0.000516
chr17	47656579	47656779	6.54	3.11	3.43	1.73e-07	1.41e-06
chr17	43718817	43719017	6.4	3.08	3.32	8.38e-08	7.33e-07
chr17	1839632	1839832	5.51	2.26	3.25	0.000123	0.000505
chr17	44103484	44103684	7.76	4.67	3.09	5.62e-11	9.35e-10
chr17	77907439	77907639	5.96	2.87	3.09	0.000119	0.00049
chr17	76341600	76341800	7.38	4.3	3.08	5.34e-10	7.39e-09
chr17	6899989	6900189	6.48	3.42	3.06	9.51e-07	6.51e-06
chr17	40828735	40828935	9.96	6.94	3.02	4.45e-25	5.02e-23
chr17	8024719	8024919	5.99	2.99	3	4.81e-05	0.000221
chr17	29858635	29858835	7.32	4.33	2.99	1.17e-10	1.84e-09
chr17	2298260	2298460	6.34	3.4	2.94	1.12e-06	7.55e-06
chr17	76170584	76170784	9.36	6.45	2.92	3.24e-10	4.69e-09
chr17	34958472	34958672	5.97	3.08	2.89	1.97e-05	9.94e-05
chr17	73498122	73498322	6.99	4.12	2.86	5.19e-07	3.8e-06
chr17	46803945	46804145	9.77	6.94	2.83	6.46e-22	5.1e-20
chr17	40820043	40820243	11.16	8.35	2.8	7.55e-23	6.61e-21
chr17	1630942	1631142	6.37	3.6	2.77	4.46e-05	0.000207
chr17	40985462	40985662	7.03	4.3	2.73	4.85e-06	2.82e-05
chr17	80321011	80321211	12.18	9.53	2.65	3.15e-16	1.27e-14
chr17	21146012	21146212	7.53	4.92	2.61	1.18e-06	7.95e-06
chr17	73499005	73499205	7.69	5.1	2.59	2.52e-09	3.03e-08
chr17	38245794	38245994	7.99	5.4	2.59	1.85e-07	1.5e-06
chr17	6024103	6024303	11.34	8.8	2.54	2.57e-22	2.1e-20
chr17	34068400	34068600	7.12	4.58	2.54	1.68e-08	1.68e-07
chr17	48068604	48068804	6.85	4.32	2.53	1.82e-07	1.48e-06
chr17	27493586	27493786	8.26	5.75	2.51	1.19e-11	2.29e-10
chr17	3563935	3564135	7.95	5.46	2.49	3.27e-07	2.52e-06
chr17	48188393	48188593	6.62	4.21	2.41	7.81e-06	4.33e-05
chr17	48046577	48046777	7.36	4.97	2.4	5.11e-07	3.75e-06
chr17	41466004	41466204	6.8	4.4	2.4	9.19e-06	5e-05
chr17	46802595	46802795	7.14	4.75	2.39	1.04e-05	5.62e-05
chr17	42403790	42403990	6.11	3.74	2.37	0.000102	0.000427
chr17	77914087	77914287	9.28	6.93	2.35	1.57e-08	1.58e-07
chr17	61770943	61771143	10.12	7.81	2.32	3.07e-19	1.8e-17
chr17	8044213	8044413	8.52	6.27	2.25	8.39e-13	1.99e-11
chr17	9146690	9146890	8.05	5.81	2.24	4.1e-10	5.82e-09
chr17	74079487	74079687	8.28	6.05	2.22	1.96e-09	2.41e-08
chr17	76850634	76850834	9.23	7.07	2.16	3.56e-15	1.21e-13
chr17	18168825	18169025	9.24	7.08	2.16	3.68e-13	9.18e-12
chr17	73509836	73510036	8.06	5.9	2.16	5.83e-08	5.24e-07
chr17	40699630	40699830	7.4	5.24	2.15	6.38e-06	3.62e-05
chr17	77913359	77913559	10.11	7.97	2.13	4.52e-17	2.07e-15
chr17	41718055	41718255	7.14	5.01	2.12	5.66e-05	0.000256
chr17	48051502	48051702	11.2	9.09	2.11	2.56e-24	2.58e-22
chr17	38137072	38137272	6.85	4.74	2.11	1.92e-05	9.7e-05
chr17	3576874	3577074	6.33	4.26	2.07	8.83e-05	0.000377
chr17	46700265	46700465	7.79	5.74	2.05	8.35e-07	5.81e-06
chr17	1398165	1398365	7.39	5.34	2.05	3.65e-05	0.000173
chr17	18167751	18167951	9.91	7.89	2.02	6.27e-08	5.6e-07
chr17	80212168	80212368	7.57	5.55	2.02	8.42e-07	5.85e-06
chr17	80279632	80279832	7.34	5.31	2.02	6.69e-06	3.78e-05
chr17	56572352	56572552	8.02	6.02	2	2.83e-09	3.36e-08
chr17	9143080	9143280	8.04	6.06	1.98	2.1e-06	1.33e-05
chr17	48437477	48437677	10.66	8.71	1.94	1e-10	1.6e-09
chr17	5983723	5983923	7.54	5.6	1.94	1.35e-06	8.95e-06
chr17	43471815	43472015	6.78	4.84	1.94	0.00015	0.000604
chr17	37884521	37884721	9.59	7.73	1.87	3.1e-09	3.65e-08
chr17	41718542	41718742	7.82	5.94	1.87	2.25e-05	0.000112
chr17	72427846	72428046	9.18	7.32	1.86	1.75e-05	8.97e-05
chr17	39958456	39958656	10.6	8.75	1.85	1.34e-14	4.23e-13
chr17	72999973	73000173	9.98	8.14	1.84	3.99e-13	9.87e-12
chr17	79801305	79801505	11.48	9.65	1.83	1.02e-11	1.98e-10
chr17	72764801	72765001	7.89	6.08	1.82	6e-05	0.00027
chr17	8131138	8131338	7.29	5.47	1.82	0.000176	0.000694
chr17	71281335	71281535	11.2	9.39	1.81	4.28e-07	3.2e-06
chr17	17750481	17750681	8.13	6.33	1.81	2.54e-05	0.000125
chr17	61920052	61920252	9.19	7.39	1.8	6.33e-09	6.98e-08
chr17	1636949	1637149	9.12	7.33	1.79	1.86e-06	1.2e-05
chr17	20905900	20906100	11.02	9.25	1.78	7.37e-16	2.78e-14
chr17	74307427	74307627	11.07	9.28	1.78	1.09e-11	2.11e-10
chr17	77729492	77729692	10.8	9.01	1.78	4.8e-10	6.69e-09
chr17	80401664	80401864	12.56	10.8	1.76	1.05e-08	1.1e-07
chr17	26941790	26941990	8.22	6.48	1.74	4.83e-05	0.000222
chr17	56573391	56573591	9.49	7.76	1.72	1.11e-08	1.16e-07
chr17	26962172	26962372	10.03	8.32	1.71	6.4e-13	1.53e-11
chr17	3513100	3513300	10.14	8.44	1.7	7.56e-12	1.5e-10
chr17	40704896	40705096	9.35	7.67	1.68	2.1e-06	1.33e-05
chr17	27401384	27401584	7.38	5.69	1.68	0.00017	0.000674
chr17	1478443	1478643	9.17	7.51	1.66	4.75e-10	6.63e-09
chr17	422164	422364	7.49	5.83	1.66	3.07e-05	0.000148
chr17	48226596	48226796	11.3	9.65	1.65	9.04e-12	1.76e-10
chr17	1367957	1368157	8.97	7.32	1.65	8.64e-06	4.75e-05
chr17	40698577	40698777	8.39	6.74	1.65	4.42e-05	0.000205
chr17	73823332	73823532	8.35	6.71	1.64	9.69e-05	0.00041
chr17	33348436	33348636	6.94	5.3	1.64	0.000164	0.000654
chr17	79862439	79862639	10.1	8.47	1.63	1.38e-09	1.74e-08
chr17	76967978	76968178	12.38	10.77	1.61	8.46e-14	2.35e-12
chr17	7366309	7366509	10.09	8.48	1.61	1.26e-08	1.3e-07
chr17	27225478	27225678	8.73	7.12	1.61	4.02e-08	3.73e-07
chr17	43189616	43189816	9.61	8.01	1.6	1.31e-07	1.1e-06
chr17	40733806	40734006	9.33	7.73	1.6	8.66e-06	4.76e-05
chr17	25950661	25950861	8.73	7.14	1.59	4.1e-08	3.79e-07
chr17	48212303	48212503	8.89	7.3	1.59	6.7e-06	3.78e-05
chr17	79801811	79802011	11.47	9.88	1.58	1.9e-14	5.83e-13
chr17	76167986	76168186	11.7	10.13	1.57	1.25e-12	2.88e-11
chr17	7292713	7292913	10.05	8.49	1.57	3.01e-06	1.84e-05
chr17	3572261	3572461	7.07	5.51	1.56	0.000242	0.000921
chr17	7486381	7486581	8.26	6.71	1.55	1.3e-06	8.64e-06
chr17	8092346	8092546	10.25	8.7	1.55	1.9e-06	1.22e-05
chr17	26881072	26881272	8.97	7.42	1.54	1.73e-07	1.41e-06
chr17	40705793	40705993	8.79	7.25	1.54	9.13e-07	6.29e-06
chr17	79827661	79827861	11.44	9.91	1.53	9.68e-12	1.88e-10
chr17	18087704	18087904	8.5	6.97	1.53	3.36e-07	2.59e-06
chr17	905014	905214	8.66	7.16	1.5	1.61e-06	1.05e-05
chr17	15554730	15554930	9.01	7.51	1.5	9.4e-05	0.000399
chr17	79674261	79674461	11.53	10.05	1.48	4.26e-09	4.86e-08
chr17	20217478	20217678	11.64	10.16	1.47	3.59e-08	3.37e-07
chr17	43158943	43159143	7.74	6.28	1.46	0.000134	0.000542
chr17	80400757	80400957	11.48	10.04	1.45	1.14e-09	1.47e-08
chr17	18181010	18181210	8.74	7.3	1.44	4.01e-06	2.37e-05
chr17	17968529	17968729	7.9	6.46	1.44	1.84e-05	9.33e-05
chr17	79004315	79004515	7.6	6.17	1.44	8.25e-05	0.000357
chr17	75315943	75316143	10.11	8.68	1.43	4.47e-07	3.32e-06
chr17	79988567	79988767	9.56	8.14	1.43	0.00023	0.000879
chr17	79826659	79826859	11.8	10.37	1.42	7.47e-15	2.46e-13
chr17	75398162	75398362	11.18	9.79	1.4	5.39e-08	4.88e-07
chr17	26674758	26674958	10.77	9.38	1.39	4.16e-09	4.75e-08
chr17	30554977	30555177	9.62	8.23	1.39	4.71e-06	2.75e-05
chr17	1800480	1800680	9.39	8.06	1.33	2.48e-07	1.96e-06
chr17	40695831	40696031	10.7	9.38	1.33	1.04e-06	7.07e-06
chr17	79226037	79226237	9.22	7.91	1.31	1.2e-05	6.35e-05
chr17	27251117	27251317	8.75	7.45	1.3	0.000219	0.000843
chr17	7147176	7147376	12.09	10.83	1.27	7.54e-09	8.17e-08
chr17	39981704	39981904	8.15	6.88	1.27	8.45e-05	0.000364
chr17	43246808	43247008	10.57	9.29	1.27	0.00013	0.00053
chr17	27889446	27889646	8.42	7.17	1.25	0.000134	0.000542
chr17	34050647	34050847	9.14	7.9	1.24	5.21e-06	3e-05
chr17	36881869	36882069	8.81	7.57	1.24	0.000155	0.000622
chr17	46136949	46137149	12.81	11.57	1.23	9.02e-06	4.93e-05
chr17	79219694	79219894	11.73	10.53	1.21	6.84e-05	0.000303
chr17	18638622	18638822	11.53	10.32	1.21	8.63e-05	0.00037
chr17	33310194	33310394	9.36	8.16	1.2	1.13e-05	6.04e-05
chr17	18177828	18178028	8.61	7.43	1.19	0.000194	0.000755
chr17	12895746	12895946	11.02	9.84	1.18	3.66e-06	2.18e-05
chr17	40120518	40120718	9.86	8.72	1.14	1.17e-05	6.2e-05
chr17	42928488	42928688	10.66	9.54	1.13	0.000213	0.000822
chr17	46128058	46128258	11.34	10.22	1.12	6.61e-07	4.72e-06
chr17	77808451	77808651	11.06	9.94	1.12	5.41e-06	3.11e-05
chr17	4840594	4840794	10.42	9.3	1.12	7.61e-06	4.23e-05
chr17	695163	695363	11.69	10.58	1.11	2.99e-05	0.000145
chr17	43183029	43183229	10.65	9.55	1.1	6.39e-08	5.71e-07
chr17	73520581	73520781	11.06	9.96	1.1	1.43e-06	9.43e-06
chr17	40767022	40767222	10.67	9.59	1.09	8.88e-07	6.14e-06
chr17	61685463	61685663	11.85	10.77	1.08	5.53e-07	4.03e-06
chr17	73269085	73269285	10.34	9.26	1.08	5.84e-07	4.23e-06
chr17	37819280	37819480	9.8	8.72	1.08	8.68e-05	0.000372
chr17	7591929	7592129	9.09	8.02	1.08	0.000161	0.00064
chr17	27041476	27041676	10.31	9.25	1.07	3.11e-06	1.89e-05
chr17	41601245	41601445	10.19	9.14	1.05	3.34e-05	0.00016
chr17	79632276	79632476	12.24	11.2	1.03	7.55e-05	0.00033
chr17	36909358	36909558	9.86	8.86	1	7.85e-05	0.000341
chr17	4575909	4576109	9.53	8.53	1	7.92e-05	0.000344
chr17	909127	909327	9.77	8.78	0.99	3.41e-05	0.000163
chr17	54969350	54969550	10.86	9.87	0.99	0.00022	0.000845
chr17	39978575	39978775	12.37	11.4	0.97	0.000188	0.000736
chr17	46713759	46713959	9.66	8.7	0.96	0.000199	0.000774
chr17	704022	704222	10.74	9.81	0.93	5.71e-05	0.000258
chr17	80196762	80196962	12.97	12.06	0.91	3.05e-05	0.000147
chr17	79976822	79977022	11.93	11.07	0.87	3.14e-06	1.91e-05
chr17	47481614	47481814	10.96	10.12	0.84	1.82e-05	9.26e-05
chr17	74077174	74077374	10.4	9.57	0.83	0.000163	0.00065
chr17	74035280	74035480	10.11	9.32	0.78	0.000184	0.000723
chr17	40556499	40556699	10.68	11.44	-0.76	0.000104	0.000434
chr17	72767536	72767736	9.62	10.6	-0.98	5.43e-05	0.000247
chr17	61895565	61895765	10.45	11.7	-1.25	1.89e-06	1.21e-05
chr17	58740605	58740805	9.85	11.1	-1.25	1.96e-05	9.9e-05
chr17	62502210	62502410	8.16	9.58	-1.42	9.81e-05	0.000414
chr17	44848005	44848205	6.48	7.93	-1.45	7.23e-05	0.000318
chr17	78441230	78441430	8.5	9.97	-1.47	8.05e-06	4.45e-05
chr17	66374195	66374395	6.71	8.21	-1.49	1.86e-05	9.43e-05
chr17	62496272	62496472	10.19	11.69	-1.5	1.06e-05	5.71e-05
chr17	7818514	7818714	7.72	9.24	-1.52	1.01e-08	1.06e-07
chr17	30807477	30807677	6.11	7.63	-1.52	6.98e-05	0.000308
chr17	47501550	47501750	6.84	8.41	-1.57	1.3e-06	8.66e-06
chr17	47502087	47502287	6.28	7.87	-1.59	2.22e-06	1.4e-05
chr17	57189536	57189736	7.89	9.51	-1.62	3.55e-07	2.71e-06
chr17	60088244	60088444	8.35	10	-1.65	3.37e-05	0.000161
chr17	5392558	5392758	10.05	11.71	-1.66	8.65e-09	9.21e-08
chr17	33289486	33289686	8.9	10.62	-1.73	3.32e-08	3.13e-07
chr17	55027991	55028191	8.73	10.51	-1.78	6.18e-11	1.02e-09
chr17	60023594	60023794	5.54	7.37	-1.83	4.53e-05	0.000209
chr17	78902183	78902383	5.26	7.16	-1.9	2.9e-06	1.78e-05
chr17	1340175	1340375	8.66	10.56	-1.91	4.19e-09	4.78e-08
chr17	40556969	40557169	7.28	9.21	-1.94	1.59e-12	3.56e-11
chr17	18566318	18566518	5.36	7.37	-2	5.46e-05	0.000248
chr17	76497045	76497245	6.36	8.37	-2.01	8.88e-10	1.17e-08
chr17	80066959	80067159	6.24	8.28	-2.04	3.71e-09	4.28e-08
chr17	65850578	65850778	5.99	8.05	-2.05	5.56e-07	4.05e-06
chr17	13980149	13980349	6.66	8.77	-2.11	2.41e-11	4.32e-10
chr17	12044876	12045076	7.6	9.72	-2.12	1.81e-05	9.24e-05
chr17	76490903	76491103	4.43	6.65	-2.22	2.02e-05	0.000102
chr17	57774787	57774987	9.47	11.72	-2.25	6.02e-11	9.97e-10
chr17	76498097	76498297	3.93	6.25	-2.31	2.38e-05	0.000118
chr17	15619373	15619573	5.99	8.33	-2.34	1.13e-09	1.46e-08
chr17	25867238	25867438	5.07	7.43	-2.36	5.85e-09	6.5e-08
chr17	25865818	25866018	4.04	6.45	-2.41	6.53e-06	3.7e-05
chr17	43640066	43640266	4.37	6.9	-2.53	4e-05	0.000189
chr17	62843023	62843223	3.82	6.34	-2.53	0.00011	0.000457
chr17	77799944	77800144	3.74	6.3	-2.57	1.56e-05	8.07e-05
chr17	5085193	5085393	4.37	6.95	-2.58	4.18e-07	3.14e-06
chr17	77791042	77791242	3.96	6.54	-2.58	2.02e-06	1.29e-05
chr17	7493346	7493546	4.64	7.25	-2.61	5.23e-08	4.76e-07
chr17	62949861	62950061	5.85	8.49	-2.64	9.08e-07	6.26e-06
chr17	79362862	79363062	4.81	7.49	-2.68	4.42e-09	5.02e-08
chr17	33736728	33736928	6.67	9.37	-2.7	5.71e-06	3.26e-05
chr17	29227441	29227641	4.11	6.83	-2.72	3.41e-07	2.62e-06
chr17	79362041	79362241	3.28	6.01	-2.73	0.000185	0.000724
chr17	65907237	65907437	5.12	7.89	-2.77	3.14e-12	6.62e-11
chr17	66267463	66267663	7.54	10.33	-2.8	9.01e-13	2.13e-11
chr17	33734406	33734606	3.48	6.28	-2.8	4.86e-05	0.000223
chr17	44577459	44577659	4.37	7.17	-2.81	2.36e-06	1.48e-05
chr17	7494275	7494475	3.96	6.78	-2.82	8.81e-09	9.35e-08
chr17	8379396	8379596	3.26	6.1	-2.84	3.59e-05	0.00017
chr17	39137097	39137297	3.6	6.48	-2.88	1.08e-06	7.3e-06
chr17	5084263	5084463	4.02	6.92	-2.89	5.3e-08	4.81e-07
chr17	58677155	58677355	3.42	6.33	-2.91	1.21e-06	8.08e-06
chr17	41246244	41246444	3.6	6.53	-2.93	1.79e-06	1.16e-05
chr17	33737856	33738056	3.63	6.57	-2.94	7.67e-07	5.39e-06
chr17	29231104	29231304	5.41	8.37	-2.95	6.41e-12	1.29e-10
chr17	76495009	76495209	4.78	7.75	-2.96	2.34e-12	5.05e-11
chr17	74733735	74733935	5.01	7.98	-2.97	3.12e-10	4.53e-09
chr17	65862553	65862753	3.13	6.11	-2.98	2.54e-06	1.58e-05
chr17	25868504	25868704	3.65	6.63	-2.99	7.21e-09	7.85e-08
chr17	20640265	20640465	4	7.04	-3.04	2.13e-08	2.09e-07
chr17	33749664	33749864	5.4	8.45	-3.05	3.45e-06	2.07e-05
chr17	66265231	66265431	6.59	9.67	-3.08	1.63e-15	5.9e-14
chr17	20640607	20640807	5.11	8.21	-3.1	8.27e-10	1.1e-08
chr17	62952465	62952665	6.43	9.54	-3.12	9.21e-16	3.44e-14
chr17	25870440	25870640	5.52	8.66	-3.15	2e-15	7.13e-14
chr17	29161277	29161477	3.6	6.76	-3.15	1.44e-07	1.19e-06
chr17	58024174	58024374	7.39	10.55	-3.16	5.03e-14	1.45e-12
chr17	56770862	56771062	3.95	7.13	-3.18	9.24e-07	6.36e-06
chr17	29226357	29226557	5.58	8.84	-3.25	1.28e-07	1.08e-06
chr17	5085637	5085837	2.74	6.02	-3.27	6.87e-05	0.000304
chr17	65908923	65909123	2.55	5.86	-3.31	4.87e-05	0.000224
chr17	28512431	28512631	7.05	10.42	-3.37	2.85e-16	1.16e-14
chr17	18483503	18483703	3.17	6.58	-3.41	7.62e-09	8.26e-08
chr17	57776925	57777125	4.39	7.8	-3.41	2.08e-07	1.67e-06
chr17	7125621	7125821	5.92	9.4	-3.48	1.88e-15	6.73e-14
chr17	20268609	20268809	2.96	6.46	-3.49	6.46e-08	5.76e-07
chr17	25865279	25865479	3.88	7.47	-3.59	1.52e-10	2.33e-09
chr17	59760687	59760887	5.21	8.96	-3.75	2.24e-14	6.82e-13
chr17	16638187	16638387	2.63	6.39	-3.76	2.16e-09	2.63e-08
chr17	8385232	8385432	1.84	5.68	-3.85	7.86e-05	0.000342
chr17	76496004	76496204	2.01	5.96	-3.95	4.08e-07	3.07e-06
chr17	30325854	30326054	4.93	8.93	-4	5.6e-17	2.51e-15
chr17	16683517	16683717	3.02	7.05	-4.02	5.83e-14	1.65e-12
chr17	15688116	15688316	4.62	8.64	-4.03	6.23e-23	5.48e-21
chr17	33733912	33734112	2.6	6.73	-4.13	2.78e-06	1.71e-05
chr17	20312092	20312292	3.02	7.23	-4.21	4.83e-16	1.88e-14
chr17	1615672	1615872	5.73	9.96	-4.23	1.61e-18	8.71e-17
chr17	18438572	18438772	2.98	7.23	-4.25	1.93e-16	7.98e-15
chr17	48829770	48829970	5.36	9.61	-4.25	4.54e-16	1.78e-14
chr17	29220591	29220791	2.86	7.21	-4.34	4.31e-18	2.18e-16
chr17	3558786	3558986	1.36	5.7	-4.34	2.93e-06	1.8e-05
chr17	29161749	29161949	2.27	6.61	-4.34	3.75e-06	2.23e-05
chr17	16680243	16680443	2.69	7.58	-4.89	1.39e-23	1.31e-21
chr17	18441864	18442064	2.69	7.58	-4.89	1.39e-23	1.31e-21
chr17	20308800	20309000	2.69	7.58	-4.89	1.39e-23	1.31e-21
chr17	76676281	76676481	2.36	7.34	-4.98	9.42e-13	2.22e-11
chr17	48833197	48833397	3.65	8.65	-5	7.41e-05	0.000325
chr17	20310532	20310732	0.4	5.58	-5.18	3.68e-07	2.8e-06
chr17	18440129	18440329	0.4	5.6	-5.2	2.58e-07	2.03e-06
chr17	80179883	80180083	-0.81	4.93	-5.74	9.21e-06	5.01e-05
chr17	62528072	62528272	-0.81	5.66	-6.47	1.4e-09	1.76e-08
chr18	72057416	72057616	8.07	2.52	5.55	8.11e-18	3.94e-16
chr18	77917432	77917632	7.46	4.93	2.53	1.45e-07	1.2e-06
chr18	33779813	33780013	9.59	7.94	1.65	2.5e-07	1.97e-06
chr18	77514105	77514305	7.83	6.3	1.53	9.08e-06	4.95e-05
chr18	72187866	72188066	10.13	8.68	1.45	5.71e-11	9.49e-10
chr18	20837436	20837636	10.43	9.12	1.31	3.99e-05	0.000188
chr18	12329528	12329728	10.15	9.29	0.85	4.49e-05	0.000208
chr18	3457709	3457909	9.58	10.33	-0.75	0.000254	0.000961
chr18	74728804	74729004	9.31	10.44	-1.13	2.64e-05	0.000129
chr18	72260754	72260954	7.39	8.84	-1.45	8.55e-05	0.000367
chr18	60984770	60984970	6.24	7.81	-1.57	1.24e-05	6.54e-05
chr18	56246151	56246351	7.62	9.2	-1.58	2.36e-08	2.29e-07
chr18	32886040	32886240	5.35	7.31	-1.96	2.09e-06	1.33e-05
chr18	51820694	51820894	5.75	7.95	-2.2	1.25e-10	1.94e-09
chr18	3655942	3656142	5.75	7.99	-2.24	2.31e-08	2.24e-07
chr18	57569919	57570119	7.86	10.14	-2.28	6.15e-09	6.81e-08
chr18	67992880	67993080	7.7	10	-2.3	2.32e-12	5.01e-11
chr18	11856216	11856416	4.46	6.84	-2.38	7.05e-06	3.95e-05
chr18	52556519	52556719	4.18	6.72	-2.54	2.71e-07	2.12e-06
chr18	43685111	43685311	4.12	6.91	-2.79	0.0001	0.000422
chr18	32840834	32841034	3.38	6.22	-2.84	3.66e-06	2.18e-05
chr18	33289625	33289825	5.96	8.89	-2.93	3.88e-10	5.53e-09
chr18	13731564	13731764	5.28	8.29	-3.01	1.65e-08	1.65e-07
chr18	32912421	32912621	4.87	8.18	-3.31	8.66e-16	3.25e-14
chr18	724373	724573	3.21	6.63	-3.43	2.77e-10	4.04e-09
chr18	33773659	33773859	5.14	8.9	-3.77	3.89e-12	8.07e-11
chr18	32888323	32888523	1.62	5.87	-4.25	3.2e-06	1.95e-05
chr18	19110212	19110412	3.08	7.52	-4.44	1.91e-20	1.3e-18
chr18	2802560	2802760	1.92	6.63	-4.72	1.54e-12	3.48e-11
chr18	9255543	9255743	0.1	6.33	-6.24	1.74e-11	3.22e-10
chr18	22329583	22329783	1.3	7.67	-6.37	3.8e-27	5.43e-25
chr18	19153447	19153647	-0.81	7.15	-7.96	4.28e-20	2.74e-18
chr19	33698202	33698402	7.21	-0.27	7.48	1.86e-16	7.72e-15
chr19	14183630	14183830	6.24	1.73	4.5	3.05e-07	2.37e-06
chr19	39515931	39516131	6.12	1.73	4.38	3.52e-07	2.7e-06
chr19	17337452	17337652	5.72	1.58	4.15	7.64e-07	5.37e-06
chr19	49863157	49863357	7.49	3.45	4.04	1.55e-15	5.65e-14
chr19	7928928	7929128	8.43	4.82	3.61	4.18e-13	1.03e-11
chr19	5719924	5720124	7.08	3.48	3.6	2.72e-07	2.13e-06
chr19	45806234	45806434	8.03	4.47	3.56	2.33e-16	9.61e-15
chr19	4511766	4511966	5.8	2.3	3.5	3.88e-05	0.000183
chr19	7677383	7677583	7.52	4.19	3.33	1.5e-11	2.82e-10
chr19	4653932	4654132	7.53	4.34	3.19	4.55e-06	2.65e-05
chr19	17004626	17004826	6.92	3.77	3.14	1.87e-08	1.86e-07
chr19	18499576	18499776	8.97	5.85	3.12	5.65e-15	1.87e-13
chr19	49001089	49001289	8.97	5.91	3.06	8.71e-17	3.75e-15
chr19	40903170	40903370	6.73	3.7	3.04	5.38e-05	0.000245
chr19	49311298	49311498	5.93	2.92	3.01	2.66e-05	0.00013
chr19	18497007	18497207	7.98	5.06	2.91	3e-08	2.84e-07
chr19	48947270	48947470	6.64	3.76	2.87	3.81e-07	2.88e-06
chr19	11435716	11435916	9	6.14	2.85	2.88e-20	1.92e-18
chr19	47724752	47724952	8.84	6	2.85	1.71e-05	8.75e-05
chr19	50031716	50031916	7.43	4.58	2.85	2.07e-05	0.000104
chr19	17615429	17615629	7.07	4.26	2.81	1.77e-09	2.19e-08
chr19	4543440	4543640	6.78	4.01	2.77	5.03e-06	2.91e-05
chr19	746281	746481	6.08	3.35	2.73	7.89e-05	0.000343
chr19	5993677	5993877	6.87	4.16	2.7	7.19e-07	5.08e-06
chr19	18266522	18266722	9.22	6.53	2.69	5.6e-12	1.13e-10
chr19	10754279	10754479	9.54	6.92	2.62	2.62e-18	1.37e-16
chr19	11488602	11488802	10.15	7.55	2.6	1.79e-18	9.59e-17
chr19	12943424	12943624	8.16	5.59	2.56	2.42e-09	2.92e-08
chr19	19221603	19221803	6.76	4.24	2.52	0.000108	0.00045
chr19	4652597	4652797	7.44	4.95	2.48	2.83e-05	0.000138
chr19	39798152	39798352	6.68	4.21	2.47	8.64e-07	5.99e-06
chr19	40478201	40478401	8.98	6.62	2.37	1.71e-14	5.31e-13
chr19	18699735	18699935	6.28	3.92	2.36	0.000167	0.000662
chr19	6534998	6535198	7.38	5.04	2.34	1.55e-08	1.57e-07
chr19	18280528	18280728	9.68	7.38	2.31	2.4e-15	8.4e-14
chr19	17411734	17411934	8.05	5.74	2.31	2.66e-07	2.08e-06
chr19	13263873	13264073	7.13	4.82	2.31	0.000101	0.000426
chr19	55770164	55770364	7.43	5.15	2.27	6.78e-08	6.03e-07
chr19	48988605	48988805	7.23	4.97	2.27	3.8e-07	2.88e-06
chr19	46393382	46393582	6.92	4.68	2.25	2.58e-06	1.6e-05
chr19	18474342	18474542	9.43	7.19	2.23	1.07e-12	2.49e-11
chr19	5688066	5688266	8.69	6.46	2.23	2.69e-08	2.58e-07
chr19	746906	747106	9.05	6.84	2.22	1.47e-09	1.83e-08
chr19	41859283	41859483	9.03	6.85	2.19	5.52e-10	7.63e-09
chr19	5561014	5561214	10.76	8.62	2.15	1.29e-09	1.65e-08
chr19	603611	603811	7.78	5.63	2.15	3.72e-09	4.29e-08
chr19	36428025	36428225	7.45	5.3	2.15	5.93e-07	4.27e-06
chr19	18004599	18004799	7.18	5.03	2.15	2.79e-05	0.000136
chr19	42703382	42703582	10.57	8.43	2.14	2.32e-12	5.02e-11
chr19	39804804	39805004	7.06	4.94	2.12	8.89e-06	4.86e-05
chr19	42880831	42881031	7.38	5.29	2.09	1.75e-06	1.14e-05
chr19	47177594	47177794	6.86	4.77	2.09	1.69e-05	8.7e-05
chr19	40316083	40316283	7.02	4.95	2.08	2.04e-05	0.000102
chr19	48245086	48245286	7.69	5.62	2.07	2.18e-07	1.74e-06
chr19	16243069	16243269	7.43	5.36	2.07	4.5e-05	0.000209
chr19	56114275	56114475	8.65	6.62	2.02	7.28e-10	9.81e-09
chr19	49253502	49253702	8.15	6.14	2.01	3.41e-07	2.62e-06
chr19	13136094	13136294	7.93	5.93	2	7.66e-06	4.26e-05
chr19	10402670	10402870	8.27	6.29	1.98	1.32e-09	1.68e-08
chr19	2101142	2101342	8.59	6.63	1.96	1.24e-10	1.94e-09
chr19	2717193	2717393	8.24	6.29	1.95	1.08e-07	9.19e-07
chr19	10370328	10370528	8.78	6.84	1.94	4.65e-07	3.44e-06
chr19	3976361	3976561	14.94	13	1.93	2.23e-09	2.71e-08
chr19	56089915	56090115	6.59	4.66	1.93	9.12e-05	0.000388
chr19	48244361	48244561	10.42	8.52	1.9	1.62e-11	3e-10
chr19	56113429	56113629	7.68	5.79	1.9	2.35e-06	1.47e-05
chr19	2071183	2071383	7.92	6.02	1.9	6.55e-05	0.000292
chr19	629810	630010	8.19	6.3	1.89	3.03e-06	1.85e-05
chr19	2734545	2734745	7.15	5.26	1.89	0.000106	0.00044
chr19	33696470	33696670	8.83	6.96	1.87	4.34e-07	3.24e-06
chr19	7584247	7584447	8.32	6.46	1.86	7.44e-06	4.15e-05
chr19	2073070	2073270	6.64	4.8	1.85	8.89e-05	0.00038
chr19	13205650	13205850	9.86	8.04	1.81	1.2e-09	1.54e-08
chr19	14261893	14262093	8.41	6.6	1.81	2.03e-06	1.29e-05
chr19	14185647	14185847	7.65	5.84	1.81	6.8e-06	3.83e-05
chr19	10577751	10577951	9.56	7.77	1.79	1.03e-12	2.4e-11
chr19	18047172	18047372	9.15	7.36	1.79	1.29e-08	1.33e-07
chr19	41306904	41307104	9.24	7.46	1.78	4.7e-11	7.93e-10
chr19	2736700	2736900	6.9	5.14	1.76	9.91e-05	0.000417
chr19	1460848	1461048	10.35	8.6	1.75	2.65e-06	1.64e-05
chr19	40449419	40449619	10.22	8.48	1.74	1.8e-12	3.99e-11
chr19	17516215	17516415	9.94	8.2	1.73	1.42e-13	3.79e-12
chr19	50063183	50063383	9.65	7.92	1.73	4.54e-10	6.38e-09
chr19	2716314	2716514	10.19	8.46	1.73	9.84e-09	1.04e-07
chr19	8381393	8381593	10.46	8.74	1.72	7.85e-11	1.27e-09
chr19	14273706	14273906	9.35	7.64	1.71	4.29e-08	3.96e-07
chr19	17838484	17838684	8.36	6.65	1.71	1.5e-05	7.79e-05
chr19	39936381	39936581	8.27	6.56	1.7	3.73e-07	2.83e-06
chr19	55553043	55553243	8.25	6.56	1.69	6.45e-06	3.66e-05
chr19	17323769	17323969	10.58	8.9	1.68	1.01e-12	2.37e-11
chr19	18391043	18391243	10.31	8.62	1.68	4.48e-10	6.3e-09
chr19	3765104	3765304	8.49	6.81	1.68	1.05e-07	8.96e-07
chr19	867902	868102	7.39	5.71	1.68	6.55e-05	0.000292
chr19	42702837	42703037	10	8.34	1.67	2.02e-08	1.99e-07
chr19	55995365	55995565	8.69	7.03	1.66	5.68e-07	4.13e-06
chr19	50168889	50169089	7.63	5.97	1.66	6.25e-05	0.000279
chr19	16990561	16990761	7.45	5.78	1.66	9.51e-05	0.000403
chr19	9949059	9949259	9.07	7.42	1.65	2.47e-08	2.39e-07
chr19	16989322	16989522	8.34	6.69	1.65	2.98e-05	0.000144
chr19	46206369	46206569	7.93	6.28	1.65	0.000169	0.000671
chr19	17305778	17305978	8.13	6.49	1.64	4.21e-05	0.000197
chr19	49653503	49653703	9.12	7.49	1.63	2.46e-05	0.000121
chr19	49426194	49426394	10.76	9.16	1.61	7.74e-10	1.04e-08
chr19	5691869	5692069	11.88	10.27	1.6	3.17e-08	3e-07
chr19	3122566	3122766	9.63	8.04	1.6	4.97e-08	4.54e-07
chr19	55859064	55859264	9.87	8.26	1.6	7.88e-07	5.52e-06
chr19	6211030	6211230	9.94	8.34	1.59	1.37e-08	1.4e-07
chr19	30165977	30166177	9.53	7.94	1.59	0.000154	0.000619
chr19	48699750	48699950	10.1	8.52	1.58	3.84e-06	2.29e-05
chr19	46010774	46010974	9.81	8.25	1.56	1.75e-10	2.65e-09
chr19	6752224	6752424	8.37	6.84	1.53	4.72e-06	2.75e-05
chr19	54634918	54635118	8.51	7	1.51	1e-06	6.85e-06
chr19	58990417	58990617	7.43	5.92	1.5	0.000156	0.000624
chr19	3632360	3632560	8.82	7.35	1.47	5.34e-07	3.91e-06
chr19	6441675	6441875	9.98	8.52	1.46	6.14e-10	8.38e-09
chr19	41173050	41173250	9.4	7.93	1.46	6.02e-09	6.67e-08
chr19	50154516	50154716	9.03	7.59	1.44	2.19e-07	1.75e-06
chr19	1321573	1321773	7.45	6.02	1.43	8.52e-05	0.000366
chr19	3760086	3760286	9.64	8.22	1.42	2.48e-07	1.96e-06
chr19	12986534	12986734	11.24	9.83	1.41	1.78e-09	2.2e-08
chr19	45381968	45382168	10	8.59	1.41	6.84e-06	3.85e-05
chr19	54621613	54621813	10.14	8.74	1.4	1.69e-09	2.1e-08
chr19	47112855	47113055	10.33	8.94	1.39	6.27e-08	5.6e-07
chr19	17837632	17837832	9.98	8.59	1.39	4.24e-06	2.49e-05
chr19	13010338	13010538	9.47	8.09	1.38	1.19e-06	7.98e-06
chr19	11256684	11256884	12.6	11.23	1.36	2.19e-09	2.66e-08
chr19	13246483	13246683	10.99	9.63	1.36	6.82e-09	7.46e-08
chr19	19287794	19287994	9.04	7.69	1.35	2.11e-05	0.000106
chr19	8503379	8503579	8.55	7.21	1.34	6.71e-06	3.78e-05
chr19	17342794	17342994	13.29	11.97	1.33	1.61e-08	1.61e-07
chr19	17430874	17431074	9.95	8.62	1.32	1.86e-08	1.85e-07
chr19	17692162	17692362	12.89	11.58	1.32	8.43e-08	7.37e-07
chr19	49973644	49973844	8.89	7.58	1.32	3.39e-06	2.04e-05
chr19	56156537	56156737	11.35	10.03	1.32	7.32e-06	4.09e-05
chr19	11040290	11040490	9.79	8.49	1.3	1.74e-06	1.13e-05
chr19	55964385	55964585	11.97	10.67	1.3	2.23e-06	1.41e-05
chr19	18307194	18307394	10.39	9.1	1.29	2e-09	2.45e-08
chr19	11303868	11304068	9.55	8.27	1.28	1.49e-05	7.74e-05
chr19	4433138	4433338	8.44	7.16	1.28	2.11e-05	0.000106
chr19	9965111	9965311	8.7	7.46	1.24	6.52e-05	0.00029
chr19	49994996	49995196	12.82	11.62	1.21	2.61e-08	2.51e-07
chr19	6414779	6414979	9	7.81	1.2	2.63e-05	0.000129
chr19	10799845	10800045	9.82	8.63	1.19	3.6e-07	2.74e-06
chr19	56128143	56128343	9.83	8.64	1.19	2.32e-06	1.46e-05
chr19	5917300	5917500	9.62	8.49	1.14	1.18e-06	7.96e-06
chr19	33459946	33460146	9.61	8.48	1.13	0.000193	0.000755
chr19	8367033	8367233	12.46	11.34	1.12	1.78e-10	2.7e-09
chr19	18545133	18545333	11.28	10.16	1.12	1.87e-06	1.2e-05
chr19	59094304	59094504	9.11	7.99	1.12	6.35e-05	0.000284
chr19	17212616	17212816	8.97	7.87	1.1	5.43e-05	0.000247
chr19	6380163	6380363	9.17	8.09	1.08	8.15e-05	0.000353
chr19	41314116	41314316	9.46	8.39	1.06	0.000183	0.000717
chr19	39423435	39423635	11.3	10.25	1.05	3.36e-07	2.58e-06
chr19	40827783	40827983	9.89	8.84	1.05	7.63e-05	0.000333
chr19	49611519	49611719	9.86	8.83	1.04	1.08e-05	5.8e-05
chr19	15224817	15225017	12.43	11.39	1.04	0.000134	0.000543
chr19	19616971	19617171	10.02	9.03	1	3.77e-05	0.000178
chr19	46056487	46056687	8.83	7.85	0.98	0.000212	0.000818
chr19	42012001	42012201	10.18	9.24	0.93	0.000245	0.000929
chr19	50156275	50156475	10.91	10	0.9	1.86e-05	9.46e-05
chr19	13054668	13054868	13.75	12.86	0.89	1.25e-07	1.05e-06
chr19	16664350	16664550	11.31	10.53	0.78	0.00016	0.000639
chr19	2477915	2478115	11.47	12.46	-0.99	6.49e-05	0.000289
chr19	3538460	3538660	9.47	10.59	-1.12	4.37e-06	2.56e-05
chr19	58774127	58774327	7.65	8.83	-1.18	9.45e-05	0.000401
chr19	57876288	57876488	8.02	9.2	-1.18	0.000133	0.00054
chr19	33870494	33870694	9.98	11.21	-1.22	5.85e-05	0.000263
chr19	58132667	58132867	6.83	8.08	-1.25	5.47e-05	0.000248
chr19	7083042	7083242	7.07	8.33	-1.26	2.63e-05	0.000129
chr19	33182416	33182616	7.75	9.04	-1.29	9.89e-07	6.76e-06
chr19	16212018	16212218	9.21	10.73	-1.51	1.43e-07	1.19e-06
chr19	54080428	54080628	6.91	8.46	-1.55	2.7e-06	1.66e-05
chr19	52794498	52794698	6.04	7.71	-1.68	2.64e-06	1.63e-05
chr19	10223860	10224060	6.27	7.98	-1.71	9.17e-06	5e-05
chr19	58353195	58353395	5.72	7.46	-1.74	1.89e-05	9.58e-05
chr19	44501367	44501567	7.5	9.28	-1.78	2.37e-08	2.29e-07
chr19	50432023	50432223	5.55	7.33	-1.78	6.09e-06	3.46e-05
chr19	1574387	1574587	5.85	7.65	-1.8	5.34e-06	3.07e-05
chr19	58264990	58265190	5.89	7.76	-1.87	8.55e-05	0.000367
chr19	45681698	45681898	5.05	6.93	-1.88	8.1e-05	0.000351
chr19	2917239	2917439	6.15	8.2	-2.05	1.04e-06	7.1e-06
chr19	53452802	53453002	4.36	6.45	-2.08	0.000132	0.000536
chr19	49779272	49779472	7.04	9.19	-2.15	1.21e-08	1.26e-07
chr19	32844970	32845170	5.85	8	-2.15	4.17e-07	3.13e-06
chr19	8451879	8452079	6.51	8.68	-2.17	8.58e-08	7.49e-07
chr19	53572981	53573181	4.33	6.5	-2.17	1.17e-05	6.24e-05
chr19	48760009	48760209	7.79	9.99	-2.2	1.14e-06	7.7e-06
chr19	4710740	4710940	3.79	6.04	-2.25	0.000112	0.000465
chr19	44536946	44537146	4.79	7.08	-2.29	3.72e-05	0.000176
chr19	57931323	57931523	6.08	8.41	-2.33	0.000125	0.000512
chr19	44351357	44351557	5.04	7.41	-2.37	1.63e-07	1.33e-06
chr19	37038382	37038582	4.68	7.05	-2.37	4.2e-05	0.000196
chr19	54083085	54083285	4.16	6.64	-2.48	7.64e-07	5.37e-06
chr19	53344268	53344468	4.78	7.27	-2.49	1.43e-07	1.19e-06
chr19	21367122	21367322	4.86	7.35	-2.49	1.39e-05	7.3e-05
chr19	57932587	57932787	4.6	7.15	-2.55	1.19e-07	1e-06
chr19	9452372	9452572	4.92	7.49	-2.56	1.21e-05	6.41e-05
chr19	4448627	4448827	4.23	6.81	-2.58	9.79e-07	6.69e-06
chr19	53472394	53472594	3.88	6.49	-2.61	1.73e-06	1.12e-05
chr19	53343696	53343896	5.33	7.96	-2.63	0.00011	0.000457
chr19	54081493	54081693	3.59	6.23	-2.65	8.72e-05	0.000373
chr19	11833429	11833629	3.29	5.95	-2.67	6.32e-05	0.000282
chr19	33183921	33184121	4.84	7.52	-2.68	8.98e-11	1.44e-09
chr19	32873898	32874098	5.57	8.34	-2.76	8.07e-07	5.63e-06
chr19	32844280	32844480	5.04	7.82	-2.78	2.3e-08	2.24e-07
chr19	57888797	57888997	4.12	6.92	-2.8	2.41e-09	2.91e-08
chr19	12060998	12061198	5.08	7.94	-2.87	7e-15	2.31e-13
chr19	4450214	4450414	4.45	7.34	-2.89	8.53e-09	9.11e-08
chr19	9452926	9453126	3.25	6.14	-2.89	4.48e-06	2.62e-05
chr19	21366688	21366888	4.51	7.41	-2.9	1.6e-11	2.97e-10
chr19	12501292	12501492	5.89	8.8	-2.91	1.86e-11	3.4e-10
chr19	56013789	56013989	3.79	6.74	-2.95	6.43e-09	7.07e-08
chr19	48749382	48749582	4.73	7.69	-2.96	6.95e-06	3.9e-05
chr19	53959772	53959972	3.55	6.6	-3.05	3.54e-05	0.000168
chr19	36940605	36940805	4.27	7.37	-3.1	5.57e-10	7.69e-09
chr19	12540982	12541182	5.66	8.78	-3.12	2.67e-12	5.7e-11
chr19	40581824	40582024	3.7	6.85	-3.15	9.55e-06	5.18e-05
chr19	52448493	52448693	3.89	7.05	-3.16	2.71e-09	3.23e-08
chr19	19823495	19823695	4.21	7.6	-3.39	8.2e-10	1.09e-08
chr19	12298674	12298874	3.52	6.92	-3.4	1.12e-08	1.17e-07
chr19	40580733	40580933	3.18	6.64	-3.46	3.23e-10	4.68e-09
chr19	53304657	53304857	3.21	6.67	-3.46	7.42e-06	4.14e-05
chr19	55923413	55923613	2.81	6.4	-3.59	2.18e-06	1.38e-05
chr19	9677522	9677722	7.4	11	-3.6	3.79e-21	2.72e-19
[truncated: 1,842 more rows]

## Sheet: 8h_vs_4h
Chr	Start	End	Conc_4h	Conc_8h	Fold_diff	p-value	FDR
chr12	53298605	53298805	-0.38	9.38	-9.76	4.65e-23	2.15e-19
chr1	207510518	207510718	-0.38	6.97	-7.35	3.37e-26	4.68e-22
chr6	27101113	27101313	-0.38	5.96	-6.34	9.3e-10	2.58e-07
chr11	69071014	69071214	1.11	5.9	-4.79	1.25e-08	2.28e-06
chr18	72057416	72057616	2.41	6.3	-3.88	1.61e-08	2.72e-06
chr5	1484831	1485031	2.97	6.24	-3.27	1.44e-08	2.55e-06
chr1	197072497	197072697	3.16	6.36	-3.2	4.2e-09	8.84e-07
chr15	65114903	65115103	3.97	6.99	-3.02	3.04e-11	1.62e-08
chr22	37407220	37407420	4.13	7.12	-2.99	1.33e-13	1.23e-10
chr17	8024719	8024919	2.89	5.82	-2.93	1.4e-05	0.00063
chr15	40675272	40675472	3.66	6.11	-2.45	9.58e-06	0.000478
chr1	8930224	8930424	4.82	7.15	-2.34	4.29e-08	6.4e-06
chr9	139958551	139958751	7.68	10	-2.32	1.12e-19	3.1e-16
chr15	65107993	65108193	6.53	8.8	-2.27	1.07e-14	1.15e-11
chr7	6202034	6202234	4.33	6.59	-2.26	1.96e-06	0.000151
chr5	1475875	1476075	5.03	7.25	-2.22	4.81e-10	1.52e-07
chr5	172113704	172113904	4.28	6.45	-2.17	8.39e-06	0.000433
chr5	175815240	175815440	4.44	6.54	-2.1	5.92e-06	0.000338
chr19	1398020	1398220	4.46	6.55	-2.09	8.01e-06	0.000424
chr17	6353758	6353958	7.67	9.73	-2.05	1.1e-18	2.54e-15
chr9	22155136	22155336	9.15	11.15	-2	1.25e-17	2.49e-14
chr7	63645009	63645209	6.69	8.63	-1.94	6.95e-10	1.97e-07
chr11	6341551	6341751	5.85	7.77	-1.93	8.66e-09	1.69e-06
chr11	114182738	114182938	6.99	8.9	-1.91	1.19e-12	8.7e-10
chr7	198252	198452	5.42	7.31	-1.89	6.86e-08	9.62e-06
chr19	38794991	38795191	6.1	7.97	-1.88	6.65e-10	1.96e-07
chr11	491667	491867	5.19	7	-1.81	8.52e-06	0.000435
chr11	66109577	66109777	5.94	7.67	-1.72	1.2e-07	1.48e-05
chr8	67680042	67680242	7.39	9.04	-1.66	1.75e-10	7.16e-08
chr22	46729205	46729405	5.25	6.91	-1.66	2.23e-05	0.000893
chr7	155100111	155100311	6.22	7.87	-1.65	4.53e-07	4.28e-05
chr1	55516129	55516329	6.77	8.38	-1.61	2.29e-10	8.22e-08
chr12	7074628	7074828	8.01	9.6	-1.59	6.3e-09	1.27e-06
chr9	139956603	139956803	10.02	11.56	-1.55	2.52e-23	1.75e-19
chr2	23919361	23919561	5.58	7.12	-1.54	1.76e-05	0.000744
chr6	3177691	3177891	6.85	8.38	-1.53	1.82e-08	2.91e-06
chr1	59097003	59097203	7.2	8.69	-1.49	3.12e-09	6.87e-07
chr5	1033773	1033973	5.77	7.26	-1.49	8.52e-06	0.000435
chr9	22155842	22156042	7.5	8.98	-1.48	1.97e-10	7.81e-08
chr1	197073470	197073670	6.48	7.95	-1.47	1.61e-06	0.000127
chr21	37427029	37427229	6.19	7.63	-1.44	3.24e-06	0.000216
chr17	39981704	39981904	6.78	8.14	-1.36	4.16e-07	4.01e-05
chr5	180630414	180630614	7.01	8.36	-1.35	2.73e-06	0.000192
chr9	136336652	136336852	8.43	9.77	-1.34	2.44e-12	1.69e-09
chr12	31549355	31549555	10.31	11.64	-1.33	6.91e-10	1.97e-07
chr6	3225838	3226038	7.27	8.59	-1.32	8.25e-08	1.11e-05
chr5	137621253	137621453	7.06	8.38	-1.31	4.58e-08	6.76e-06
chr6	3154939	3155139	7.29	8.59	-1.3	3.61e-07	3.59e-05
chr16	3728800	3729000	7	8.29	-1.29	2.63e-07	2.81e-05
chr19	3765104	3765304	6.71	7.99	-1.29	2.77e-06	0.000194
chr6	31784121	31784321	11.72	12.97	-1.25	6.74e-11	3.02e-08
chr6	31796315	31796515	11.72	12.97	-1.25	6.74e-11	3.02e-08
chr6	31795538	31795738	8.53	9.76	-1.23	9.6e-08	1.25e-05
chr19	10370328	10370528	6.73	7.93	-1.19	1.38e-05	0.000629
chr6	31778906	31779106	9.67	10.86	-1.18	4.01e-09	8.56e-07
chr15	30337526	30337726	7.98	9.14	-1.16	4.01e-08	6.05e-06
chr9	130169461	130169661	7.12	8.28	-1.16	2.97e-06	0.000204
chr12	49723964	49724164	7.26	8.41	-1.15	2.43e-06	0.000176
chr9	140136096	140136296	9.27	10.42	-1.15	2.52e-06	0.000181
chr1	159890165	159890365	11.64	12.73	-1.09	4.17e-15	5.26e-12
chr16	2262212	2262412	7.4	8.48	-1.08	2.35e-06	0.000173
chr12	121746316	121746516	7.29	8.37	-1.08	1.76e-05	0.000744
chr7	10492891	10493091	12.6	13.68	-1.07	1.27e-11	7.64e-09
chr9	140137860	140138060	10.59	11.67	-1.07	2.3e-10	8.22e-08
chr7	74789771	74789971	7.71	8.77	-1.06	1.86e-06	0.000146
chr14	105170517	105170717	8.44	9.5	-1.06	2.67e-06	0.000189
chr17	55709567	55709767	8.48	9.51	-1.03	9.38e-08	1.24e-05
chr1	201465306	201465506	9.12	10.15	-1.03	1.27e-07	1.55e-05
chr1	1309438	1309638	9.34	10.37	-1.03	8.44e-07	7.3e-05
chr7	74456441	74456641	7.66	8.69	-1.03	4.38e-06	0.000263
chr19	22603791	22603991	10.48	11.5	-1.02	1.03e-09	2.75e-07
chr17	76167986	76168186	10.03	11.03	-1.01	3.05e-09	6.83e-07
chr19	39423435	39423635	10.15	11.15	-1	6.42e-10	1.94e-07
chr17	26919703	26919903	9.36	10.35	-0.99	5.4e-06	0.000315
chr8	107710049	107710249	9.75	10.73	-0.98	4.28e-06	0.000259
chr15	64995229	64995429	8.06	9.03	-0.98	1.17e-05	0.000557
chr5	137522926	137523126	8.9	9.86	-0.96	5.03e-07	4.69e-05
chr18	51933391	51933591	7.76	8.72	-0.96	1.32e-05	0.000614
chr11	308178	308378	7.78	8.74	-0.96	1.72e-05	0.000737
chr12	6500198	6500398	10.53	11.48	-0.95	5.47e-07	5.03e-05
chr19	18307194	18307394	9	9.94	-0.94	9.38e-08	1.24e-05
chr11	320629	320829	8.99	9.93	-0.94	3.98e-07	3.87e-05
chr1	109822496	109822696	9.11	10.05	-0.94	6.47e-06	0.000362
chr17	26674758	26674958	9.28	10.21	-0.93	3.86e-07	3.8e-05
chrX	131762848	131763048	8.28	9.22	-0.93	2.41e-06	0.000175
chr9	35689722	35689922	10.94	11.86	-0.92	3.34e-09	7.25e-07
chr11	532268	532468	8.58	9.5	-0.92	6.05e-07	5.49e-05
chr7	93551081	93551281	8.64	9.56	-0.92	3.77e-06	0.000238
chr8	143784656	143784856	9.9	10.81	-0.91	8.93e-07	7.65e-05
chr17	55926618	55926818	9.12	10	-0.89	3.58e-07	3.59e-05
chr19	13065074	13065274	10.03	10.92	-0.89	1.7e-05	0.000733
chr16	69458537	69458737	9.14	10.01	-0.88	2.26e-05	0.000899
chr1	28679568	28679768	11.38	12.24	-0.87	1.24e-08	2.28e-06
chr4	69241983	69242183	10.2	11.07	-0.87	1.75e-08	2.85e-06
chr3	52486131	52486331	9.28	10.14	-0.87	3.26e-06	0.000216
chr8	144678981	144679181	8.53	9.36	-0.84	9.84e-06	0.000488
chr19	50436134	50436334	8.98	9.81	-0.83	4.04e-06	0.00025
chr9	139756653	139756853	10.29	11.09	-0.8	2.29e-07	2.54e-05
chr17	47481614	47481814	10.02	10.82	-0.8	5.74e-07	5.24e-05
chr16	69752293	69752493	9.48	10.28	-0.8	3.22e-06	0.000216
chr11	119180404	119180604	9.68	10.48	-0.79	6.51e-06	0.000363
chr16	2871279	2871479	9.39	10.18	-0.78	4.12e-06	0.000253
chr5	28708344	28708544	9.73	10.49	-0.76	8.06e-06	0.000424
chr10	71923411	71923611	9.55	10.31	-0.76	8.8e-06	0.000447
chr14	81879465	81879665	12.01	12.76	-0.75	2.11e-07	2.39e-05
chr9	140137050	140137250	12.81	13.55	-0.74	2.08e-07	2.37e-05
chr13	31037691	31037891	10.93	11.67	-0.74	6.17e-07	5.56e-05
chr20	56064008	56064208	11.34	12.09	-0.74	9.3e-07	7.92e-05
chr17	79674261	79674461	9.95	10.69	-0.74	1.77e-05	0.000748
chrX	12994913	12995113	11.5	12.23	-0.73	1.2e-07	1.48e-05
chr12	120935954	120936154	13.22	13.95	-0.73	1.2e-07	1.48e-05
chr20	37580667	37580867	11.41	12.14	-0.72	6.06e-06	0.000344
chr9	141070736	141070936	10.08	10.79	-0.71	1.28e-05	0.000601
chr22	21982565	21982765	10.42	11.12	-0.7	4.68e-06	0.000277
chr20	49457124	49457324	11.39	12.08	-0.7	1.05e-05	0.000512
chr5	177022424	177022624	10.2	10.88	-0.68	1.45e-05	0.000646
chr3	22423188	22423388	11.77	12.44	-0.67	1.02e-05	0.000497
chr4	91760011	91760211	11.87	12.52	-0.65	1.67e-06	0.000132
chr4	129192355	129192555	11.7	11.07	0.63	1.65e-05	0.00072
chrX	154115685	154115885	11.1	10.42	0.68	2.16e-05	0.000872
chr1	45808915	45809115	10.85	10.17	0.68	2.35e-05	0.000924
chr3	137880754	137880954	10.52	9.83	0.69	2.26e-05	0.000899
chr6	1612358	1612558	11.97	11.27	0.7	5.69e-06	0.000326
chr3	129155872	129156072	10.98	10.27	0.71	6.47e-06	0.000362
chr12	52564991	52565191	12.18	11.46	0.72	8.15e-06	0.000427
chr19	58724253	58724453	11.09	10.36	0.72	1e-05	0.000489
chr12	69235933	69236133	10.83	10.11	0.72	1.57e-05	0.00069
chr4	7765102	7765302	10.41	9.66	0.74	2.33e-05	0.000917
chr17	58740605	58740805	10.99	10.24	0.75	4.1e-06	0.000253
chr20	34241954	34242154	12.16	11.4	0.76	3.55e-07	3.59e-05
chr4	184367910	184368110	10.8	10.05	0.76	1.93e-05	0.000805
chr1	156756422	156756622	9.78	9.02	0.76	2.38e-05	0.00093
chr6	31631812	31632012	11.68	10.9	0.77	3.73e-06	0.000238
chr12	53777046	53777246	10.2	9.43	0.77	6.92e-06	0.000378
chr17	61895565	61895765	11.59	10.82	0.77	8.88e-06	0.00045
chr5	139494721	139494921	10.57	9.8	0.77	1.45e-05	0.000646
chr6	14135880	14136080	11.11	10.33	0.78	6.64e-06	0.000367
chr16	74694868	74695068	10.69	9.91	0.78	1.3e-05	0.000606
chr5	58270488	58270688	10.67	9.88	0.79	8.24e-06	0.000428
chr12	51213624	51213824	10.18	9.39	0.79	1e-05	0.000489
chr12	50869538	50869738	10.89	10.1	0.79	1.06e-05	0.000512
chr9	138703120	138703320	9.86	9.05	0.81	5.08e-06	0.000299
chr5	7867338	7867538	9.91	9.11	0.81	8.49e-06	0.000435
chr1	203822811	203823011	9.92	9.11	0.81	1.11e-05	0.000529
chr11	10875194	10875394	9.94	9.12	0.82	4e-06	0.00025
chr9	21333524	21333724	10	9.18	0.82	6.8e-06	0.000373
chr1	151220596	151220796	9.77	8.95	0.82	7.86e-06	0.000418
chr16	69400730	69400930	10.42	9.59	0.82	1.18e-05	0.000561
chr20	61576109	61576309	9.83	9.01	0.82	1.39e-05	0.00063
chr7	39612025	39612225	9.43	8.61	0.82	1.8e-05	0.000759
chr12	31604994	31605194	10.86	10.02	0.83	2.47e-07	2.68e-05
chr1	62910567	62910767	10.92	10.09	0.83	4.29e-06	0.000259
chr20	54978477	54978677	11.05	10.22	0.83	6.56e-06	0.000364
chr4	184431908	184432108	10.2	9.36	0.84	1.96e-06	0.000151
chr11	82693156	82693356	9.98	9.14	0.84	7.17e-06	0.000389
chr1	235295012	235295212	10.5	9.67	0.84	9.92e-06	0.000489
chr14	32741089	32741289	9.26	8.42	0.84	2.1e-05	0.000855
chr20	44698874	44699074	9.73	8.88	0.85	5.54e-06	0.00032
chr13	97928337	97928537	9.14	8.29	0.85	1.5e-05	0.000663
chr16	89350128	89350328	9.21	8.36	0.85	1.69e-05	0.000729
chr3	73114757	73114957	9.18	8.33	0.85	2.38e-05	0.00093
chr9	6013101	6013301	10.55	9.68	0.87	9.66e-07	8.18e-05
chr3	3189742	3189942	10.29	9.42	0.87	1.98e-06	0.000151
chr1	16577256	16577456	9.74	8.87	0.87	2.41e-06	0.000175
chr11	114278345	114278545	9.56	8.69	0.87	2.91e-06	0.000201
chr3	196311102	196311302	9.01	8.14	0.87	2.1e-05	0.000855
chr6	13977489	13977689	12.26	11.38	0.88	1.33e-07	1.61e-05
chr13	49781287	49781487	9.79	8.91	0.88	4.03e-06	0.00025
chr7	7278199	7278399	9.53	8.64	0.88	6.7e-06	0.000369
chr5	35877771	35877971	9.51	8.62	0.89	2.33e-06	0.000173
chr15	42731454	42731654	8.96	8.07	0.89	1.47e-05	0.000653
chr8	19263134	19263334	10.86	9.96	0.9	2.18e-08	3.39e-06
chr4	139979836	139980036	10.51	9.61	0.9	1.21e-07	1.48e-05
chr2	71360408	71360608	9.39	8.5	0.9	6.08e-06	0.000344
chr13	77581444	77581644	10.54	9.64	0.9	8.06e-06	0.000424
chr15	67483060	67483260	9.21	8.31	0.9	1.66e-05	0.000721
chr17	62952465	62952665	9.43	8.54	0.9	2.1e-05	0.000855
chr17	66265231	66265431	9.56	8.66	0.9	2.21e-05	0.000889
chr3	134076228	134076428	9.88	8.97	0.91	6.45e-07	5.78e-05
chr8	107719142	107719342	9.74	8.83	0.91	1.15e-06	9.44e-05
chr10	13251203	13251403	9.26	8.35	0.91	4.21e-06	0.000256
chr2	191524253	191524453	9.58	8.67	0.91	1.33e-05	0.000614
chr2	176996233	176996433	9.03	8.12	0.91	1.42e-05	0.000636
chr6	17637598	17637798	11.62	10.7	0.92	1.14e-09	2.98e-07
chr5	32126483	32126683	11.01	10.09	0.92	2.21e-08	3.42e-06
chr1	117660844	117661044	10.06	9.14	0.92	2.99e-06	0.000204
chr11	67132877	67133077	8.87	7.95	0.92	1.58e-05	0.00069
chr6	134625196	134625396	9.63	8.71	0.93	9.85e-06	0.000488
chrX	2404865	2405065	11.48	10.56	0.93	1.33e-05	0.000614
chrY	2354865	2355065	11.48	10.56	0.93	1.33e-05	0.000614
chr13	50586383	50586583	9	8.06	0.93	1.96e-05	0.000813
chr1	155106823	155107023	11.58	10.64	0.94	4.01e-10	1.29e-07
chr16	48395476	48395676	9.4	8.47	0.94	1.97e-06	0.000151
chr6	24785876	24786076	8.9	7.96	0.94	1.08e-05	0.000517
chr2	48027855	48028055	11.1	10.16	0.95	1.58e-09	3.93e-07
chr13	97491023	97491223	9.65	8.7	0.95	2.79e-07	2.93e-05
chr4	108816672	108816872	9.88	8.93	0.95	4.73e-07	4.44e-05
chr22	38201914	38202114	9.55	8.6	0.95	1.18e-06	9.6e-05
chr1	62916199	62916399	9.65	8.7	0.95	3.76e-06	0.000238
chr12	402034	402234	8.84	7.89	0.95	1.39e-05	0.00063
chr1	86048732	86048932	10.46	9.51	0.96	3.42e-06	0.000225
chr8	101271143	101271343	9.49	8.53	0.96	3.52e-06	0.000228
chr1	94639775	94639975	9.58	8.62	0.96	4.49e-06	0.000268
chr20	54974195	54974395	8.64	7.68	0.96	1.93e-05	0.000805
chr5	14508459	14508659	10.69	9.72	0.97	1.07e-06	8.95e-05
chr6	90572141	90572341	8.79	7.82	0.97	6.43e-06	0.000362
chr15	96880818	96881018	8.8	7.83	0.97	1.37e-05	0.000626
chr6	66016168	66016368	8.59	7.62	0.97	1.75e-05	0.000744
chr3	70014079	70014279	9.86	8.87	0.98	7.84e-08	1.07e-05
chr6	11185454	11185654	10.79	9.81	0.98	7.28e-07	6.44e-05
chr7	50512947	50513147	9.41	8.43	0.98	9.87e-07	8.3e-05
chr12	1615529	1615729	8.87	7.89	0.98	3.4e-06	0.000225
chr2	191555074	191555274	9.24	8.27	0.98	9.87e-06	0.000488
chr6	149699235	149699435	9.11	8.13	0.98	2.05e-05	0.000845
chr1	112308806	112309006	10.73	9.74	0.99	1.73e-08	2.85e-06
chr8	19262247	19262447	9.68	8.7	0.99	7.58e-07	6.66e-05
chr15	72118949	72119149	8.86	7.87	1	7.05e-06	0.000384
chr21	33887304	33887504	10.06	9.05	1.01	1.01e-08	1.95e-06
chr6	12120598	12120798	8.28	7.26	1.01	2.4e-05	0.000934
chr7	50660328	50660528	8.75	7.74	1.01	2.46e-05	0.000956
chr10	28884642	28884842	8.74	7.72	1.02	3.22e-06	0.000216
chr4	16164828	16165028	8.73	7.71	1.02	3.75e-06	0.000238
chr17	33736728	33736928	9.26	8.24	1.02	9.36e-06	0.000469
chr10	69672540	69672740	8.39	7.37	1.02	1.54e-05	0.000677
chr16	20748246	20748446	8.39	7.37	1.02	2.2e-05	0.000886
chr1	211748769	211748969	11.02	10	1.03	4.27e-11	2.19e-08
chr10	69881393	69881593	10.72	9.69	1.03	2.04e-10	7.85e-08
chr5	57750212	57750412	10.27	9.24	1.03	1.58e-08	2.72e-06
chr9	132267132	132267332	8.78	7.74	1.03	1.37e-06	0.000109
chr11	66743980	66744180	8.54	7.5	1.03	9.36e-06	0.000469
chr1	210415527	210415727	10.07	9.03	1.04	1.12e-08	2.09e-06
chr12	27950823	27951023	8.94	7.9	1.04	2.58e-06	0.000183
chr10	69886473	69886673	10.3	9.26	1.05	5.49e-10	1.69e-07
chr18	8824836	8825036	9.59	8.55	1.05	3.68e-06	0.000237
chr2	80389494	80389694	8.5	7.45	1.05	7.27e-06	0.000391
chr3	15711414	15711614	10.15	9.08	1.06	1.03e-09	2.75e-07
chr8	118811703	118811903	9.24	8.18	1.06	1.48e-07	1.76e-05
chr6	152084859	152085059	8.57	7.51	1.06	8.19e-06	0.000427
chr14	35871002	35871202	8.22	7.16	1.06	2.22e-05	0.000891
chr1	17571210	17571410	10.47	9.4	1.07	1.08e-08	2.05e-06
chr10	69933855	69934055	10	8.94	1.07	1.68e-08	2.82e-06
chr12	32458760	32458960	8.47	7.4	1.07	7.57e-06	0.000404
chr10	118645828	118646028	8.59	7.51	1.07	1.44e-05	0.000643
chr6	74135052	74135252	8.32	7.24	1.08	1.36e-05	0.000624
chr12	32480484	32480684	8.66	7.57	1.09	1.72e-05	0.000739
chr15	86288070	86288270	8.95	7.84	1.11	2.77e-07	2.93e-05
chr5	1326891	1327091	8.8	7.66	1.14	2.54e-07	2.74e-05
chr15	91835782	91835982	9.13	8	1.14	1.98e-06	0.000151
chr1	243327929	243328129	8.14	7.01	1.14	2.12e-05	0.000862
chr13	113832288	113832488	11.46	10.31	1.15	8.4e-15	9.72e-12
chr8	59059603	59059803	9.13	7.98	1.15	2.24e-06	0.000168
chr17	21217562	21217762	8.34	7.19	1.15	4.59e-06	0.000273
chr16	3367643	3367843	8.12	6.96	1.15	5.42e-06	0.000315
chr8	103821356	103821556	9.1	7.95	1.15	1.24e-05	0.000588
chr10	7202129	7202329	8.8	7.64	1.16	1.04e-07	1.33e-05
chr5	58571295	58571495	8.81	7.65	1.16	2.17e-07	2.42e-05
chr21	44856920	44857120	9.76	8.61	1.16	8.25e-07	7.2e-05
chr10	127548304	127548504	8.57	7.4	1.16	5.65e-06	0.000325
chr11	62344936	62345136	8.06	6.9	1.16	1.28e-05	0.000601
chr20	57209922	57210122	9.49	8.32	1.17	2.1e-05	0.000855
chr8	110587837	110588037	9.98	8.81	1.18	1.96e-09	4.7e-07
chr6	3910308	3910508	8.84	7.65	1.19	6.34e-08	8.98e-06
chr3	196281129	196281329	8.8	7.62	1.19	1.49e-07	1.76e-05
chr20	6759334	6759534	9.54	8.35	1.19	1.12e-06	9.24e-05
chr5	94030803	94031003	11.87	10.67	1.2	6.77e-14	6.71e-11
chr2	235963961	235964161	9.15	7.94	1.2	3.58e-08	5.46e-06
chr12	130621328	130621528	9.02	7.82	1.2	2.06e-07	2.36e-05
chr20	57210517	57210717	9.32	8.12	1.21	1.68e-05	0.000729
chr7	51096625	51096825	10.54	9.32	1.22	8.12e-12	5.12e-09
chr15	36911314	36911514	8.26	7.04	1.22	1.2e-06	9.74e-05
chr13	47324912	47325112	8.22	7	1.22	1.29e-06	0.000104
chr12	52645739	52645939	8.74	7.51	1.23	9.56e-08	1.25e-05
chr2	174131282	174131482	8.81	7.57	1.23	5.15e-07	4.76e-05
chr7	55278827	55279027	8.15	6.91	1.23	2.9e-06	0.000201
chr3	56597826	56598026	8.01	6.77	1.24	2.3e-06	0.000172
chr17	61497692	61497892	7.99	6.75	1.24	3.85e-06	0.000242
chr13	41507572	41507772	8.52	7.27	1.25	2.53e-06	0.000181
chr1	149916463	149916663	8.18	6.92	1.26	2.21e-06	0.000167
chr6	3905557	3905757	8.24	6.98	1.26	7.21e-06	0.00039
chr20	57199563	57199763	8.74	7.48	1.27	3.9e-07	3.81e-05
chr11	129106262	129106462	8.26	6.98	1.27	1.08e-06	8.97e-05
chr1	231488847	231489047	8.25	6.97	1.28	8.46e-07	7.3e-05
chr11	62345543	62345743	8.05	6.76	1.29	3.13e-06	0.000212
chr1	117654837	117655037	7.89	6.59	1.29	3.49e-06	0.000228
chr1	210414981	210415181	8.57	7.28	1.29	9.36e-06	0.000469
chr6	144508851	144509051	8.14	6.86	1.29	1.38e-05	0.000628
chr9	99150426	99150626	8.84	7.54	1.3	2.63e-09	5.99e-07
chr10	93389966	93390166	9.25	7.94	1.31	2.31e-10	8.22e-08
chr9	126794862	126795062	7.56	6.25	1.31	2.05e-05	0.000846
chr3	9776157	9776357	9.05	7.73	1.33	1.4e-09	3.6e-07
chr6	158517263	158517463	9.75	8.41	1.34	1.96e-11	1.13e-08
chr20	57208184	57208384	11.36	10.03	1.34	6.11e-11	2.92e-08
chr10	63853071	63853271	9.5	8.16	1.34	7.4e-11	3.21e-08
chr6	3911882	3912082	8.85	7.5	1.35	1.86e-09	4.54e-07
chr4	140640759	140640959	8.71	7.37	1.35	2.4e-07	2.62e-05
chr8	40011491	40011691	15.7	14.33	1.37	7.07e-23	2.45e-19
chr10	115612606	115612806	8.28	6.89	1.39	2.33e-07	2.56e-05
chr12	13028108	13028308	7.75	6.37	1.39	3.12e-06	0.000212
chr21	46786262	46786462	7.61	6.22	1.39	3.51e-06	0.000228
chr11	58894478	58894678	9.32	7.93	1.4	4.9e-09	1e-06
chr1	210024805	210025005	8.37	6.96	1.41	6.95e-08	9.65e-06
chr7	51084852	51085052	7.94	6.53	1.41	2.81e-07	2.93e-05
chr1	201484032	201484232	7.93	6.52	1.41	4.37e-07	4.18e-05
chr18	48513123	48513323	7.64	6.23	1.41	4.76e-06	0.000281
chr1	223178925	223179125	8.46	7.04	1.42	1.52e-08	2.68e-06
chr13	41515080	41515280	7.49	6.06	1.42	1.93e-05	0.000805
chr1	242042111	242042311	9.15	7.72	1.43	2.98e-11	1.62e-08
chr10	32197503	32197703	9.32	7.88	1.44	9.03e-13	6.96e-10
chr6	16306668	16306868	8.49	7.05	1.44	1.06e-05	0.000513
chr1	212273997	212274197	8.99	7.54	1.45	8.3e-11	3.49e-08
chr12	64536170	64536370	8.41	6.96	1.45	8.14e-09	1.61e-06
chr4	141789306	141789506	7.94	6.49	1.45	3.43e-07	3.53e-05
chr5	139713343	139713543	7.62	6.16	1.46	1.25e-06	0.000101
chr10	123239104	123239304	7.76	6.3	1.46	2.91e-06	0.000201
chr1	232600813	232601013	7.26	5.8	1.46	1.98e-05	0.000819
chr16	24581461	24581661	8.02	6.56	1.47	3.62e-07	3.59e-05
chr20	48801646	48801846	7.22	5.74	1.48	1.75e-05	0.000744
chr1	223175937	223176137	8.69	7.2	1.49	1.59e-09	3.93e-07
chr21	46792044	46792244	7.47	5.98	1.49	7.31e-06	0.000392
chr19	10225656	10225856	8.23	6.71	1.53	2.63e-09	5.99e-07
chr1	212276211	212276411	7.78	6.24	1.54	1.72e-07	1.99e-05
chr16	85126377	85126577	7.27	5.72	1.54	1.26e-05	0.000594
chr7	95214762	95214962	9.4	7.85	1.56	4.12e-15	5.26e-12
chr12	115367447	115367647	9.83	8.24	1.59	2.55e-15	3.93e-12
chr4	140810698	140810898	8	6.35	1.65	1.59e-08	2.72e-06
chr17	25870440	25870640	8.56	6.9	1.65	5.49e-08	7.94e-06
chr21	44873548	44873748	7.67	6.02	1.66	7.5e-08	1.03e-05
chr16	24582834	24583034	9.74	8.07	1.67	8.35e-16	1.45e-12
chr14	55169041	55169241	9.59	7.91	1.69	1.86e-13	1.62e-10
chr5	173315627	173315827	7.79	6.08	1.71	1.32e-08	2.37e-06
chr4	95210575	95210775	7.38	5.67	1.71	3.54e-07	3.59e-05
chr8	95523323	95523523	7.43	5.69	1.73	1.61e-07	1.88e-05
chr1	223178482	223178682	7.29	5.56	1.73	2.38e-06	0.000175
chr3	185356042	185356242	7.09	5.36	1.73	8.29e-06	0.00043
chr21	44868635	44868835	7.78	6.04	1.74	1.79e-08	2.89e-06
chr1	52031926	52032126	7.3	5.53	1.77	2.01e-06	0.000152
chr5	159415091	159415291	7.92	6.13	1.8	1.92e-08	3.03e-06
chr19	13261243	13261443	8.39	6.53	1.85	2.81e-10	9.52e-08
chr11	124857728	124857928	6.67	4.82	1.85	2.27e-05	0.000899
chr20	57200311	57200511	8.08	6.22	1.86	6.04e-08	8.64e-06
chr10	69866466	69866666	7.25	5.38	1.87	1.58e-07	1.85e-05
chr13	33679555	33679755	7.78	5.88	1.9	2.97e-10	9.82e-08
chr9	132272600	132272800	6.84	4.94	1.91	3.56e-06	0.00023
chr12	32490462	32490662	8.14	6.21	1.93	1.14e-07	1.45e-05
chr17	56081184	56081384	8.19	6.25	1.94	5.37e-08	7.84e-06
chr18	3655942	3656142	7.89	5.91	1.97	2.79e-10	9.52e-08
chr2	47085492	47085692	8.2	6.14	2.06	8.22e-13	6.71e-10
chr9	140504705	140504905	6.96	4.89	2.06	4.41e-07	4.2e-05
chr3	171590488	171590688	6.36	4.3	2.07	2.3e-05	0.000911
chr4	140638377	140638577	7.92	5.84	2.08	3.23e-12	2.13e-09
chr18	22329583	22329783	7.57	5.4	2.17	4.41e-11	2.19e-08
chr15	86124680	86124880	6.49	4.32	2.17	4.18e-06	0.000256
chr7	115889174	115889374	7.43	5.15	2.28	4.29e-09	8.89e-07
chr9	72006737	72006937	6.63	4.22	2.41	6.87e-07	6.12e-05
chr14	59835424	59835624	7.06	4.59	2.47	2.05e-09	4.81e-07
chr12	132217736	132217936	6.69	4.09	2.6	3.24e-07	3.36e-05
chr9	133296514	133296714	6.04	3.04	3	5.29e-06	0.00031
