# Supplementary material for: YTHDF2 promotes mitotic entry and is regulated by cell cycle mediators
Source: PLoS Biol. 2020 Apr 8;18(4):e3000664. doi: 10.1371/journal.pbio.3000664 (PMC7170294; doi:10.1371/journal.pbio.3000664)
Supplement: S3 Table — (XLSX) [file pbio.3000664.s010.xlsx]

## Sheet: YTHDF2 RIP
Table S3. High-confident YTHDF2 target genes.
YTHDF2 RIP-seq results.
Gene	locus	Input	IP	log2(fold_change)	p_value	q_value	significant
EXTL2	chr1:101337927-101360735	5.30801	23.6053	2.15287	5e-05	0.000192946	yes
LOC102606465	chr1:101491401-101552935	4.86561	12.191	1.32512	5e-05	0.000192946	yes
C1orf159	chr1:1017197-1051736	0.638399	2.87769	2.17238	0.0055	0.016274	yes
KIF1B	chr1:10270763-10441661	5.86235	15.8919	1.43874	5e-05	0.000192946	yes
CENPS	chr1:10490158-10512060	15.0103	22.0004	0.551576	0.00615	0.0180123	yes
PRMT6	chr1:107599266-107601916	6.48577	24.8015	1.93508	5e-05	0.000192946	yes
GPSM2	chr1:109419602-109506121	3.1625	23.6085	2.90017	0.00035	0.00123648	yes
WDR47	chr1:109512837-109584850	3.12532	9.63666	1.62453	5e-05	0.000192946	yes
TMEM167B	chr1:109633362-109639556	6.42359	28.0721	2.12768	5e-05	0.000192946	yes
SARS	chr1:109756514-109780804	7.70872	24.3236	1.65779	5e-05	0.000192946	yes
CELSR2	chr1:109792640-109818378	3.01984	11.0256	1.86831	5e-05	0.000192946	yes
AMIGO1	chr1:110049445-110052336	2.22543	13.0835	2.55559	5e-05	0.000192946	yes
GNAI3	chr1:110091185-110138454	20.5175	39.9602	0.961709	5e-05	0.000192946	yes
CSF1	chr1:110453232-110473616	2.04646	8.9546	2.1295	5e-05	0.000192946	yes
STRIP1	chr1:110574198-110597263	5.63922	10.6343	0.915154	5e-05	0.000192946	yes
TARDBP	chr1:11072678-11085549	16.8687	143.562	3.08926	5e-05	0.000192946	yes
RBM15	chr1:110881944-110889303	11.8502	69.3989	2.55	5e-05	0.000192946	yes
LRIF1	chr1:111489811-111506566	7.97025	31.0051	1.95981	5e-05	0.000192946	yes
OVGP1	chr1:111956936-111970399	0.143619	1.28143	3.15743	0.00225	0.0071024	yes
DDX20	chr1:112264685-112310199	10.0416	76.886	2.93674	5e-05	0.000192946	yes
KCND3	chr1:112318453-112531777	0.806239	2.89652	1.84504	5e-05	0.000192946	yes
CTTNBP2NL	chr1:112938799-113003786	14.4258	94.7939	2.71614	5e-05	0.000192946	yes
UBIAD1	chr1:11333254-11359628	10.6312	26.8191	1.33495	5e-05	0.000192946	yes
SLC16A1	chr1:113454469-113498975	81.0639	211.841	1.38585	5e-05	0.000192946	yes
SLC16A1-AS1	chr1:113499036-113506690	2.58455	6.84438	1.40501	0.00015	0.000553607	yes
LRIG2	chr1:113615791-113667824	4.8651	11.7902	1.27705	5e-05	0.000192946	yes
MAGI3	chr1:113933474-114228545	1.88709	8.2293	2.12461	5e-05	0.000192946	yes
RSBN1	chr1:114304453-114355098	3.94968	18.3875	2.21892	5e-05	0.000192946	yes
DCLRE1B	chr1:114355233-114456708	2.73914	30.9573	3.49849	5e-05	0.000192946	yes
AP4B1-AS1	chr1:114355233-114456708	2.46972	8.03478	1.70191	0.0181	0.0481679	yes
HIPK1	chr1:114466622-114520491	12.9793	30.4952	1.23237	5e-05	0.000192946	yes
DENND2C	chr1:115127195-115212732	0.546129	1.45404	1.41275	0.01245	0.0343175	yes
VANGL1	chr1:116184573-116240845	5.52869	21.6009	1.96608	5e-05	0.000192946	yes
MAB21L3	chr1:116654375-116677861	1.68705	2.57866	0.61212	0.0184	0.0488926	yes
LINC01647	chr1:11669587-11673411	2.17616	5.43232	1.31978	0.0001	0.000375343	yes
B3GALT6	chr1:1167628-1170420	9.10506	48.3518	2.40883	5e-05	0.000192946	yes
IGSF3	chr1:117117019-117210377	2.3908	11.8614	2.31071	5e-05	0.000192946	yes
PTGFRN	chr1:117452544-117532980	5.66749	13.5875	1.2615	5e-05	0.000192946	yes
TRIM45	chr1:117653676-117664411	2.63319	8.98356	1.77048	5e-05	0.000192946	yes
MAN1A2	chr1:117910084-118068320	17.071	38.6538	1.17906	5e-05	0.000192946	yes
FAM46C	chr1:118148603-118171011	4.24196	28.8128	2.76391	5e-05	0.000192946	yes
MTHFR	chr1:11822249-11907840	3.45953	7.61041	1.1374	5e-05	0.000192946	yes
LOC101929147	chr1:119573838-119818596	3.25967	9.73503	1.57846	5e-05	0.000192946	yes
WARS2	chr1:119573838-119818596	8.55792	23.3479	1.44796	5e-05	0.000192946	yes
KIAA2013	chr1:11979644-11986485	33.3992	128.355	1.94226	5e-05	0.000192946	yes
PLOD1	chr1:11994723-12035599	43.6142	101.55	1.21931	5e-05	0.000192946	yes
ZNF697	chr1:120161999-120190390	3.14808	5.41238	0.781792	0.0002	0.000727205	yes
NOTCH2	chr1:120454175-120612317	53.0532	101.665	0.938311	5e-05	0.000192946	yes
VPS13D	chr1:12290095-12572098	1.56191	3.38446	1.11562	0.01175	0.0325879	yes
CPTP	chr1:1260142-1264276	12.7514	61.4991	2.26991	5e-05	0.000192946	yes
CCNL2	chr1:1321090-1334718	1.92013	7.4579	1.95756	0.00125	0.00409604	yes
LOC148413	chr1:1334909-1342693	10.1259	49.3919	2.28622	5e-05	0.000192946	yes
PRDM2	chr1:14026734-14151574	5.43428	27.5782	2.34337	5e-05	0.000192946	yes
ANKRD20A12P	chr1:142697420-142713605	4.40992	21.4506	2.28219	5e-05	0.000192946	yes
LOC102723769	chr1:143134602-143202239	6.99899	30.9578	2.14508	5e-05	0.000192946	yes
LINC01138	chr1:143717587-143744519	1.10378	2.48844	1.17278	0.00345	0.0105523	yes
BCL9	chr1:147013270-147098020	5.29844	26.1199	2.30151	5e-05	0.000192946	yes
SSU72	chr1:1477052-1510262	71.8108	149.342	1.05634	5e-05	0.000192946	yes
LOC388692	chr1:149287129-149291743	0.28589	2.78284	3.28302	5e-05	0.000192946	yes
HIST2H2BF	chr1:149754244-149783928	3.1848	24.0148	2.91465	0.00035	0.00123648	yes
HIST2H2BC	chr1:149821758-149822340	3.57298	10.3843	1.5392	0.0031	0.00956564	yes
HIST2H2BE	chr1:149856009-149858232	2.25015	21.0286	3.22426	5e-05	0.000192946	yes
BOLA1	chr1:149871134-149872348	7.66243	28.9269	1.91654	0.00305	0.00942233	yes
SF3B4	chr1:149895208-149900144	46.7911	67.7852	0.534735	0.0011	0.00363055	yes
OTUD7B	chr1:149912228-149982686	4.6285	10.3614	1.1626	5e-05	0.000192946	yes
MRPS21	chr1:150266261-150281414	42.5866	71.7755	0.753093	0.0001	0.000375343	yes
RPRD2	chr1:150336586-150449041	8.52395	40.9181	2.26314	5e-05	0.000192946	yes
TARS2	chr1:150459839-150480085	19.6903	50.8105	1.36764	5e-05	0.000192946	yes
MCL1	chr1:150521844-150552214	32.2326	98.8443	1.61664	5e-05	0.000192946	yes
GOLPH3L	chr1:150618700-150669672	8.47847	16.2428	0.937925	5e-05	0.000192946	yes
SETDB1	chr1:150898814-150937220	7.70673	25.5776	1.73069	0.0002	0.000727205	yes
PRUNE1	chr1:150980866-151008189	3.20076	24.1274	2.91418	5e-05	0.000192946	yes
C1orf56	chr1:151020215-151023272	6.34697	15.7296	1.30934	5e-05	0.000192946	yes
LYSMD1	chr1:151129104-151148547	2.17164	9.71178	2.16095	5e-05	0.000192946	yes
PIP5K1A	chr1:151171019-151222007	27.5236	39.58	0.524099	0.0185	0.0491485	yes
PI4KB	chr1:151252499-151300191	4.31088	24.4122	2.50155	5e-05	0.000192946	yes
ZNF687	chr1:151252499-151300191	9.602	45.6043	2.24776	5e-05	0.000192946	yes
POGZ	chr1:151375199-151431941	9.11163	39.2629	2.10739	5e-05	0.000192946	yes
RORC	chr1:151778546-151804348	0.286476	1.08389	1.91973	0.00065	0.00221455	yes
THEM4	chr1:151843342-151882361	6.17957	31.3647	2.34356	5e-05	0.000192946	yes
FNDC10	chr1:1533387-1535476	16.1428	55.5081	1.78181	5e-05	0.000192946	yes
CHTOP	chr1:153591275-153618782	16.6044	30.0952	0.857971	0.00315	0.00970975	yes
IL6R	chr1:154377668-154441926	1.73784	4.83359	1.4758	5e-05	0.000192946	yes
UBE2Q1	chr1:154521050-154531120	25.0979	151.683	2.59542	5e-05	0.000192946	yes
ADAR	chr1:154554533-154600456	36.6458	86.7459	1.24315	5e-05	0.000192946	yes
PYGO2	chr1:154929501-154946959	24.8845	82.0356	1.721	5e-05	0.000192946	yes
FLAD1	chr1:154955769-154965587	5.44968	29.4707	2.43504	5e-05	0.000192946	yes
ZBTB7B	chr1:154975105-154991001	16.3409	55.908	1.77457	5e-05	0.000192946	yes
EFNA1	chr1:155100348-155107386	63.8522	103.095	0.691166	5e-05	0.000192946	yes
MUC1	chr1:155158299-155162706	0.167471	5.9153	5.14247	0.014	0.038177	yes
ASH1L	chr1:155305051-155533735	8.96989	35.0198	1.96501	5e-05	0.000192946	yes
MSTO1	chr1:155579960-155584758	2.24403	6.27236	1.48291	0.00895	0.0253991	yes
YY1AP1	chr1:155629232-155658823	18.5352	47.0073	1.34261	5e-05	0.000192946	yes
GON4L	chr1:155715558-155829191	3.48573	6.9918	1.00421	0.0034	0.0104162	yes
KIAA0907	chr1:155882833-155904233	12.0269	21.5543	0.841714	5e-05	0.000192946	yes
ARHGEF2	chr1:155916629-155948336	5.58455	13.4118	1.26399	0.00375	0.0114067	yes
MEX3A	chr1:156041803-156051789	2.47939	5.44651	1.13534	5e-05	0.000192946	yes
SLC25A44	chr1:156163722-156182587	13.1181	26.7884	1.03005	5e-05	0.000192946	yes
BCAN	chr1:156611739-156629324	0.617813	2.49681	2.01485	0.00075	0.00253084	yes
ISG20L2	chr1:156691682-156698231	31.87	119.897	1.91152	5e-05	0.000192946	yes
RRNAD1	chr1:156698262-156706752	4.57523	9.53314	1.05911	0.00345	0.0105523	yes
PRCC	chr1:156737273-156770609	58.3792	241.318	2.04741	5e-05	0.000192946	yes
SLC35E2B	chr1:1570602-1656004	4.84046	18.9545	1.96933	5e-05	0.000192946	yes
ETV3	chr1:157094458-157108383	7.38997	19.6197	1.40866	5e-05	0.000192946	yes
CASP9	chr1:15817895-15851285	2.59121	6.01938	1.21599	0.0002	0.000727205	yes
DNAJC16	chr1:15853307-15911605	2.57267	10.1126	1.97482	5e-05	0.000192946	yes
RSC1A1	chr1:15943952-15988525	7.58406	43.4788	2.51927	5e-05	0.000192946	yes
DDI2	chr1:15943952-15988525	6.46245	34.9356	2.43454	5e-05	0.000192946	yes
PIGM	chr1:159997461-160001783	3.54533	15.8466	2.16018	5e-05	0.000192946	yes
PLEKHM2	chr1:16010797-16061264	15.4405	25.0348	0.697218	5e-05	0.000192946	yes
USF1	chr1:161009040-161015769	11.4018	29.6889	1.38065	5e-05	0.000192946	yes
DEDD	chr1:161070345-161102478	15.0397	59.0022	1.97199	5e-05	0.000192946	yes
NR1I3	chr1:161195728-161208000	2.06087	12.6616	2.61914	0.001	0.00332201	yes
TOMM40L	chr1:161195728-161208000	5.61228	28.2609	2.33215	5e-05	0.000192946	yes
SPEN	chr1:16160709-16266950	2.90175	29.4494	3.34324	5e-05	0.000192946	yes
C1orf226	chr1:162348695-162356608	0.673303	1.83021	1.44268	5e-05	0.000192946	yes
UAP1	chr1:162531229-162569633	3.83894	11.7721	1.6166	0.0017	0.00545395	yes
DDR2	chr1:162602227-162750247	3.12196	4.9559	0.666696	0.00205	0.00650828	yes
EPHA2	chr1:16450831-16482604	9.29118	25.3882	1.45022	5e-05	0.000192946	yes
RSG1	chr1:16558181-16563659	2.38129	4.19904	0.818316	0.0102	0.0286549	yes
SLC35E2	chr1:1656276-1677438	0.764885	3.03418	1.98799	0.01515	0.0409882	yes
FBXO42	chr1:16573334-16678986	6.48966	37.849	2.54404	5e-05	0.000192946	yes
FAM78B	chr1:166025154-166135992	0.458822	4.27293	3.21922	0.0007	0.00237148	yes
POGK	chr1:166808640-166825581	15.3448	115.907	2.91715	5e-05	0.000192946	yes
NECAP2	chr1:16767166-16786584	10.6537	41.6918	1.96841	5e-05	0.000192946	yes
MPZL1	chr1:167691186-167761156	19.4883	28.3305	0.539744	0.00875	0.0248848	yes
GPR161	chr1:168048779-168106905	1.1829	4.72285	1.99733	5e-05	0.000192946	yes
SFT2D2	chr1:168195254-168212088	47.7817	74.6353	0.643401	0.00065	0.00221455	yes
LINC00626	chr1:168756178-168762126	0.34972	2.58894	2.88809	0.0039	0.0118385	yes
METTL18	chr1:169761669-169863100	3.65241	21.0027	2.52365	0.00505	0.0150433	yes
SCYL3	chr1:169761669-169863100	1.52141	7.96627	2.38849	0.0026	0.00812017	yes
METTL13	chr1:171750760-171766856	15.922	46.3931	1.54289	5e-05	0.000192946	yes
PIGC	chr1:172389827-172437969	13.6543	102.215	2.90418	5e-05	0.000192946	yes
SUCO	chr1:172501488-172580975	5.26962	16.2905	1.62826	5e-05	0.000192946	yes
LOC101928673	chr1:173204198-173446294	0.618671	2.52065	2.02655	0.01385	0.0378263	yes
KLHL20	chr1:173684079-173755840	1.65445	12.3818	2.9038	5e-05	0.000192946	yes
CENPL	chr1:173768687-173793777	8.58615	33.303	1.95557	5e-05	0.000192946	yes
DARS2	chr1:173793796-173827682	38.3535	59.9403	0.644167	5e-05	0.000192946	yes
ZBTB37	chr1:173837219-173855774	3.02598	9.06218	1.58246	5e-05	0.000192946	yes
PADI1	chr1:17531620-17572501	0.739469	2.90474	1.97385	5e-05	0.000192946	yes
RASAL2	chr1:178060642-178448648	2.9124	6.88971	1.24224	0.00015	0.000553607	yes
RALGPS2	chr1:178694281-178890977	4.27942	8.30109	0.955885	5e-05	0.000192946	yes
FAM20B	chr1:178994938-179045709	17.9305	53.697	1.58242	5e-05	0.000192946	yes
TOR3A	chr1:179051111-179065129	15.6668	55.9934	1.83755	5e-05	0.000192946	yes
ABL2	chr1:179068461-179198819	5.0079	12.3274	1.29959	5e-05	0.000192946	yes
TOR1AIP2	chr1:179809101-179846941	24.0022	90.6528	1.91718	5e-05	0.000192946	yes
CEP350	chr1:179923907-180084015	6.33629	18.4579	1.54252	5e-05	0.000192946	yes
LHX4	chr1:180199432-180244188	3.04272	8.39049	1.46339	5e-05	0.000192946	yes
KIAA1614-AS1	chr1:180918826-180924023	0.499643	3.91964	2.97175	5e-05	0.000192946	yes
STX6	chr1:180941849-180992257	11.4485	36.3118	1.66528	5e-05	0.000192946	yes
MR1	chr1:181002560-181031074	0.79426	4.00126	2.33277	5e-05	0.000192946	yes
IER5	chr1:181057637-181059979	12.3904	72.7993	2.5547	5e-05	0.000192946	yes
RNASEL	chr1:182542768-182558394	1.26957	2.90878	1.19607	5e-05	0.000192946	yes
RGS16	chr1:182567757-182573548	0.832729	2.27002	1.44679	0.0002	0.000727205	yes
LINC01686	chr1:182584274-182585764	0.447549	3.35684	2.90699	5e-05	0.000192946	yes
LAMC1	chr1:182992594-183114727	32.1378	47.6807	0.569134	0.00015	0.000553607	yes
RGL1	chr1:183605181-183897685	0.55862	2.12972	1.93072	0.00305	0.00942233	yes
TMEM52	chr1:1849028-1850740	0.485637	2.24007	2.20559	0.00805	0.0230523	yes
RGS2	chr1:192778168-192781407	7.80781	36.6964	2.23265	5e-05	0.000192946	yes
MRTO4	chr1:19578074-19586622	47.5038	76.8967	0.694879	5e-05	0.000192946	yes
PQLC2	chr1:19638739-19658922	4.03242	11.3023	1.4869	5e-05	0.000192946	yes
ASPM	chr1:197053256-197115824	11.0919	31.0583	1.48548	5e-05	0.000192946	yes
ZBTB41	chr1:197122811-197169672	4.36203	22.5623	2.37084	5e-05	0.000192946	yes
DENND1B	chr1:197473878-197744623	0.323207	3.39169	3.39147	0.0003	0.00106738	yes
FAAP20	chr1:1981908-2144159	2.2263	7.08907	1.67095	0.0078	0.0224042	yes
PRKCZ	chr1:1981908-2144159	4.24848	9.21542	1.1171	0.00515	0.0153171	yes
TMCO4	chr1:20008705-20126410	5.30722	14.4751	1.44754	5e-05	0.000192946	yes
ZNF281	chr1:200374074-200379186	5.60636	31.9109	2.50891	0.0007	0.00237148	yes
KIF14	chr1:200520624-200589862	16.7939	34.8453	1.05303	5e-05	0.000192946	yes
DDX59	chr1:200609934-200663378	7.62126	19.5161	1.35657	0.00065	0.00221455	yes
CAMSAP2	chr1:200708685-200829835	14.6789	58.1997	1.98726	5e-05	0.000192946	yes
PHLDA3	chr1:201433411-201438299	3.05032	11.7387	1.94423	5e-05	0.000192946	yes
NAV1	chr1:201617449-201853422	1.30999	5.72183	2.12692	0.0004	0.00140246	yes
IPO9	chr1:201617449-201853422	17.2546	35.3479	1.03465	5e-05	0.000192946	yes
TIMM17A	chr1:201924618-201939789	109.803	337.91	1.62173	5e-05	0.000192946	yes
ELF3	chr1:201979689-201986315	8.59117	56.2538	2.71102	5e-05	0.000192946	yes
KDM5B	chr1:202694312-202778598	6.89417	12.274	0.83216	0.00025	0.000898529	yes
LOC148709	chr1:202830881-202844369	0.993098	6.90191	2.79699	5e-05	0.000192946	yes
RABIF	chr1:202847409-202858385	4.41223	15.2298	1.78731	5e-05	0.000192946	yes
ADORA1	chr1:203096835-203136533	0.476113	3.00878	2.6598	0.0006	0.00205503	yes
BTG2	chr1:203274663-203278729	2.74337	8.45108	1.62319	5e-05	0.000192946	yes
ZBED6	chr1:203764664-203823256	9.63317	40.6399	2.07681	5e-05	0.000192946	yes
ZC3H11A	chr1:203764664-203823256	7.85382	25.1702	1.68025	5e-05	0.000192946	yes
SOX13	chr1:204042245-204096871	9.03	12.3038	0.446305	0.0155	0.0418497	yes
PLEKHA6	chr1:204187978-204329057	0.500979	1.00258	1.00089	0.001	0.00332201	yes
PPP1R15B	chr1:204372491-204380945	58.8565	298.908	2.34443	5e-05	0.000192946	yes
PIK3C2B	chr1:204391757-204459474	16.7699	29.317	0.805865	5e-05	0.000192946	yes
LRRN2	chr1:204586302-204654597	3.58928	23.835	2.73132	5e-05	0.000192946	yes
TMEM81	chr1:205052256-205053588	3.12925	6.47013	1.04798	0.0004	0.00140246	yes
DSTYK	chr1:205111630-205180727	0.841187	5.80444	2.78666	0.0001	0.000375343	yes
NUAK2	chr1:205271190-205290919	7.1415	35.8191	2.32643	5e-05	0.000192946	yes
ELK4	chr1:205577070-205602000	2.02622	39.2246	4.27489	5e-05	0.000192946	yes
RAB29	chr1:205737113-205744610	8.44624	22.2895	1.39999	0.00235	0.00739428	yes
SLC41A1	chr1:205758220-205782324	14.8067	24.8417	0.746514	5e-05	0.000192946	yes
DYRK3	chr1:206808880-206822542	11.6006	61.0823	2.39655	5e-05	0.000192946	yes
MAPKAPK2	chr1:206858364-206907630	24.5741	48.2652	0.973846	5e-05	0.000192946	yes
YOD1	chr1:207217193-207226325	2.65406	9.48665	1.8377	5e-05	0.000192946	yes
PLXNA2	chr1:208195587-208417665	2.33678	8.20755	1.81243	5e-05	0.000192946	yes
MUL1	chr1:20825940-20834674	16.7894	93.1394	2.47184	5e-05	0.000192946	yes
C1orf74	chr1:209929376-209958075	2.56625	21.8453	3.08959	5e-05	0.000192946	yes
DIEXF	chr1:210001311-210030910	6.89215	9.80972	0.509257	0.0033	0.0101344	yes
SERTAD4	chr1:210404803-210416440	4.88423	23.3109	2.2548	5e-05	0.000192946	yes
SH2D5	chr1:21046224-21059133	0.819487	1.84325	1.16946	0.0004	0.00140246	yes
HHAT	chr1:210501595-210849638	1.39639	2.72624	0.965209	0.00275	0.00855337	yes
RCOR3	chr1:211432707-211489725	1.91963	7.94148	2.04858	5e-05	0.000192946	yes
TRAF5	chr1:211499956-211548286	1.33458	15.69	3.5554	5e-05	0.000192946	yes
SLC30A1	chr1:211748380-211752099	20.0205	71.7876	1.84226	5e-05	0.000192946	yes
DTL	chr1:212113740-212278348	19.6256	30.9334	0.656433	0.0026	0.00812017	yes
TMEM206	chr1:212537815-212588267	13.2442	18.4681	0.479673	0.01395	0.0380602	yes
ATF3	chr1:212738675-212794119	9.19483	25.7303	1.48458	5e-05	0.000192946	yes
BATF3	chr1:212859758-212873327	4.0076	12.9342	1.69037	5e-05	0.000192946	yes
FLVCR1-AS1	chr1:213029945-213031480	3.27014	19.0092	2.53927	5e-05	0.000192946	yes
RPS6KC1	chr1:213224574-213446808	3.6778	13.312	1.85581	5e-05	0.000192946	yes
CENPF	chr1:214776531-214837914	37.9731	83.5298	1.13731	5e-05	0.000192946	yes
ECE1	chr1:21543739-21672034	14.9207	36.1383	1.27621	0.0003	0.00106738	yes
SKI	chr1:2160133-2241652	7.75529	21.2141	1.45177	5e-05	0.000192946	yes
GPATCH2	chr1:217600334-217804454	4.5697	9.67793	1.0826	0.0003	0.00106738	yes
AURKAPS1	chr1:220321609-220445843	3.83296	12.6506	1.72267	0.018	0.0479355	yes
C1orf115	chr1:220863627-220872499	2.53902	8.66069	1.77021	5e-05	0.000192946	yes
2019-03-01	chr1:220960038-220987741	80.0338	215.304	1.4277	5e-05	0.000192946	yes
HLX	chr1:221006104-221058400	0.930427	3.09628	1.73457	0.00025	0.000898529	yes
DUSP10	chr1:221874761-221915518	3.13767	15.984	2.34886	5e-05	0.000192946	yes
MIA3	chr1:222791443-222841354	5.77127	12.1518	1.07421	0.00475	0.0142296	yes
DISP1	chr1:222988430-223179337	5.30564	41.3162	2.96111	5e-05	0.000192946	yes
TP53BP2	chr1:223967594-224033674	11.0491	34.2851	1.63365	5e-05	0.000192946	yes
FBXO28	chr1:224301788-224349749	16.0524	46.7876	1.54333	5e-05	0.000192946	yes
DEGS1	chr1:224370909-224381142	51.6702	322.99	2.64409	5e-05	0.000192946	yes
WDR26	chr1:224572844-224622001	1.52862	25.4447	4.05706	5e-05	0.000192946	yes
ACBD3	chr1:226332379-226374423	10.582	20.4967	0.953777	5e-05	0.000192946	yes
LIN9	chr1:226418849-226497449	11.7847	19.1259	0.698611	0.00195	0.0062094	yes
ITPKB	chr1:226819390-226926876	8.85599	16.9552	0.937002	5e-05	0.000192946	yes
PSEN2	chr1:227058272-227083804	10.4512	32.2725	1.62663	0.0182	0.0484195	yes
ZNF678	chr1:227751219-227865144	1.1377	4.13304	1.86109	5e-05	0.000192946	yes
ZBTB40	chr1:22778343-22857650	4.9041	14.0509	1.5186	5e-05	0.000192946	yes
SNAP47	chr1:227915868-227968932	26.6695	113.581	2.09046	5e-05	0.000192946	yes
GJC2	chr1:228337414-228347527	1.36808	4.39824	1.68477	5e-05	0.000192946	yes
TRIM11	chr1:228581376-228594517	13.0025	30.1798	1.2148	5e-05	0.000192946	yes
RHOU	chr1:228780393-228882416	3.92424	13.4857	1.78094	5e-05	0.000192946	yes
CCSAP	chr1:229456751-229478688	10.6083	18.728	0.820007	5e-05	0.000192946	yes
TAF5L	chr1:229728865-229761794	6.43398	54.4359	3.08077	5e-05	0.000192946	yes
URB2	chr1:229761962-229795947	16.0868	84.6299	2.39529	5e-05	0.000192946	yes
GALNT2	chr1:230193535-230417876	62.0879	136.271	1.13409	5e-05	0.000192946	yes
PGBD5	chr1:230457391-230561674	2.13669	5.95174	1.47793	5e-05	0.000192946	yes
LOC101927604	chr1:231010591-231014761	1.44653	6.53989	2.17667	0.00015	0.000553607	yes
ARV1	chr1:231114794-231136479	19.0904	39.8254	1.06084	5e-05	0.000192946	yes
FAM89A	chr1:231154703-231175995	19.3095	60.8149	1.65511	5e-05	0.000192946	yes
EXOC8	chr1:231468476-231473618	8.61423	47.2273	2.45483	5e-05	0.000192946	yes
SPRTN	chr1:231473681-231490773	6.47645	11.2718	0.79944	0.0012	0.00394684	yes
EGLN1	chr1:231499496-231560790	12.9614	25.1741	0.957718	5e-05	0.000192946	yes
SIPA1L2	chr1:232533711-232651354	5.91563	19.5292	1.72303	5e-05	0.000192946	yes
PCNX2	chr1:233119881-233431459	2.6438	11.2215	2.08558	5e-05	0.000192946	yes
MAP3K21	chr1:233463513-233520894	8.9988	27.9044	1.63269	5e-05	0.000192946	yes
KCNK1	chr1:233749749-233808258	43.6611	76.826	0.815247	5e-05	0.000192946	yes
SLC35F3	chr1:234040457-234460264	0.690786	1.37686	0.995074	0.0066	0.019222	yes
LUZP1	chr1:23410515-23495351	1.69271	14.8228	3.13041	5e-05	0.000192946	yes
IRF2BP2	chr1:234740014-234745271	5.78512	48.7305	3.07441	5e-05	0.000192946	yes
LINC01132	chr1:234859788-234867390	0.179166	1.67772	3.22713	5e-05	0.000192946	yes
HTR1D	chr1:23518387-23521222	1.3591	8.345	2.61826	5e-05	0.000192946	yes
GGPS1	chr1:235491752-235507844	6.79861	20.8985	1.62009	5e-05	0.000192946	yes
LYST	chr1:235676124-236047008	0.650564	1.64675	1.33986	5e-05	0.000192946	yes
ZNF436	chr1:23685940-23698330	2.09853	28.1986	3.74817	5e-05	0.000192946	yes
MTR	chr1:236958580-237067281	9.77634	22.5271	1.2043	5e-05	0.000192946	yes
RYR2	chr1:237205701-237997288	0.675254	1.07207	0.666898	0.0019	0.00605965	yes
E2F2	chr1:23832919-23857712	6.79694	16.9783	1.32073	5e-05	0.000192946	yes
LINC01139	chr1:238643683-238649317	0.749854	3.27301	2.12594	5e-05	0.000192946	yes
ID3	chr1:23884420-23886285	122.88	273.54	1.1545	5e-05	0.000192946	yes
ELOA	chr1:24069855-24104787	20.4706	52.8278	1.36775	5e-05	0.000192946	yes
CHML	chr1:241695433-241803701	29.3851	316.693	3.42993	5e-05	0.000192946	yes
OPN3	chr1:241695433-241803701	18.1489	149.018	3.03754	5e-05	0.000192946	yes
FUCA1	chr1:24171571-24194859	3.66295	9.34564	1.35129	5e-05	0.000192946	yes
CEP170	chr1:243287729-243418708	9.71952	26.8879	1.468	5e-05	0.000192946	yes
AKT3	chr1:243419306-244006886	6.2248	9.30409	0.579838	0.00605	0.0177371	yes
PANK4	chr1:2439969-2458067	8.72383	15.199	0.800945	0.0001	0.000375343	yes
ZBTB18	chr1:244212240-244220780	6.12093	46.2478	2.91756	5e-05	0.000192946	yes
DESI2	chr1:244816349-244872336	28.0088	45.2547	0.692187	0.00025	0.000898529	yes
KIF26B	chr1:245318286-245866428	11.0626	27.5495	1.31634	5e-05	0.000192946	yes
CNST	chr1:246729638-246831884	8.64622	58.8173	2.7661	5e-05	0.000192946	yes
ZNF695	chr1:247108848-247242115	0.616906	9.27156	3.90969	0.00025	0.000898529	yes
ZNF670	chr1:247108848-247242115	2.44671	28.1342	3.52341	5e-05	0.000192946	yes
ZNF669	chr1:247263263-247267674	5.71865	42.868	2.90615	5e-05	0.000192946	yes
ZNF124	chr1:247285276-247335319	17.5354	233.145	3.73288	5e-05	0.000192946	yes
ZNF496	chr1:247460714-247495242	10.5337	46.4678	2.14122	5e-05	0.000192946	yes
SH3BP5L	chr1:249104644-249120484	11.8363	17.757	0.585173	0.00805	0.0230523	yes
ZNF672	chr1:249132376-249143716	13.186	60.272	2.19248	5e-05	0.000192946	yes
PGBD2	chr1:249200441-249213345	1.51812	20.7989	3.77615	5e-05	0.000192946	yes
TMEM50A	chr1:25664788-25747363	26.8913	38.1325	0.503881	0.00275	0.00855337	yes
TMEM57	chr1:25757348-25826698	6.14693	12.8292	1.06149	5e-05	0.000192946	yes
LDLRAP1	chr1:25870075-25895377	7.54615	24.184	1.68024	5e-05	0.000192946	yes
AUNIP	chr1:26146396-26185949	9.934	32.9736	1.73086	5e-05	0.000192946	yes
PAQR7	chr1:26187974-26197744	3.80126	12.0741	1.66737	5e-05	0.000192946	yes
PAFAH2	chr1:26286257-26324648	5.55093	18.014	1.69832	5e-05	0.000192946	yes
PDIK1L	chr1:26437655-26452039	2.94269	29.229	3.31219	5e-05	0.000192946	yes
FAM110D	chr1:26485510-26489119	3.43624	12.176	1.82514	5e-05	0.000192946	yes
ZNF593	chr1:26496387-26497364	55.1163	92.2189	0.742583	0.00015	0.000553607	yes
RPS6KA1	chr1:26856248-26901520	14.5504	28.0298	0.945906	0.0002	0.000727205	yes
LOC101928728	chr1:27018400-27020622	0.491813	3.36418	2.77407	5e-05	0.000192946	yes
ARID1A	chr1:27022521-27108601	3.95765	35.6865	3.17266	5e-05	0.000192946	yes
PIGV	chr1:27114453-27124894	3.9061	14.3	1.87222	5e-05	0.000192946	yes
SFN	chr1:27189632-27190947	49.0753	132.203	1.42968	5e-05	0.000192946	yes
GPATCH3	chr1:27216978-27226962	7.04421	11.3615	0.689649	0.0006	0.00205503	yes
FAM46B	chr1:27331510-27339333	6.41649	85.0945	3.72921	5e-05	0.000192946	yes
ACTG1P20	chr1:27648635-27662891	7.88444	23.6424	1.5843	5e-05	0.000192946	yes
GPR3	chr1:27719147-27722317	1.26111	2.97012	1.23582	0.0002	0.000727205	yes
AHDC1	chr1:27860755-27930005	4.36247	13.6646	1.64722	5e-05	0.000192946	yes
PPP1R8	chr1:28157251-28178183	25.3283	38.0538	0.587288	0.0055	0.016274	yes
SMPDL3B	chr1:28261465-28285668	1.95227	3.66649	0.90925	0.00415	0.0125528	yes
MED18	chr1:28655512-28662478	8.24123	20.5033	1.31492	5e-05	0.000192946	yes
RAB42	chr1:28918711-28921088	5.75599	37.5928	2.70732	5e-05	0.000192946	yes
GMEB1	chr1:28995239-29042115	3.7157	11.5332	1.63409	5e-05	0.000192946	yes
YTHDF2	chr1:29063132-29096287	31.6614	444.814	3.8124	5e-05	0.000192946	yes
EPB41	chr1:29213602-29450421	9.42927	16.5698	0.81334	5e-05	0.000192946	yes
SDC3	chr1:31342312-31381480	1.25646	2.64647	1.07471	5e-05	0.000192946	yes
PEF1	chr1:32095462-32110838	32.1422	51.3885	0.676976	0.00085	0.00285051	yes
IQCC	chr1:32671235-32674288	0.488017	2.51992	2.36838	0.00675	0.0196157	yes
BSDC1	chr1:32830233-32860062	7.41564	14.1622	0.933404	0.0002	0.000727205	yes
ZBTB8A	chr1:33004745-33071551	2.9629	5.50125	0.892747	0.0002	0.000727205	yes
RNF19B	chr1:33402046-33430414	4.43844	8.18326	0.882623	0.0017	0.00545395	yes
TRIM62	chr1:33611002-33647671	0.755376	4.19927	2.47487	5e-05	0.000192946	yes
ZNF362	chr1:33722173-33766320	4.0892	5.86459	0.520213	0.0149	0.0403943	yes
PHC2	chr1:33789223-33841194	14.0764	20.5307	0.5445	0.00275	0.00855337	yes
ZSCAN20	chr1:33938231-33961995	1.31103	13.2323	3.33528	5e-05	0.000192946	yes
SMIM12	chr1:35315962-35325417	0.183534	1.38505	2.91582	0.0172	0.0460596	yes
TPRG1L	chr1:3541555-3546694	9.65662	15.7683	0.707441	0.0002	0.000727205	yes
ZMYM6	chr1:35451766-35497569	3.68711	14.5641	1.98186	5e-05	0.000192946	yes
TP73-AS1	chr1:3569128-3663937	0.509294	7.12805	3.80694	5e-05	0.000192946	yes
ZMYM4	chr1:35734567-35887545	14.0951	36.0502	1.35481	5e-05	0.000192946	yes
KIAA0319L	chr1:35899090-36023037	10.1525	13.582	0.419861	0.01585	0.0427337	yes
C1orf216	chr1:36179476-36184790	6.4012	45.571	2.8317	5e-05	0.000192946	yes
CLSPN	chr1:36185818-36235551	3.55529	8.40549	1.24137	5e-05	0.000192946	yes
ADPRHL2	chr1:36554452-36559533	12.3414	43.7201	1.82479	5e-05	0.000192946	yes
TRAPPC3	chr1:36602169-36646451	22.2142	92.2842	2.0546	5e-05	0.000192946	yes
LSM10	chr1:36859020-36863560	36.8707	370.982	3.3308	5e-05	0.000192946	yes
CEP104	chr1:3728644-3773797	7.54353	10.2863	0.447419	0.0105	0.0294104	yes
LINC01137	chr1:37920479-37940044	2.90882	25.0584	3.10679	5e-05	0.000192946	yes
SNIP1	chr1:38000049-38019945	4.40792	19.2216	2.12456	5e-05	0.000192946	yes
C1orf174	chr1:3805696-3816857	21.039	42.9189	1.02855	5e-05	0.000192946	yes
MANEAL	chr1:38259773-38267278	3.04619	38.2612	3.6508	5e-05	0.000192946	yes
MTF1	chr1:38275238-38325292	2.77491	12.7155	2.19608	5e-05	0.000192946	yes
RRAGC	chr1:39303868-39325495	3.80475	48.4026	3.66921	5e-05	0.000192946	yes
KIAA0754	chr1:39549838-39952810	2.39225	7.24446	1.59851	5e-05	0.000192946	yes
MACF1	chr1:39549838-39952810	3.50398	6.76231	0.948522	5e-05	0.000192946	yes
BMP8B	chr1:40204516-40254533	0.431225	2.22239	2.3656	0.00845	0.0240988	yes
MYCL	chr1:40361095-40367687	0.48835	2.12007	2.11812	0.0001	0.000375343	yes
RLF	chr1:40627040-40706593	4.83474	45.611	3.23787	5e-05	0.000192946	yes
ZFP69B	chr1:40916336-40929390	1.30272	6.40192	2.29698	5e-05	0.000192946	yes
ZNF684	chr1:40997232-41013841	2.40874	14.6844	2.60793	5e-05	0.000192946	yes
CITED4	chr1:41326727-41328018	65.0247	148.373	1.19017	5e-05	0.000192946	yes
C1orf50	chr1:43232915-43241413	1.63613	17.7726	3.4413	0.0001	0.000375343	yes
ERMAP	chr1:43272722-43310660	1.75727	4.5225	1.36378	0.00375	0.0114067	yes
ZNF691	chr1:43312243-43318146	2.75232	23.9819	3.12323	5e-05	0.000192946	yes
SLC2A1	chr1:43391045-43449029	19.4	42.8333	1.14267	5e-05	0.000192946	yes
KDM4A	chr1:44115796-44173012	4.01856	7.39718	0.880296	5e-05	0.000192946	yes
IPO13	chr1:44412477-44433694	12.1981	24.5216	1.0074	5e-05	0.000192946	yes
B4GALT2	chr1:44444873-44456843	58.0458	144.065	1.31146	5e-05	0.000192946	yes
KLF17	chr1:44584521-44600809	1.19666	7.21969	2.59293	5e-05	0.000192946	yes
ZSWIM5	chr1:45482075-45672250	0.910718	3.72667	2.03281	5e-05	0.000192946	yes
HPDL	chr1:45792544-45794346	34.8525	120.295	1.78724	5e-05	0.000192946	yes
TOE1	chr1:45794913-45956840	8.13279	15.062	0.88909	5e-05	0.000192946	yes
NSUN4	chr1:46805848-46830824	2.91108	7.18091	1.30261	0.00635	0.0185468	yes
STIL	chr1:47715810-47779819	2.18083	11.2834	2.37126	5e-05	0.000192946	yes
FOXD2-AS1	chr1:47846467-47906363	1.02392	7.19211	2.81231	5e-05	0.000192946	yes
FOXD2	chr1:47846467-47906363	0.444169	1.93226	2.12111	0.0004	0.00140246	yes
CDKN2C	chr1:51434366-51440309	2.86795	32.0437	3.48195	5e-05	0.000192946	yes
RNF11	chr1:51701944-51739119	25.7917	53.7285	1.05878	5e-05	0.000192946	yes
KTI12	chr1:52485803-52521843	12.4693	104.738	3.07033	5e-05	0.000192946	yes
ORC1	chr1:52838500-52870143	11.5751	16.3015	0.493975	0.0126	0.034684	yes
COA7	chr1:53152013-53164038	21.8251	125.92	2.52845	5e-05	0.000192946	yes
ZYG11B	chr1:53192130-53293013	8.74116	16.6586	0.930374	5e-05	0.000192946	yes
ZYG11A	chr1:53308182-53360247	6.61029	25.1194	1.92602	5e-05	0.000192946	yes
CPT2	chr1:53662100-53686311	1.59241	18.6343	3.54868	5e-05	0.000192946	yes
LRP8	chr1:53692563-53793821	1.81747	4.44393	1.28991	0.0048	0.0143631	yes
GLIS1	chr1:53971905-54199877	0.562597	1.46797	1.38364	0.00555	0.0164073	yes
NDC1	chr1:54231133-54304225	5.25528	15.7217	1.58091	0.00455	0.0136737	yes
CYB5RL	chr1:54638026-54665746	3.02648	8.11113	1.42226	5e-05	0.000192946	yes
ACOT11	chr1:55013806-55100417	0.291237	1.43179	2.29755	0.00505	0.0150433	yes
TTC4	chr1:55107412-55208328	12.3134	97.0914	2.97911	5e-05	0.000192946	yes
PARS2	chr1:55222570-55230226	2.78868	25.9954	3.2206	5e-05	0.000192946	yes
DHCR24	chr1:55315299-55352921	93.9988	195.091	1.05343	5e-05	0.000192946	yes
PCSK9	chr1:55505148-55530526	20.3134	30.3142	0.577562	0.00485	0.0144997	yes
JUN	chr1:59246462-59249785	0.749922	3.29732	2.13648	5e-05	0.000192946	yes
NFIA	chr1:61542945-61928460	5.26024	10.056	0.93485	0.00415	0.0125528	yes
ICMT	chr1:6266188-6296044	27.4682	122.392	2.15568	5e-05	0.000192946	yes
KANK4	chr1:62701836-62785085	13.3229	35.1719	1.40052	5e-05	0.000192946	yes
USP1	chr1:62901974-62917475	12.9097	27.6818	1.10049	0.018	0.0479355	yes
LINC00337	chr1:6296299-6299502	0.6889	1.7276	1.3264	0.00335	0.010276	yes
GPR153	chr1:6307405-6321035	1.67984	3.21218	0.935225	0.0004	0.00140246	yes
ATG4C	chr1:63249776-63330941	2.74733	7.12129	1.37411	0.00165	0.00530768	yes
ALG6	chr1:63833260-63904233	4.52516	6.79565	0.586644	0.0041	0.0124143	yes
ROR1	chr1:64239689-64647179	0.2511	2.0649	3.03974	5e-05	0.000192946	yes
HES2	chr1:6475293-6479979	0.583822	1.66676	1.51344	5e-05	0.000192946	yes
CACHD1	chr1:64936475-65158741	2.56398	7.09602	1.46862	5e-05	0.000192946	yes
RAVER2	chr1:65210777-65533429	7.3416	25.5486	1.79908	5e-05	0.000192946	yes
JAK1	chr1:65210777-65533429	22.5117	34.1144	0.599707	0.00185	0.00590943	yes
KLHL21	chr1:6650783-6662958	9.93587	32.129	1.69316	5e-05	0.000192946	yes
PHF13	chr1:6673755-6684093	4.09373	24.5034	2.5815	5e-05	0.000192946	yes
THAP3	chr1:6684924-6761966	6.05686	31.5073	2.37904	0.00175	0.00560486	yes
FPGT	chr1:74663895-75010116	2.75064	7.27232	1.40265	5e-05	0.000192946	yes
LINC01128	chr1:762970-794826	1.14591	8.69731	2.92408	5e-05	0.000192946	yes
ZZZ3	chr1:78028100-78149112	8.95161	35.2124	1.97587	5e-05	0.000192946	yes
VAMP3	chr1:7831328-7841492	41.2801	76.0196	0.880926	5e-05	0.000192946	yes
DNAJB4	chr1:78412166-78483648	5.68701	18.8782	1.73098	0.0021	0.00665825	yes
FAM41C	chr1:803450-812182	0.517139	1.2767	1.3038	0.01325	0.0363224	yes
ERRFI1	chr1:8071778-8086393	4.39336	31.4333	2.8389	5e-05	0.000192946	yes
RERE	chr1:8412463-8877699	1.57807	4.70582	1.57628	5e-05	0.000192946	yes
LPAR3	chr1:85279085-85358896	0.322686	1.04352	1.69326	0.0154	0.0416136	yes
SYDE2	chr1:85623355-85666728	3.33465	17.4309	2.38604	5e-05	0.000192946	yes
BCL10	chr1:85731459-85743771	5.94879	15.4606	1.37793	5e-05	0.000192946	yes
CYR61	chr1:86046443-86049648	37.7615	126.331	1.74222	5e-05	0.000192946	yes
SAMD11	chr1:861120-894679	10.9503	23.0044	1.07094	0.0151	0.040878	yes
ODF2L	chr1:86812506-86862025	3.22215	6.0447	0.907646	5e-05	0.000192946	yes
HS2ST1	chr1:87380334-87575681	12.9244	18.7253	0.534883	0.0015	0.00485284	yes
LMO4	chr1:87794150-87814607	4.35859	6.7855	0.638594	0.0009	0.00301018	yes
RBMXL1	chr1:89401455-89458643	4.42117	17.5983	1.99293	5e-05	0.000192946	yes
LRRC8B	chr1:89990396-90063420	0.599355	7.0771	3.56168	5e-05	0.000192946	yes
LRRC8C	chr1:90098643-90185094	1.54849	9.00696	2.54018	5e-05	0.000192946	yes
LRRC8D	chr1:90286572-90401989	11.0231	96.1761	3.12515	5e-05	0.000192946	yes
GEMIN8P4	chr1:90458823-90460525	1.32129	6.35214	2.26529	5e-05	0.000192946	yes
ZNF644	chr1:91380856-91487812	9.58704	61.873	2.69015	5e-05	0.000192946	yes
KIAA1107	chr1:92634414-92650282	0.37084	1.13005	1.60752	5e-05	0.000192946	yes
GFI1	chr1:92940317-92952433	0.865315	4.90153	2.50193	5e-05	0.000192946	yes
H6PD	chr1:9294862-9331394	1.74899	6.8727	1.97435	5e-05	0.000192946	yes
SPSB1	chr1:9352940-9429590	13.4457	70.0837	2.38193	5e-05	0.000192946	yes
DR1	chr1:93811477-93828148	39.2625	55.5083	0.49955	0.0024	0.00753997	yes
BCAR3	chr1:94027297-94312706	3.33458	10.2436	1.61914	0.00675	0.0196157	yes
DNTTIP2	chr1:94335013-94344762	27.1835	55.8212	1.03809	5e-05	0.000192946	yes
ARHGAP29	chr1:94634462-94713316	1.1124	8.82894	2.98857	5e-05	0.000192946	yes
SLC44A3-AS1	chr1:95123088-95285837	5.14505	12.2365	1.24993	5e-05	0.000192946	yes
SLC25A33	chr1:9599527-9642831	17.0029	37.2451	1.13127	5e-05	0.000192946	yes
TMEM201	chr1:9648931-9674935	2.53056	8.08916	1.67653	5e-05	0.000192946	yes
GOT1	chr10:101156626-101190530	42.4081	98.4529	1.21509	5e-05	0.000192946	yes
SLC25A28	chr10:101370274-101380221	9.39465	76.3492	3.0227	5e-05	0.000192946	yes
DNMBP	chr10:101635327-101769710	6.05937	14.0396	1.21226	5e-05	0.000192946	yes
ERLIN1	chr10:101909846-101945814	12.1629	70.7621	2.54049	5e-05	0.000192946	yes
SLF2	chr10:102672325-102724891	5.02073	10.6396	1.08347	5e-05	0.000192946	yes
MRPL43	chr10:102732285-102747276	23.2138	81.0991	1.8047	5e-05	0.000192946	yes
TWNK	chr10:102747292-102754158	4.39259	15.6506	1.83307	0.00505	0.0150433	yes
BTRC	chr10:103113789-103317078	0.944425	3.58737	1.92542	0.0007	0.00237148	yes
MGEA5	chr10:103544199-103578222	25.1114	35.2365	0.48873	0.00255	0.00797341	yes
HPS6	chr10:103825123-103827795	7.92682	44.9092	2.5022	5e-05	0.000192946	yes
LDB1	chr10:103866248-103880230	3.52929	7.79075	1.14238	0.01535	0.0414996	yes
PPRC1	chr10:103892750-103910090	17.4799	44.8059	1.35799	5e-05	0.000192946	yes
ELOVL3	chr10:103986034-103989344	0.819548	2.32685	1.50548	0.0026	0.00812017	yes
FBXL15	chr10:104162373-104182893	3.76456	7.04245	0.903597	0.0004	0.00140246	yes
SUFU	chr10:104263718-104393214	3.40721	10.3478	1.60266	5e-05	0.000192946	yes
WBP1L	chr10:104503726-104576021	3.15014	20.6673	2.71386	5e-05	0.000192946	yes
CNNM2	chr10:104678074-104838344	2.6014	18.7339	2.84829	5e-05	0.000192946	yes
SH3PXD2A	chr10:105353783-105615164	7.19447	25.5584	1.82884	5e-05	0.000192946	yes
SLK	chr10:105726942-105788991	8.82231	12.116	0.457681	0.0069	0.0200121	yes
ITPRIP	chr10:106069453-106098251	2.92007	28.9247	3.30823	5e-05	0.000192946	yes
DUSP5	chr10:112257624-112271302	1.48987	8.55999	2.52242	5e-05	0.000192946	yes
SHOC2	chr10:112679127-112773425	15.8581	51.9686	1.71242	5e-05	0.000192946	yes
ZDHHC6	chr10:114190047-114206717	2.50543	8.3922	1.74399	0.01425	0.0387869	yes
VTI1A	chr10:114206745-114578503	1.35726	3.43281	1.33869	0.01105	0.0308174	yes
USP6NL	chr10:11502508-11653788	2.99557	20.0209	2.74061	5e-05	0.000192946	yes
DCLRE1A	chr10:115594482-115614163	6.51317	21.385	1.71517	5e-05	0.000192946	yes
ADRB1	chr10:115803805-115806667	0.671813	3.42465	2.34982	5e-05	0.000192946	yes
CCDC186	chr10:115880620-115933979	1.32201	2.81886	1.09238	0.01375	0.0375803	yes
ABLIM1	chr10:116190868-116539662	2.85204	9.3373	1.71101	0.01495	0.0405009	yes
FAM160B1	chr10:116581502-116659586	2.97648	7.90475	1.40911	5e-05	0.000192946	yes
ECHDC3	chr10:11784355-11806065	5.78517	10.3544	0.839811	0.00065	0.00221455	yes
HSPA12A	chr10:118430702-118642112	1.72409	6.67706	1.95338	5e-05	0.000192946	yes
SHTN1	chr10:118642887-118886097	4.00771	9.6465	1.26723	0.0008	0.00269066	yes
PROSER2	chr10:11865396-11936709	19.6838	55.5636	1.49713	5e-05	0.000192946	yes
SLC18A2	chr10:119000583-119038941	1.88807	10.8775	2.52636	5e-05	0.000192946	yes
PDZD8	chr10:119039999-119134978	12.0189	70.0111	2.54228	5e-05	0.000192946	yes
UPF2	chr10:11962020-12085169	6.20732	27.8766	2.16701	5e-05	0.000192946	yes
RAB11FIP2	chr10:119764426-119969665	3.77532	13.5902	1.8479	5e-05	0.000192946	yes
CACUL1	chr10:120440493-120514758	15.6787	21.9731	0.486927	0.0023	0.00724901	yes
NANOS1	chr10:120789227-120793244	0.605469	1.92636	1.66975	5e-05	0.000192946	yes
EIF3A	chr10:120794540-120840334	18.2239	24.9152	0.451197	0.00545	0.0161369	yes
FAM45A	chr10:120863576-120897496	0.591063	2.90101	2.29517	0.0046	0.0138177	yes
GRK5	chr10:120967196-121215131	3.36494	6.42512	0.93314	5e-05	0.000192946	yes
BAG3	chr10:121410881-121437329	15.4332	45.1001	1.54709	5e-05	0.000192946	yes
INPP5F	chr10:121485558-121588662	1.92312	3.34454	0.798361	0.00685	0.0198823	yes
FGFR2	chr10:123237843-123357972	1.4687	4.12946	1.49141	5e-05	0.000192946	yes
TACC2	chr10:123748688-124014060	1.77756	17.9896	3.33919	5e-05	0.000192946	yes
CAMK1D	chr10:12391541-12877545	5.67965	10.6124	0.901881	5e-05	0.000192946	yes
PLEKHA1	chr10:124134093-124191871	5.87118	11.1798	0.929174	0.0002	0.000727205	yes
LOC399815	chr10:124591670-124658230	0.996339	4.99832	2.32674	5e-05	0.000192946	yes
C10orf88	chr10:124690418-124713919	3.6315	23.1045	2.66953	5e-05	0.000192946	yes
ACADSB	chr10:124768428-124817806	3.13214	5.04023	0.686343	0.0003	0.00106738	yes
FAM53B	chr10:126307862-126432930	5.4344	10.6652	0.972721	5e-05	0.000192946	yes
ABRAXAS2	chr10:126490353-126525239	8.26096	62.6787	2.92359	5e-05	0.000192946	yes
ZRANB1	chr10:126630691-126676005	9.48891	73.626	2.9559	5e-05	0.000192946	yes
CTBP2	chr10:126676417-126849630	0.875445	40.4133	5.52867	0.0002	0.000727205	yes
LOC283038	chr10:127371811-127408062	0.105285	1.851	4.13593	0.0004	0.00140246	yes
DHX32	chr10:127512103-127569884	14.2936	62.7012	2.13312	5e-05	0.000192946	yes
BCCIP	chr10:127512103-127569884	12.1165	33.3428	1.46041	5e-05	0.000192946	yes
MKI67	chr10:129894924-129924468	10.5395	42.8122	2.02222	5e-05	0.000192946	yes
PPP2R2D	chr10:133747954-133773338	3.62529	23.7112	2.70941	5e-05	0.000192946	yes
PWWP2B	chr10:134210701-134231358	6.02676	22.8002	1.91959	5e-05	0.000192946	yes
BEND7	chr10:13480483-13544976	0.142026	1.16894	3.04097	0.0073	0.0210731	yes
FAM107B	chr10:14560555-14816896	30.855	116.122	1.91207	5e-05	0.000192946	yes
HSPA14	chr10:14880158-14913740	10.1	74.4009	2.88096	5e-05	0.000192946	yes
SUV39H2	chr10:14920781-14946304	10.7205	76.4836	2.83478	5e-05	0.000192946	yes
DCLRE1C	chr10:14946609-14996431	0.714266	2.62027	1.87518	0.0078	0.0224042	yes
FAM171A1	chr10:15253643-15413058	1.10906	5.76647	2.37835	5e-05	0.000192946	yes
PTER	chr10:16478941-16564004	2.66054	10.198	1.9385	0.00995	0.028012	yes
STAM	chr10:17686123-17758821	9.04177	23.2222	1.36083	5e-05	0.000192946	yes
CACNB2	chr10:18429605-18830688	0.464569	1.30651	1.49176	0.0023	0.00724901	yes
NSUN6	chr10:18834135-18940566	4.04375	7.94137	0.973694	5e-05	0.000192946	yes
CASC10	chr10:21783420-21786213	6.18912	31.7293	2.35801	5e-05	0.000192946	yes
SKIDA1	chr10:21802408-21814611	0.886669	8.49624	3.26036	5e-05	0.000192946	yes
BMI1	chr10:22605311-22620414	26.6319	126.765	2.25094	5e-05	0.000192946	yes
LOC100499489	chr10:22724353-22726858	0.754889	4.90759	2.70068	5e-05	0.000192946	yes
LINC00701	chr10:2342512-2357268	0.150589	1.5812	3.39233	5e-05	0.000192946	yes
OTUD1	chr10:23728197-23731310	1.46172	8.94029	2.61265	5e-05	0.000192946	yes
KIAA1217	chr10:23983674-24836777	0.532495	1.62776	1.61205	0.0044	0.0132605	yes
ARHGAP21	chr10:24872537-25012597	27.0576	151.344	2.48373	5e-05	0.000192946	yes
THNSL1	chr10:25270907-25351208	3.94492	12.7554	1.69304	5e-05	0.000192946	yes
GPR158	chr10:25401986-25891157	1.88993	10.1958	2.43156	5e-05	0.000192946	yes
MASTL	chr10:27443752-27476882	5.26598	10.4672	0.991105	0.0049	0.0146392	yes
MKX	chr10:27961802-28056728	11.6143	100.409	3.11191	5e-05	0.000192946	yes
WAC-AS1	chr10:28808845-28821283	3.90655	11.6046	1.57073	5e-05	0.000192946	yes
BAMBI	chr10:28966423-28971868	15.0718	197.084	3.70889	5e-05	0.000192946	yes
JCAD	chr10:30301728-30348488	0.746691	3.13488	2.06983	5e-05	0.000192946	yes
MTPAP	chr10:30598729-30638267	8.70198	54.9221	2.65797	5e-05	0.000192946	yes
MAP3K8	chr10:30722949-30750762	2.84804	11.3053	1.98896	5e-05	0.000192946	yes
ZNF438	chr10:31133564-31320866	0.950235	5.67935	2.57937	5e-05	0.000192946	yes
ZEB1-AS1	chr10:31605456-31818742	2.72829	16.2827	2.57727	5e-05	0.000192946	yes
ARHGAP12	chr10:32094325-32217804	4.54986	29.6692	2.70507	5e-05	0.000192946	yes
CREM	chr10:35415768-35501886	7.79168	16.1148	1.04838	0.0007	0.00237148	yes
FZD8	chr10:35927176-35930362	3.89779	8.52181	1.1285	5e-05	0.000192946	yes
ZNF248	chr10:38065453-38147012	1.71656	7.54483	2.13597	5e-05	0.000192946	yes
KLF6	chr10:3818187-3827473	4.2113	18.6566	2.14735	5e-05	0.000192946	yes
LOC441666	chr10:42827313-42863493	0.286775	2.71817	3.24465	5e-05	0.000192946	yes
ZNF37BP	chr10:43008960-43048318	0.607251	4.19054	2.78677	5e-05	0.000192946	yes
LOC283028	chr10:43246635-43265069	0.939891	3.12552	1.73353	5e-05	0.000192946	yes
CSGALNACT2	chr10:43633892-43680754	1.03296	12.2274	3.56527	5e-05	0.000192946	yes
HNRNPF	chr10:43881064-43904696	3.20834	14.7089	2.19679	0.01405	0.0383015	yes
ZNF487	chr10:43932573-43978007	0.427422	2.6557	2.63536	5e-05	0.000192946	yes
2017-03-08	chr10:45950032-46090354	3.10414	8.92444	1.52357	5e-05	0.000192946	yes
ZFAND4	chr10:46110948-46168261	1.54054	4.91093	1.67256	0.0001	0.000375343	yes
SYT15	chr10:46951471-46970601	1.11296	2.43456	1.12927	5e-05	0.000192946	yes
HNRNPA1P33	chr10:47096453-47151400	27.5743	154.381	2.4851	5e-05	0.000192946	yes
LINC00842	chr10:47096453-47151400	3.01523	16.5372	2.45537	5e-05	0.000192946	yes
ANXA8L1	chr10:47746849-47763040	0.53758	3.11274	2.53364	5e-05	0.000192946	yes
ZNF488	chr10:48355023-48373866	1.64264	7.06865	2.10542	5e-05	0.000192946	yes
ERCC6	chr10:50662525-50747584	2.777	15.374	2.46889	0.0003	0.00106738	yes
AGAP6	chr10:51748077-51770259	1.25292	3.41151	1.44512	5e-05	0.000192946	yes
SGMS1	chr10:52065344-52383737	14.6829	83.1889	2.50225	5e-05	0.000192946	yes
SGMS1-AS1	chr10:52384710-52391396	0.525821	2.72579	2.37403	5e-05	0.000192946	yes
CSTF2T	chr10:52750910-54073888	11.0852	59.3454	2.42051	5e-05	0.000192946	yes
DKK1	chr10:54074040-54077417	4.94925	14.7163	1.57213	5e-05	0.000192946	yes
ASB13	chr10:5680819-5708558	9.65522	56.7846	2.55612	5e-05	0.000192946	yes
FAM208B	chr10:5726800-5805703	3.06287	38.1121	3.63729	5e-05	0.000192946	yes
ZWINT	chr10:58117198-58121034	3.36627	10.3603	1.62184	0.0092	0.0260583	yes
FBXO18	chr10:5903688-5979558	12.0605	40.2187	1.73758	5e-05	0.000192946	yes
IPMK	chr10:59951277-60027694	3.4606	6.23582	0.849559	5e-05	0.000192946	yes
BICC1	chr10:60272903-60591197	6.57688	12.818	0.962694	5e-05	0.000192946	yes
SLC16A9	chr10:61410521-61469837	2.54288	9.73707	1.93702	5e-05	0.000192946	yes
CCDC6	chr10:61548505-61666414	43.1211	65.0328	0.592772	0.0001	0.000375343	yes
PFKFB3	chr10:6186840-6277507	8.3777	27.0536	1.69119	5e-05	0.000192946	yes
RHOBTB1	chr10:62629197-62761198	19.1546	49.5726	1.37185	5e-05	0.000192946	yes
ARID5B	chr10:63661012-63856707	16.0223	74.3403	2.21407	5e-05	0.000192946	yes
RTKN2	chr10:63952844-64028622	3.60267	8.59398	1.25426	5e-05	0.000192946	yes
ZNF365	chr10:64099346-64431771	1.3524	2.92091	1.11089	0.0001	0.000375343	yes
ADO	chr10:64564515-64568239	12.02	79.0015	2.71644	5e-05	0.000192946	yes
NRBF2	chr10:64893006-64914791	11.2401	99.6421	3.1481	5e-05	0.000192946	yes
LINP1	chr10:6779343-6780901	2.03183	6.18263	1.60544	0.0006	0.00205503	yes
HERC4	chr10:69681655-69835103	20.7321	28.6775	0.468058	0.00485	0.0144997	yes
MYPN	chr10:69865873-69971773	1.04877	5.54531	2.40256	0.0016	0.0051556	yes
STOX1	chr10:70587293-70655209	0.642736	2.14046	1.73562	0.00045	0.00156719	yes
SFMBT2	chr10:7200585-7453448	1.53611	7.82424	2.34867	5e-05	0.000192946	yes
VSIR	chr10:73156690-73575704	0.519785	2.40728	2.21142	5e-05	0.000192946	yes
CHST3	chr10:73724119-73773322	5.03115	23.3306	2.21326	5e-05	0.000192946	yes
DDIT4	chr10:74033676-74035794	125.73	368.14	1.54993	5e-05	0.000192946	yes
DNAJB12	chr10:74092587-74114907	7.67465	11.5574	0.590645	0.0103	0.0288899	yes
MICU1	chr10:74127083-74385949	17.2435	32.0136	0.892635	0.0002	0.000727205	yes
USP54	chr10:75196185-75351108	0.845653	3.49548	2.04735	0.0015	0.00485284	yes
GLUD1P3	chr10:75490319-75491529	0.270439	3.24094	3.58304	0.0134	0.0366994	yes
FUT11	chr10:75532048-75535976	3.9051	19.9285	2.35141	5e-05	0.000192946	yes
CHCHD1	chr10:75541807-75543406	38.8895	123.513	1.66721	5e-05	0.000192946	yes
NDST2	chr10:75561668-75571607	3.48257	12.7364	1.87073	5e-05	0.000192946	yes
CAMK2G	chr10:75572258-75634349	5.75365	24.0354	2.06261	5e-05	0.000192946	yes
KAT6B	chr10:76586170-76792380	0.630953	6.04784	3.26082	5e-05	0.000192946	yes
SAMD8	chr10:76871392-76941881	5.30441	20.332	1.93849	5e-05	0.000192946	yes
ZNF503	chr10:77039483-77168740	4.08848	21.8734	2.41954	5e-05	0.000192946	yes
ZNF503-AS2	chr10:77039483-77168740	1.28379	5.09078	1.98748	0.01025	0.0287771	yes
TAF3	chr10:7860466-8057016	5.29802	11.5115	1.11955	5e-05	0.000192946	yes
DLG5	chr10:79550548-79686348	8.24752	37.5468	2.18666	5e-05	0.000192946	yes
ZMIZ1	chr10:80828791-81076285	1.34562	7.6056	2.4988	5e-05	0.000192946	yes
GATA3	chr10:8096666-8117164	0.393032	2.78006	2.8224	5e-05	0.000192946	yes
PPIF	chr10:81107219-81115089	46.897	186.946	1.99505	5e-05	0.000192946	yes
BEND3P3	chr10:81442730-81448650	0.893936	2.63707	1.56069	5e-05	0.000192946	yes
NUTM2B	chr10:81451255-81587358	0.161391	1.15106	2.83434	0.01365	0.0373301	yes
LINC00857	chr10:81967465-81979413	2.86003	17.9634	2.65096	5e-05	0.000192946	yes
TSPAN14	chr10:82214037-82282391	3.40123	12.507	1.87861	5e-05	0.000192946	yes
CERNA2	chr10:85926983-85931832	0.733975	1.50089	1.03202	0.0177	0.0472553	yes
CCSER2	chr10:86088344-86278277	2.76232	18.9455	2.77791	5e-05	0.000192946	yes
WAPL	chr10:88195012-88281541	0.701825	7.42521	3.40325	5e-05	0.000192946	yes
BMPR1A	chr10:88516395-88684945	16.5959	55.0105	1.72888	5e-05	0.000192946	yes
FAM35A	chr10:88854921-88951240	7.54622	28.5998	1.92218	5e-05	0.000192946	yes
LINC00863	chr10:88998423-89117059	1.57771	9.64494	2.61194	5e-05	0.000192946	yes
MINPP1	chr10:89264222-89313218	0.659397	19.4338	4.88127	0.0011	0.00363055	yes
KLLN	chr10:89618917-89623194	0.302939	1.0161	1.74595	0.00015	0.000553607	yes
PTEN	chr10:89623194-89731687	9.17734	20.1382	1.13378	5e-05	0.000192946	yes
IFIT2	chr10:91061705-91069033	1.61969	8.10643	2.32335	5e-05	0.000192946	yes
IFIT3	chr10:91087575-91100725	0.344977	2.95309	3.09765	0.00045	0.00156719	yes
IFIT1	chr10:91152302-91166244	2.27397	15.528	2.77159	5e-05	0.000192946	yes
IFIT5	chr10:91174324-91180759	2.10044	18.8093	3.16268	5e-05	0.000192946	yes
PANK1	chr10:91339253-91405329	1.54412	3.88806	1.33226	5e-05	0.000192946	yes
FLJ37201	chr10:91451056-91457685	0.08884	1.62347	4.19173	0.00075	0.00253084	yes
RPP30	chr10:92631708-92668312	2.77799	5.26327	0.921919	0.002	0.00635564	yes
PPP1R3C	chr10:93388197-93392858	9.71698	74.35	2.93575	5e-05	0.000192946	yes
SLC35G1	chr10:95653726-95669590	2.89727	6.62229	1.19263	0.002	0.00635564	yes
TBC1D12	chr10:96162185-96296089	2.35581	3.80974	0.693468	0.00095	0.00316822	yes
TCTN3	chr10:97423152-97453900	16.8084	53.14	1.66062	5e-05	0.000192946	yes
ENTPD1	chr10:97471535-97849992	2.5105	14.5585	2.53582	5e-05	0.000192946	yes
CCNJ	chr10:97471535-97849992	1.46675	7.22723	2.30082	5e-05	0.000192946	yes
LCOR	chr10:98590388-98745969	4.5576	11.4667	1.33111	5e-05	0.000192946	yes
FRAT1	chr10:99079021-99081672	0.618379	3.85058	2.63851	5e-05	0.000192946	yes
FRAT2	chr10:99092253-99094458	16.7286	115.918	2.79272	5e-05	0.000192946	yes
ZDHHC16	chr10:99205887-99217127	4.70521	14.9725	1.66998	0.01245	0.0343175	yes
UBTD1	chr10:99258638-99330967	4.9997	12.0878	1.27364	5e-05	0.000192946	yes
AVPI1	chr10:99437180-99447015	52.8123	151.865	1.52385	5e-05	0.000192946	yes
MARVELD1	chr10:99473464-99477909	19.3574	88.0109	2.1848	5e-05	0.000192946	yes
CEP126	chr11:101761404-101871796	0.574038	2.22261	1.95304	5e-05	0.000192946	yes
YAP1	chr11:101981191-102104154	2.86761	15.3034	2.41593	0.0019	0.00605965	yes
BIRC3	chr11:102188180-102210135	0.652823	3.31685	2.34505	5e-05	0.000192946	yes
BIRC2	chr11:102217912-102249401	8.90907	55.2094	2.63157	5e-05	0.000192946	yes
ADM	chr11:10326526-10328949	18.0914	51.2971	1.50357	5e-05	0.000192946	yes
MSANTD4	chr11:105878647-105893014	1.89624	7.73833	2.02888	5e-05	0.000192946	yes
NPAT	chr11:108027941-108093365	4.49197	31.6017	2.81458	5e-05	0.000192946	yes
EXPH5	chr11:108376157-108464465	3.29091	12.561	1.93239	5e-05	0.000192946	yes
DDX10	chr11:108535751-108811657	18.0084	37.3088	1.05085	5e-05	0.000192946	yes
ZBED5	chr11:10874250-10879620	8.37062	158.419	4.24226	5e-05	0.000192946	yes
ZC3H12C	chr11:109964086-110042566	2.62239	16.0753	2.61589	5e-05	0.000192946	yes
RDX	chr11:110045604-110167437	61.6245	93.941	0.60825	5e-05	0.000192946	yes
LOC105369486	chr11:110225838-110277632	4.58606	18.3257	1.99854	5e-05	0.000192946	yes
ARHGAP20	chr11:110447758-110583912	1.30183	5.20272	1.99872	5e-05	0.000192946	yes
SIK2	chr11:111473114-111637169	20.5269	53.1576	1.37276	5e-05	0.000192946	yes
FDXACB1	chr11:111744779-111754797	1.44638	12.1852	3.07461	0.00755	0.0217403	yes
DIXDC1	chr11:111797867-111893374	7.90602	19.9024	1.33192	5e-05	0.000192946	yes
NKAPD1	chr11:111944967-111957522	6.10285	17.9002	1.55242	0.008	0.0229289	yes
TIMM8B	chr11:111944967-111957522	18.4561	39.629	1.10246	0.0141	0.038422	yes
NNMT	chr11:114166534-114183238	48.2188	134.548	1.48045	5e-05	0.000192946	yes
C11orf71	chr11:114262169-114281332	3.93498	14.9932	1.92988	5e-05	0.000192946	yes
BUD13	chr11:116618885-116643714	12.2842	35.5706	1.53388	5e-05	0.000192946	yes
SIK3	chr11:116706466-116969131	1.79014	10.8226	2.5959	5e-05	0.000192946	yes
PCSK7	chr11:117075786-117103241	6.29372	11.6888	0.893139	5e-05	0.000192946	yes
BACE1	chr11:117103340-117186972	3.44466	7.38349	1.09994	0.01515	0.0409882	yes
KMT2A	chr11:118307204-118436791	1.78983	9.12282	2.34966	0.00155	0.005003	yes
PHLDB1	chr11:118477212-118528748	16.8221	33.5276	0.994991	5e-05	0.000192946	yes
DDX6	chr11:118618472-118661972	3.83441	21.8443	2.51018	0.00105	0.00347591	yes
USP47	chr11:11862969-11980872	4.55319	16.5729	1.86387	0.0108	0.0301774	yes
BCL9L	chr11:118754474-118781613	12.7855	37.8057	1.5641	5e-05	0.000192946	yes
H2AFX	chr11:118964584-118966177	76.7799	291.43	1.92435	5e-05	0.000192946	yes
HINFP	chr11:118992232-119005765	5.40935	13.2346	1.29078	0.0001	0.000375343	yes
NLRX1	chr11:119039042-119054726	3.97677	13.8674	1.80203	5e-05	0.000192946	yes
MCAM	chr11:119179233-119187840	90.1561	233.463	1.3727	5e-05	0.000192946	yes
RNF26	chr11:119205209-119208024	36.8982	213.164	2.53034	5e-05	0.000192946	yes
USP2	chr11:119225924-119252436	1.48787	8.57484	2.52686	5e-05	0.000192946	yes
TBCEL	chr11:120894802-120960354	2.73693	5.29744	0.95274	0.00355	0.0108344	yes
C11orf63	chr11:122753235-122830430	0.384188	2.60411	2.76091	0.00035	0.00123648	yes
CLMP	chr11:122942713-123066013	17.1567	65.6718	1.93651	5e-05	0.000192946	yes
MICALCL	chr11:12308446-12380691	0.7363	2.03947	1.46983	5e-05	0.000192946	yes
VWA5A	chr11:123986110-124017618	25.8348	40.3385	0.642839	0.0005	0.00173086	yes
PARVA	chr11:12399025-12556903	6.82465	10.4597	0.616017	0.0002	0.000727205	yes
LOC101929340	chr11:124623018-124635816	0.94513	4.32058	2.19264	0.0023	0.00724901	yes
CCDC15	chr11:124824016-124911385	0.802141	4.09768	2.35288	5e-05	0.000192946	yes
SLC37A2	chr11:124933012-124960412	0.815746	1.56915	0.943794	0.0018	0.00575735	yes
PUS3	chr11:125753508-125773116	6.02014	46.6423	2.95377	5e-05	0.000192946	yes
CDON	chr11:125826712-125933187	2.47665	4.7332	0.934429	0.00025	0.000898529	yes
RPUSD4	chr11:126071988-126081587	10.5123	42.2811	2.00793	5e-05	0.000192946	yes
FOXRED1	chr11:126138934-126148027	18.08	27.4132	0.600475	0.001	0.00332201	yes
GSEC	chr11:126173646-126225482	2.91482	44.8796	3.94458	0.00015	0.000553607	yes
ARHGAP32	chr11:128834954-129062093	2.68424	9.24224	1.78373	5e-05	0.000192946	yes
LOC399975	chr11:129103672-129153059	0.969296	3.25519	1.74773	5e-05	0.000192946	yes
NFRKB	chr11:129733669-129765490	7.97587	16.081	1.01164	0.0026	0.00812017	yes
ZBTB44	chr11:130096573-130184607	1.99848	9.92269	2.31182	5e-05	0.000192946	yes
ADAMTS15	chr11:130318868-130346540	0.449636	1.82639	2.02216	5e-05	0.000192946	yes
SNX19	chr11:130745765-130786382	4.8162	25.2039	2.38768	5e-05	0.000192946	yes
ACAD8	chr11:134123433-134135746	8.50559	24.3564	1.51782	5e-05	0.000192946	yes
PDE3B	chr11:14665268-14893604	6.37397	17.7224	1.47531	5e-05	0.000192946	yes
CYP2R1	chr11:14899555-14913751	2.95404	16.1296	2.44894	5e-05	0.000192946	yes
MOB2	chr11:1490677-1508009	3.85226	15.8996	2.04521	5e-05	0.000192946	yes
DUSP8	chr11:1575280-1593150	1.74624	3.62571	1.05402	0.00015	0.000553607	yes
PIK3C2A	chr11:17108123-17229543	13.2119	28.8302	1.12574	5e-05	0.000192946	yes
NCR3LG1	chr11:17373308-17398868	18.1955	35.9359	0.981849	5e-05	0.000192946	yes
LOC494141	chr11:18230684-18235111	0.952838	5.17114	2.44018	5e-05	0.000192946	yes
HPS5	chr11:18300216-18343721	10.3049	25.1779	1.28883	0.00975	0.0274957	yes
SPTY2D1	chr11:18621350-18656020	9.08568	15.8132	0.799462	5e-05	0.000192946	yes
E2F8	chr11:19245609-19263202	1.09132	4.51652	2.04913	5e-05	0.000192946	yes
NAV2	chr11:19372270-20143147	1.00791	6.91252	2.77785	5e-05	0.000192946	yes
BET1L	chr11:202923-207422	17.5269	58.5042	1.73897	5e-05	0.000192946	yes
SIRT3	chr11:207510-236362	3.68799	16.6542	2.17498	0.0001	0.000375343	yes
RIC8A	chr11:207510-236362	22.9416	74.8504	1.70605	5e-05	0.000192946	yes
FANCF	chr11:22644078-22647387	0.396974	1.47773	1.89627	5e-05	0.000192946	yes
LGR4	chr11:27387507-27503980	13.8129	58.4851	2.08205	5e-05	0.000192946	yes
BDNF	chr11:27528398-27743605	0.240615	5.81373	4.59467	0.00295	0.00913683	yes
KIF18A	chr11:28042162-28129746	13.861	28.5891	1.04443	5e-05	0.000192946	yes
METTL15	chr11:28129797-28355054	2.22497	8.37567	1.91242	5e-05	0.000192946	yes
ARL14EP	chr11:30344645-30359770	13.5658	38.5383	1.50632	5e-05	0.000192946	yes
MPPED2	chr11:30406039-30607930	1.30311	3.38596	1.3776	5e-05	0.000192946	yes
QSER1	chr11:32914723-33001814	15.5731	106.293	2.77092	5e-05	0.000192946	yes
TCP11L1	chr11:33060962-33095109	2.48098	6.91144	1.47808	0.002	0.00635564	yes
LINC00294	chr11:33097695-33101000	8.30121	19.1447	1.20555	5e-05	0.000192946	yes
HIPK3	chr11:33278217-33378568	10.3406	37.09	1.84272	5e-05	0.000192946	yes
CD59	chr11:33724555-33758025	20.6948	71.6757	1.79221	5e-05	0.000192946	yes
ZNF195	chr11:3379156-3400452	1.04819	7.78334	2.89248	0.00055	0.00189356	yes
ABTB2	chr11:34172533-34379555	10.3475	15.8993	0.619678	0.0006	0.00205503	yes
FJX1	chr11:35639734-35642421	13.9957	95.4089	2.76914	5e-05	0.000192946	yes
PRR5L	chr11:36317724-36486754	3.94476	15.5843	1.98209	5e-05	0.000192946	yes
TRAF6	chr11:36505316-36531863	3.36756	16.0442	2.25228	5e-05	0.000192946	yes
RHOG	chr11:3848207-3862213	25.4424	86.3008	1.76214	5e-05	0.000192946	yes
SEC14L1P1	chr11:43902356-43942494	0.259286	2.21521	3.09483	0.01535	0.0414996	yes
TRIM21	chr11:4406126-4414926	2.458	9.15559	1.89717	5e-05	0.000192946	yes
EXT2	chr11:44117098-44266980	15.3037	40.5827	1.40699	5e-05	0.000192946	yes
PRDM11	chr11:45115563-45256675	0.707559	3.14722	2.15315	5e-05	0.000192946	yes
SLC35C1	chr11:45825622-45834567	7.62333	30.8368	2.01616	5e-05	0.000192946	yes
PHF21A	chr11:45950869-46142985	0.459678	3.07775	2.74318	0.0001	0.000375343	yes
AMBRA1	chr11:46417961-46615619	2.38459	26.5664	3.47779	5e-05	0.000192946	yes
HARBI1	chr11:46624855-46638777	3.22255	36.3712	3.49652	5e-05	0.000192946	yes
ZNF408	chr11:46722316-46727466	1.19288	6.74509	2.49939	5e-05	0.000192946	yes
LRP4	chr11:46867961-46940173	3.29135	4.65374	0.499711	0.0081	0.023183	yes
ACP2	chr11:47260852-47290584	17.5328	75.2798	2.10221	5e-05	0.000192946	yes
PTPRJ	chr11:48002109-48192394	12.1619	23.3369	0.940253	5e-05	0.000192946	yes
MIR210HG	chr11:565656-568457	0.338608	1.99764	2.56061	0.0001	0.000375343	yes
RTN4RL2	chr11:57228009-57245012	4.36808	22.0825	2.33783	5e-05	0.000192946	yes
LOC143666	chr11:573807-575885	1.15971	3.01671	1.37921	0.0001	0.000375343	yes
CLP1	chr11:57425215-57429337	7.44971	55.5289	2.89798	5e-05	0.000192946	yes
ZDHHC5	chr11:57435473-57468659	25.2931	95.6088	1.9184	5e-05	0.000192946	yes
CTNND1	chr11:57479994-57586652	11.7642	22.3057	0.923008	0.01445	0.0392748	yes
FAM111B	chr11:58874657-58894888	1.76162	24.568	3.80181	5e-05	0.000192946	yes
FAM111A	chr11:58901445-58922511	1.00936	3.05845	1.59936	0.00315	0.00970975	yes
DTX4	chr11:58938902-58980494	1.8519	4.07147	1.13654	5e-05	0.000192946	yes
OSBP	chr11:59341870-59383617	13.3347	37.9618	1.50937	5e-05	0.000192946	yes
MRPL16	chr11:59573607-59578345	62.6904	93.154	0.571373	0.00085	0.00285051	yes
CPSF7	chr11:61170119-61197464	4.98138	34.6955	2.80013	5e-05	0.000192946	yes
SDHAF2	chr11:61197596-61214239	26.9735	230.635	3.096	5e-05	0.000192946	yes
DAGLA	chr11:61447904-61514474	1.96086	3.25992	0.733348	0.00105	0.00347591	yes
FEN1	chr11:61560108-61564714	39.2931	138.455	1.81706	5e-05	0.000192946	yes
RAB3IL1	chr11:61664767-61687741	4.18769	12.4562	1.57263	5e-05	0.000192946	yes
FTH1	chr11:61717355-61735132	245.52	369.168	0.588433	0.0001	0.000375343	yes
AHNAK	chr11:62201013-62314332	23.2738	56.4146	1.27736	5e-05	0.000192946	yes
FAM160A2	chr11:6232563-6255941	1.77055	6.92306	1.96721	5e-05	0.000192946	yes
INTS5	chr11:62414319-62420774	9.54539	81.5017	3.09395	5e-05	0.000192946	yes
UQCC3	chr11:62430288-62441162	6.93262	34.2709	2.30551	5e-05	0.000192946	yes
METTL12	chr11:62430288-62441162	2.91354	11.1026	1.93005	0.011	0.0306909	yes
ZBTB3	chr11:62518434-62521656	2.59898	11.2726	2.11681	5e-05	0.000192946	yes
TMEM223	chr11:62554873-62559486	24.3896	213.544	3.1302	5e-05	0.000192946	yes
MARK2	chr11:63606399-63678492	2.31007	5.30413	1.19918	0.01715	0.045935	yes
NAA40	chr11:63706441-63724791	5.68569	20.8465	1.8744	5e-05	0.000192946	yes
VEGFB	chr11:64002055-64006736	2.00128	27.8424	3.79829	5e-05	0.000192946	yes
SMPD1	chr11:6411643-6416228	7.1604	34.3202	2.26094	5e-05	0.000192946	yes
EHD1	chr11:64620198-64647185	14.2186	40.1213	1.49659	5e-05	0.000192946	yes
TRIM3	chr11:6469842-6495689	2.39585	4.23538	0.821951	0.00385	0.0116934	yes
SAC3D1	chr11:64808375-64826009	18.6799	33.9061	0.860054	5e-05	0.000192946	yes
CDCA5	chr11:64844926-64851615	32.4622	73.479	1.17857	5e-05	0.000192946	yes
ZNHIT2	chr11:64883874-64885210	7.07256	29.6217	2.06635	5e-05	0.000192946	yes
TIMM10B	chr11:6495912-6505911	19.381	34.2688	0.822254	0.0004	0.00140246	yes
CDC42EP2	chr11:65082288-65089900	3.9768	29.1525	2.87394	5e-05	0.000192946	yes
TIGD3	chr11:65122281-65125082	0.320726	3.36538	3.39136	5e-05	0.000192946	yes
FRMD8	chr11:65154040-65180995	1.36838	5.52608	2.01379	0.00575	0.0169494	yes
DNHD1	chr11:6518525-6593254	0.587285	1.65088	1.4911	0.00375	0.0114067	yes
FAM89B	chr11:65339819-65341669	6.9762	20.5934	1.56167	0.0183	0.0486562	yes
MAP3K11	chr11:65365225-65381720	13.8208	23.1335	0.743141	0.0001	0.000375343	yes
PCNX3	chr11:65383782-65404910	12.204	23.6648	0.955396	5e-05	0.000192946	yes
RELA	chr11:65421066-65430443	15.7092	28.6958	0.869225	5e-05	0.000192946	yes
AP5B1	chr11:65541368-65548062	5.79105	16.4361	1.50497	5e-05	0.000192946	yes
C11orf68	chr11:65684282-65686531	10.6608	42.6961	2.00179	5e-05	0.000192946	yes
B4GAT1	chr11:66112842-66115161	12.2425	57.3206	2.22715	5e-05	0.000192946	yes
SLC29A2	chr11:66115461-66139947	1.53563	10.1036	2.71797	0.00485	0.0144997	yes
LOC102724064	chr11:66115461-66139947	5.87518	17.4145	1.56758	0.0129	0.0354399	yes
RRP8	chr11:6621143-6624880	14.1898	29.1153	1.03693	5e-05	0.000192946	yes
CCDC87	chr11:66357639-66360554	0.25243	1.03751	2.03917	0.002	0.00635564	yes
RBM4B	chr11:66384052-66445392	3.79647	20.5258	2.43471	0.00815	0.0233085	yes
LRFN4	chr11:66615996-66725847	23.3329	72.0824	1.62728	5e-05	0.000192946	yes
C11orf86	chr11:66742753-66744479	3.92499	8.03843	1.03422	0.00075	0.00253084	yes
KDM2A	chr11:66886739-67025550	4.83482	11.4396	1.2425	0.0095	0.0268363	yes
MRPL17	chr11:6701615-6704632	25.6589	68.0799	1.40777	5e-05	0.000192946	yes
CABP4	chr11:67218771-67229246	2.1205	4.15519	0.970509	0.00655	0.0190868	yes
FAM86C2P	chr11:67559237-67572807	0.80708	11.7951	3.86933	5e-05	0.000192946	yes
KMT5B	chr11:67922329-67981239	1.247	11.6851	3.22815	5e-05	0.000192946	yes
C11orf24	chr11:68028802-68039469	15.7783	103.925	2.71953	5e-05	0.000192946	yes
TESMIN	chr11:68474907-68518988	0.562996	2.98571	2.40688	5e-05	0.000192946	yes
IGHMBP2	chr11:68671318-68708069	2.58415	5.34641	1.04888	5e-05	0.000192946	yes
ZNF215	chr11:6947653-6979278	2.14446	10.2651	2.25907	5e-05	0.000192946	yes
FADD	chr11:70049268-70053508	12.3395	131.199	3.4104	5e-05	0.000192946	yes
ZNF214	chr11:7020548-7041586	0.485826	4.9386	3.34559	5e-05	0.000192946	yes
FAM86C1	chr11:71498556-71524905	2.62123	18.4209	2.81303	5e-05	0.000192946	yes
RNF121	chr11:71639767-71708643	4.69453	16.0384	1.77248	5e-05	0.000192946	yes
STARD10	chr11:72465773-72504750	3.2115	5.69855	0.827347	0.0008	0.00269066	yes
FCHSD2	chr11:72547789-72853143	6.48216	12.6494	0.964525	5e-05	0.000192946	yes
P2RY6	chr11:72975549-73009670	3.71365	16.1895	2.12415	5e-05	0.000192946	yes
ARHGEF17	chr11:73019662-73080425	4.25468	11.5341	1.43878	5e-05	0.000192946	yes
FAM168A	chr11:73111522-73309234	5.73883	13.8208	1.26801	5e-05	0.000192946	yes
PAAF1	chr11:73583712-73638781	9.6095	27.808	1.53296	5e-05	0.000192946	yes
COA4	chr11:73583712-73638781	77.763	197.476	1.34452	5e-05	0.000192946	yes
C2CD3	chr11:73723758-73882064	3.84201	8.35813	1.12132	5e-05	0.000192946	yes
LOC100287896	chr11:74201555-74209578	1.05759	17.6871	4.06384	5e-05	0.000192946	yes
LIPT2	chr11:74201555-74209578	0.431709	2.41638	2.48471	0.0083	0.0237016	yes
POLD3	chr11:74303574-74354105	5.55026	18.8555	1.76436	5e-05	0.000192946	yes
RNF169	chr11:74459912-74660232	9.40485	23.8825	1.34448	5e-05	0.000192946	yes
NEU3	chr11:74699949-74718743	9.38392	59.7053	2.6696	5e-05	0.000192946	yes
OLFML1	chr11:7506599-7532606	6.58786	21.5128	1.70731	5e-05	0.000192946	yes
PPFIBP2	chr11:7534995-7674996	0.709139	1.73857	1.29376	0.0006	0.00205503	yes
UVRAG	chr11:75526211-75855282	5.19292	18.3212	1.8189	5e-05	0.000192946	yes
THAP12	chr11:76061000-76092009	11.3531	146.261	3.6874	5e-05	0.000192946	yes
LOC100506127	chr11:76092346-76125665	1.06637	1.97269	0.887454	0.00065	0.00221455	yes
TSKU	chr11:76493356-76509198	15.1779	112.278	2.88703	5e-05	0.000192946	yes
RSF1	chr11:77377273-77531880	7.39977	15.5633	1.0726	5e-05	0.000192946	yes
LOC171391	chr11:777577-784284	1.00305	3.09042	1.62341	0.0143	0.038915	yes
KCTD21	chr11:77850838-77899675	1.81076	12.5394	2.7918	5e-05	0.000192946	yes
USP35	chr11:77899857-77925757	1.34943	2.44118	0.855226	0.00195	0.0062094	yes
DDIAS	chr11:82533982-82645699	8.15926	44.913	2.46062	5e-05	0.000192946	yes
PCF11	chr11:82868136-82898526	1.9347	12.0972	2.64449	5e-05	0.000192946	yes
ANKRD42	chr11:82904780-82967141	2.16774	4.74583	1.13047	0.01325	0.0363224	yes
CREBZF	chr11:85368607-85376182	5.78935	17.6453	1.60781	5e-05	0.000192946	yes
PRSS23	chr11:86502100-86666440	18.6399	173.542	3.21882	5e-05	0.000192946	yes
FZD4	chr11:86502100-86666440	1.61489	4.9309	1.61041	0.01495	0.0405009	yes
CTSC	chr11:88026759-88070955	3.39644	10.0692	1.56786	0.00025	0.000898529	yes
DENND5A	chr11:9160374-9286873	11.8671	47.9982	2.01601	5e-05	0.000192946	yes
CEP295	chr11:93394815-93463522	6.95678	32.4648	2.22238	5e-05	0.000192946	yes
PANX1	chr11:93862093-93915137	9.34819	72.6124	2.95746	5e-05	0.000192946	yes
IPO7	chr11:9406168-9469674	88.9378	227.635	1.35586	5e-05	0.000192946	yes
ANKRD49	chr11:94227152-94232744	7.70402	48.5739	2.6565	5e-05	0.000192946	yes
FUT4	chr11:94277016-94473521	0.961313	5.57119	2.53491	5e-05	0.000192946	yes
AMOTL1	chr11:94501507-94609918	13.2915	39.7004	1.57864	5e-05	0.000192946	yes
KDM4D	chr11:94706844-94732676	2.05477	20.9545	3.35021	5e-05	0.000192946	yes
SRSF8	chr11:94800040-94804387	8.10316	29.2506	1.85191	5e-05	0.000192946	yes
ENDOD1	chr11:94822973-94865815	0.697485	2.99368	2.10169	5e-05	0.000192946	yes
MAML2	chr11:95709756-96076344	0.811802	5.95729	2.87546	5e-05	0.000192946	yes
WEE1	chr11:9595227-9611313	14.9693	27.0296	0.852533	0.00355	0.0108344	yes
JRKL	chr11:96123157-96126727	1.30322	10.3058	2.9833	0.00015	0.000553607	yes
SBF2-AS1	chr11:9776316-10315754	3.3287	17.8537	2.4232	5e-05	0.000192946	yes
LOC440028	chr11:9776316-10315754	1.6737	7.78714	2.21806	0.00495	0.0147703	yes
UHRF1BP1L	chr12:100430862-100536642	8.67556	24.518	1.49881	5e-05	0.000192946	yes
SCYL2	chr12:100660917-100735502	11.4906	33.7938	1.5563	5e-05	0.000192946	yes
GAS2L3	chr12:100967438-101022066	1.76538	7.54166	2.0949	0.00535	0.0158621	yes
RAD52	chr12:1020901-1099207	2.62612	11.4651	2.12625	5e-05	0.000192946	yes
GNPTAB	chr12:102139274-102224645	9.16412	19.0905	1.05879	5e-05	0.000192946	yes
DRAM1	chr12:102271104-102317401	10.2271	21.9478	1.10168	5e-05	0.000192946	yes
TMEM52B	chr12:10310898-10344403	5.2117	29.6112	2.50632	0.0002	0.000727205	yes
NT5DC3	chr12:104166080-104234975	2.08668	8.87001	2.08773	5e-05	0.000192946	yes
TTC41P	chr12:104237526-104323989	0.248458	1.31459	2.40353	5e-05	0.000192946	yes
SLC41A2	chr12:105197274-105322472	5.58362	16.417	1.55592	5e-05	0.000192946	yes
LOC414300	chr12:105496249-105501420	0.446846	2.00855	2.16831	0.00405	0.0122755	yes
NUAK1	chr12:106457124-106533811	11.518	36.6331	1.66926	5e-05	0.000192946	yes
CKAP4	chr12:106631658-106641713	25.6133	53.0556	1.05061	5e-05	0.000192946	yes
POLR3B	chr12:106751435-107283095	3.45546	20.2963	2.55427	0.0002	0.000727205	yes
TMEM263	chr12:107349499-107367815	15.4672	50.8379	1.7167	5e-05	0.000192946	yes
PRDM4	chr12:108126642-108154914	8.09017	45.9976	2.50732	5e-05	0.000192946	yes
FICD	chr12:108909050-108913380	2.66742	11.477	2.10523	5e-05	0.000192946	yes
SELPLG	chr12:109015679-109027670	0.22195	1.13365	2.35266	0.00105	0.00347591	yes
CORO1C	chr12:109038884-109125326	50.8827	66.6673	0.389805	0.0144	0.039159	yes
SSH1	chr12:109176465-109251359	4.84021	16.1453	1.73797	5e-05	0.000192946	yes
USP30	chr12:109460893-109525831	2.77788	6.24688	1.16915	5e-05	0.000192946	yes
ALKBH2	chr12:109525992-109531293	8.48931	18.9014	1.15478	0.00035	0.00123648	yes
FOXN4	chr12:109715782-109747025	0.19113	1.10179	2.52723	0.00015	0.000553607	yes
UBE3B	chr12:109915427-109974510	2.52907	11.4035	2.1728	5e-05	0.000192946	yes
SMIM10L1	chr12:10998447-11328619	3.55565	32.6803	3.20023	5e-05	0.000192946	yes
ERC1	chr12:1100373-1605099	1.89002	10.5926	2.48659	0.01545	0.0417359	yes
FAM222A	chr12:110152186-110211292	2.11529	4.72722	1.16014	5e-05	0.000192946	yes
GLTP	chr12:110288747-110318293	13.0831	25.6828	0.973097	5e-05	0.000192946	yes
GIT2	chr12:110367596-110434194	2.95438	8.77783	1.57101	0.0004	0.00140246	yes
C12orf76	chr12:110478981-110505500	2.71595	11.9716	2.14009	5e-05	0.000192946	yes
ANAPC7	chr12:110810704-110841535	27.4957	59.3847	1.11089	5e-05	0.000192946	yes
TCTN1	chr12:111051831-111127617	2.33287	12.6752	2.44184	5e-05	0.000192946	yes
MAPKAPK5-AS1	chr12:112277572-112331228	11.3059	37.7731	1.74029	5e-05	0.000192946	yes
ADAM1A	chr12:112336866-112339706	0.925959	3.02953	1.71007	5e-05	0.000192946	yes
HECTD4	chr12:112597991-112819896	2.32597	5.45327	1.22929	5e-05	0.000192946	yes
RITA1	chr12:113623330-113630173	27.538	45.171	0.713971	0.002	0.00635564	yes
SLC8B1	chr12:113736570-113772973	3.64792	8.82378	1.27432	0.0001	0.000375343	yes
LINC01234	chr12:114182381-114211488	2.68397	19.9454	2.89362	5e-05	0.000192946	yes
TBX3	chr12:115108058-115121969	1.32021	9.44379	2.8386	5e-05	0.000192946	yes
MED13L	chr12:116396380-116714991	19.3906	58.475	1.59246	5e-05	0.000192946	yes
C12orf49	chr12:117151124-117175875	12.5304	29.1713	1.21912	5e-05	0.000192946	yes
ETV6	chr12:11802787-12048325	3.93772	6.03413	0.615785	0.0017	0.00545395	yes
VSIG10	chr12:118501397-118541810	5.0649	7.84626	0.631471	0.0009	0.00301018	yes
RAB35	chr12:120532898-120554643	21.8771	39.7082	0.860018	5e-05	0.000192946	yes
SIRT4	chr12:120740123-120751045	2.68986	20.4962	2.92975	5e-05	0.000192946	yes
TRIAP1	chr12:120881763-120884215	60.3344	350.747	2.53938	5e-05	0.000192946	yes
GATC	chr12:120884240-120907558	15.7392	31.2472	0.989361	0.00125	0.00409604	yes
NRAV	chr12:120907659-120936298	7.92244	55.5966	2.81098	0.0002	0.000727205	yes
DYNLL1	chr12:120907659-120936298	30.5747	180.47	2.56135	0.00105	0.00347591	yes
COQ5	chr12:120941081-120966964	34.1025	63.4729	0.896265	5e-05	0.000192946	yes
POP5	chr12:121016847-121019201	55.4806	125.551	1.17821	5e-05	0.000192946	yes
SPPL3	chr12:121200312-121342155	3.54888	25.2327	2.82986	5e-05	0.000192946	yes
C12orf43	chr12:121416370-121454305	1.76156	24.5024	3.798	5e-05	0.000192946	yes
OASL	chr12:121458094-121477045	2.87443	4.78398	0.734936	0.0133	0.0364519	yes
RNF34	chr12:121837885-121862155	5.52131	38.3526	2.79624	5e-05	0.000192946	yes
KDM2B	chr12:121866899-122018920	4.88508	9.05734	0.890706	5e-05	0.000192946	yes
ORAI1	chr12:122064454-122079946	21.1143	55.006	1.38137	5e-05	0.000192946	yes
RHOF	chr12:122150657-122231594	41.7993	118.17	1.49931	5e-05	0.000192946	yes
SETD1B	chr12:122242637-122270562	2.3924	9.97309	2.05958	5e-05	0.000192946	yes
BCL7A	chr12:122459791-122499950	1.12006	21.556	4.26644	5e-05	0.000192946	yes
LOC100506691	chr12:122501195-122506466	7.30182	12.3828	0.762011	0.0051	0.015182	yes
MLXIP	chr12:122516633-122631894	5.0512	24.6136	2.28476	5e-05	0.000192946	yes
LOC101593348	chr12:122688227-122713339	0.38559	3.17534	3.04177	0.01285	0.0353099	yes
LRP6	chr12:12268960-12419811	13.4651	31.0404	1.20493	5e-05	0.000192946	yes
CLIP1	chr12:122755980-122907116	18.0409	54.7825	1.60244	5e-05	0.000192946	yes
ZCCHC8	chr12:122956145-122985620	6.786	26.9879	1.99168	5e-05	0.000192946	yes
CCDC62	chr12:123259055-123311927	0.474524	1.37341	1.53321	0.00115	0.00378803	yes
VPS37B	chr12:123349874-123380712	19.8355	63.2902	1.6739	5e-05	0.000192946	yes
ABCB9	chr12:123405497-123451056	1.44582	4.29927	1.5722	0.0157	0.0423552	yes
MPHOSPH9	chr12:123640942-123717785	13.4015	23.6333	0.818422	5e-05	0.000192946	yes
C12orf65	chr12:123717843-123742506	8.30324	77.5579	3.22353	5e-05	0.000192946	yes
SNRNP35	chr12:123942650-124018265	9.94483	42.2815	2.08801	5e-05	0.000192946	yes
DDX55	chr12:124086623-124105490	12.5043	23.5539	0.913535	0.00625	0.0182789	yes
EIF2B1	chr12:124105569-124147151	26.5773	168.514	2.6646	5e-05	0.000192946	yes
CCDC92	chr12:124420955-124457532	4.86783	16.4834	1.75966	5e-05	0.000192946	yes
ZNF664	chr12:124457730-124800570	24.0758	41.6388	0.790342	0.01475	0.0400163	yes
NCOR2	chr12:124808956-125052010	2.7081	6.93571	1.35676	0.0014	0.0045521	yes
MANSC1	chr12:12482217-12503169	2.07338	7.82253	1.91565	5e-05	0.000192946	yes
LOH12CR2	chr12:12508341-12510001	0.748691	2.16889	1.53452	0.002	0.00635564	yes
BORCS5	chr12:12510012-12624155	3.18626	6.02246	0.918488	5e-05	0.000192946	yes
SCARB1	chr12:125262173-125348519	16.2434	60.2358	1.89076	5e-05	0.000192946	yes
BRI3BP	chr12:125478193-125511969	35.8977	63.2997	0.818306	0.00185	0.00590943	yes
THRIL	chr12:125478193-125511969	20.3382	32.8866	0.693305	0.00145	0.00470084	yes
DUSP16	chr12:12626215-12715448	11.9745	93.1804	2.96007	5e-05	0.000192946	yes
CDKN1B	chr12:12870203-12875316	28.4363	42.8693	0.59221	0.00045	0.00156719	yes
APOLD1	chr12:12878850-12944399	2.68664	16.4825	2.61706	5e-05	0.000192946	yes
SLC15A4	chr12:129277738-129308541	7.33292	22.051	1.58838	5e-05	0.000192946	yes
DDX47	chr12:12966279-12982915	72.9231	123.03	0.754561	5e-05	0.000192946	yes
GPRC5A	chr12:13043955-13066601	62.4182	101.969	0.708096	5e-05	0.000192946	yes
HEBP1	chr12:13127798-13153243	21.0964	35.529	0.751999	0.00015	0.000553607	yes
ADGRD1	chr12:131438451-131626013	1.5733	3.88644	1.30466	5e-05	0.000192946	yes
HTR7P1	chr12:13153375-13157764	0.314726	1.60567	2.35101	5e-05	0.000192946	yes
MMP17	chr12:132312937-132336316	3.0843	7.71561	1.32284	5e-05	0.000192946	yes
ULK1	chr12:132379278-132407707	6.35774	12.6753	0.995439	5e-05	0.000192946	yes
PUS1	chr12:132413744-132428406	13.0692	32.8047	1.32773	0.0006	0.00205503	yes
EP400	chr12:132434464-132565011	2.9703	10.6973	1.84857	5e-05	0.000192946	yes
EP400NL	chr12:132568827-132610885	0.526149	2.19851	2.06298	0.00075	0.00253084	yes
ANKLE2	chr12:133302252-133338474	33.0759	103.994	1.65265	5e-05	0.000192946	yes
ZNF605	chr12:133498018-133532892	1.63421	9.18366	2.49048	5e-05	0.000192946	yes
ZNF140	chr12:133656788-133684258	1.59271	16.991	3.41521	5e-05	0.000192946	yes
ZNF891	chr12:133696554-133707059	1.54146	22.264	3.85234	5e-05	0.000192946	yes
ZNF10	chr12:133707213-133736049	1.92891	17.3087	3.16564	5e-05	0.000192946	yes
ZNF268	chr12:133757994-133783697	1.74479	12.6921	2.86281	5e-05	0.000192946	yes
ATF7IP	chr12:14518565-14655869	2.20645	21.4592	3.2818	5e-05	0.000192946	yes
C12orf60	chr12:14956505-14976791	2.00326	21.3498	3.41381	5e-05	0.000192946	yes
LINC00942	chr12:1609656-1613590	10.4159	91.2224	3.1306	5e-05	0.000192946	yes
FBXL14	chr12:1675158-1703331	4.67278	17.8154	1.93077	5e-05	0.000192946	yes
ADIPOR2	chr12:1800246-1897845	43.0874	87.725	1.02572	5e-05	0.000192946	yes
DCP1B	chr12:2050756-2113701	6.66401	25.1171	1.91421	5e-05	0.000192946	yes
KCNJ8	chr12:21917888-21927755	0.432509	2.70783	2.64633	5e-05	0.000192946	yes
RASSF8	chr12:26107587-26232825	29.3802	98.8242	1.75002	5e-05	0.000192946	yes
BHLHE41	chr12:26272958-26278003	3.5277	9.89701	1.48827	5e-05	0.000192946	yes
ITPR2	chr12:26488269-26986131	3.9154	5.35411	0.451489	0.00855	0.0243526	yes
STK38L	chr12:27397077-27478890	11.1703	18.6802	0.741839	5e-05	0.000192946	yes
KLHL42	chr12:27933186-27955973	5.40892	14.8318	1.45528	5e-05	0.000192946	yes
FOXM1	chr12:2945981-2998691	11.4877	73.0449	2.6687	5e-05	0.000192946	yes
RHNO1	chr12:2945981-2998691	18.1579	73.9888	2.02671	0.0001	0.000375343	yes
TULP3	chr12:3000032-3050306	9.88096	34.5618	1.80646	5e-05	0.000192946	yes
CAPRIN2	chr12:30862485-30907884	0.539804	1.51689	1.4906	0.00525	0.015583	yes
DDX11-AS1	chr12:31173696-31257725	0.880464	4.08786	2.21501	0.00695	0.0201439	yes
DENND5B	chr12:31535156-31768285	2.94226	13.4271	2.19015	0.0009	0.00301018	yes
KIAA1551	chr12:32112352-32146043	2.22751	34.3927	3.9486	5e-05	0.000192946	yes
BICD1	chr12:32260184-32531141	1.46331	15.5889	3.41322	5e-05	0.000192946	yes
YARS2	chr12:32899477-32908887	21.9614	37.0101	0.752951	5e-05	0.000192946	yes
PKP2	chr12:32943679-33049780	10.3931	38.341	1.88327	5e-05	0.000192946	yes
ALG10	chr12:34175215-34181236	6.17281	11.8727	0.943652	5e-05	0.000192946	yes
KDM5A	chr12:389222-551806	8.58129	14.9364	0.79957	5e-05	0.000192946	yes
GXYLT1	chr12:42475647-42538673	4.18564	7.22872	0.78829	0.01215	0.0335848	yes
TMEM117	chr12:44229663-44783545	1.48518	13.9146	3.2279	5e-05	0.000192946	yes
TIGAR	chr12:4430358-4469190	5.14748	11.7467	1.19032	5e-05	0.000192946	yes
LINC00938	chr12:46119502-46121704	5.12903	24.1489	2.2352	5e-05	0.000192946	yes
ARID2	chr12:46123491-46301823	7.43344	43.5872	2.5518	5e-05	0.000192946	yes
SCAF11	chr12:46312913-46384401	24.6989	61.0503	1.30555	5e-05	0.000192946	yes
SLC38A2	chr12:46751970-46766645	69.8489	98.0893	0.489859	0.00245	0.0076843	yes
VDR	chr12:48235319-48298814	2.90546	11.4521	1.97877	5e-05	0.000192946	yes
SENP1	chr12:48436680-48540187	9.73129	19.1802	0.978912	0.0032	0.00985242	yes
ASB8	chr12:48541570-48551378	9.61976	29.8269	1.63254	5e-05	0.000192946	yes
CCNT1	chr12:49082240-49110781	14.1511	66.6822	2.23639	5e-05	0.000192946	yes
DDX23	chr12:49223538-49245957	38.718	147.485	1.92949	5e-05	0.000192946	yes
KMT2D	chr12:49412757-49449107	5.37908	15.619	1.53787	5e-05	0.000192946	yes
C1QL4	chr12:49726199-49730971	0.793787	1.90914	1.2661	0.0088	0.0250136	yes
DNAJC22	chr12:49740699-49747467	1.84621	4.33369	1.23103	0.00035	0.00123648	yes
NCKAP5L	chr12:50184928-50222208	12.8862	28.0368	1.1215	5e-05	0.000192946	yes
BCDIN3D-AS1	chr12:50222325-50236912	0.908874	10.2269	3.49214	5e-05	0.000192946	yes
BCDIN3D	chr12:50222325-50236912	1.70612	10.5695	2.63111	5e-05	0.000192946	yes
LIMA1	chr12:50569562-50677353	10.637	25.3927	1.25532	0.01715	0.045935	yes
ATF1	chr12:51157788-51214943	17.9803	25.1121	0.481968	0.00695	0.0201439	yes
METTL7A	chr12:51318533-51326300	22.5905	39.486	0.805628	5e-05	0.000192946	yes
SLC11A2	chr12:51373565-51422058	11.6141	22.0884	0.927418	5e-05	0.000192946	yes
CSRNP2	chr12:51454987-51477454	5.36192	34.0108	2.66517	5e-05	0.000192946	yes
ACVR1B	chr12:52345450-52390863	2.91784	8.30223	1.5086	5e-05	0.000192946	yes
NR4A1	chr12:52416615-52453291	12.2338	21.1931	0.792729	5e-05	0.000192946	yes
ZNF740	chr12:53551446-53584654	12.1682	20.5383	0.7552	5e-05	0.000192946	yes
MFSD5	chr12:53645369-53648190	18.917	119.111	2.65455	5e-05	0.000192946	yes
SP1	chr12:53773978-53810226	21.3447	50.91	1.25407	5e-05	0.000192946	yes
HOXC13	chr12:54329111-54340328	10.5451	38.123	1.8541	5e-05	0.000192946	yes
HOXC13-AS	chr12:54329111-54340328	3.44714	10.0732	1.54705	0.00155	0.005003	yes
HOXC11	chr12:54356091-54370203	7.42613	42.8114	2.52731	5e-05	0.000192946	yes
HOXC10	chr12:54377734-54384062	34.4171	86.4517	1.32877	5e-05	0.000192946	yes
HOXC9	chr12:54393902-54397120	3.37744	11.1051	1.71722	5e-05	0.000192946	yes
HOXC6	chr12:54410635-54449814	2.36108	6.73122	1.51142	0.0041	0.0124143	yes
SMUG1	chr12:54574141-54582778	11.4103	31.7801	1.47779	0.0074	0.0213385	yes
NFE2	chr12:54685890-54694821	1.65649	7.12802	2.10537	5e-05	0.000192946	yes
ITGA5	chr12:54747474-54867386	9.45385	36.1623	1.93551	5e-05	0.000192946	yes
NTF3	chr12:5541279-5604465	0.638352	6.63986	3.37873	0.0092	0.0260583	yes
GDF11	chr12:56137063-56211540	5.44174	28.7267	2.40025	5e-05	0.000192946	yes
DNAJC14	chr12:56211805-56236767	29.1802	100.402	1.78273	5e-05	0.000192946	yes
PYM1	chr12:56295196-56321697	24.8919	37.7041	0.599048	0.0181	0.0481679	yes
SUOX	chr12:56391042-56399309	1.63293	18.6696	3.51516	5e-05	0.000192946	yes
IKZF4	chr12:56403875-56432219	0.830718	1.98338	1.25553	5e-05	0.000192946	yes
RPL41	chr12:56510373-56511616	4497.21	12373	1.4601	5e-05	0.000192946	yes
RNF41	chr12:56596287-56615753	4.47105	10.9488	1.29209	0.00145	0.00470084	yes
ZBTB39	chr12:57392616-57400297	2.61523	21.0161	3.00648	5e-05	0.000192946	yes
NAB2	chr12:57482676-57505196	5.32556	13.5123	1.34326	0.00315	0.00970975	yes
NXPH4	chr12:57610577-57620232	5.81379	12.1989	1.0692	5e-05	0.000192946	yes
INHBE	chr12:57849073-57851796	0.663993	2.01761	1.60341	0.0003	0.00106738	yes
PIP4K2C	chr12:57984941-57997211	4.54365	17.5656	1.95083	5e-05	0.000192946	yes
AGAP2-AS1	chr12:58118075-58135944	3.43725	16.0647	2.22456	5e-05	0.000192946	yes
AGAP2	chr12:58118075-58135944	0.807297	2.80437	1.79651	5e-05	0.000192946	yes
2017-03-09	chr12:58148880-58154193	2.93037	21.6887	2.88779	0.0002	0.000727205	yes
METTL1	chr12:58162350-58165914	11.7555	50.772	2.1107	5e-05	0.000192946	yes
EEF1AKMT3	chr12:58166382-58176324	2.34164	5.9111	1.33591	5e-05	0.000192946	yes
TSFM	chr12:58176527-58209852	20.3994	114.552	2.48941	5e-05	0.000192946	yes
CTDSP2	chr12:58213709-58240747	24.5514	57.5133	1.22809	5e-05	0.000192946	yes
ATP23	chr12:58335286-58351052	2.79469	5.97606	1.09651	0.0103	0.0288899	yes
MON2	chr12:62860596-62991363	0.506725	2.08724	2.04232	0.0016	0.0051556	yes
LINC01465	chr12:62995530-62997214	1.39071	2.73549	0.975974	0.00965	0.0272339	yes
SRGAP1	chr12:64238532-64541643	4.69581	9.72406	1.05018	5e-05	0.000192946	yes
TNFRSF1A	chr12:6437922-6451283	35.9608	106.821	1.5707	5e-05	0.000192946	yes
LTBR	chr12:6456008-6500737	17.9052	92.5954	2.37057	0.0165	0.0443284	yes
C12orf66	chr12:64580091-64616076	4.51946	35.0276	2.95427	5e-05	0.000192946	yes
TBC1D30	chr12:65153276-65274798	3.18781	12.2375	1.94067	5e-05	0.000192946	yes
LEMD3	chr12:65563350-65642141	9.95143	24.1057	1.2764	5e-05	0.000192946	yes
MSRB3	chr12:65672422-66036152	8.03057	23.287	1.53595	5e-05	0.000192946	yes
HELB	chr12:66696324-66737423	1.82703	5.42464	1.57002	0.0028	0.0086946	yes
LOC100049716	chr12:673461-772907	1.13141	5.92365	2.38837	5e-05	0.000192946	yes
CAND1	chr12:67663060-67708472	43.0828	123.377	1.51789	5e-05	0.000192946	yes
ZNF384	chr12:6775642-6798738	10.6895	32.2978	1.59524	5e-05	0.000192946	yes
DYRK2	chr12:68042511-68056444	1.13991	21.0619	4.20765	5e-05	0.000192946	yes
SLC35E3	chr12:69139935-69159853	8.75168	16.9663	0.955038	5e-05	0.000192946	yes
MDM2	chr12:69201951-69239324	1.87528	20.8025	3.47158	5e-05	0.000192946	yes
GPR162	chr12:6930962-6936583	0.413297	2.31547	2.48606	0.00045	0.00156719	yes
DSTNP2	chr12:6984928-6998522	6.87786	30.6505	2.15588	5e-05	0.000192946	yes
RPL13P5	chr12:6984928-6998522	9.25542	30.8156	1.73529	5e-05	0.000192946	yes
FRS2	chr12:69864128-69973571	7.19101	26.7645	1.89606	5e-05	0.000192946	yes
CNOT2	chr12:70615969-70748773	15.8278	23.3644	0.561857	0.00185	0.00590943	yes
KCNMB4	chr12:70760061-70828072	0.559887	1.03263	0.883114	0.0062	0.0181467	yes
C1S	chr12:7167964-7178335	3.84688	8.59153	1.15923	0.01385	0.0378263	yes
THAP2	chr12:72003378-72074428	1.81855	7.2867	2.00247	5e-05	0.000192946	yes
ZFC3H1	chr12:72003378-72074428	7.04618	21.7324	1.62493	5e-05	0.000192946	yes
C1RL	chr12:7247145-7274447	2.52151	9.6567	1.93724	5e-05	0.000192946	yes
ATXN7L3B	chr12:74931550-74935232	16.9639	73.1193	2.10779	5e-05	0.000192946	yes
GLIPR1L2	chr12:75784849-75826177	1.02833	2.09275	1.0251	0.0066	0.019222	yes
PHLDA1	chr12:76419226-76425556	1.1751	4.68004	1.99374	5e-05	0.000192946	yes
BBS10	chr12:76738265-76742222	6.41859	21.2107	1.72446	5e-05	0.000192946	yes
SLC2A3	chr12:8071823-8088892	15.7093	34.1975	1.12227	5e-05	0.000192946	yes
CCDC59	chr12:82746082-82873016	11.2146	19.7472	0.816262	0.01495	0.0405009	yes
TMTC2	chr12:83080933-83528647	0.895316	5.58734	2.64169	5e-05	0.000192946	yes
FAM86FP	chr12:8383644-8395542	0.458277	3.02596	2.7231	5e-05	0.000192946	yes
RASSF9	chr12:86198330-86230318	0.240526	1.76889	2.87858	0.00065	0.00221455	yes
WNK1	chr12:862088-1020618	19.3593	56.9851	1.55756	5e-05	0.000192946	yes
RIMKLB	chr12:8834272-8935694	11.1906	31.1269	1.47587	5e-05	0.000192946	yes
TMTC3	chr12:88536072-88593664	10.2519	31.672	1.62732	5e-05	0.000192946	yes
KITLG	chr12:88886569-88974250	5.26625	16.556	1.65251	5e-05	0.000192946	yes
DUSP6	chr12:89741601-89746636	0.355239	2.05982	2.53566	5e-05	0.000192946	yes
POC1B-GALNT4	chr12:89813497-89920039	0.321443	3.53607	3.45952	0.00255	0.00797341	yes
GALNT4	chr12:89813497-89920039	0.773362	2.24104	1.53495	0.01625	0.0437188	yes
ATP2B1	chr12:89981825-90049844	27.6628	48.6788	0.815345	5e-05	0.000192946	yes
ATP2B1-AS1	chr12:90102731-90105729	0.60842	2.91209	2.25891	5e-05	0.000192946	yes
BTG1	chr12:92378751-92539673	9.2726	36.3723	1.97179	5e-05	0.000192946	yes
SOCS2	chr12:93959403-93970521	0.764503	21.621	4.82176	5e-05	0.000192946	yes
CEP83-AS1	chr12:94853778-94856344	0.612339	3.54548	2.53358	5e-05	0.000192946	yes
TMCC3	chr12:94960899-95044338	0.0462203	2.40765	5.70295	0.0115	0.0319514	yes
FGD6	chr12:95470524-95611240	0.788781	3.20118	2.02091	5e-05	0.000192946	yes
VEZT	chr12:95611521-95696566	3.4569	13.9792	2.01574	0.00015	0.000553607	yes
METAP2	chr12:95867821-95909613	38.0762	65.5273	0.783206	0.00025	0.000898529	yes
NTN4	chr12:96043030-96184984	3.27101	9.26957	1.50277	0.0002	0.000727205	yes
ELK3	chr12:96588159-96663613	4.08924	6.48992	0.66637	0.0009	0.00301018	yes
CDK17	chr12:96672038-96794366	2.46961	11.387	2.20503	5e-05	0.000192946	yes
TMPO-AS1	chr12:98906750-98944157	2.41867	17.3382	2.84167	0.01265	0.0348072	yes
IKBIP	chr12:99007181-99038829	14.0768	29.783	1.08117	5e-05	0.000192946	yes
LINC01232	chr13:100139215-100151560	0.624106	1.28105	1.03747	0.01735	0.046419	yes
LINC00449	chr13:100151976-100153317	1.04167	2.71088	1.37986	0.0109	0.0304407	yes
ZIC5	chr13:100615274-100624178	2.56372	22.9792	3.16401	5e-05	0.000192946	yes
ZIC2	chr13:100634025-100639019	4.73663	14.2538	1.58941	5e-05	0.000192946	yes
LOC105370333	chr13:100738284-100741197	7.14557	17.629	1.30283	5e-05	0.000192946	yes
BIVM	chr13:103436630-103528351	4.55726	28.4637	2.64288	5e-05	0.000192946	yes
BIVM-ERCC5	chr13:103436630-103528351	4.77822	13.7059	1.52025	0.00095	0.00316822	yes
ERCC5	chr13:103436630-103528351	5.8784	13.5776	1.20773	0.01315	0.0360781	yes
EFNB2	chr13:107142078-107187388	0.52598	3.76747	2.84051	5e-05	0.000192946	yes
LIG4	chr13:108859790-108870716	1.32362	18.1369	3.77636	0.0002	0.000727205	yes
ABHD13	chr13:108870762-108886603	5.02444	26.3279	2.38956	5e-05	0.000192946	yes
IRS2	chr13:110406183-110438914	8.20764	31.9932	1.96273	5e-05	0.000192946	yes
RAB20	chr13:111175412-111214084	16.6806	87.1141	2.38473	5e-05	0.000192946	yes
NAXD	chr13:111267806-111292342	3.68969	28.816	2.9653	5e-05	0.000192946	yes
ING1	chr13:111364969-111373421	0.604074	2.96001	2.2928	0.0077	0.0221361	yes
LINC00346	chr13:111516333-111522655	2.26234	17.2826	2.93344	5e-05	0.000192946	yes
ANKRD10	chr13:111530886-111567454	1.92328	15.5171	3.01222	5e-05	0.000192946	yes
ARHGEF7	chr13:111766158-111958081	1.29633	8.78442	2.76052	5e-05	0.000192946	yes
ATP11A	chr13:113344642-113541482	1.83407	11.5013	2.64868	5e-05	0.000192946	yes
F10	chr13:113777112-113803843	0.850128	3.48659	2.03606	0.0004	0.00140246	yes
CUL4A	chr13:113831852-113919392	45.5055	67.5534	0.569987	0.01225	0.0338154	yes
DCUN1D2	chr13:114110133-114145023	6.59546	29.0561	2.13929	5e-05	0.000192946	yes
TMCO3	chr13:114145307-114204544	27.4992	37.6195	0.452093	0.00625	0.0182789	yes
CHAMP1	chr13:115079809-115092803	14.5818	77.5107	2.41023	5e-05	0.000192946	yes
ZMYM5	chr13:20397623-20437776	1.57259	7.50813	2.25531	5e-05	0.000192946	yes
ZMYM2	chr13:20532809-20665984	3.95477	12.9459	1.71083	5e-05	0.000192946	yes
IL17D	chr13:21277481-21297237	0.167071	2.46578	3.88351	0.00345	0.0105523	yes
LATS2	chr13:21547175-21635722	13.8552	71.1686	2.36081	5e-05	0.000192946	yes
MRPL57	chr13:21727733-21753220	12.1386	85.2072	2.81137	5e-05	0.000192946	yes
FGF9	chr13:22245214-22278640	0.919163	4.73555	2.36514	5e-05	0.000192946	yes
LINC00540	chr13:22784423-22850659	0.858495	3.86872	2.17197	5e-05	0.000192946	yes
SACS	chr13:23902961-24007867	4.1637	42.4786	3.3508	5e-05	0.000192946	yes
TNFRSF19	chr13:24144508-24250244	3.44963	23.8936	2.79211	5e-05	0.000192946	yes
SPATA13	chr13:24553764-24881212	2.45646	12.4428	2.34066	5e-05	0.000192946	yes
CENPJ	chr13:25456411-25497027	4.26837	8.58639	1.00837	0.00205	0.00650828	yes
SHISA2	chr13:26618734-26625198	1.10209	3.88889	1.81912	5e-05	0.000192946	yes
RNF6	chr13:26706252-26796508	7.44092	27.279	1.87424	5e-05	0.000192946	yes
LNX2	chr13:28120049-28194720	5.78014	14.3291	1.30977	5e-05	0.000192946	yes
POLR1D	chr13:28194879-28241559	69.839	228.505	1.71012	5e-05	0.000192946	yes
PAN3	chr13:28710979-28869475	7.44314	32.7275	2.13652	5e-05	0.000192946	yes
SLC7A1	chr13:30083550-30169825	14.6418	57.1201	1.96391	5e-05	0.000192946	yes
UBL3	chr13:30338544-30424820	9.47834	17.9483	0.921143	5e-05	0.000192946	yes
LINC01058	chr13:30993575-30996381	1.70586	6.98153	2.03304	0.00365	0.0111216	yes
USPL1	chr13:31191815-31234907	0.527581	11.1608	4.40291	5e-05	0.000192946	yes
B3GLCT	chr13:31774111-31906411	2.21535	5.16693	1.22177	5e-05	0.000192946	yes
FRY	chr13:32598195-32870776	1.22476	2.02973	0.728786	0.0005	0.00173086	yes
BRCA2	chr13:32889616-32973809	3.5256	12.0879	1.77762	5e-05	0.000192946	yes
N4BP2L2	chr13:33006624-33113022	1.12874	15.1462	3.74617	5e-05	0.000192946	yes
STARD13	chr13:33677271-34250972	1.58984	5.93002	1.89916	5e-05	0.000192946	yes
NBEA	chr13:35516423-36246874	1.63078	2.29463	0.4927	0.0124	0.034201	yes
SPART	chr13:36875774-36944317	0.671283	6.42959	3.25973	0.001	0.00332201	yes
PROSER1	chr13:39584001-39612213	6.65371	13.226	0.991144	5e-05	0.000192946	yes
LHFPL6	chr13:39917028-40177356	2.5227	4.30267	0.770266	0.00225	0.0071024	yes
FOXO1	chr13:41129800-41240734	3.4177	25.1052	2.87689	5e-05	0.000192946	yes
ELF1	chr13:41506054-41593508	3.84955	18.0027	2.22545	5e-05	0.000192946	yes
KBTBD6	chr13:41701708-41706936	8.83726	52.229	2.56318	5e-05	0.000192946	yes
KBTBD7	chr13:41707063-41837713	3.81438	18.3683	2.2677	5e-05	0.000192946	yes
AKAP11	chr13:42846288-42897403	8.51142	23.1809	1.44547	5e-05	0.000192946	yes
TSC22D1	chr13:45006278-45154568	60.3453	862.665	3.83749	5e-05	0.000192946	yes
TPT1	chr13:45907605-45915419	166.844	291.696	0.805969	5e-05	0.000192946	yes
SLC25A30	chr13:45967453-45994506	3.7546	23.9919	2.67582	5e-05	0.000192946	yes
ZC3H13	chr13:46528599-46626913	2.29907	9.19283	1.99946	5e-05	0.000192946	yes
LRCH1	chr13:47127295-47327175	4.26316	7.28568	0.773138	5e-05	0.000192946	yes
FNDC3A	chr13:49550047-49783915	3.01166	6.86572	1.18885	0.00415	0.0125528	yes
KPNA3	chr13:50273442-50367057	11.4991	58.0178	2.33498	5e-05	0.000192946	yes
TRIM13	chr13:50556687-51102779	0.458642	13.2418	4.85159	5e-05	0.000192946	yes
DLEU1	chr13:50556687-51102779	1.02003	6.0589	2.57044	0.01185	0.0328378	yes
FAM124A	chr13:51796469-51858377	2.73905	21.208	2.95286	5e-05	0.000192946	yes
ATP7B	chr13:52506805-52585630	2.26399	6.55637	1.53403	5e-05	0.000192946	yes
ALG11	chr13:52586522-52607736	5.169	30.2107	2.5471	5e-05	0.000192946	yes
UTP14C	chr13:52586522-52607736	4.39987	23.5717	2.42152	5e-05	0.000192946	yes
THSD1	chr13:52951302-52980629	1.13443	12.2941	3.43793	5e-05	0.000192946	yes
HNRNPA1L2	chr13:53191604-53217919	2.06733	14.1409	2.77403	5e-05	0.000192946	yes
LINC00355	chr13:64560503-64650144	1.07033	2.75837	1.36575	0.0004	0.00140246	yes
BORA	chr13:73282494-73590591	10.7835	36.878	1.77393	0.0003	0.00106738	yes
KLF5	chr13:73629113-73651680	9.30469	14.1465	0.604418	0.00835	0.0238367	yes
KLF12	chr13:74260148-74708066	2.36715	5.29943	1.16269	5e-05	0.000192946	yes
TBC1D4	chr13:75858799-76056304	11.3046	17.2048	0.605911	0.00285	0.00884261	yes
KCTD12	chr13:77454303-77460540	1.34473	5.19991	1.95118	5e-05	0.000192946	yes
CLN5	chr13:77566058-77576652	5.26671	21.0789	2.00083	5e-05	0.000192946	yes
FBXL3	chr13:77579388-77601331	14.9769	67.4445	2.17096	5e-05	0.000192946	yes
MYCBP2	chr13:77618791-77901177	7.24088	11.7805	0.702161	5e-05	0.000192946	yes
RNF219	chr13:78628989-79233314	8.49191	42.8545	2.33529	5e-05	0.000192946	yes
SPRY2	chr13:80910110-80915250	1.5163	7.91041	2.3832	5e-05	0.000192946	yes
SLITRK5	chr13:88324869-88331870	0.0701067	1.66075	4.56613	0.00025	0.000898529	yes
GPR180	chr13:95254103-95286899	2.32019	3.84057	0.727074	0.0001	0.000375343	yes
DNAJC3-AS1	chr13:96325091-96329179	0.643662	5.30501	3.04298	5e-05	0.000192946	yes
DNAJC3	chr13:96329392-96447243	14.4049	20.4957	0.508764	0.0024	0.00753997	yes
HS6ST3	chr13:96743092-97491816	2.78841	16.0626	2.52619	5e-05	0.000192946	yes
MBNL2	chr13:97874542-98046374	9.19071	51.1101	2.47536	5e-05	0.000192946	yes
RAP2A	chr13:98086474-98120252	11.8316	54.6961	2.20879	5e-05	0.000192946	yes
STK24	chr13:99102452-99229405	3.57601	10.9057	1.60866	5e-05	0.000192946	yes
EML1	chr14:100259744-100408395	2.72409	5.78005	1.08531	5e-05	0.000192946	yes
YY1	chr14:100705101-100745371	36.4802	58.9715	0.692905	5e-05	0.000192946	yes
SLC25A29	chr14:100757447-100772884	4.85238	40.7426	3.06977	5e-05	0.000192946	yes
WDR25	chr14:100842754-100996640	8.53789	13.4198	0.652407	0.0107	0.0299106	yes
BEGAIN	chr14:101003483-101036131	1.02278	2.84971	1.47832	0.0003	0.00106738	yes
WDR20	chr14:102606155-102690010	1.39903	23.1783	4.05028	5e-05	0.000192946	yes
TECPR2	chr14:102814618-102968818	1.43528	4.36938	1.6061	0.0017	0.00545395	yes
RCOR1	chr14:103058995-103196913	12.1213	31.5932	1.38206	5e-05	0.000192946	yes
TRAF3	chr14:103243815-103377837	4.11516	7.40951	0.848429	0.00075	0.00253084	yes
BAG5	chr14:104022880-104029151	9.714	37.4883	1.9483	5e-05	0.000192946	yes
APOPT1	chr14:104029293-104058510	1.7715	9.28857	2.39049	0.01325	0.0363224	yes
PPP1R13B	chr14:104200087-104313927	3.37802	8.02328	1.24801	5e-05	0.000192946	yes
ZBTB42	chr14:105267517-105271048	0.994226	4.76802	2.26174	5e-05	0.000192946	yes
AHNAK2	chr14:105403590-105444694	6.8998	13.4687	0.96498	5e-05	0.000192946	yes
CLBA1	chr14:105452615-105461855	4.9265	20.1945	2.03533	5e-05	0.000192946	yes
CDCA4	chr14:105475909-105487425	14.5736	90.5417	2.63523	5e-05	0.000192946	yes
JAG2	chr14:105607317-105635161	5.23435	7.83346	0.581639	0.01245	0.0343175	yes
BTBD6	chr14:105675622-105864484	4.59529	32.4898	2.82176	5e-05	0.000192946	yes
BRF1	chr14:105675622-105864484	0.992126	4.48904	2.17781	0.0079	0.0226644	yes
LINC01296	chr14:19880208-19925334	4.22267	26.3645	2.64237	5e-05	0.000192946	yes
POTEM	chr14:19983953-20020272	0.683039	1.71902	1.33155	5e-05	0.000192946	yes
CHD8	chr14:21853352-21905457	14.5187	43.8703	1.59533	5e-05	0.000192946	yes
OXA1L	chr14:23235730-23240998	65.5081	103.213	0.655878	5e-05	0.000192946	yes
LRP10	chr14:23340925-23350920	9.52925	17.8594	0.90625	5e-05	0.000192946	yes
RBM23	chr14:23369853-23388396	1.9536	11.6893	2.58098	0.00015	0.000553607	yes
AJUBA	chr14:23440382-23451851	24.9526	35.8087	0.521123	0.00545	0.0161369	yes
PSMB5	chr14:23495059-23504429	53.65	99.8102	0.895608	0.00105	0.00347591	yes
C14orf119	chr14:23527773-23569665	11.1189	115.822	3.38083	5e-05	0.000192946	yes
HOMEZ	chr14:23707126-23755309	5.50076	18.0189	1.71181	5e-05	0.000192946	yes
PPP1R3E	chr14:23765129-23772057	0.555451	1.69311	1.60794	5e-05	0.000192946	yes
DHRS4-AS1	chr14:24407939-24438488	3.30038	24.9303	2.9172	5e-05	0.000192946	yes
TM9SF1	chr14:24658348-24664942	4.68358	14.3968	1.62007	0.007	0.0202733	yes
TINF2	chr14:24708850-24711880	8.3255	23.8012	1.51543	5e-05	0.000192946	yes
KHNYN	chr14:24895739-24912111	3.66778	7.65972	1.06238	5e-05	0.000192946	yes
LOC101927045	chr14:24912158-24971403	1.28387	14.77	3.5241	5e-05	0.000192946	yes
HECTD1	chr14:31569320-31676729	15.3248	36.2749	1.2431	5e-05	0.000192946	yes
ARHGAP5-AS1	chr14:32544624-32545905	2.34831	22.9686	3.28996	5e-05	0.000192946	yes
ARHGAP5	chr14:32546494-32628934	2.21526	15.894	2.84293	0.00505	0.0150433	yes
AKAP6	chr14:32798478-33302268	0.5254	2.48279	2.24047	5e-05	0.000192946	yes
EGLN3	chr14:34393420-34420284	2.71478	18.0864	2.736	5e-05	0.000192946	yes
BAZ1A	chr14:35221936-35344853	1.09155	3.89104	1.83378	0.0083	0.0237016	yes
KIAA0391	chr14:35514112-35743284	3.53213	21.8004	2.62575	0.00075	0.00253084	yes
NFKBIA	chr14:35870715-35873960	15.7663	21.8015	0.467587	0.0161	0.0433592	yes
NKX2-1	chr14:36942493-36992221	0.401656	1.66161	2.04855	0.00575	0.0169494	yes
PAX9	chr14:37126772-37147011	2.27424	18.5851	3.03069	5e-05	0.000192946	yes
SLC25A21	chr14:37147125-37642998	1.14032	5.15362	2.17614	5e-05	0.000192946	yes
SLC25A21-AS1	chr14:37147125-37642998	1.34466	4.88777	1.86194	5e-05	0.000192946	yes
FOXA1	chr14:38058756-38064325	1.29438	9.76564	2.91546	5e-05	0.000192946	yes
FBXO33	chr14:39865576-39901704	4.19967	14.4981	1.78752	5e-05	0.000192946	yes
C14orf28	chr14:45366506-45381120	0.65579	4.00968	2.61218	5e-05	0.000192946	yes
KLHL28	chr14:45393512-45431179	2.65025	16.4637	2.63509	5e-05	0.000192946	yes
FANCM	chr14:45605141-45670093	2.71021	13.6929	2.33694	0.00015	0.000553607	yes
MIS18BP1	chr14:45672392-45722605	11.4101	31.7336	1.47569	5e-05	0.000192946	yes
LRR1	chr14:50065414-50081390	0.784208	7.39244	3.23674	0.0107	0.0299106	yes
MGAT2	chr14:50087488-50090199	18.4961	168.239	3.18522	5e-05	0.000192946	yes
DNAAF2	chr14:50091891-50101948	8.48223	42.0711	2.31031	5e-05	0.000192946	yes
NEMF	chr14:50250238-50319921	8.26034	15.4658	0.904812	5e-05	0.000192946	yes
ARF6	chr14:50359735-50363772	19.9429	108.205	2.43983	5e-05	0.000192946	yes
SOS2	chr14:50583838-50698411	3.43622	4.90678	0.513955	0.0092	0.0260583	yes
SAV1	chr14:51100297-51135071	6.07995	19.3264	1.66844	5e-05	0.000192946	yes
NIN	chr14:51186480-51297839	4.58667	7.83554	0.772586	5e-05	0.000192946	yes
FRMD6	chr14:51921229-52197444	2.26368	4.3187	0.931924	0.00425	0.0128347	yes
DDHD1	chr14:53503457-53620046	2.16926	6.28541	1.5348	5e-05	0.000192946	yes
CGRRF1	chr14:54976586-55005334	8.51177	24.2087	1.50799	5e-05	0.000192946	yes
SAMD4A	chr14:55034329-55260033	0.796306	4.22629	2.408	5e-05	0.000192946	yes
SOCS4	chr14:55493843-55516206	4.55877	28.7102	2.65485	5e-05	0.000192946	yes
FBXO34	chr14:55738020-55820329	7.42905	65.8981	3.14899	5e-05	0.000192946	yes
KTN1-AS1	chr14:56042874-56046810	1.91578	5.58115	1.54263	5e-05	0.000192946	yes
PELI2	chr14:56585092-56768031	1.48161	3.50696	1.24306	5e-05	0.000192946	yes
TMEM260	chr14:57046510-57116232	3.64338	7.46652	1.03516	5e-05	0.000192946	yes
AP5M1	chr14:57669193-57756797	14.499	112.424	2.95492	5e-05	0.000192946	yes
TIMM9	chr14:58862643-59015549	4.40462	14.9635	1.76436	0.01545	0.0417359	yes
DACT1	chr14:59100785-59115038	0.866425	5.32449	2.6195	5e-05	0.000192946	yes
GPR135	chr14:59930239-59932059	1.10151	4.12357	1.90441	0.00095	0.00316822	yes
RTN1	chr14:60062693-60337557	0.620141	1.32818	1.09879	0.0052	0.0154502	yes
PCNX4	chr14:60558628-60601532	7.95711	59.7895	2.90957	5e-05	0.000192946	yes
PPM1A	chr14:60712469-60765805	2.99662	7.63383	1.34907	0.0008	0.00269066	yes
SIX1	chr14:61111416-61116155	2.06029	6.23791	1.59822	5e-05	0.000192946	yes
SIX4	chr14:61176255-61190852	6.53007	46.9347	2.84549	5e-05	0.000192946	yes
TRMT5	chr14:61438166-61447797	7.62977	27.583	1.85407	5e-05	0.000192946	yes
PPP2R5E	chr14:63840609-64010079	2.46267	8.40069	1.77029	0.00045	0.00156719	yes
WDR89	chr14:64063756-64108641	5.3337	64.8879	3.60474	5e-05	0.000192946	yes
SGPP1	chr14:64150934-64194813	21.7062	35.6194	0.714557	5e-05	0.000192946	yes
ZBTB25	chr14:64854758-65007086	3.12753	34.6212	3.46856	0.0094	0.0265793	yes
ZBTB1	chr14:64854758-65007086	7.28275	49.1429	2.75443	5e-05	0.000192946	yes
HSPA2	chr14:65007185-65009954	0.721908	1.86311	1.36783	0.00055	0.00189356	yes
PLEKHG3	chr14:65171125-65211064	10.6124	23.9167	1.17227	5e-05	0.000192946	yes
FNTB	chr14:65381078-65569413	2.59093	13.5027	2.38171	0.001	0.00332201	yes
FUT8	chr14:65877309-66210839	4.67351	32.7297	2.80802	5e-05	0.000192946	yes
RDH11	chr14:68143518-68162510	50.6801	76.9384	0.602284	0.00015	0.000553607	yes
ZFYVE26	chr14:68213236-68283306	3.46885	6.08424	0.810619	5e-05	0.000192946	yes
RAD51B	chr14:68286495-69149823	0.347211	1.79886	2.3732	0.00545	0.0161369	yes
ZFP36L1	chr14:69254371-69262960	6.34383	41.3979	2.70613	5e-05	0.000192946	yes
DCAF5	chr14:69517636-69619914	1.79587	16.5035	3.20002	5e-05	0.000192946	yes
SLC39A9	chr14:69865095-69929107	19.268	47.4013	1.29872	0.0007	0.00237148	yes
SUSD6	chr14:70078309-70181861	2.78011	4.79066	0.785082	0.0003	0.00106738	yes
SYNJ2BP	chr14:70791797-70883807	7.79042	14.6048	0.906668	5e-05	0.000192946	yes
ADAM21	chr14:70918873-70926622	0.313074	3.21146	3.35865	5e-05	0.000192946	yes
TTC9	chr14:71108503-71142077	1.66439	6.07721	1.86841	5e-05	0.000192946	yes
PCNX1	chr14:71374121-71582099	1.44776	8.7811	2.60058	5e-05	0.000192946	yes
SIPA1L1	chr14:71996028-72207946	9.0794	39.5537	2.12314	5e-05	0.000192946	yes
ZFYVE1	chr14:73436152-73493920	1.9649	8.16017	2.05414	5e-05	0.000192946	yes
PSEN1	chr14:73603142-73690399	5.17376	14.7505	1.51148	5e-05	0.000192946	yes
RIOX1	chr14:73945188-74025651	9.196	53.4354	2.53872	5e-05	0.000192946	yes
ACOT2	chr14:74034323-74042362	5.28036	15.2786	1.5328	5e-05	0.000192946	yes
PNMA1	chr14:74178485-74181128	14.1927	45.7602	1.68895	5e-05	0.000192946	yes
ELMSAN1	chr14:74181824-74253961	0.905555	4.061	2.16496	0.00795	0.0227955	yes
LOC100506476	chr14:74254062-74270331	1.20367	9.46704	2.97547	5e-05	0.000192946	yes
ZNF410	chr14:74353317-74398991	14.3532	51.0792	1.83136	5e-05	0.000192946	yes
LIN52	chr14:74551655-74667117	6.57018	14.6605	1.15793	5e-05	0.000192946	yes
ABCD4	chr14:74751979-74769767	1.52958	5.08517	1.73316	5e-05	0.000192946	yes
AREL1	chr14:75127954-75179807	12.9959	23.9247	0.880449	5e-05	0.000192946	yes
YLPM1	chr14:75230068-75304013	2.32069	8.42341	1.85985	5e-05	0.000192946	yes
PGF	chr14:75408532-75422467	1.014	3.81978	1.91344	5e-05	0.000192946	yes
MLH3	chr14:75480466-75518235	3.52969	8.99069	1.34889	0.0012	0.00394684	yes
FOS	chr14:75745480-75748937	15.1519	27.4301	0.856265	5e-05	0.000192946	yes
JDP2	chr14:75894508-75939404	1.89868	17.0436	3.16616	0.001	0.00332201	yes
FLVCR2	chr14:76041246-76114512	1.75804	9.52122	2.43718	5e-05	0.000192946	yes
LOC102724153	chr14:76041246-76114512	1.1084	4.18986	1.91843	0.00015	0.000553607	yes
IRF2BPL	chr14:77490885-77495042	7.8787	32.6993	2.05323	5e-05	0.000192946	yes
CIPC	chr14:77564577-77583630	8.48784	15.7992	0.896385	5e-05	0.000192946	yes
TMEM63C	chr14:77648101-77725838	0.766173	1.89437	1.30598	5e-05	0.000192946	yes
ALKBH1	chr14:78138748-78174356	5.30161	20.9194	1.98034	5e-05	0.000192946	yes
NRXN3	chr14:78636715-80334633	0.368475	4.22781	3.52027	5e-05	0.000192946	yes
DIO2	chr14:80663867-80921810	4.1235	17.8153	2.11118	5e-05	0.000192946	yes
GTF2A1	chr14:81641795-81689724	5.88842	13.9302	1.24226	0.00955	0.0269718	yes
STON2	chr14:81726993-81893748	3.72624	10.5341	1.49927	5e-05	0.000192946	yes
SEL1L	chr14:81937890-82000205	9.97497	21.7271	1.12311	5e-05	0.000192946	yes
SPATA7	chr14:88851987-88904804	0.959637	4.7051	2.29367	0.007	0.0202733	yes
PTPN21	chr14:88932121-89021123	1.85458	9.05205	2.28715	5e-05	0.000192946	yes
FOXN3	chr14:89622515-90085494	0.892919	7.75536	3.11859	0.0003	0.00106738	yes
NRDE2	chr14:90744397-90798481	4.54554	17.8392	1.97253	5e-05	0.000192946	yes
PPP4R3A	chr14:91923824-91976824	16.867	92.09	2.44884	5e-05	0.000192946	yes
TC2N	chr14:92246095-92333880	0.885031	2.49555	1.49556	0.0006	0.00205503	yes
FBLN5	chr14:92335754-92414046	3.91977	7.33712	0.904444	0.0001	0.000375343	yes
TRIP11	chr14:92432334-92506403	2.62477	5.27918	1.00813	0.0033	0.0101344	yes
GOLGA5	chr14:93260575-93306306	14.6417	94.2821	2.6869	5e-05	0.000192946	yes
MOAP1	chr14:93648540-93651249	7.40014	10.5012	0.504927	0.01125	0.0313192	yes
TMEM251	chr14:93651295-93653431	0.740184	3.62979	2.29393	0.00865	0.0246215	yes
BTBD7	chr14:93703895-93799438	3.04038	19.7613	2.70035	5e-05	0.000192946	yes
OTUB2	chr14:94492723-94515276	1.06847	6.26998	2.55292	5e-05	0.000192946	yes
DDX24	chr14:94517267-94547558	59.7673	133.954	1.16431	5e-05	0.000192946	yes
DICER1	chr14:95552564-95646270	1.24247	5.8317	2.23071	5e-05	0.000192946	yes
GLRX5	chr14:96001322-96011055	51.8209	101.337	0.967554	5e-05	0.000192946	yes
BDKRB2	chr14:96671134-96710666	0.0844127	1.07418	3.66963	0.0002	0.000727205	yes
ATG2B	chr14:96745538-96829738	2.72765	4.32033	0.663481	5e-05	0.000192946	yes
GSKIP	chr14:96829788-96853627	1.0812	6.54451	2.59765	0.0005	0.00173086	yes
SETD3	chr14:99864082-99947226	24.4537	49.4394	1.01561	5e-05	0.000192946	yes
LYSMD4	chr15:100267605-100273649	0.414482	4.99929	3.59234	5e-05	0.000192946	yes
LINS1	chr15:101109427-101142445	2.75587	13.8769	2.33211	5e-05	0.000192946	yes
ASB7	chr15:101142754-101191904	3.76939	11.4432	1.60209	5e-05	0.000192946	yes
CHSY1	chr15:101715927-101792137	10.123	67.9824	2.74753	5e-05	0.000192946	yes
LOC646214	chr15:21932513-21940739	0.683833	1.15332	0.754082	0.00195	0.0062094	yes
NIPA2	chr15:23004683-23034427	39.6421	82.4071	1.05574	5e-05	0.000192946	yes
NIPA1	chr15:23043278-23086843	10.1389	25.6556	1.33937	5e-05	0.000192946	yes
MKRN3	chr15:23810453-23813166	3.10359	9.92825	1.6776	5e-05	0.000192946	yes
PWAR5	chr15:25230006-25233379	5.20985	20.9341	2.00654	5e-05	0.000192946	yes
UBE3A	chr15:25582395-25684175	16.8277	78.1889	2.21613	5e-05	0.000192946	yes
NSMCE3	chr15:29412454-29862927	18.1735	87.3818	2.2655	5e-05	0.000192946	yes
MTMR10	chr15:31196054-31283807	2.81267	10.2247	1.86204	5e-05	0.000192946	yes
FAN1	chr15:31196054-31283807	6.74352	14.2432	1.0787	5e-05	0.000192946	yes
KLF13	chr15:31619057-31727868	14.466	45.7489	1.66107	5e-05	0.000192946	yes
CHRNA7	chr15:32322685-32462384	0.386886	2.22871	2.52623	0.00455	0.0136737	yes
ARHGAP11A	chr15:32907344-32932138	14.3092	45.3928	1.66552	5e-05	0.000192946	yes
PGBD4	chr15:34394273-34396591	1.26584	10.331	3.02882	5e-05	0.000192946	yes
KATNBL1	chr15:34432874-34502297	8.51566	63.879	2.90715	5e-05	0.000192946	yes
ZNF770	chr15:35270541-35280497	29.0174	96.5255	1.73399	5e-05	0.000192946	yes
MEIS2	chr15:37183221-37393500	0.407627	7.99464	4.29371	0.0001	0.000375343	yes
SPRED1	chr15:38545051-38649450	5.34593	10.2724	0.942261	5e-05	0.000192946	yes
THBS1	chr15:39873279-39891121	34.8277	98.8116	1.50445	5e-05	0.000192946	yes
GPR176	chr15:40091222-40213093	4.00439	16.5569	2.04778	5e-05	0.000192946	yes
EIF2AK4	chr15:40226324-40327797	23.8472	39.4592	0.726544	5e-05	0.000192946	yes
SRP14-AS1	chr15:40331511-40359710	0.835202	3.623	2.11699	5e-05	0.000192946	yes
INAFM2	chr15:40616256-40618916	4.92986	21.6791	2.13668	5e-05	0.000192946	yes
DISP2	chr15:40650435-40663257	0.566085	1.99392	1.81652	5e-05	0.000192946	yes
KNSTRN	chr15:40674921-40686489	67.0118	130.195	0.958182	5e-05	0.000192946	yes
IVD	chr15:40697685-40713512	17.3896	82.7977	2.25136	5e-05	0.000192946	yes
BAHD1	chr15:40731919-40760441	8.21645	16.6747	1.02107	5e-05	0.000192946	yes
CHST14	chr15:40763159-40765357	15.7759	94.4721	2.58217	5e-05	0.000192946	yes
CCDC32	chr15:40823539-40857256	8.05046	14.5415	0.853037	0.0001	0.000375343	yes
RPUSD2	chr15:40861491-40866893	11.7041	50.3567	2.10517	5e-05	0.000192946	yes
KNL1	chr15:40886446-40954881	15.4888	67.7247	2.12846	5e-05	0.000192946	yes
RHOV	chr15:41164411-41166487	47.0547	253.666	2.43052	5e-05	0.000192946	yes
VPS18	chr15:41186627-41196173	15.2894	53.8785	1.81717	5e-05	0.000192946	yes
CHAC1	chr15:41245346-41248717	1.9104	15.8365	3.05131	5e-05	0.000192946	yes
INO80	chr15:41271078-41408444	3.12236	6.17989	0.984944	5e-05	0.000192946	yes
OIP5-AS1	chr15:41576200-41591795	32.7762	76.6861	1.22632	5e-05	0.000192946	yes
ITPKA	chr15:41786055-41795757	2.0984	5.30872	1.33907	0.00075	0.00253084	yes
MGA	chr15:41952609-42062141	9.52113	57.629	2.59759	5e-05	0.000192946	yes
MAPKBP1	chr15:42066631-42120053	2.3906	4.70518	0.976878	0.01035	0.0290179	yes
LOC105370792	chr15:42120282-42191013	1.30384	3.97367	1.6077	5e-05	0.000192946	yes
EHD4	chr15:42191638-42264755	11.8496	21.4942	0.859104	5e-05	0.000192946	yes
VPS39	chr15:42450898-42500524	9.50728	32.7937	1.78631	5e-05	0.000192946	yes
GANC	chr15:42565855-42645864	2.92198	8.78875	1.58871	0.0001	0.000375343	yes
ZNF106	chr15:42704634-42783395	15.4934	35.1116	1.1803	5e-05	0.000192946	yes
STARD9	chr15:42867856-43013196	0.95357	2.38303	1.32139	5e-05	0.000192946	yes
TTBK2	chr15:43036541-43213007	4.17706	16.3876	1.97204	5e-05	0.000192946	yes
LCMT2	chr15:43619973-43646753	9.81836	52.9801	2.4319	5e-05	0.000192946	yes
ZSCAN29	chr15:43650369-43662258	5.58525	25.8484	2.21038	5e-05	0.000192946	yes
TUBGCP4	chr15:43663256-43699296	10.0352	18.943	0.916593	0.00665	0.0193548	yes
MAP1A	chr15:43809805-43823818	1.12374	3.11301	1.47	5e-05	0.000192946	yes
MFAP1	chr15:44096732-44116951	28.9928	101.166	1.80296	5e-05	0.000192946	yes
EIF3J-AS1	chr15:44826702-44829121	3.49495	26.342	2.91402	5e-05	0.000192946	yes
LOC100419583	chr15:45021185-45025049	9.72939	60.454	2.63542	5e-05	0.000192946	yes
SLC30A4	chr15:45771810-45848928	0.624269	1.49229	1.25729	0.0002	0.000727205	yes
SEMA6D	chr15:47476402-48066420	3.72151	23.6234	2.66626	5e-05	0.000192946	yes
CEP152	chr15:49030134-49103343	4.80157	12.4934	1.37959	5e-05	0.000192946	yes
EID1	chr15:49115933-49255641	110.296	475.645	2.10851	5e-05	0.000192946	yes
SECISBP2L	chr15:49280834-49338760	6.90577	14.2695	1.04706	5e-05	0.000192946	yes
COPS2	chr15:49417470-49447854	9.16603	34.8536	1.92694	5e-05	0.000192946	yes
SLC27A2	chr15:50474392-50528589	4.71134	7.971	0.758623	0.00075	0.00253084	yes
GABPB1-IT1	chr15:50569388-50650503	1.19051	4.03412	1.76068	0.0002	0.000727205	yes
GABPB1-AS1	chr15:50569388-50650503	3.0957	7.67533	1.30996	0.0005	0.00173086	yes
GABPB1	chr15:50569388-50650503	3.17096	7.68731	1.27756	0.0094	0.0265793	yes
MAPK6	chr15:52311410-52358462	27.2804	130.707	2.26039	5e-05	0.000192946	yes
FAM214A	chr15:52873517-52970831	1.73055	8.00874	2.21035	5e-05	0.000192946	yes
CCPG1	chr15:55609381-55800432	13.4071	21.5556	0.685065	0.0061	0.0178718	yes
PYGO1	chr15:55831078-55881050	2.19621	17.2098	2.97014	5e-05	0.000192946	yes
RFX7	chr15:56382730-56535483	8.71684	48.3693	2.47222	5e-05	0.000192946	yes
POLR2M	chr15:57884101-58009755	25.9835	96.9491	1.89963	5e-05	0.000192946	yes
ADAM10	chr15:58887402-59042177	18.7401	27.0958	0.531942	0.0016	0.0051556	yes
LOC101928725	chr15:59060270-59063173	1.07759	2.64574	1.29587	0.0025	0.00782908	yes
MINDY2	chr15:59063390-59154098	0.704557	2.86522	2.02386	5e-05	0.000192946	yes
RNF111	chr15:59279786-59389618	4.5319	13.5406	1.57911	5e-05	0.000192946	yes
FAM81A	chr15:59730371-59815751	10.0154	18.3752	0.875546	5e-05	0.000192946	yes
ICE2	chr15:60711807-60771359	4.05295	25.3082	2.64256	5e-05	0.000192946	yes
LACTB	chr15:63413998-63434264	5.5916	18.486	1.7251	5e-05	0.000192946	yes
RAB8B	chr15:63481727-63559973	5.41106	11.6527	1.10669	5e-05	0.000192946	yes
APH1B	chr15:63569748-63601325	0.615566	1.88878	1.61747	0.00435	0.0131203	yes
HERC1	chr15:63900816-64126147	3.58276	8.50464	1.24718	5e-05	0.000192946	yes
CSNK1G1	chr15:64457715-64648458	7.12172	16.5423	1.21587	5e-05	0.000192946	yes
ZNF609	chr15:64791618-64978266	10.3058	19.5987	0.927298	5e-05	0.000192946	yes
PLEKHO2	chr15:65134081-65160201	2.27908	7.45611	1.70997	0.0001	0.000375343	yes
CILP	chr15:65488336-65503840	2.16215	12.5545	2.53767	5e-05	0.000192946	yes
INTS14	chr15:65871095-65903627	2.19744	25.2494	3.52235	5e-05	0.000192946	yes
SLC24A1	chr15:65903742-66084631	0.399642	2.2205	2.47411	0.00335	0.010276	yes
DIS3L	chr15:66585594-66626236	8.47315	20.5532	1.27839	5e-05	0.000192946	yes
SMAD6	chr15:66994673-67074337	6.11305	21.8425	1.83717	5e-05	0.000192946	yes
SMAD3	chr15:67358194-67487533	3.25445	19.2282	2.56274	5e-05	0.000192946	yes
PIAS1	chr15:68346516-68498448	8.10085	23.8456	1.55758	5e-05	0.000192946	yes
FEM1B	chr15:68570140-68588203	12.869	106.907	3.05438	5e-05	0.000192946	yes
GLCE	chr15:69116302-69564544	2.57566	25.7782	3.32314	5e-05	0.000192946	yes
LARP6	chr15:71123862-71342436	2.21534	12.4277	2.48796	5e-05	0.000192946	yes
SENP8	chr15:72118360-72433311	2.33126	28.0575	3.58921	5e-05	0.000192946	yes
MYO9A	chr15:72118360-72433311	3.13527	10.346	1.72242	5e-05	0.000192946	yes
ADPGK	chr15:73043707-73090540	7.12065	34.3231	2.2691	5e-05	0.000192946	yes
PML	chr15:74287013-74340155	1.04427	2.47495	1.24491	0.01315	0.0360781	yes
SEMA7A	chr15:74701624-74726300	1.10878	2.68675	1.27689	5e-05	0.000192946	yes
UBL7-AS1	chr15:74753605-74773633	2.81058	6.41621	1.19085	0.00205	0.00650828	yes
RPP25	chr15:75247442-75249775	23.5576	165.424	2.81191	5e-05	0.000192946	yes
C15orf39	chr15:75494220-75504510	10.8832	77.5218	2.8325	5e-05	0.000192946	yes
COMMD4	chr15:75628336-75634268	0.708899	8.30398	3.55015	0.0119	0.0329591	yes
SIN3A	chr15:75661719-75748124	3.23349	13.991	2.11333	5e-05	0.000192946	yes
SNUPN	chr15:75890423-75918719	21.315	35.7131	0.744581	0.00015	0.000553607	yes
IMP3	chr15:75931425-75932664	50.9102	288.766	2.50387	5e-05	0.000192946	yes
SNX33	chr15:75941347-75950968	4.90335	28.1104	2.51926	5e-05	0.000192946	yes
CSPG4	chr15:75966662-76005189	1.2276	2.76781	1.1729	5e-05	0.000192946	yes
NRG4	chr15:76234327-76304785	6.64679	13.4943	1.02162	5e-05	0.000192946	yes
ISL2	chr15:76629064-76634816	1.14079	5.11112	2.1636	0.0001	0.000375343	yes
PEAK1	chr15:77400497-77712446	3.4072	16.1527	2.24512	5e-05	0.000192946	yes
TBC1D2B	chr15:78287326-78369994	5.7106	7.81465	0.45254	0.01715	0.045935	yes
IREB2	chr15:78730517-78793798	26.3044	37.9656	0.529388	0.00145	0.00470084	yes
CHRNA5	chr15:78857861-78913637	7.34082	16.0835	1.13157	5e-05	0.000192946	yes
KIAA1024	chr15:79724857-79764642	1.02748	6.99242	2.76668	5e-05	0.000192946	yes
ST20-AS1	chr15:80135888-80217196	2.33806	5.69363	1.28404	0.0096	0.0270986	yes
ARNT2	chr15:80696691-80890277	0.352285	1.44237	2.03362	5e-05	0.000192946	yes
ABHD17C	chr15:80987651-81047962	8.48961	46.9698	2.46796	5e-05	0.000192946	yes
MESD	chr15:81071683-81282219	1.40497	7.82377	2.47733	0.0003	0.00106738	yes
TLNRD1	chr15:81293294-81296345	5.58924	16.0408	1.52102	5e-05	0.000192946	yes
TMC3-AS1	chr15:81616673-81735417	0.499158	1.7279	1.79145	0.01005	0.0282635	yes
MEX3B	chr15:82334118-82338484	0.692738	2.54752	1.87871	5e-05	0.000192946	yes
GOLGA2P7	chr15:84860599-84898920	1.65657	5.83938	1.81761	5e-05	0.000192946	yes
DNM1P41	chr15:85045805-85060078	1.34138	3.02465	1.17305	5e-05	0.000192946	yes
ZSCAN2	chr15:85144248-85166947	1.2781	5.2958	2.05085	5e-05	0.000192946	yes
SCAND2P	chr15:85174690-85197574	1.98644	7.59882	1.93559	5e-05	0.000192946	yes
WDR73	chr15:85174690-85197574	1.7083	4.25418	1.31632	0.00325	0.00999939	yes
ZNF592	chr15:85291817-85349663	6.11293	19.5933	1.68043	5e-05	0.000192946	yes
PDE8A	chr15:85523743-85682376	11.6199	23.0239	0.986535	5e-05	0.000192946	yes
AKAP13	chr15:85923826-86292589	6.91198	20.05	1.53643	5e-05	0.000192946	yes
KLHL25	chr15:86302558-86338189	1.92201	5.33159	1.47195	5e-05	0.000192946	yes
MRPL46	chr15:89002708-89010633	30.584	48.2394	0.657434	0.0005	0.00173086	yes
MRPS11	chr15:89010683-89023998	0.897088	7.46811	3.05742	0.00745	0.021464	yes
TICRR	chr15:90118817-90198682	4.92491	28.3389	2.52461	5e-05	0.000192946	yes
PEX11A	chr15:90224761-90234015	2.40229	17.345	2.85204	5e-05	0.000192946	yes
SEMA4B	chr15:90728151-90772892	6.58352	20.4499	1.63516	5e-05	0.000192946	yes
NGRN	chr15:90773476-90815443	27.8386	91.4131	1.71531	5e-05	0.000192946	yes
ZNF774	chr15:90895476-90904715	1.26613	10.4726	3.04812	5e-05	0.000192946	yes
CRTC3	chr15:91073117-91260371	10.3326	59.5529	2.52697	5e-05	0.000192946	yes
BLM	chr15:91260557-91358692	6.06618	26.4444	2.1241	5e-05	0.000192946	yes
RCCD1	chr15:91498105-91506355	9.93349	21.4792	1.11257	5e-05	0.000192946	yes
SV2B	chr15:91642817-91845795	0.79786	5.85602	2.87571	5e-05	0.000192946	yes
SLCO3A1	chr15:92396937-92715665	22.0326	45.7265	1.05339	5e-05	0.000192946	yes
LINC01578	chr15:93426072-93441977	10.845	26.9866	1.31521	0.0024	0.00753997	yes
CHD2	chr15:93443550-93571237	4.50175	6.96054	0.628712	0.00105	0.00347591	yes
NR2F2	chr15:96670588-96883492	2.80972	13.8304	2.29934	5e-05	0.000192946	yes
LINC00923	chr15:98285845-98417659	2.06833	3.7222	0.847691	0.01185	0.0328378	yes
ARRDC4	chr15:98503932-98517068	0.520835	1.80954	1.79672	5e-05	0.000192946	yes
IGF1R	chr15:99189094-99507759	10.9082	35.4845	1.70177	5e-05	0.000192946	yes
SYNM	chr15:99645285-99675800	1.75824	6.37091	1.85737	5e-05	0.000192946	yes
TTC23	chr15:99676527-99791431	0.86149	2.83546	1.71868	0.01305	0.0358223	yes
SNRNP25	chr16:103828-107669	39.3324	65.6373	0.738796	5e-05	0.000192946	yes
DEXI	chr16:11022747-11036257	10.933	55.6051	2.34653	5e-05	0.000192946	yes
CLEC16A	chr16:11038344-11276046	3.70293	12.7109	1.77933	5e-05	0.000192946	yes
RMI2	chr16:11439294-11445620	6.82601	67.8597	3.31344	5e-05	0.000192946	yes
TXNDC11	chr16:11762288-11836734	1.08804	8.04797	2.8869	0.0158	0.0426076	yes
SNN	chr16:11762288-11836734	2.46089	13.3728	2.44205	5e-05	0.000192946	yes
SNX29	chr16:12070590-12668146	1.3368	4.67291	1.80554	5e-05	0.000192946	yes
ERCC4	chr16:14014013-14046205	3.6826	13.5897	1.88371	5e-05	0.000192946	yes
UNKL	chr16:1401899-1464721	3.95015	9.8596	1.31962	0.00015	0.000553607	yes
MKL2	chr16:14165169-14360636	5.11258	16.6597	1.70424	5e-05	0.000192946	yes
C16orf91	chr16:1469744-1470801	24.9891	185.92	2.89531	5e-05	0.000192946	yes
BFAR	chr16:14726667-14763093	24.4244	66.5215	1.44549	5e-05	0.000192946	yes
MARF1	chr16:15688225-15737023	3.35828	7.00776	1.06123	0.0025	0.00782908	yes
NDE1	chr16:15737123-15950887	8.46451	35.5733	2.0713	5e-05	0.000192946	yes
ABCC1	chr16:16043433-16236930	13.6523	50.4322	1.8852	5e-05	0.000192946	yes
CRAMP1	chr16:1664640-1727909	4.38894	7.49646	0.772336	5e-05	0.000192946	yes
XYLT1	chr16:17196180-17564738	12.6049	21.6629	0.781245	5e-05	0.000192946	yes
JPT2	chr16:1728277-1752073	47.4215	107.084	1.17514	5e-05	0.000192946	yes
FAHD1	chr16:1877224-1922179	22.8184	72.7282	1.67232	5e-05	0.000192946	yes
SMG1	chr16:18816174-18937726	5.29658	9.29637	0.811607	5e-05	0.000192946	yes
COQ7	chr16:18995255-19091417	5.95946	13.0909	1.13531	5e-05	0.000192946	yes
ITPRIPL2	chr16:19125253-19132952	10.4154	51.4273	2.30382	5e-05	0.000192946	yes
SYT17	chr16:19179155-19279656	1.58752	4.07128	1.35871	5e-05	0.000192946	yes
GDE1	chr16:19513014-19533467	27.606	102.28	1.88947	5e-05	0.000192946	yes
KNOP1	chr16:19717673-19869789	12.5189	71.719	2.51825	5e-05	0.000192946	yes
GPRC5B	chr16:19870292-19896956	1.35994	4.16309	1.61411	5e-05	0.000192946	yes
MSRB1	chr16:1988229-1993327	13.9192	85.2439	2.61452	5e-05	0.000192946	yes
SYNGR3	chr16:2039945-2044276	5.45981	11.9045	1.12458	5e-05	0.000192946	yes
THUMPD1	chr16:20744985-20753286	5.85442	27.201	2.21606	5e-05	0.000192946	yes
ERI2	chr16:20775311-20860990	6.0005	23.9486	1.99679	5e-05	0.000192946	yes
DCUN1D3	chr16:20866246-20936331	2.00352	6.97405	1.79946	5e-05	0.000192946	yes
CRYM-AS1	chr16:21269838-21329912	0.718106	1.58898	1.14583	0.0032	0.00985242	yes
METTL9	chr16:21601018-21668794	3.64253	11.2495	1.62685	0.0036	0.0109794	yes
C16orf52	chr16:22019455-22095972	2.47806	3.60231	0.53971	0.0111	0.0309243	yes
POLR3E	chr16:22308695-22346424	1.26126	4.66918	1.8883	0.001	0.00332201	yes
CDR2	chr16:22357256-22385938	12.854	65.1811	2.34224	5e-05	0.000192946	yes
RRN3P3	chr16:22430866-22503541	0.772837	3.17557	2.03878	0.0001	0.000375343	yes
PGP	chr16:2261602-2264822	14.9091	28.0673	0.912701	5e-05	0.000192946	yes
USP31	chr16:23072727-23160591	3.99621	13.2642	1.73083	5e-05	0.000192946	yes
GGA2	chr16:23474862-23521815	10.6458	19.5098	0.873914	5e-05	0.000192946	yes
EARS2	chr16:23533333-23568696	12.0221	36.4677	1.60093	5e-05	0.000192946	yes
PALB2	chr16:23614482-23652678	11.0557	70.8728	2.68044	5e-05	0.000192946	yes
DCTN5	chr16:23652686-23685068	13.9201	68.3549	2.29588	5e-05	0.000192946	yes
RBBP6	chr16:24550907-24584183	5.56217	14.4027	1.37262	0.01775	0.0473744	yes
TNRC6A	chr16:24741048-24837547	6.07969	19.7999	1.70342	5e-05	0.000192946	yes
CCNF	chr16:2479391-2508859	13.041	35.6361	1.45029	5e-05	0.000192946	yes
ARHGAP17	chr16:24930704-25026699	1.28295	7.21485	2.49151	0.01435	0.039035	yes
LOC554206	chr16:25043061-25044098	2.30269	9.89834	2.10387	5e-05	0.000192946	yes
ZKSCAN2	chr16:25247321-25268855	2.32978	13.2931	2.51241	5e-05	0.000192946	yes
TBC1D24	chr16:2525146-2555734	3.49369	10.5427	1.59342	5e-05	0.000192946	yes
ATP6V0C	chr16:2563726-2570224	27.1443	53.7895	0.986674	5e-05	0.000192946	yes
PDPK1	chr16:2587964-2653191	10.6463	19.9606	0.906807	5e-05	0.000192946	yes
LOC652276	chr16:2653384-2680495	3.50422	20.2883	2.53348	5e-05	0.000192946	yes
FLJ42627	chr16:2688982-2696130	1.98529	10.0652	2.34195	5e-05	0.000192946	yes
KDM8	chr16:27214806-27233089	0.763716	7.43384	3.283	5e-05	0.000192946	yes
KCTD5	chr16:2732494-2759031	17.4282	47.1193	1.43489	5e-05	0.000192946	yes
IL4R	chr16:27325229-27376099	1.61021	3.07946	0.935426	0.0071	0.0205472	yes
KIAA0556	chr16:27561467-27791692	1.73461	2.87948	0.731191	0.0007	0.00237148	yes
SRRM2	chr16:2787076-2821413	42.4437	93.74	1.14311	5e-05	0.000192946	yes
XPO6	chr16:28109297-28223239	45.7701	87.3611	0.932586	5e-05	0.000192946	yes
FAM234A	chr16:284544-325943	1.58761	10.3347	2.70256	5e-05	0.000192946	yes
SULT1A1	chr16:28616907-28634907	2.30743	5.46626	1.24427	0.01175	0.0325879	yes
PRSS21	chr16:2867163-2871723	46.987	81.2724	0.790504	0.0003	0.00106738	yes
ZG16B	chr16:2880172-2882285	0.788695	5.31102	2.75145	0.0002	0.000727205	yes
PAQR4	chr16:3019245-3030540	8.13398	43.5677	2.42123	5e-05	0.000192946	yes
CD2BP2	chr16:30362086-30366682	15.1653	33.1431	1.12793	5e-05	0.000192946	yes
TBC1D10B	chr16:30368421-30381522	16.0181	39.5336	1.30338	5e-05	0.000192946	yes
ZNF48	chr16:30389453-30411429	2.90495	11.1431	1.93957	5e-05	0.000192946	yes
SEPHS2	chr16:30454945-30457296	21.691	202.738	3.22445	5e-05	0.000192946	yes
ZNF768	chr16:30535321-30537910	15.6909	39.7905	1.3425	5e-05	0.000192946	yes
ZNF747	chr16:30541687-30546291	0.927608	6.72236	2.85738	5e-05	0.000192946	yes
ZNF764	chr16:30565084-30569642	2.82552	12.6395	2.16135	5e-05	0.000192946	yes
ZNF688	chr16:30581018-30583728	1.74181	6.56783	1.91483	0.01255	0.0345643	yes
ZNF689	chr16:30613878-30622096	4.15161	17.9602	2.11306	5e-05	0.000192946	yes
SRCAP	chr16:30710461-30751450	7.42427	26.4389	1.83234	5e-05	0.000192946	yes
HCFC1R1	chr16:3072620-3077756	39.345	66.0271	0.746879	0.0101	0.0283951	yes
TMEM265	chr16:30751511-30756517	1.28516	3.33055	1.37381	5e-05	0.000192946	yes
ZNF629	chr16:30789775-30798540	6.3203	27.3097	2.11135	5e-05	0.000192946	yes
SETD1A	chr16:30968614-30995983	4.75282	7.42965	0.64451	0.0008	0.00269066	yes
ZNF668	chr16:31072163-31085641	4.41288	23.5563	2.41632	5e-05	0.000192946	yes
ZNF646	chr16:31085742-31100130	3.40087	17.9757	2.40207	5e-05	0.000192946	yes
ARMC5	chr16:31469593-31478488	0.302873	2.38884	2.97952	0.00265	0.00826465	yes
ZNF205	chr16:3160460-3170518	3.05814	6.85576	1.16466	0.00185	0.00590943	yes
CLUHP3	chr16:31711933-31718745	0.949413	3.06964	1.69296	5e-05	0.000192946	yes
ZNF720	chr16:31724549-31772886	0.872782	1.56868	0.845856	0.0106	0.0296654	yes
ZNF213	chr16:3185056-3192805	3.71073	7.39559	0.994964	0.00045	0.00156719	yes
ZNF267	chr16:31885078-31928629	3.53301	25.3824	2.84486	5e-05	0.000192946	yes
ZNF200	chr16:3272324-3285457	2.48294	22.4587	3.17715	5e-05	0.000192946	yes
LINC00921	chr16:3313767-3317566	0.838071	1.66255	0.988254	0.0111	0.0309243	yes
ZNF263	chr16:3333486-3341459	9.23672	67.9868	2.8798	5e-05	0.000192946	yes
ZNF75A	chr16:3348807-3368576	1.84738	14.0287	2.92482	0.00015	0.000553607	yes
TIGD7	chr16:3348807-3368576	1.54448	8.13922	2.39777	5e-05	0.000192946	yes
AXIN1	chr16:337439-402676	12.4066	41.2796	1.73432	5e-05	0.000192946	yes
ZSCAN32	chr16:3432080-3451065	1.84329	31.8265	4.10987	5e-05	0.000192946	yes
ZNF174	chr16:3451189-3459366	2.69679	19.9176	2.88473	5e-05	0.000192946	yes
NAA60	chr16:3493610-3536963	10.5207	40.2986	1.9375	5e-05	0.000192946	yes
SLX4	chr16:3631183-3661607	2.33688	9.36275	2.00235	5e-05	0.000192946	yes
CREBBP	chr16:3775055-3930121	5.93852	32.2954	2.44315	5e-05	0.000192946	yes
LOC102724927	chr16:3997625-4000445	1.3956	5.19933	1.89744	5e-05	0.000192946	yes
ADCY9	chr16:4012649-4166186	10.2334	33.2766	1.70122	5e-05	0.000192946	yes
LINC01569	chr16:4295825-4303790	1.07237	2.04682	0.932579	0.0077	0.0221361	yes
GLIS2	chr16:4364761-4389598	5.62911	11.8752	1.07697	5e-05	0.000192946	yes
VASN	chr16:4390251-4466962	7.45947	33.686	2.175	5e-05	0.000192946	yes
UBALD1	chr16:4658883-4664927	8.33646	47.9643	2.52445	5e-05	0.000192946	yes
MGRN1	chr16:4674824-4740975	2.49153	10.1695	2.02914	0.00105	0.00347591	yes
C16orf87	chr16:46830518-46865319	0.312526	2.21694	2.82652	0.00045	0.00156719	yes
NETO2	chr16:47115430-47177936	22.4274	93.9802	2.0671	5e-05	0.000192946	yes
ZNF500	chr16:4746510-4817219	1.78938	2.97609	0.733957	0.0139	0.0379472	yes
SIAH1	chr16:48278077-48658037	10.3192	105.498	3.35381	5e-05	0.000192946	yes
N4BP1	chr16:48278077-48658037	7.95026	40.1006	2.33455	5e-05	0.000192946	yes
UBN1	chr16:4897631-4932402	3.1996	12.2095	1.93205	5e-05	0.000192946	yes
PPL	chr16:4932507-4987136	4.40795	7.81939	0.826949	5e-05	0.000192946	yes
PAPD5	chr16:50186828-50269219	7.25037	10.6498	0.554694	0.00135	0.00440033	yes
ADCY7	chr16:50300450-50352045	9.58117	21.7518	1.18286	5e-05	0.000192946	yes
NAGPA	chr16:5074844-5092972	6.43367	17.3071	1.42765	5e-05	0.000192946	yes
SALL1	chr16:51169885-51185183	0.165176	1.72329	3.38309	5e-05	0.000192946	yes
EEF2KMT	chr16:5121809-5147821	2.52651	12.1708	2.2682	0.0028	0.0086946	yes
CHD9	chr16:53088944-53361414	3.23206	12.1593	1.91153	5e-05	0.000192946	yes
FTO	chr16:53737874-54148379	22.6494	38.2258	0.75507	5e-05	0.000192946	yes
IRX3	chr16:54317211-54320378	9.65286	16.3653	0.761612	0.0005	0.00173086	yes
IRX5	chr16:54965110-54968395	1.73536	3.44124	0.987695	0.0023	0.00724901	yes
GNAO1	chr16:56225250-56391356	0.859181	1.97502	1.20083	5e-05	0.000192946	yes
HERPUD1	chr16:56966001-56977793	36.7202	72.3044	0.977511	5e-05	0.000192946	yes
NLRC5	chr16:57023396-57117436	5.13796	11.2749	1.13385	5e-05	0.000192946	yes
RSPRY1	chr16:57220195-57274387	1.05984	5.36449	2.33959	0.0025	0.00782908	yes
PLLP	chr16:57290008-57318584	22.6649	43.5308	0.941578	5e-05	0.000192946	yes
COQ9	chr16:57462080-57495187	60.5978	123.77	1.03033	5e-05	0.000192946	yes
CCDC102A	chr16:57546089-57570477	4.71699	8.29247	0.813934	0.00085	0.00285051	yes
ADGRG1	chr16:57653604-57698951	25.1552	70.9403	1.49575	5e-05	0.000192946	yes
CNGB1	chr16:57916243-58005020	1.56861	4.29923	1.45459	5e-05	0.000192946	yes
USB1	chr16:58028571-58055527	2.51882	11.0078	2.1277	0.00065	0.00221455	yes
ZNF319	chr16:58028571-58055527	6.09097	22.1785	1.86442	5e-05	0.000192946	yes
GINS3	chr16:58426297-58440048	7.64791	32.8145	2.10119	5e-05	0.000192946	yes
GOT2	chr16:58741034-58768261	61.3179	499.48	3.02605	5e-05	0.000192946	yes
RAB40C	chr16:639356-679273	6.16044	32.2454	2.38799	5e-05	0.000192946	yes
TK2	chr16:66541905-66584315	4.84613	15.0933	1.639	5e-05	0.000192946	yes
CMTM3	chr16:66637934-66647795	6.77033	13.8783	1.03553	5e-05	0.000192946	yes
PDP2	chr16:66914263-66925002	4.11887	9.7224	1.23906	5e-05	0.000192946	yes
CES2	chr16:66968346-66978994	1.3625	12.09	3.14949	5e-05	0.000192946	yes
B3GNT9	chr16:67143795-67184902	3.04094	13.3075	2.12964	5e-05	0.000192946	yes
C16orf70	chr16:67143795-67184902	13.3227	45.5277	1.77286	5e-05	0.000192946	yes
TRADD	chr16:67188088-67193812	4.6713	15.6055	1.74016	5e-05	0.000192946	yes
FBXL8	chr16:67193890-67203848	1.45668	6.60901	2.18175	5e-05	0.000192946	yes
CTCF	chr16:67596309-67673088	24.6339	50.1739	1.02629	5e-05	0.000192946	yes
PARD6A	chr16:67694850-67696681	4.47641	27.2424	2.60544	5e-05	0.000192946	yes
GFOD2	chr16:67708435-67753273	7.41859	57.5786	2.95632	5e-05	0.000192946	yes
RANBP10	chr16:67756968-67840555	7.58076	16.4805	1.12035	5e-05	0.000192946	yes
THAP11	chr16:67862059-67906469	20.3796	187.076	3.19843	5e-05	0.000192946	yes
PSKH1	chr16:67927174-67965778	12.6887	38.4225	1.59841	5e-05	0.000192946	yes
DDX28	chr16:68055176-68113226	9.89941	68.1585	2.78348	5e-05	0.000192946	yes
NFATC3	chr16:68119268-68270136	5.7904	22.3499	1.94854	5e-05	0.000192946	yes
PLA2G15	chr16:68279246-68294961	8.86521	36.7579	2.05183	5e-05	0.000192946	yes
SLC7A6	chr16:68298418-68344868	11.8939	29.6285	1.31677	0.0034	0.0104162	yes
TANGO6	chr16:68877508-69119085	14.3591	58.5687	2.02816	5e-05	0.000192946	yes
CHTF8	chr16:69139466-69166493	38.9948	115.918	1.57175	5e-05	0.000192946	yes
PDF	chr16:69362523-69377013	17.9874	184.423	3.35796	5e-05	0.000192946	yes
COG8	chr16:69362523-69377013	21.7826	87.4333	2.005	5e-05	0.000192946	yes
TERF2	chr16:69389463-69419891	12.3308	37.4981	1.60455	5e-05	0.000192946	yes
NOB1	chr16:69775756-69788871	58.167	112.125	0.946841	0.0001	0.000375343	yes
WWP2	chr16:69796186-69975644	4.60076	8.58643	0.900187	0.0016	0.0051556	yes
PDPR	chr16:70147528-70207351	2.12876	6.9015	1.6969	0.00045	0.00156719	yes
EXOSC6	chr16:70284133-70285833	25.9224	111.876	2.10963	5e-05	0.000192946	yes
AARS	chr16:70286296-70323412	109.901	174.522	0.667208	5e-05	0.000192946	yes
DDX19A	chr16:70380731-70407286	22.255	56.2173	1.33689	5e-05	0.000192946	yes
ST3GAL2	chr16:70413337-70472991	11.6145	35.436	1.60929	5e-05	0.000192946	yes
CMTR2	chr16:71316202-71323618	5.91692	58.9942	3.31766	5e-05	0.000192946	yes
ZNF23	chr16:71481502-71496155	2.04603	10.9406	2.4188	0.0009	0.00301018	yes
ZNF19	chr16:71507975-71523254	0.936316	5.2258	2.48059	5e-05	0.000192946	yes
PHLPP2	chr16:71678828-71758604	4.98369	19.9918	2.00412	5e-05	0.000192946	yes
AP1G1	chr16:71762904-71842976	27.2491	70.8559	1.37868	5e-05	0.000192946	yes
ATXN1L	chr16:71879893-71891236	8.78173	29.6567	1.75578	5e-05	0.000192946	yes
ZNF821	chr16:71893582-71918093	1.07486	7.69864	2.84046	5e-05	0.000192946	yes
IST1	chr16:71928310-72033877	25.0801	143.737	2.51882	5e-05	0.000192946	yes
DHODH	chr16:72042642-72059316	8.82101	15.6815	0.830046	5e-05	0.000192946	yes
LINC01572	chr16:72317199-72698908	0.974791	1.95352	1.00291	0.0108	0.0301774	yes
ZFHX3	chr16:72816785-73092534	6.74129	31.3838	2.21892	5e-05	0.000192946	yes
WDR24	chr16:734621-740424	4.35179	13.5523	1.63886	5e-05	0.000192946	yes
GLG1	chr16:74481325-74641042	14.0109	32.732	1.22415	5e-05	0.000192946	yes
WDR59	chr16:74907470-75019044	10.6745	16.81	0.655147	0.00085	0.00285051	yes
ZNRF1	chr16:75032914-75144892	4.99327	9.70011	0.958017	5e-05	0.000192946	yes
ZFP1	chr16:75182338-75206132	2.10184	32.2763	3.94075	5e-05	0.000192946	yes
BCAR1	chr16:75262927-75301951	16.0505	39.0143	1.28138	5e-05	0.000192946	yes
TMEM170A	chr16:75477141-75498635	1.27376	4.57928	1.84603	0.00765	0.0220067	yes
TMEM231	chr16:75572014-75590184	5.23548	23.9384	2.19294	5e-05	0.000192946	yes
ADAT1	chr16:75630776-75657221	2.52871	13.0972	2.37278	5e-05	0.000192946	yes
MON1B	chr16:77224815-77246901	10.1762	31.4694	1.62875	5e-05	0.000192946	yes
NUDT7	chr16:77756388-77776157	2.80822	7.52995	1.42299	0.01375	0.0375803	yes
ATMIN	chr16:81069457-81080951	17.7174	245.722	3.79379	5e-05	0.000192946	yes
C16orf46	chr16:81087101-81110872	1.61892	3.24394	1.00272	0.01325	0.0363224	yes
MLYCD	chr16:83932729-83949787	5.18266	25.5282	2.30032	5e-05	0.000192946	yes
OSGIN1	chr16:83986826-83999937	3.58082	10.1765	1.50688	5e-05	0.000192946	yes
MBTPS1	chr16:84087365-84150548	40.5296	104.653	1.36857	5e-05	0.000192946	yes
HSDL1	chr16:84155743-84178800	15.1399	51.5684	1.76813	5e-05	0.000192946	yes
TAF1C	chr16:84178864-84220676	3.97767	12.4482	1.64595	0.01725	0.0461748	yes
TLDC1	chr16:84509965-84538288	3.50509	5.87345	0.744757	0.0002	0.000727205	yes
KLHL36	chr16:84682116-84701292	2.18301	10.5807	2.27704	5e-05	0.000192946	yes
USP10	chr16:84733554-84813527	4.09383	37.3586	3.18992	5e-05	0.000192946	yes
ZDHHC7	chr16:85008066-85045141	13.3147	53.4061	2.00399	5e-05	0.000192946	yes
KIAA0513	chr16:85061356-85127828	0.370284	3.63989	3.29719	5e-05	0.000192946	yes
C16orf74	chr16:85741123-85784689	5.23487	23.445	2.16305	5e-05	0.000192946	yes
FENDRR	chr16:86508130-86542466	3.30513	31.9644	3.27369	5e-05	0.000192946	yes
FOXF1	chr16:86544132-86548070	6.36119	23.0359	1.85652	5e-05	0.000192946	yes
MTHFSD	chr16:86563781-86588841	0.185058	4.52233	4.61101	0.0087	0.0247479	yes
FLJ30679	chr16:86588925-86590905	0.587374	3.62984	2.62755	5e-05	0.000192946	yes
FOXC2	chr16:86598750-86602537	4.79677	30.9199	2.6884	5e-05	0.000192946	yes
FOXL1	chr16:86612114-86615304	1.17176	10.8917	3.21648	5e-05	0.000192946	yes
FBXO31	chr16:87360592-87425713	2.8523	16.0307	2.49064	5e-05	0.000192946	yes
MAP1LC3B	chr16:87425800-87438380	10.5313	27.3347	1.37605	5e-05	0.000192946	yes
ZCCHC14	chr16:87439851-87525460	11.355	92.6735	3.02882	5e-05	0.000192946	yes
JPH3	chr16:87635440-87731761	3.96252	17.6056	2.15155	5e-05	0.000192946	yes
SLC7A5	chr16:87863621-87903105	206.752	656.531	1.66696	5e-05	0.000192946	yes
ZNF469	chr16:88493878-88507165	1.22049	2.90865	1.25289	5e-05	0.000192946	yes
SNAI3-AS1	chr16:88729780-88753594	1.50311	4.1121	1.45192	5e-05	0.000192946	yes
TMEM186	chr16:8889036-8891505	8.39998	104.404	3.63565	5e-05	0.000192946	yes
PMM2	chr16:8891669-8943194	20.5371	116.15	2.49969	5e-05	0.000192946	yes
ZNF778	chr16:89284110-89295965	4.02374	15.0198	1.90026	5e-05	0.000192946	yes
ANKRD11	chr16:89334028-89556969	4.62856	18.89	2.02899	0.0032	0.00985242	yes
SPG7	chr16:89574795-89624176	15.7403	27.8435	0.82288	5e-05	0.000192946	yes
ZNF276	chr16:89773540-89883065	1.91534	4.99465	1.38279	0.01555	0.0419719	yes
MC1R	chr16:89984286-89987385	2.88954	11.6583	2.01244	5e-05	0.000192946	yes
DEF8	chr16:90015138-90034468	2.53049	8.01352	1.66302	0.0141	0.038422	yes
CENPBD1	chr16:90036182-90067195	5.24494	45.9381	3.13069	5e-05	0.000192946	yes
AFG3L1P	chr16:90036182-90067195	3.27018	10.0992	1.62679	0.0007	0.00237148	yes
DBNDD1	chr16:90071272-90114191	8.38478	30.0992	1.84388	5e-05	0.000192946	yes
C16orf72	chr16:9185536-9213555	14.9879	49.6046	1.72667	5e-05	0.000192946	yes
SCO1	chr17:10583648-10600885	39.8674	165.685	2.05516	5e-05	0.000192946	yes
ADPRM	chr17:10600926-10614875	3.60528	20.7952	2.52807	5e-05	0.000192946	yes
ZNF18	chr17:11880755-11900827	1.30152	2.87579	1.14376	0.01215	0.0335848	yes
MAP2K4	chr17:11924134-12047148	10.8295	91.8996	3.08509	5e-05	0.000192946	yes
CRK	chr17:1324646-1359561	17.432	88.3481	2.34146	5e-05	0.000192946	yes
HS3ST3A1	chr17:13397348-13505259	0.721758	3.77109	2.3854	5e-05	0.000192946	yes
COX10-AS1	chr17:13932608-14111996	3.97816	18.9949	2.25544	5e-05	0.000192946	yes
INPP5K	chr17:1397870-1420182	3.44539	15.5939	2.17824	5e-05	0.000192946	yes
CDRT4	chr17:15339331-15466945	2.69608	15.4686	2.52041	5e-05	0.000192946	yes
TRIM16	chr17:15531279-15587625	3.06621	8.35799	1.4467	0.00265	0.00826465	yes
ZNF286A	chr17:15602890-15624100	1.43515	6.3623	2.14835	5e-05	0.000192946	yes
PIGL	chr17:16120508-16229573	7.32064	19.2789	1.39698	5e-05	0.000192946	yes
MIR22HG	chr17:1614797-1619566	2.22589	4.2864	0.945383	0.0019	0.00605965	yes
WDR81	chr17:1619816-1641893	4.62959	11.1744	1.27125	5e-05	0.000192946	yes
ZNF624	chr17:16524047-16557167	0.663688	6.73992	3.34416	5e-05	0.000192946	yes
SMYD4	chr17:1682828-1733175	6.44579	18.4882	1.52018	5e-05	0.000192946	yes
PLD6	chr17:17104308-17109646	6.15101	18.9933	1.6266	5e-05	0.000192946	yes
FLCN	chr17:17115526-17140502	5.46439	9.55776	0.806613	0.0001	0.000375343	yes
MED9	chr17:17380299-17396534	10.9114	38.0348	1.80148	5e-05	0.000192946	yes
RAI1	chr17:17584786-17740325	6.88504	17.431	1.34012	5e-05	0.000192946	yes
TOM1L2	chr17:17746821-17875784	3.84322	10.4494	1.44304	5e-05	0.000192946	yes
ATPAF2	chr17:17921333-17942480	7.06493	11.8634	0.747766	0.0006	0.00205503	yes
GID4	chr17:17942610-17971718	4.70848	8.39177	0.833714	5e-05	0.000192946	yes
MIEF2	chr17:18163847-18169095	3.72669	21.2152	2.50913	5e-05	0.000192946	yes
TOP3A	chr17:18174742-18218406	5.01129	17.4136	1.79696	5e-05	0.000192946	yes
SMCR8	chr17:18218593-18266877	6.38217	35.2062	2.46371	5e-05	0.000192946	yes
RTN4RL1	chr17:1837970-1928639	0.362505	2.35894	2.70207	5e-05	0.000192946	yes
ZNF286B	chr17:18561741-18585572	0.551389	3.12938	2.50474	5e-05	0.000192946	yes
FOXO3B	chr17:18561741-18585572	0.786853	4.09232	2.37875	5e-05	0.000192946	yes
TRIM16L	chr17:18625401-18639431	18.1842	48.5838	1.41779	5e-05	0.000192946	yes
FAM83G	chr17:18853988-18950365	7.3899	23.6741	1.67969	5e-05	0.000192946	yes
MAPK7	chr17:19140689-19290532	2.45477	17.8917	2.86563	0.0001	0.000375343	yes
EPN2	chr17:19140689-19290532	8.14857	29.5305	1.85759	5e-05	0.000192946	yes
OVCA2	chr17:1933405-1946725	13.9063	151.804	3.4484	5e-05	0.000192946	yes
DPH1	chr17:1933405-1946725	14.0291	70.5275	2.32977	5e-05	0.000192946	yes
SMG6	chr17:1963132-2207069	3.37678	7.147	1.08169	5e-05	0.000192946	yes
AKAP10	chr17:19807615-19881169	11.2703	38.3711	1.7675	5e-05	0.000192946	yes
SPECC1	chr17:19912648-20218072	26.9279	90.321	1.74596	5e-05	0.000192946	yes
DHRS7B	chr17:21030240-21095343	7.96022	11.1062	0.480483	0.01825	0.0485379	yes
TMEM11	chr17:21101262-21117908	8.62457	52.7428	2.61245	5e-05	0.000192946	yes
NATD1	chr17:21142183-21156578	0.969064	2.56376	1.4036	5e-05	0.000192946	yes
MAP2K3	chr17:21187967-21218551	9.77611	40.2221	2.04066	5e-05	0.000192946	yes
KCNJ18	chr17:21279698-21323179	0.383198	3.07643	3.00509	0.0164	0.0440776	yes
KCNJ12	chr17:21279698-21323179	1.77847	3.68618	1.05149	0.0001	0.000375343	yes
C17orf51	chr17:21431570-21454941	4.54442	23.5722	2.37492	5e-05	0.000192946	yes
METTL16	chr17:2319347-2415200	13.2044	20.6368	0.644203	0.00025	0.000898529	yes
C17orf97	chr17:254325-264457	3.12617	12.0096	1.94172	5e-05	0.000192946	yes
LOC105371430	chr17:254325-264457	3.95306	13.3335	1.75401	0.00685	0.0198823	yes
LOC105371592	chr17:2615602-2616127	12.2272	27.5588	1.17242	0.00035	0.00123648	yes
TMEM97	chr17:26646120-26662515	29.3714	121.748	2.05141	5e-05	0.000192946	yes
TNFAIP1	chr17:26662547-26690705	14.9388	89.8903	2.5891	5e-05	0.000192946	yes
TMEM199	chr17:26662547-26690705	9.60741	24.6493	1.35933	0.00475	0.0142296	yes
POLDIP2	chr17:26662547-26690705	53.0895	120.437	1.18179	5e-05	0.000192946	yes
SLC46A1	chr17:26698682-26733230	1.37036	6.29999	2.2008	5e-05	0.000192946	yes
SARM1	chr17:26698682-26733230	3.29608	12.2222	1.89068	5e-05	0.000192946	yes
PIGS	chr17:26880405-26898887	17.4057	25.8742	0.571952	0.0008	0.00269066	yes
SPAG5	chr17:26904582-26926056	76.3218	117.153	0.618222	5e-05	0.000192946	yes
KIAA0100	chr17:26926150-26972177	51.4988	112.85	1.1318	5e-05	0.000192946	yes
SDF2	chr17:26975373-26989207	5.1388	61.699	3.58574	5e-05	0.000192946	yes
TRAF4	chr17:27071022-27077976	17.6458	116.743	2.72594	5e-05	0.000192946	yes
FAM222B	chr17:27082995-27169857	0.329389	1.90104	2.52893	0.01255	0.0345643	yes
ERAL1	chr17:27181974-27188085	35.2635	58.132	0.721157	0.0007	0.00237148	yes
DHRS13	chr17:27224798-27230089	11.5702	28.4149	1.29624	5e-05	0.000192946	yes
PHF12	chr17:27232270-27278508	8.17491	36.4517	2.15671	5e-05	0.000192946	yes
MYO18A	chr17:27400527-27507407	2.44909	3.98928	0.703886	0.0155	0.0418497	yes
NUFIP2	chr17:27582853-27621166	25.3764	127.807	2.3324	5e-05	0.000192946	yes
ABHD15	chr17:27887688-27894042	3.54788	26.429	2.89709	5e-05	0.000192946	yes
SSH2	chr17:27952956-28435470	3.79787	18.1758	2.25876	5e-05	0.000192946	yes
GOSR1	chr17:28804425-28853832	4.67459	27.1793	2.5396	5e-05	0.000192946	yes
RFLNB	chr17:289770-295731	5.38907	8.62351	0.678239	0.0006	0.00205503	yes
TEFM	chr17:29226000-29233286	11.0829	53.6769	2.27597	5e-05	0.000192946	yes
RNF135	chr17:29297955-29326929	4.3052	12.1876	1.50126	0.00935	0.0264521	yes
LRRC37B	chr17:30334890-30380519	1.95495	5.30627	1.44057	5e-05	0.000192946	yes
CDK5R1	chr17:30814104-30818271	0.579159	4.89892	3.08043	5e-05	0.000192946	yes
ZNF830	chr17:33288548-33290205	6.7989	20.2833	1.57692	5e-05	0.000192946	yes
LIG3	chr17:33307516-33332088	12.2241	30.1061	1.30033	5e-05	0.000192946	yes
RFFL	chr17:33336130-33448541	2.65449	4.63784	0.805017	0.004	0.0121281	yes
SLFN5	chr17:33570054-33600673	1.83569	14.7377	3.00512	5e-05	0.000192946	yes
SLFN12	chr17:33737940-33760195	5.48739	33.1855	2.59636	5e-05	0.000192946	yes
PEX12	chr17:33901813-33905656	4.79248	15.0572	1.65161	5e-05	0.000192946	yes
SHPK	chr17:3468739-3539616	5.46455	33.4824	2.61523	5e-05	0.000192946	yes
PIGW	chr17:34842470-34895152	5.45473	32.6338	2.58079	5e-05	0.000192946	yes
MYO19	chr17:34842470-34895152	10.3207	17.1659	0.734008	0.01345	0.0368211	yes
MRM1	chr17:34958024-34965407	5.77876	8.92857	0.627669	0.0059	0.0173414	yes
CTNS	chr17:3539761-3599698	5.45577	10.7907	0.983929	0.009	0.02553	yes
DUSP14	chr17:35849950-35873588	21.6203	84.1219	1.96009	5e-05	0.000192946	yes
SYNRG	chr17:35874899-35969486	3.55385	17.3037	2.28362	5e-05	0.000192946	yes
HASPIN	chr17:3617918-3704537	11.6089	91.0695	2.97173	5e-05	0.000192946	yes
ARHGAP23	chr17:36584719-36668628	12.445	17.6602	0.504931	0.00365	0.0111216	yes
EPOP	chr17:36827958-36831187	7.3901	30.0887	2.02556	5e-05	0.000192946	yes
PIP4K2B	chr17:36921943-36956158	13.173	45.3623	1.78391	5e-05	0.000192946	yes
NCBP3	chr17:3710044-3749545	8.5659	15.9507	0.896943	5e-05	0.000192946	yes
MED1	chr17:37560537-37607527	15.2517	49.23	1.69057	5e-05	0.000192946	yes
CDK12	chr17:37617763-37690818	12.5207	63.8431	2.35021	5e-05	0.000192946	yes
CAMKK1	chr17:3763616-3796337	8.70311	39.0716	2.16652	5e-05	0.000192946	yes
MSL1	chr17:38278789-38293045	14.771	37.5345	1.34545	5e-05	0.000192946	yes
WIPF2	chr17:38375573-38438439	11.0849	15.5892	0.491951	0.004	0.0121281	yes
RARA	chr17:38465422-38513895	2.83343	18.0957	2.67503	0.00195	0.0062094	yes
GJD3	chr17:38516904-38520945	1.06205	3.25892	1.61754	5e-05	0.000192946	yes
TNS4	chr17:38632079-38657854	0.83887	1.96748	1.22983	0.0001	0.000375343	yes
P3H4	chr17:39958204-39968451	18.6309	59.8447	1.68352	5e-05	0.000192946	yes
KLHL11	chr17:40004770-40021684	9.83192	32.51	1.72534	5e-05	0.000192946	yes
ANKFY1	chr17:4067111-4167290	7.47357	27.1857	1.86298	0.0009	0.00301018	yes
NAGLU	chr17:40687950-40696466	8.08696	37.1204	2.19855	5e-05	0.000192946	yes
LOC108783654	chr17:40704453-40707232	6.54239	47.8443	2.87046	5e-05	0.000192946	yes
MLX	chr17:40719077-40729849	13.9921	27.5056	0.975116	0.0002	0.000727205	yes
COA3	chr17:40949635-40950743	41.5406	291.349	2.81015	5e-05	0.000192946	yes
RUNDC1	chr17:41132578-41145709	5.20224	34.0121	2.70885	5e-05	0.000192946	yes
VPS53	chr17:411907-618096	6.00508	10.7142	0.835263	0.0106	0.0296654	yes
ARL4D	chr17:41476352-41478504	8.08048	55.1597	2.7711	5e-05	0.000192946	yes
DHX8	chr17:41561232-41623800	4.05124	13.3295	1.71819	0.01255	0.0345643	yes
MEOX1	chr17:41717757-41739262	1.49257	13.0395	3.12702	5e-05	0.000192946	yes
DUSP3	chr17:41843488-41856368	22.294	59.3851	1.41345	5e-05	0.000192946	yes
FAM215A	chr17:41994575-41995355	1.06223	3.43218	1.69203	0.01515	0.0409882	yes
ASB16-AS1	chr17:42248073-42264085	0.410855	1.88612	2.19872	0.003	0.00927868	yes
TMUB2	chr17:42264318-42275529	6.46458	13.53	1.06553	0.00745	0.021464	yes
ATXN7L3	chr17:42264318-42275529	13.559	27.1696	1.00275	5e-05	0.000192946	yes
FZD2	chr17:42634811-42638630	16.4802	58.2727	1.82208	5e-05	0.000192946	yes
GJC1	chr17:42875815-42908179	1.29296	7.15899	2.46908	0.0063	0.018413	yes
NMT1	chr17:43138666-43186382	32.3575	101.853	1.65431	5e-05	0.000192946	yes
HEXIM1	chr17:43224683-43229468	15.9808	46.7809	1.54958	5e-05	0.000192946	yes
HEXIM2	chr17:43237540-43248852	1.29736	9.94929	2.93901	0.00235	0.00739428	yes
WNT3	chr17:44839871-44896126	4.05525	9.63385	1.24832	5e-05	0.000192946	yes
CDC27	chr17:45195062-45266678	14.8289	24.8773	0.746423	0.00805	0.0230523	yes
SP2-AS1	chr17:45973515-46018770	1.46125	10.3787	2.82835	5e-05	0.000192946	yes
SP2	chr17:45973515-46018770	1.81148	5.76201	1.6694	5e-05	0.000192946	yes
NFE2L1	chr17:46125666-46138907	25.3183	89.9051	1.82822	5e-05	0.000192946	yes
MED11	chr17:4634702-4643223	14.5544	138.883	3.25434	5e-05	0.000192946	yes
HOXB3	chr17:46620018-46659984	1.00607	2.61542	1.37831	0.0003	0.00106738	yes
HOXB6	chr17:46667781-46683774	4.37894	13.9857	1.6753	0.0001	0.000375343	yes
HOXB5	chr17:46667781-46683774	1.96255	5.21809	1.4108	0.01665	0.0446906	yes
HOXB7	chr17:46684594-46688383	13.7259	50.5892	1.88193	5e-05	0.000192946	yes
HOXB9	chr17:46698518-46703835	3.8992	9.09679	1.22218	5e-05	0.000192946	yes
HOXB13	chr17:46802126-46806111	3.89299	18.3009	2.23296	5e-05	0.000192946	yes
ZNF652	chr17:47366567-47457456	10.1083	18.5071	0.872548	5e-05	0.000192946	yes
SPOP	chr17:47676245-47755525	9.52494	38.2416	2.00536	5e-05	0.000192946	yes
DLX4	chr17:48046561-48052323	5.45073	37.8612	2.7962	5e-05	0.000192946	yes
DLX3	chr17:48067368-48072588	1.09981	7.51688	2.77287	5e-05	0.000192946	yes
ITGA3	chr17:48133331-48167849	16.2131	34.4058	1.08549	5e-05	0.000192946	yes
MRPL27	chr17:48445227-48450562	98.9896	345.944	1.80519	5e-05	0.000192946	yes
EME1	chr17:48450580-48474914	10.2309	38.2616	1.90296	0.0013	0.00424989	yes
RSAD1	chr17:48556160-48563341	11.3982	43.8603	1.94411	5e-05	0.000192946	yes
ANKRD40	chr17:48770550-48785270	22.0252	75.8455	1.78391	5e-05	0.000192946	yes
TOB1	chr17:48939586-48945732	4.47872	74.4984	4.05605	5e-05	0.000192946	yes
ZNF594	chr17:5082830-5095178	2.03341	11.2445	2.46725	5e-05	0.000192946	yes
RABEP1	chr17:5185557-5342471	14.3317	53.8706	1.91029	5e-05	0.000192946	yes
DHX33	chr17:5344231-5372380	3.76138	25.5291	2.76281	0.00025	0.000898529	yes
DERL2	chr17:5374570-5389550	10.7652	32.999	1.61604	5e-05	0.000192946	yes
PCTP	chr17:53828339-53900451	0.919822	3.96988	2.10967	0.00195	0.0062094	yes
MIS12	chr17:5389693-5394130	2.72595	26.5302	3.28281	5e-05	0.000192946	yes
NOG	chr17:54671059-54672951	6.47558	25.7242	1.99004	5e-05	0.000192946	yes
C17orf67	chr17:54869273-54911256	0.815247	2.4478	1.58618	0.00055	0.00189356	yes
AKAP1	chr17:55162552-55198710	25.7109	89.8232	1.80471	5e-05	0.000192946	yes
MSI2	chr17:55333211-55762050	6.68102	22.6018	1.7583	0.0085	0.0242258	yes
VEZF1	chr17:56048907-56065625	12.735	40.8237	1.6806	5e-05	0.000192946	yes
MTMR4	chr17:56566892-56595251	20.3703	55.0449	1.43414	5e-05	0.000192946	yes
SMG8	chr17:57287370-57292611	13.4093	86.9836	2.69751	5e-05	0.000192946	yes
PTRH2	chr17:57774666-57919616	34.4224	361.563	3.39283	5e-05	0.000192946	yes
TUBD1	chr17:57936840-57970306	4.49766	12.3541	1.45775	5e-05	0.000192946	yes
RPS6KB1	chr17:57970406-58027786	6.14996	48.6339	2.98331	5e-05	0.000192946	yes
HEATR6	chr17:58120551-58156292	7.95473	26.715	1.74777	5e-05	0.000192946	yes
USP32	chr17:58227296-58469586	11.7641	21.5966	0.876413	5e-05	0.000192946	yes
PPM1D	chr17:58677543-58743640	8.72617	44.6719	2.35595	5e-05	0.000192946	yes
WSCD1	chr17:5973933-6027747	2.75144	11.0884	2.01079	5e-05	0.000192946	yes
BRIP1	chr17:59756546-59940920	2.94015	4.52995	0.623603	0.00085	0.00285051	yes
MED13	chr17:60019965-60142643	20.5797	83.9073	2.02757	5e-05	0.000192946	yes
EFCAB3	chr17:60447578-60493839	0.410469	1.24029	1.59533	0.01025	0.0287771	yes
TLK2	chr17:60556128-60692841	10.6999	22.9886	1.10333	5e-05	0.000192946	yes
TANC2	chr17:61086897-61505067	7.28609	24.3259	1.73928	5e-05	0.000192946	yes
TACO1	chr17:61678230-61685725	27.4855	42.4671	0.627675	0.00025	0.000898529	yes
MAP3K3	chr17:61699784-61777519	1.27856	5.92979	2.21346	0.00255	0.00797341	yes
STRADA	chr17:61780191-61819330	1.49969	8.48028	2.49945	5e-05	0.000192946	yes
POLG2	chr17:62473901-62493184	9.39725	31.3369	1.73755	5e-05	0.000192946	yes
LRRC37A3	chr17:62850429-62915598	1.59924	9.27292	2.53564	5e-05	0.000192946	yes
AMZ2P1	chr17:62962667-62971703	2.00195	4.08512	1.02898	5e-05	0.000192946	yes
GNA13	chr17:63005406-63052920	12.483	50.9604	2.02941	5e-05	0.000192946	yes
AXIN2	chr17:63524682-63557740	2.1512	10.3468	2.26598	5e-05	0.000192946	yes
FAM57A	chr17:635785-646208	0.786056	8.80514	3.48564	0.01075	0.0300472	yes
GEMIN4	chr17:647660-655501	24.8199	165.799	2.73987	5e-05	0.000192946	yes
KIAA0753	chr17:6481644-6554954	4.98772	16.9057	1.76106	5e-05	0.000192946	yes
CACNG4	chr17:64960979-65029518	0.674216	4.91987	2.86734	5e-05	0.000192946	yes
C17orf100	chr17:6555058-6556617	1.20849	10.4498	3.11219	5e-05	0.000192946	yes
DBIL5P	chr17:655572-658576	0.465848	2.32006	2.31623	5e-05	0.000192946	yes
BPTF	chr17:65821779-65980494	2.67964	15.3701	2.52002	5e-05	0.000192946	yes
C17orf58	chr17:65987214-65989765	4.86068	28.6839	2.56101	5e-05	0.000192946	yes
LINC00674	chr17:66097695-66132070	3.51006	9.28096	1.40278	5e-05	0.000192946	yes
MRM3	chr17:662548-695749	14.6921	44.7421	1.60659	5e-05	0.000192946	yes
SLC16A6	chr17:66255322-66597095	10.6145	35.1107	1.72587	0.0003	0.00106738	yes
RNASEK	chr17:6915735-6922973	60.9686	93.9868	0.624391	0.0098	0.027622	yes
SLC16A13	chr17:6939393-6943440	0.841995	2.37934	1.49868	0.0024	0.00753997	yes
SOX9	chr17:70117160-70122560	0.998072	3.19648	1.67927	5e-05	0.000192946	yes
NXN	chr17:702552-882998	6.09086	18.9749	1.63937	0.00015	0.000553607	yes
LINC00673	chr17:70399462-70588945	0.246503	2.17236	3.13959	0.0016	0.0051556	yes
SLC39A11	chr17:70642084-71088853	2.04875	7.52508	1.87696	0.00045	0.00156719	yes
SSTR2	chr17:71161159-71168062	0.194361	1.20836	2.63624	5e-05	0.000192946	yes
C17orf80	chr17:71189172-71258019	1.28265	15.313	3.57756	0.0015	0.00485284	yes
FAM104A	chr17:71189172-71258019	7.79781	60.5697	2.95746	5e-05	0.000192946	yes
COG1	chr17:71189172-71258019	11.0438	22.884	1.05111	0.0102	0.0286549	yes
CDC42EP4	chr17:71279762-71308143	16.3729	56.7	1.79204	5e-05	0.000192946	yes
PHF23	chr17:7138346-7142825	2.88716	22.8521	2.9846	5e-05	0.000192946	yes
CTDNEP1	chr17:7146905-7166512	47.1603	118.392	1.32793	5e-05	0.000192946	yes
GPRC5C	chr17:72427666-72443568	4.31687	16.9559	1.97373	5e-05	0.000192946	yes
KCTD11	chr17:7255207-7258262	3.44161	16.4879	2.26025	5e-05	0.000192946	yes
TMEM104	chr17:72772621-72835922	4.00116	9.17633	1.1975	5e-05	0.000192946	yes
TNK1	chr17:7284292-7307450	3.48599	12.5116	1.84362	5e-05	0.000192946	yes
CDR2L	chr17:72983726-73001892	18.6202	27.0664	0.539633	0.00165	0.00530768	yes
KCTD2	chr17:73028661-73061984	11.3165	44.5615	1.97737	5e-05	0.000192946	yes
SLC16A5	chr17:73083821-73102255	5.73333	23.574	2.03975	5e-05	0.000192946	yes
ARMC7	chr17:73106046-73127890	2.74955	48.4702	4.13983	5e-05	0.000192946	yes
NLGN2	chr17:7311501-7323183	4.95776	14.1864	1.51674	5e-05	0.000192946	yes
SLC25A19	chr17:73267379-73285530	2.85407	16.236	2.5081	0.00235	0.00739428	yes
LOC100287042	chr17:73267379-73285530	1.46656	4.40081	1.58533	0.0076	0.0218771	yes
CHRNB1	chr17:7348405-7360932	2.22363	6.03114	1.43951	5e-05	0.000192946	yes
TSEN54	chr17:73512608-73520820	17.7435	28.8194	0.699751	0.0002	0.000727205	yes
RECQL5	chr17:73584138-73704142	1.28541	5.16228	2.00578	0.0065	0.0189557	yes
SAP30BP	chr17:73584138-73704142	10.6497	34.3747	1.69053	5e-05	0.000192946	yes
TRIM47	chr17:73870244-73874656	23.8272	37.7797	0.665005	0.00035	0.00123648	yes
TRIM65	chr17:73885040-73893084	13.46	21.6025	0.682523	0.00545	0.0161369	yes
EXOC7	chr17:74075262-74099868	4.14411	14.4522	1.80216	5e-05	0.000192946	yes
UBALD2	chr17:74261285-74267379	9.61261	26.823	1.48047	5e-05	0.000192946	yes
QRICH2	chr17:74270129-74303761	0.637417	4.46637	2.80879	5e-05	0.000192946	yes
PRPSAP1	chr17:74306816-74350230	8.77096	28.8634	1.71843	5e-05	0.000192946	yes
UBE2O	chr17:74385612-74449288	9.06654	25.7969	1.50857	5e-05	0.000192946	yes
SNHG16	chr17:74553845-74561430	38.662	104.913	1.4402	0.00015	0.000553607	yes
ST6GALNAC2	chr17:74561460-74582145	0.539673	1.33192	1.30335	0.0081	0.023183	yes
JMJD6	chr17:74708913-74722881	13.7191	44.14	1.6859	5e-05	0.000192946	yes
SYNGR2	chr17:76164625-76169009	54.1834	73.2037	0.434065	0.01655	0.0444582	yes
SOCS3	chr17:76352857-76356160	14.2826	73.6888	2.36719	5e-05	0.000192946	yes
DNAH17-AS1	chr17:76374698-76573476	1.74794	5.11701	1.54964	5e-05	0.000192946	yes
LINC02081	chr17:76613465-76628139	1.59738	12.8005	3.00242	5e-05	0.000192946	yes
CYTH1	chr17:76670128-76778424	10.7594	16.2052	0.590857	0.0056	0.0165478	yes
USP36	chr17:76791733-76836609	17.5498	23.1308	0.398365	0.01395	0.0380602	yes
TIMP2	chr17:76849058-76921472	34.4393	84.0309	1.28687	5e-05	0.000192946	yes
LGALS3BP	chr17:76967334-76976061	179.032	543.123	1.60106	5e-05	0.000192946	yes
CANT1	chr17:76987797-77005899	8.24636	50.1748	2.60513	5e-05	0.000192946	yes
CBX2	chr17:77751976-77761449	17.7863	55.2474	1.63514	5e-05	0.000192946	yes
CBX8	chr17:77768175-77770915	15.5628	32.7731	1.07441	5e-05	0.000192946	yes
CBX4	chr17:77806954-77813213	21.0988	72.5219	1.78126	5e-05	0.000192946	yes
TBC1D16	chr17:77906141-78009657	6.05666	12.5917	1.05588	5e-05	0.000192946	yes
SGSH	chr17:78143790-78194199	3.55627	27.939	2.97384	5e-05	0.000192946	yes
RNF213	chr17:78234659-78411884	4.58037	11.9959	1.38901	5e-05	0.000192946	yes
NPTX1	chr17:78440632-78450404	47.7616	65.5712	0.457211	0.00425	0.0128347	yes
RPTOR	chr17:78518624-78940173	0.871549	6.73113	2.9492	0.0003	0.00106738	yes
CHMP6	chr17:78965640-78973933	6.30964	15.1644	1.26506	5e-05	0.000192946	yes
BAIAP2-AS1	chr17:79002932-79008519	1.94501	8.50124	2.1279	5e-05	0.000192946	yes
BAIAP2	chr17:79008946-79156964	3.22893	8.72046	1.43335	0.0007	0.00237148	yes
SLC38A10	chr17:79218610-79269139	6.54231	15.1037	1.20703	0.0001	0.000375343	yes
ACTG1	chr17:79476996-79479892	351.181	854.751	1.28329	5e-05	0.000192946	yes
FAAP100	chr17:79506910-79519429	5.86544	13.7239	1.22638	0.0001	0.000375343	yes
NPLOC4	chr17:79523910-79604179	36.9612	77.6701	1.07135	5e-05	0.000192946	yes
OXLD1	chr17:79632065-79633667	12.8527	41.5043	1.69119	0.0005	0.00173086	yes
CCDC137	chr17:79633760-79640936	5.78278	22.512	1.96086	5e-05	0.000192946	yes
PCYT2	chr17:79858840-79869353	1.62522	7.26783	2.16089	5e-05	0.000192946	yes
SIRT7	chr17:79869814-79876058	9.8213	21.376	1.12201	5e-05	0.000192946	yes
MAFG-AS1	chr17:79885704-79888629	0.900243	3.88428	2.10926	5e-05	0.000192946	yes
CENPX	chr17:79976578-79980794	23.5105	87.259	1.892	0.00445	0.013396	yes
SLC16A3	chr17:80186281-80197375	128.102	251.689	0.974346	5e-05	0.000192946	yes
CSNK1D	chr17:80200536-80231618	17.5145	38.765	1.14621	5e-05	0.000192946	yes
SECTM1	chr17:80278899-80291921	6.98026	10.101	0.533149	0.01005	0.0282635	yes
TEX19	chr17:80317122-80321652	3.53997	46.0925	3.70272	5e-05	0.000192946	yes
C17orf62	chr17:80347085-80408707	8.44795	22.9399	1.44119	5e-05	0.000192946	yes
PER1	chr17:8043787-8055753	6.80608	12.9801	0.931405	5e-05	0.000192946	yes
FOXK2	chr17:80477593-80562483	24.9737	153.578	2.62049	5e-05	0.000192946	yes
WDR45B	chr17:80572437-80606411	35.5304	103.865	1.54758	5e-05	0.000192946	yes
RAB40B	chr17:80614942-80656598	3.80557	7.00892	0.881082	0.0004	0.00140246	yes
FN3KRP	chr17:80674581-80685893	18.4475	36.0129	0.965087	5e-05	0.000192946	yes
BORCS6	chr17:8091650-8093564	8.95901	30.4165	1.76344	5e-05	0.000192946	yes
METRNL	chr17:81037566-81052871	16.5175	86.7995	2.39369	5e-05	0.000192946	yes
RPL23AP87	chr17:81174665-81188573	0.539275	1.51227	1.48762	0.00125	0.00409604	yes
LINC00324	chr17:8123947-8127361	2.21767	6.4516	1.54061	5e-05	0.000192946	yes
CTC1	chr17:8128138-8151413	2.81865	5.30169	0.911445	5e-05	0.000192946	yes
KRBA2	chr17:8271970-8280029	2.16341	4.61787	1.09392	0.00135	0.00440033	yes
TIMM22	chr17:900132-905423	18.086	129.504	2.84005	5e-05	0.000192946	yes
ABR	chr17:906757-1132974	14.2001	24.4902	0.786307	5e-05	0.000192946	yes
PLEKHM1	chr17_ctg5_hap1:128327-183214	2.625	10.0589	1.93808	5e-05	0.000192946	yes
LRRC37A4P	chr17_ctg5_hap1:1450905-1513884	2.22494	8.81889	1.98683	5e-05	0.000192946	yes
KANSL1	chr17_ctg5_hap1:563497-760700	10.5489	46.7072	2.14655	5e-05	0.000192946	yes
APCDD1	chr18:10454624-10488698	2.16304	11.658	2.43019	5e-05	0.000192946	yes
CHMP1B	chr18:11689013-11908796	14.5678	58.9414	2.0165	5e-05	0.000192946	yes
GNAL	chr18:11689013-11908796	1.23303	3.92775	1.6715	0.01755	0.0468879	yes
TUBB6	chr18:12307667-12377275	49.7392	202.863	2.02805	5e-05	0.000192946	yes
SPIRE1	chr18:12432772-12657912	7.02509	10.8618	0.628678	0.0016	0.0051556	yes
CEP192	chr18:12991360-13125051	10.7278	19.3888	0.853873	5e-05	0.000192946	yes
LDLRAD4	chr18:13218728-13652753	1.0885	3.78772	1.79899	5e-05	0.000192946	yes
FAM210A	chr18:13663345-13726591	9.00793	30.3904	1.75435	5e-05	0.000192946	yes
RNMT	chr18:13726658-13764555	6.8343	10.3249	0.595264	0.0015	0.00485284	yes
ZNF519	chr18:14075988-14132489	0.360499	1.6612	2.20416	5e-05	0.000192946	yes
ROCK1	chr18:18529702-18691812	7.79258	11.4627	0.556773	0.00195	0.0062094	yes
ESCO1	chr18:19109261-19180693	7.27584	9.8959	0.443718	0.0162	0.0436064	yes
GATA6	chr18:19749397-19782491	1.67422	6.2359	1.89711	5e-05	0.000192946	yes
RBBP8	chr18:20513294-20606449	2.62751	11.3143	2.10638	0.00025	0.000898529	yes
CABLES1	chr18:20714527-20840434	2.42146	13.0164	2.42638	5e-05	0.000192946	yes
TTC39C	chr18:21572736-21715574	8.54591	28.2507	1.72498	0.0181	0.0481679	yes
ZNF521	chr18:22641887-22932214	3.83869	34.0765	3.15009	5e-05	0.000192946	yes
SS18	chr18:23596216-23671181	21.9405	37.6093	0.777497	0.00025	0.000898529	yes
TAF4B	chr18:23806846-23971649	0.577003	9.25791	4.00404	5e-05	0.000192946	yes
KCTD1	chr18:24034873-24237365	4.2199	20.9665	2.31281	5e-05	0.000192946	yes
METTL4	chr18:2537523-2571502	4.32724	15.1779	1.81045	5e-05	0.000192946	yes
CBX3P2	chr18:2652168-2655394	0.670145	3.3487	2.32105	0.0001	0.000375343	yes
B4GALT6	chr18:29200998-29264686	1.9561	3.99685	1.03089	5e-05	0.000192946	yes
TRAPPC8	chr18:29409135-29523091	8.52096	14.1306	0.729736	5e-05	0.000192946	yes
ZSCAN30	chr18:32820993-32870209	1.54203	6.30434	2.03151	5e-05	0.000192946	yes
ZNF271P	chr18:32870235-32890730	5.29934	29.2945	2.46674	5e-05	0.000192946	yes
ZNF24	chr18:32912171-32924431	12.7788	40.3748	1.65971	5e-05	0.000192946	yes
MOCOS	chr18:33767479-33848685	26.0096	39.615	0.607001	0.0004	0.00140246	yes
TGIF1	chr18:3411924-3458406	7.40786	61.837	3.06134	5e-05	0.000192946	yes
DLGAP1-AS1	chr18:3496029-4455266	5.85902	18.5815	1.66514	5e-05	0.000192946	yes
MIR924HG	chr18:36786887-37331959	1.59138	12.7449	3.00157	5e-05	0.000192946	yes
SETBP1	chr18:42260137-42648475	2.06796	6.71545	1.69927	5e-05	0.000192946	yes
EPG5	chr18:43427573-43547305	2.51898	4.47597	0.829363	5e-05	0.000192946	yes
SMAD7	chr18:46446222-46477081	8.11189	23.8501	1.55589	5e-05	0.000192946	yes
[truncated: 2,524 more rows]

## Sheet: Confident YTHDF2 targets
Table S3. High-confident YTHDF2 target genes.
A list of confident YTHDF2 targets by overlapping YTHDF2 RIP-seq (this study) and PAR-CLIP results (Wang et al., Nature, 2014).
MSRB1
CLMP
ELMO2
SLMAP
SAMD4A
ZHX3
APBB2
KCNG1
CXCR4
CHD8
EP300
HIC2
ZBTB12
CYTH1
DIRAS1
CHD9
TOB2
MAP3K3
IPO9
SCYL3
FIBCD1
CHD1
FAHD1
SLK
BAZ1B
USP6NL
BBS12
SLC25A46
PHF20
ZNF212
ACBD3
SEL1L3
CEP350
DCAF4L1
ABR
STK17A
C2CD3
CTDSP2
PGBD5
DUSP4
ROR2
FOXM1
FBXO11
RNF4
F8A1
ALG2
PPP1R3D
COQ9
KIAA0100
HS2ST1
CBLL1
SETDB1
PPM1A
ORC1
THADA
PIK3CB
CDCA4
CLCN4
PWP2
ZNHIT2
TMEM104
LRRC8A
GNA11
UNC13B
TTLL4
ZNF687
ANKRD49
METTL21A
SARS
KDM6A
SETMAR
UBN2
FUT4
TMEM11
IPO13
COMMD5
LTBR
ANKLE2
OSBP
RPRD1B
CHMP7
ASAH1
OVCA2
GFI1
PSMD5
CAMSAP1
IRX3
RBM6
KLF4
LMO4
PIGL
OLFML2A
DNAJC30
GOT2
ATP7B
PPARGC1A
AHRR
ZNF146
ZNF324
CENPJ
PITX1
PDGFRB
RDX
CELSR3
FGD5-AS1
JUND
MRTO4
TTC3
TMED7
LDLR
TAB2
DDI2
KIAA0930
TANC2
TANK
RCAN1
SYDE2
TM9SF4
TSHZ1
ZNF264
BICD1
PRRT1
PLEKHM3
SECTM1
IFNAR1
SQLE
EHD2
SPG7
ZNF614
XXYLT1
GRPEL2
TRIM56
TCFL5
ELF1
TPI1P2
OXA1L
ZSCAN12
KIAA0232
PEF1
ANKRD40
BSDC1
JAGN1
PHF12
MAP2K4
CDKN2B
ZNF480
SOCS4
TBCCD1
ZBTB41
CCDC14
KCTD2
WDR26
NR4A3
SOCS3
UNKL
C19orf44
MCAT
ARID1B
NIPA2
RAVER1
RDH11
KIF1B
AMOTL2
C6orf120
FOXO1
C17orf62
DUSP10
FARS2
PIAS1
TSEN54
ZNF3
LRRFIP1
CNOT2
CBX2
RBMXL1
ALDH5A1
TRIM16
GALNT10
FAM13A
GADD45B
FAM84B
TCTN3
CHTOP
PTCD2
USP38
MAGEF1
NDE1
HLCS
TBC1D24
PAQR7
FAM20B
BRI3BP
SLC12A7
THAP4
OGFRL1
FBXO34
RB1CC1
MRAS
URGCP
TRAF6
PCDHB14
PIK3C2B
C6orf89
UBN1
GFOD1
CTNNA1
CBX4
FOXN3
PXMP4
TSKU
ETV3
ANKH
TNK1
BIRC6
THUMPD3
POLR1B
TACC1
SH3PXD2B
EPC2
SNX18
MDM2
IPPK
EGFR
ZDHHC3
CLASP1
AFAP1
PAPD7
ZFP36L1
GPR161
PURA
FANCM
GLT8D1
TARS2
ABCF1
ZHX2
LRP8
MRPL14
ZNRF3
QRICH2
TMEM43
TTL
SKI
TRIM11
ARHGEF4
DEGS1
ATXN7L3
DBNDD1
SCARA3
PPP2R2A
ZNF865
CAMSAP2
ABL1
MOCOS
SRGAP1
C15orf39
ZNF121
IER5
NCL
TSPYL1
C5orf30
HCG18
PRKRIP1
ZBTB10
BHLHE40
RNF111
SLC26A2
IST1
KANSL3
CHST12
TARDBP
STAU1
ZNF160
B3GALT6
ADAR
EN2
INHBE
PSKH1
RHOG
HEY1
CANT1
HEATR6
SDC3
NR2F6
ZFYVE16
RPUSD2
E2F2
MAPK11
NAB1
RAP2A
ZNF532
CDC42EP4
SLC1A3
RNF139
MAN2B2
C2orf68
RAB40C
SLC41A1
LRCH1
ZCCHC2
FAM124A
PPP4R2
SLC39A10
CDCA2
PTGFRN
FBXL3
FAM168A
MRPS21
ARPC5L
KLHL26
MBP
SIM2
GJC1
RPP25
HOXC11
PTRH2
TCF20
KLHL20
ANKRD33B
PER1
OIP5-AS1
GPR63
MED26
KDM2B
TPPP
ADNP
UST
BTD
ERICH1
ZNF689
HOXA11
RAB28
MKX
SLC25A51
TLK2
MARS2
SFMBT1
SDF2L1
IGFBP3
UPF2
NINJ1
ZNF703
SPRED2
HAUS3
RSF1
NCOA7
HMGXB3
STX6
ZSCAN20
BRD3
MCPH1
ZNF57
FBXL4
SYNM
BMP2K
SLC25A23
MAPK4
WNT7B
CHPF
ZBTB46
CYR61
RBAK
PARD6B
ARID1A
HIST2H2BE
STARD7
TMEM206
SMAD6
SAV1
VEGFB
ZNF445
NSUN4
RFX2
ZADH2
DUSP8
KLF3
FZR1
RPTOR
HIVEP1
ATRX
IER2
WWC2
TRAF3IP2
TAF4B
MEX3B
ATXN7L1
ZBED3
HOXC13
SLC25A37
AMBRA1
UCN
ZNF764
C20orf24
DSP
NDST1
ZNF248
IRF2BP2
RNF41
C5orf24
EPDR1
GTF2E1
ARHGAP17
TIGD6
NGRN
URB1
MECP2
TMEM60
BMPR1A
TMEM127
SYNGR3
LNPEP
SMAD3
YARS2
ZNF581
CDK12
ASB8
THAP11
ZBTB38
FYCO1
RAPH1
RNASEK
ARMC1
PELO
BORA
MGAT1
CCDC137
TIPARP
MIER3
ZNF8
FZD2
GOLPH3
NKRF
PIGV
SLC25A44
CHD6
N4BP2
ZNF318
ZNF609
FAM135A
ARL4C
WDR5B
NCEH1
ARMC8
DCUN1D3
KIFC1
DHRS13
RNF103
ALG12
EGR1
ZNF543
STOX2
CDR2
NLGN2
ZNF566
PDRG1
PLAGL1
ZNF778
MTF1
KLF6
SV2B
ANKRD42
PEAK1
CAMKK1
RRP36
RNF216P1
SMPD1
MOCS3
TMEM47
AKAP10
YY1AP1
SAMD8
MEPCE
RRAGA
EXOC8
MAML3
SYNJ2
MBD4
MPZL1
SPIN4
ZSCAN29
HARBI1
ZNF296
ANKRD11
N6AMT1
IER5L
SIPA1L1
MRPL35
C5orf34
KLF12
KCNK1
HSPA1A
IL17RB
LINC00473
MCAM
SFN
CCDC127
DENND5B
GOLGA5
PYGO2
PPP1R10
MRPL50
PPP1R26
SGMS1
CREBZF
PRPSAP1
SLC35C2
BCL2L13
NUP50
ARRDC4
TRAPPC10
LEMD3
PLEKHF2
GTF3C2
OASL
ZNF184
ZBTB6
RAP2B
ZNF260
TLR3
CAMK2G
KIF3B
NSDHL
POLR2D
TOR1B
TOPORS
CCDC142
ZCCHC14
KCTD20
WDR47
CLDN12
PRKCE
LINC00319
DDX19A
MOB3A
PRDM11
PIK3R4
BTBD3
DNAJC14
FOSL2
TUBA4A
EPPK1
RBM12
LRIF1
DEDD
SCYL2
PAPD5
SAP130
PCDH1
UVRAG
CCNL1
FAM105A
LYN
DUSP6
MSL3P1
MAPK6
USP31
UBE2R2
TATDN2
NOD1
FAM136A
SLC16A6
AKAP1
PIGA
RREB1
DNMBP
SP1
SRRM3
HCN2
UTP3
MBNL1
ZNF766
PTPN21
FOS
FIGNL1
PAFAH2
TUBB6
FOXL2
LATS1
RNF144B
SECISBP2L
2019-03-09
DDX6
TRAF4
ZNF460
C19orf12
NCBP2
ASB6
NOB1
CEBPG
GTF3C4
IQSEC1
PATZ1
RBM22
SHROOM3
TRIM38
TMCC1
C1orf74
TMEM177
LRRC37A3
CDKN2AIP
BTN3A3
LARP1B
SLC25A19
FAM43A
C19orf54
SDF2
MED9
TMEM201
PHF14
SAP30BP
BCDIN3D
KIF24
SLC39A3
SUGP2
DISP2
RANBP10
ACVR1B
SLC41A3
CSNK1G3
SLC29A2
RNF219
NHSL1
TGFBR2
ORAI2
ZNF700
RNF212
COBL
RPL41
MCM3AP
SOWAHC
VANGL1
SLC25A28
ADIPOR2
ANKIB1
STARD9
MYPOP
ZFHX3
PGBD2
FZD6
FBXO45
CUX1
SHISA2
TIMP2
SIX1
ZBTB44
MORC2
ZNF714
RSC1A1
FOXD1
DSN1
HIST2H2BF
KITLG
SETX
DDR2
WWP2
KCTD12
TMEM2
ZNF592
ZNF579
TNFSF9
FAM208A
PEG10
ZNF12
HIP1
WNK1
AHNAK2
TRPS1
LHX2
B3GALT1
POM121
CRKL
NUP62
TMEM168
ITPRIP
FJX1
ADCY9
IWS1
ZNF816
SUOX
RMI2
C17orf51
LRIG2
ATMIN
ZNF420
PAK2
ATP2B1
SLC25A43
SMAD5
ZNRF1
ZNF200
PRR3
FBLN5
CCDC88A
SGPP1
SLC35B4
ZNF638
TACC2
SLC7A6
RBM15
GDF15
IMP4
SH3BP4
PADI1
CD2BP2
TOP3A
GOT1
RCL1
ZNF181
LRRN2
PI4KB
BET1L
ATG2B
ARL4A
ZNF48
CAND1
ZIC2
TMCO3
CES2
FITM2
ARHGAP39
EXOSC2
RBPJ
LRRC8D
DNAJC5
ZNF484
IP6K1
TRIM41
RIN2
OTUD4
SON
ERLIN2
RAB35
EDNRA
NIPBL
HMGN4
ZNF24
PIP4K2B
PRSS21
RGL1
DLGAP4
LIF
BACE2
KDM5A
INO80D
ZNF395
SUV39H2
WNT3
WDR20
WDR6
SAPCD2
SLC35A5
MIS18BP1
ZNF79
TTLL11
DIDO1
CBFA2T2
SAC3D1
AURKAPS1
FRYL
RHOBTB2
UTP14C
STON1
MTR
ALPP
ASH1L
RBM38
SERTAD2
ZNF672
UBQLN2
FAM83H
ZNF805
GNAO1
SH3D19
USP4
NUAK1
CCDC6
TPT1
GRWD1
ZFP36
SVEP1
CYHR1
DIXDC1
CHAMP1
CREBBP
ZNF254
COQ5
SGK1
FNTB
LMAN2L
DSE
SLC39A9
C7orf49
PQLC2
C19orf47
REXO1
MAP1A
ANKRD17
ATXN7
TGIF2
NCKAP5L
LRRC61
LINC00324
BMP2
POP7
ARHGAP12
TEX10
FAM107B
RHOV
PIM3
GPR1
PDE4D
GEMIN4
THEM4
HIPK3
CDR2L
AMIGO3
TRIM14
MFAP3L
DERL2
DCUN1D2
SLC5A3
SPATA2
ZBED6
ZC3H12C
GLCE
DAG1
GTSE1
KLF9
FIGN
ARID2
PARS2
GNA13
FUT8
POLR2M
MRFAP1
CASP8AP2
CDCA5
IRF2BPL
WEE1
PLXND1
INTS5
PARP8
BBX
DTX4
TNRC6B
RERE
TIMM8A
ZFX
LRFN4
NCOA5
ADARB1
DTX2
RABIF
ERAP2
SIRT7
DYRK3
SEC16A
EFNA5
YWHAG
SASH1
LDLRAP1
HECTD1
RSG1
BRPF1
ATP9A
FTO
GNAZ
FAM57A
STIM2
DHX8
OXSM
NUPL2
UBE3B
EIF3A
BOK
ADAMTS15
TMEM203
ST6GALNAC4
KIAA0391
TSC22D2
POLDIP2
HSPA14
ZNF142
ANKHD1
SELPLG
C1QTNF6
MARK2
SLAIN2
AMMECR1L
LRRC37B
ARL6IP5
CCNT1
DYNLL1
PHACTR2
SLC35E1
KCTD11
RBBP8
KCNJ12
TTI1
MTFP1
SHB
SEMA6D
IKZF4
NAIF1
EXTL3
TMEM97
EXTL2
GGCX
YTHDF2
FZD8
EGLN2
FKBP15
POP1
SETD1B
NFS1
SNRNP35
CSNK1G1
KIF13A
DDX59
DNTTIP2
SP3
ZNF772
HCG11
VPS54
MKI67
KANK2
IL4R
ZNF628
FIZ1
BAG5
BUD13
BAG4
BRD2
FAM53B
SLC7A1
ATXN1
SPSB1
USP36
CTNND1
TMEM186
NUDCD3
ELAVL1
RASSF8
METTL13
ADM
ASXL1
RAB9A
LDB1
ABCC1
MFAP1
IGF2R
AFTPH
RBM15B
APEX2
UBE3A
RNF114
KLF13
FAM117B
TPST1
PWWP2B
BEND3
POLD3
TMEM184C
CNNM2
FAM111B
ADNP2
ZBTB25
FBXO28
INO80
LDOC1
CTTNBP2NL
ACTG1
KDSR
PHLDB2
PLAUR
MUM1
BHLHE41
ZKSCAN2
LPCAT1
SRRM2
PCSK7
ERCC6L2
SLC16A1
ERC1
SCO1
TRADD
PHF23
B3GNT2
FNBP1
ZNF780A
S1PR3
CKAP4
ZNF652
MOB3B
CDYL
ANKS1A
DONSON
E2F8
C17orf97
FAN1
RGMB
TAF5L
MOB2
TBC1D14
GTF2A1
CILP
RDH13
MID1IP1
KLF11
TUG1
NUP214
SOX13
C22orf46
DNAJB1
NR2F1
SLC39A7
SMPD4
ZNF500
ASCC3
CLDN4
FAM46B
LYSMD4
EPHA2
CYP2U1
MTHFR
MEOX1
CSGALNACT2
ST3GAL1
PHF3
DICER1
TEKT4P2
TEX19
MFAP3
SOCS6
BDNF
CSF1
DTX3L
MBOAT1
ULK1
MRPS11
SLC2A3
FEM1B
MTHFSD
NUP153
ELF3
TLR6
AGPAT3
NPAT
ZNF547
HAUS6
KIF16B
RCOR3
CPSF7
ACP2
CECR7
ARID5B
SIPA1L2
NECAP2
PRDM4
LSM10
ZNF441
CENPO
KCTD5
EPB41L1
TOM1L2
PBRM1
USP9X
NR3C1
PAXIP1
YY1
ZC3HAV1
UBL4A
ANAPC7
WDR24
NME6
TMTC3
SOX12
GAS2L3
PDE8A
BLM
FN3KRP
SMAD7
TMEM57
FGFR2
RTN4RL2
PDPR
B4GALT6
AP1M1
DISP1
B4GALT2
KIAA1147
HS6ST2
PDPK1
ZNF234
ALDH1B1
USP25
ZNF124
NICN1
PCYOX1
FBXO17
AP5M1
C1orf159
REV1
SPEN
CHST14
DRAM1
CXorf40A
ZNF217
FRAT2
GALM
TULP4
MEGF9
TECPR2
PFKFB3
SPECC1
CBX8
MTMR10
CSNK1D
RALGDS
PRMT6
ZKSCAN4
RBM12B
FAM118A
TAF4
GABPB1
GLI3
BCOR
RP2
C16orf52
SEMA4B
UBAP1
MAP3K1
THAP3
SPIN1
ZNF813
HEG1
FAF2
RSBN1L
GALNT4
TFG
ATF7IP
TEF
FOXK1
ETF1
SEL1L
PHLPP1
SIAH1
SH2D4A
DDX55
ZNF618
JAG2
NXPH4
SLC25A25
ZC3H13
WDR81
ENG
ZBTB42
GAPVD1
CCNO
ZNF140
PGP
TBC1D4
PHIP
MYLIP
AARS2
SLC11A2
HSPA13
FASTKD3
RARA
SS18
PML
COMMD4
DAB2
TUBB2A
ASPM
ZNF276
LRP6
ZDHHC8
PLXNA2
TBCC
GPR37
SMURF1
MLLT1
HERPUD1
PXDC1
SRXN1
BPTF
SENP2
RNF26
ADAMTS1
P2RY6
TRIM21
NLRC5
PCF11
TRIM7
C12orf43
WDR25
MGA
CEP97
JMY
UBA6
ZNF451
FADD
FOXA1
GRIN2D
SLC1A4
ZNF286A
ANKFY1
SSH1
RIBC2
RHOB
ZNF526
TET2
ELOVL6
BFAR
DLX3
PPIL2
KLHL22
TNFAIP8
ICAM1
SIX4
BCL2L1
USP34
ZDHHC23
SLC16A3
MICAL3
PRR5L
HOXB6
NOL6
VAMP3
TMEM231
RYR2
TRRAP
SLC45A4
TRIM32
C16orf46
TMEM170B
ALPI
GLRX5
FLAD1
PIP4K2C
ZEB2
WTAP
STK35
RUSC2
ZCCHC8
ZNF708
KLHL29
THUMPD1
CYP26B1
OSBPL11
YLPM1
SERPINE1
BACH1
C11orf63
PPP2R2D
CREBRF
CTBP2
CRTC3
PLLP
SRGAP3
ZNF525
RNF121
C8orf76
OXSR1
BCCIP
DYRK1A
TMEM30A
CRK
BRPF3
HSPA1B
DDX23
SLC39A11
BTBD7
S1PR5
MAD2L1BP
CUL4A
UBIAD1
FAM217B
CHSY3
EYA4
YAP1
ALG10
ITPKC
SIK3
TAPT1
SPATA13
SF3B4
UBP1
TTPAL
ZNF282
PRDM15
WDR55
MFSD5
DUSP16
ZNF770
FZD1
AGAP1
MKL1
ADPRHL2
ZZZ3
TMEM185A
ZNFX1
CCDC92
KCNK5
ZXDB
MGEA5
ETV6
CEBPB
ZNF398
RANBP2
TTC9
TBC1D9
PGM3
MARVELD2
DGCR2
VSIG10
CISH
GIT2
CCDC71
ATP6V0E1
ABHD6
FAM160A1
OLFML1
CTC1
HIPK1
KAT6B
SEC22A
LMBR1
KIAA0825
UBXN2A
ZNF622
SMCR8
RPS6KB1
POLR3B
RNF169
DPM2
ITGA5
BTG2
ERAL1
GFOD2
ZNF646
MSL1
CNGB1
NTSR1
C12orf66
GPSM2
MON1B
TRIB3
ZSWIM1
CCDC97
KCNK3
EPN2
MSRB3
XK
MMS22L
MET
WSCD1
RNF185
TNS3
SRPK1
RRP7A
MED13L
LY6K
SNX33
NFIA
TMEM184A
MAPKAPK2
LHFPL2
ITGA3
GEN1
WDR89
LUZP1
ZNF623
NOL8
GRPEL1
ROCK2
PPP1R15B
FOXK2
ATL2
HES1
MANEA
RAPGEF6
NOA1
EXOC3
NCOR2
SSU72
SMUG1
FBXL14
FBXO31
FRS2
ING5
NRARP
ATXN7L3B
N4BP2L2
KLHL36
SLC16A5
GAS2L1
TOR3A
CHMP1B
MAP3K13
BCL2
PLCL2
SNX19
PXDN
TIMM22
A4GALT
FAM110C
ZNF35
LIMD1
CARD8
COG1
ZBTB11
IRS1
MRPL34
CDK17
KDM2A
USP32
ABHD12
GLIS2
ABCF2
IL6R
NFIL3
GLG1
FANCC
CMTM3
GPATCH2
QRICH1
NEU1
TPBG
XPC
PALM2-AKAP2
NFYA
HCFC1
AHNAK
AHR
NFE2L2
SH3PXD2A
NRF1
PAQR4
RBBP6
OPA3
JPX
RNF182
CHMP6
BRD4
GPR158
FBXO46
ADCY3
ERMAP
WNT6
TRAM2
ZNF419
MTMR12
KLHL21
ZNF384
FAM160B1
SIX2
NAB2
RAB20
POLR1A
C1orf115
TERF2
TNFRSF1A
AKAP2
JRK
NAA60
KIAA0319L
OPN3
DAGLB
HCFC1R1
BCL7A
TCF19
KIAA0753
ELF4
BTBD9
FOXN2
CD83
FOXRED1
NOTCH2
TOR2A
ZNF136
TTC28-AS1
MAPK7
FAM160A2
PODXL
METTL16
VEGFA
CSRNP1
SETBP1
KANK4
SF3B5
COG8
MYC
SLC37A1
ULBP1
CHPF2
ZFP1
PCSK9
VPS37B
PANK3
WDR82
TESK1
CEP104
NCOA6
PPP4R1
MAN1A2
SEC61A1
UPF1
CTDP1
ZSWIM4
RPP30
GTPBP2
SETD3
ELK4
TRIM47
TOR1A
GPBP1
TBC1D16
WFS1
SLC25A30
SLC22A5
QSOX2
PPARD
URB2
PHAX
STK10
IGHMBP2
CDRT4
HOXD8
C12orf49
SIAH2
RMND5A
SPAG5
XPO6
DUSP3
C7orf50
ZDHHC7
ERCC4
ELFN2
MYO9A
KIAA0513
WDR33
CHD7
UQCR10
SHQ1
NAGLU
TRIM4
SH3YL1
HDHD3
TMEM38A
FASTKD5
BIVM
KLHL15
LHX4
EEF1D
CDK13
CHML
BCR
PUS3
LRFN1
TWISTNB
ZNF317
CHD2
FZD5
NR4A1
TRAK2
PDP2
TGFBRAP1
HS6ST1
HOXC10
ITPKB
EML4
ATP6V0C
NUDT19
ZNF544
UBE2O
KLF5
APOLD1
CPEB4
THBS1
SLC30A1
ABCA11P
TNFRSF21
KLHL18
HPDL
MKL2
TBX3
DAXX
C16orf72
MPLKIP
TUBGCP4
NCOA1
GDF11
WDR27
TGS1
CEP192
GUSBP11
SLC24A1
ARHGAP5
ATXN1L
BAHD1
METAP2
KTI12
MAP3K4
ZBED4
CLCN3
PPP2CA
LRP12
MSMO1
GAS1
ZNF559
SGSH
SLC35G2
ZNF263
ZMYM4
SLC35C1
SYDE1
NHS
SHPK
C14orf119
C3orf58
KBTBD2
TAB3
EHD1
RAB11FIP5
ZNF496
SCAF1
ZNF550
SPIN3
MIS12
EIF2B1
FAT1
CENPB
GATA2
CELSR2
AJUBA
TAF1C
PTPRJ
ADAT1
CENPI
TMEM50A
CCNF
KLHL5
NMT1
AKAP8
SOCS5
PLEKHF1
DLG5
RNMT
ZHX1
MIA3
ARHGAP35
FAM46C
MAPKBP1
HARS2
DMWD
POM121C
PYGO1
ZBTB7B
TSSK6
NFKBIA
ZNF821
SFT2D2
C16orf70
ALMS1
FOXF2
DEXI
MRPL36
NRBF2
MCM3AP-AS1
FAM20C
TSFM
TSPAN17
MAP1S
TTC4
FAM13B
MAP2K3
PRCC
ZNF675
GMEB1
AKT3
GEMIN5
ZNF776
ZNF503
TMEM37
MBD1
WDR73
ARFGAP1
ZBTB40
CHST3
TRIM62
ABLIM1
RYBP
MAEA
HYAL1
RNPEPL1
NCR3LG1
PSD3
PIGM
HECW1
ZNF304
METTL1
CDC25A
DPH1
BAIAP2L1
USP30
KANK1
KIF26B
HECA
RNF122
NUFIP2
PCMTD2
MBNL2
AXIN1
LZTR1
TRIO
RAB42
ID3
TM9SF1
ZNF473
AP1G1
GNAI3
SLC37A3
TPD52L2
SOX4
MFSD6
C8orf58
RHOF
L3MBTL2
GINS3
CHSY1
EXT2
DOLK
PTPN12
ABL2
RXRA
SNIP1
MAML2
NFATC1
B3GNT9
UAP1L1
YOD1
ZBTB22
ZNF513
ANKRD10
RBM33
DPH3
YTHDF3
RPL7L1
PGRMC2
ATP11A
TMEM223
RBM23
FAM89B
BTN3A2
CNKSR3
SLC15A4
ZNF574
ZNF175
RNF34
MBTPS1
SLCO3A1
KBTBD6
SOS2
BCL9
ZBTB2
TRAF3
USP10
ZFAND4
RNF145
GATAD2A
ETS2
PRMT2
FAM156B
ZNF721
HIRA
ISL2
DCLRE1B
TRIM65
PUS1
MYO10
BCL9L
OLFM1
RUNX1
ZNF765
MID1
DBF4
TSHZ2
POGK
STON2
CSTF2T
IREB2
DLG3
ZFP36L2
FAM171A1
PCLO
DYRK2
PROSER1
EARS2
PGBD1
SYNGR2
PRR14L
MYPN
KIAA1217
ABTB2
FZD7
PMS2CL
TBC1D2B
MPV17L2
MED11
ZBTB45
PLEKHG3
EFNA1
RIF1
VLDLR
LARP1
PDGFB
LGALS3BP
CSNK1G2
PEX13
EGLN1
PHC2
SLC38A2
SLC25A29
TRIM26
CA5BP1
ORAI1
TMUB2
GPR176
DUSP1
BCAR1
ADO
CDC42EP2
GPRC5A
TGFBR1
SETD5
CENPBD1
MYO18A
ZBTB7A
LTN1
ZCCHC3
BLOC1S3
RIMKLB
ZSWIM6
EDEM2
CCNJL
USP53
SMAD4
TMEM129
RRP1B
ZNF195
ZNRF2
SCARB1
DHX34
NFIC
ITPR2
PLK4
CCNT2
NUMBL
H2AFX
GOSR1
ZBTB39
SRP19
TMED10P1
KLHL25
LRP10
ARHGAP23
TSPAN5
MCL1
AMIGO1
OSGIN2
PRNP
PDIK1L
CTGF
RAB17
LPAR2
CPT2
IVD
EPOR
ZNF831
CUL1
RNF213
TNFAIP1
VDR
C16orf74
BTBD6
ZNF213
ZBTB37
UHRF1BP1
GRB10
TBL1X
FUT1
PRPF4
LATS2
OSTC
RCCD1
ZNF580
CD59
CDK9
DDIT4
SH3BP5L
GMPPB
BMPR2
KLF7
GCC1
TIMM9
FRMD8
MGAT2
NOP56
HIVEP2
KIAA0907
CHTF8
SLX4
PALB2
UBL3
BCORL1
HNRNPF
TBC1D30
STIL
IRF2BP1
NDST2
C16orf91
TRAPPC8
DCUN1D1
RAB3D
ZFC3H1
SDC1
MUL1
AP5B1
THAP7
TMCO4
ZNF777
PDZD8
ZNF841
NKD2
MED1
TFAP2C
ENDOD1
ZDHHC5
FEN1
IGF1R
IPO7
CAV1
NAV1
PLAGL2
MSI2
TM2D2
FAM32A
IL6ST
ZNF319
PRSS23
PPM1L
PSMB5
EXD3
SGMS2
MON2
RABEP1
TNFRSF10B
RELA
TMED7-TICAM2
TUSC1
CAMK1D
CEBPA
SURF6
C2CD2
EIF2AK4
BAZ1A
SIRT3
ZDHHC14
NIPA1
ZFP64
OTUD7B
ACTB
SUFU
CYB5RL
SOCS2
C11orf24
DOCK5
DSEL
MLH3
FAM83D
SRFBP1
C19orf24
SMG6
INSR
PHF13
MARK4
NFX1
MBD3
CLEC16A
AMOTL1
RASAL2
SYNJ1
TOMM40L
NOG
KLF15
ARHGEF17
JAK1
[truncated: 703 more rows]

## Sheet: Non-targets
Table S3. High-confident YTHDF2 target genes.
A list non-targets of YTHDF2.
ACS
FAM219A
HAUS2
TRAF3IP2-AS1
SMARCD3
GCSH
NAPRT
PDCL3
DECR1
FOXC2-AS1
CADM4
LOC105377763
RPS18
SLC10A7
MIR4461
LOC101928674
CRNKL1
NIFK-AS1
CENPQ
REEP6
COPRS
ERG
PRKAG2-AS1
PARN
SOD2
MIER1
INIP
NINL
SPIN2B
PIR
PPCS
HERC2P2
SORL1
TCEANC2
DMC1
RPS6KA5
SUGCT
DHRS11
TAOK3
BRCA1
SNORA80D
SNORA80C
LOC100419170
LARP7
MIR6807
TERF2IP
AP1S2
LOC101559451
CA11
ALDOC
IPW
GDPD5
SMYD3
WDR45
CAVIN3
LTBP4
SIRT6
CNPY4
CCNY
CFAP157
EXOSC7
BUD31
RFXAP
CDK8
EMC1
SYT13
DUS3L
HIST1H2AD
CETN3
NTHL1
POLR2B
RPS28
GCC2
WBP4
PMM1
SNORA2A
GMPPA
METTL25
MLF1
TAF12
ID1
NDUFS4
TBC1D17
SF3B6
IMMP1L
CXorf56
C11orf72
DNAL4
RALY-AS1
EMC8
IPP
POLR2J
UQCRC1
SNX6
DDX18
GTF2IP20
TFR2
NCDN
OGFOD2
CCZ1P-OR7E38P
LOC654342
CAPN1
UPF3A
LAGE3
SDC2
COX7A2
CACNB1
EML3
MAN2B1
LOC101927765
AHCYL2
KDM4B
HABP4
RP9
ARAP1
AGPS
CLEC4GP1
SPACA6
WASHC5
HDHD2
TDRKH
GNB4
NBPF3
DOCK11
PRR5
WASHC3
MIR637
AHI1
GORAB
NADSYN1
UBE2W
RGS14
SNORA78
FHL1
SMC6
OSGEP
LPIN3
RSU1
MAD2L1
E4F1
C16orf62
PXN-AS1
CHMP2B
CYSTM1
IGSF8
MAGEB6
ACAD11
SCHIP1
HDAC3
SNORA54
SNORD26
MOB1B
C1orf112
SNORA58B
SNORD121B
KIN
HIST1H4I
PDAP1
POLRMT
MIA2
EIF4E2
TTC13
GTSF1
LOC100506083
TSTD3
BASP1-AS1
DNAJC9
ITSN1
EHBP1L1
DCTN1
TNKS2
TMEM241
NDUFB8
SGF29
GRHL1
PSTK
NDUFAF8
R3HDM2
C5
PAQR3
FST
PAWR
SNORD91A
SCRN1
SNORD63B
PFN1P2
FAM161A
UCN2
KIF4A
LOC730098
ZNF511
PGM1
POLR3G
LINC01063
PELI3
PROSER3
PECR
SNORA18
DCAF11
METTL5
LOC102724593
MIR4258
ICA1L
OTUD7A
THOC7
TCTA
LAMTOR5
KMT5A
GLIPR2
YTHDC2
PLRG1
C6orf52
NUP133
TPGS1
INPP5B
SNTA1
PPID
ERMARD
SAFB2
DNAJC25
HSCB
LOC284412
TRAIP
SEMA3B-AS1
SRGAP2C
FBXO3
CCAR2
GPR157
FAM199X
ZFAS1
BTBD10
DICER1-AS1
RABGGTB
CALCOCO2
SNORD116-21
SPATS2L
TDRD9
HRAS
LINC00641
NDUFAF1
HOTAIRM1
EPB41L3
MAP3K6
MIR1182
PROS1
PSMB8
SDR39U1
LINC00896
FAM96A
AIF1L
ITGA2
AP2S1
SGSM3
ZNF839
CCNA2
DNASE1L1
SNORD146
SNORA63B
RPL27
BRICD5
WDPCP
VPS50
MFSD14B
SLC35A1
SNORA92
SERF2-C15ORF63
LSMEM2
AUH
PSRC1
LOC105374952
CRLF3
CCDC28A
NPHP3
PTCSC3
PYURF
TMEM134
CFAP20
TFAP2A-AS1
FKTN
DDX50
STYXL1
DMAC2
BLVRB
PRELID2
STK39
CCZ1B
SNORD128
MMP24
RPS6KA2
HMBS
MRPL22
ACER3
SLC25A15
RFK
NDUFB3
SPATA24
2020-09-07
CABP7
ARMCX3
CDK18
MCF2L
AK1
FH
HIST1H4B
SNORD72
NEDD8-MDP1
UCKL1
COX16
OBSL1
ATP11B
NEIL2
EIF4E
RPE
ABHD5
EXOC4
TMBIM1
TCHP
HEATR5A
CFAP36
EMB
CBWD1
LMNB1
PNPLA3
SNORD9
LOC102723885
DUSP28
LOC105371795
ANO4
NAPA-AS1
CCDC117
RBM12B-AS1
RTN4IP1
USP15
RNF31
SCARNA18B
IFT172
NCOR1P1
MKLN1-AS
CNTD1
COMMD1
TMEM182
MFGE8
C17orf49
MIR6721
LCA10
DCAF4
PDLIM1
ATPIF1
LOC102724532
LHX4-AS1
LIFR-AS1
RNF126
GPSM1
DPM1
EFL1
NBDY
ELP6
SAMHD1
NLK
SNORD110
SNHG15
GNAI1
VPS4B
SLC25A4
GBE1
PRKD2
TMX3
HIST1H2AJ
CCNB2
EMC10
DNPEP
PCNP
LOC100506321
ERBB2
LNPK
NAA38
RPS3A
LGALS3
CFL2
TMPRSS3
ZSWIM9
SKIV2L2
FCF1
2020-09-02
CENPW
AGL
SRRM5
SSB
SHISA4
SEC61G
USP2-AS1
C1RL-AS1
TMEM50B
LOC102724428
FAIM
SNORA1
DPH7
SINHCAF
RTCA
MFN1
SNX11
LPCAT4
PICSAR
SCLT1
ACSL1
ABCC5
HCFC2
RBBP7
C14orf93
CMTR1
SPINK4
UBE2H
CCNE2
CDC45
MBTD1
CWC22
USP33
NRDC
MAP3K12
RAD50
SNORD116-24
PSMD10
GUF1
SMIM11A
WDR44
NUDT16L1
RNPEP
LOC653653
DCAF13
SPTBN2
HTRA1
ZNF585A
TRIM52-AS1
KIAA0895
HDAC11
HADHB
SLC15A3
ADIRF
TNIP1
TCTE3
MESP1
NSFL1C
XRN1
UNC50
IRF2
SRPX
SNX22
MIR1226
TBC1D22A
HIP1R
ENO3
EMC6
GAGE10
TRMT10A
DET1
MED31
LBHD1
FECH
ASB14
CRIP1
TP53TG1
LAMTOR4
FBLN7
POLR2J3
ARG2
NOL7
BRMS1L
PANK2
ASH2L
C1orf53
TOMM5
RPL35A
MFSD14C
RPL23P8
LY6G5B
CHP1
MAP4K2
CHIC1
ACAP2
DTD2
KIAA1586
C2orf15
CHCHD6
KIZ
LOC102723692
PLPP1
PCOTH
TBC1D15
MAGEA11
IMPA1
B3GNTL1
EXO1
LOC285074
SNORA33
STAMBP
STAMBPL1
STAG3L2
SRM
SNORA90
CHURC1
SARNP
SELENON
KLC2
HDAC1
CNIH1
FRG1BP
MICAL1
BLZF1
CAV2
PPP1R21
DUS1L
NEK9
C1QTNF1-AS1
MINOS1
TMEM183B
ASF1A
MBNL1-AS1
TUBGCP5
2020-09-11
APBA3
EIF3E
LOC100288637
RPL31
HAUS7
MIR4321
TLE4
PKP3
SH3GL2
MIR6081
PSPC1
C4BPA
TERF1
KIF22
GSE1
EFR3A
MYL6B
CDKN2AIPNL
BREA2
HLA-C
BBIP1
SBDSP1
ELOB
TIMP4
PITPNC1
MYLK3
CCP110
LONRF1
ODF3B
CEP128
SNORD79
WDR83
CASP4
GAGE8
TPR
MTX2
LYRM7
HIST1H2BO
LOC105371998
SNORA73B
METTL17
THUMPD3-AS1
IRF9
HIST1H3J
LBH
MYO1D
NFU1
DEPDC4
SFXN5
SETD4
CHCHD2
DYNLT3
FKBP11
KAZN
GS1-124K5.11
RPS16
NEMP1
MIR6892
MRPS18B
TMOD3
ADCK5
ARL5A
FAM92A
TYMP
FKBP2
APOC1
ARHGAP11B
NEK2
RPL23AP82
RRAGB
NDUFA5
UQCRH
ZNF17
ZNF280D
YPEL2
RBMS1
HNRNPUL2-BSCL2
PHOSPHO2-KLHL23
SAFB
MAPK8IP1
ARL6
ANKZF1
TRMT2A
SNORA14B
PLXNA3
ANKRD37
MMS19
GMPR2
MYCBP2-AS1
TBC1D19
KDM4A-AS1
ZNF485
SNORA56
ORC3
DFFB
LOC100289580
PCNA-AS1
COX5A
SNORD83A
AIFM1
EPB41L4A
NUDT4P1
RIDA
LINC01963
SLTM
ARVCF
KIF7
CLGN
METTL23
TFDP2
CCDC12
FAM234B
DEPDC7
FHL3
SPATA5L1
STX18-AS1
TBC1D31
FKBP7
STRADB
ATAD2B
KCNIP3
TTF2
AKR1B10
PSMA1
TOP3B
SNORD131
HLA-H
STAG2
MOB3C
LRTOMT
SCARNA9
LYPLA1
LINC02043
FBXO27
INTU
NUP93
ZCCHC4
FBXO22
CHMP5
CACNB3
NEDD4
LOC101927755
ZRANB3
MRPL19
PRKAR2A
SKP1
PEX14
OSTF1
FBLIM1
ZNF321P
EZH2
GRB7
MRPL33
CFAP73
SNORA21
GOLGA2P5
SPRN
PI4KA
R3HDM4
REP15
ZC3H3
DDAH1
ACBD5
LOC374443
PSMB6
LRRC75A
PHC3
UBLCP1
PDE6D
CLK2
TMEM35B
HSD17B11
SECISBP2
PIK3C3
GNG10
SNORA40
GPCPD1
MRPL28
STMN3
CDK2AP2
COMMD7
ARHGAP45
C1orf123
CXXC1
EFCAB7
SNORA70I
FANCD2OS
HSPB11
SPICE1
STRIP2
NDUFAF6
EXOSC10
WTIP
PACS2
LOC102724156
SNU13
SLC47A1
PAN2
CBR4
EMC3
RPS13
TUSC2
FADS2
ATP2C1
TMEM230
CROT
MIR7161
KHK
MIR4683
EXOSC9
RNASEK-C17orf49
PSMC6
SNORA13
RNASEH1-AS1
NFYC-AS1
TM2D3
SMIM8
POLA1
LOC105372480
RRAS2
OXCT1
VPS9D1-AS1
EPS8L1
PITHD1
TOB1-AS1
GTF2F2
RNF113A
NHP2
CLCN2
SELENOH
DPM3
SNORD13H
ZC3H12A
HSF2BP
RPAP3
KLHDC8B
EFCAB14
FMC1
PLEKHA3
CPSF3
TMEM14A
CWF19L1
GPKOW
HOGA1
LOC100507547
PLA2G4A
MAPRE3
GBAT2
MIR100HG
MAP2K2
HIST1H2BB
MPI
ANO2
MIR1288
LNP1
ABCC3
ANGEL1
CARS2
UNK
SAMD1
MRPL20
FAM229B
TTC5
STAT3
CAPG
VPS9D1
ARSB
MAD1L1
SNORA51
DDX52
MIR7113
TRPT1
SNORD116-14
DENND4A
EIF5A2
NFKBID
2020-09-09
VPS11
NDUFB5
GATD1
TMEM132D-AS1
ATG4D
FBXW9
MTCH1
WDR4
CDC26
VPS33B
SNORD5
TNKS
CRLF1
LAMTOR5-AS1
SNORA77B
MIR6820
MADD
TUB
TRMT13
SCAMP5
TCTEX1D2
SNORD24
GNAS-AS1
MINDY3
SNORD81
LOC101929798
RPL13AP5
AACSP1
TM4SF19-AS1
RBL2
ANG
C2orf76
RCAN3
NMT2
2020-03-07
LOC105373383
CENPC
PFKM
LOC101929188
NSUN5P1
PPP1R12C
GCHFR
TTC7A
MIGA1
MT1X
OMA1
RFC4
ABLIM2
SNORD34
UROS
MIR193BHG
CPQ
FAM173A
DYNLRB2
CNOT10
DIMT1
SPAG4
KPNA5
TCAIM
LOC100507373
ORAOV1
GDPD1
KLHL6-AS1
PRR14
KCTD9
MIR3191
SKA1
SLC9B2
RAB4B-EGLN2
ERG28
RPL36AL
HEBP2
SNORA11
HMGB2
POLB
MTMR9
GLMP
PP2D1
H1F0
LOC101928936
TCEAL9
ISG15
SNORA22C
TGDS
CASP3
SCLY
ENTPD5
CNOT9
LYPD6
PDIA5
SUCLG1
TMEM67
TH2LCRR
PRPF40A
AGO1
DTD1
TUBE1
TMA16
GFM2
NAPA
LOC100505912
SIGIRR
LOC100288798
PPP1R2
P4HA2
H2AFJ
SNHG20
SERGEF
LOC101927164
PEX2
LINC01503
LEAP2
CC2D2A
SLU7
GPATCH1
ANAPC11
NIFK
OCIAD2
PLCG2
SNORA50B
GLRX3
DNAJA2
ITGA2B
ZNF512
EPB41L4A-AS1
ZNF619
ELP5
AARSD1
COX6B1
MSH5
LINC02001
TCN1
NTMT1
RNFT1
NUCB2
B3GNT4
MTA3
FOXO4
SNORA113
NUBPL
NUBP1
HIBCH
MIR5087
TIMM10
MED17
MED4-AS1
SLC35E4
SURF1
LSM5
GTF2F1
SPNS2
GINS4
MIR6789
AP1G2
USP21
ORMDL2
GGT7
GDPD3
ZNF226
COX18
GTF2IRD2
KCNQ2
2020-03-06
SLC43A1
ING4
LOC101928120
CEP76
MRE11
COG5
SLC4A1AP
COPS8
NGLY1
GPSM3
MRPS23
LINC01315
PCM1
HLTF-AS1
ABHD3
FAM69A
LAMA5-AS1
PIGN
BAG2
PANO1
ANKRD2
GCFC2
COQ8A
LRRC40
SNHG17
VWA7
DCP2
MRPL49
CCT6P1
EXTL3-AS1
KRR1
SAPCD1-AS1
C1D
PC
SNHG8
FAH
MIR1301
UBE4B
DNTTIP1
SDHAP3
TMEM116
COMMD3
NR2F1-AS1
SLC2A4
MIR600HG
CDC73
GSTM3
PMS2P5
SERAC1
WRN
DZIP3
NOMO2
RIT1
RAD51L3-RFFL
SNORD142
RAB13
AKT1S1
TMX1
DGCR6
WDR76
PRMT3
MEAF6
CDKN1C
C7orf43
SPSB3
CDC16
PRSS16
KIF13B
FKBP1AP1
RBM18
TUBG2
C3orf18
RARG
PSMD1
DGCR6L
TMEM128
FAM162A
GNRHR2
MPP3
DEAF1
SGO1-AS1
SNORA71E
MSLN
WWTR1
CIB1
TLE6
CIT
DRAP1
ABRAXAS1
RAB11A
PTBP2
SNX1
C7orf25
HOTS
PARP3
RBM8A
CHAF1B
NDUFA3
UGP2
TMEM150A
TRIM39-RPP21
SEC14L4
NUTM2A-AS1
CUEDC1
VPS52
PPM1F
PRR7-AS1
TMEM126B
HEMK1
DPY19L4
CTPS2
RSRC2
SCRIB
UNC119
NOV
SNORD134
CDC42SE2
RRAGD
ULK3
KYAT3
SNORD74
QRSL1
GTF2IRD1
TMEM141
RASL11A
DTWD1
SATL1
ZNF326
MIR4687
SPATC1L
TTC9C
IFT57
MAP4K4
THSD4
FEZ2
CDC5L
IGIP
PRAME
RAET1E
SNORA87
PPA1
MAGED2
GTF2IP12
DOK7
GTF2H3
STAG3L4
ERN1
PDHB
LOC105371849
CALHM2
TXNDC17
PAM16
TRNP1
RASA3
CDKN3
GAD1
MPG
PHTF2
CCDC112
APPL1
CUTA
PCGF1
CDKAL1
VAV3
IDH3B
STXBP3
GOLT1B
CASC11
UPK3BL1
CRACR2B
MIB1
SLC18B1
SUSD1
ICAM5
URM1
TMEM106B
SLC27A5
MTERF2
C11orf54
VASH1-AS1
STARD7-AS1
BTG3
PPIAL4G
PRKAG1
TFAP2A-AS2
CAMK2N2
FCHSD1
GNL2
PFDN2
TNNT1
KANSL1-AS1
SNORA36C
MIR663B
CBR1
HOXB-AS3
SPOCK1
MISP3
WDSUB1
LOC105374344
DLG1
EIF2B5
TFIP11
PIGX
PINK1
GAPDHS
POLR2G
CNTNAP1
YTHDF3-AS1
COX7A2L
ARRB2
HSD17B10
NT5DC1
KIAA0895L
DDX11
STK32C
LOC101929243
ADCK1
TCF25
RPPH1
LOC101926889
NDUFAF4
MINDY1
TMEM110-MUSTN1
SCAMP1-AS1
CASP6
SNORA70G
NOC4L
POLR3K
RHOT1
EPS8
DARS
SAAL1
HSD11B2
HERC2
RIOK1
USE1
ACTR10
NASP
PALLD
TBL3
COPS9
CCDC106
PARP16
DSCC1
LOC150051
KATNB1
TSPAN13
MRPL52
TMEM250
SNORA119
CDKL3
BBS7
RTF1
GTF2H2
KNTC1
LAMTOR2
IL17RC
GTF3C3
SNORA15
METTL2B
INE1
C3
CASC8
MRAP
PIN1
SLC6A15
LOC100288069
SNORD67
ATAD1
NELFE
UBR3
ASCC1
IDH1-AS1
CARMIL1
PCBP4
ASIP
ADI1
SCP2
SH2B2
RWDD4
MZT1
LINC01260
PPP1R9A
AVEN
BCAM
TSR3
PCK2
KCNK15-AS1
PEX11G
EIF3M
LOC730202
ESRRA
PTMS
BDH2
ZMAT5
ATG10
TMEM87B
ENDOG
LOC105371925
ZNF467
TSPEAR-AS2
LSM12
BAGE
NTAN1
TEN1
VASH1
MOB4
DHX16
IGFBP7-AS1
LOC100996447
INPP5J
OCRL
NEBL
CCDC18
LYSMD2
COG3
NGDN
FIRRE
PIGP
DPF2
GALNT18
MGST1
PHF1
AGTRAP
RABEP2
AAMDC
FOCAD
SMPD2
STMP1
2020-09-03
TTC21B
TPMT
STAM-AS1
PRIM2
PGM2L1
OPA1
SNHG9
AURKB
IFI16
TMEM25
ST7-AS1
CLTCL1
HPF1
ARHGAP42
TMEM212
CCDC113
SEC63
MRPS28
SNAR-F
PAFAH1B3
SNAR-G1
ALDH6A1
BCKDK
WFDC21P
PHYKPL
PDSS1
FAM114A2
NEDD4L
HDGFL3
SNORA38B
ERCC1
LINC00471
PMS2P4
HARS
LINC02298
PARK7
WBP1
IFT43
RARS2
LRBA
CYB5R4
MEMO1
TRAPPC2
GAS5-AS1
PPOX
OSBPL3
NSMF
ATG7
IGFLR1
HYPK
EPS15
LINC02256
SH3BGRL2
LOC103021295
ASPSCR1
ENO2
ACBD7
CCDC90B
SPIDR
NELFCD
COX7B
TMEM69
TRAPPC5
DNMT3A
NKAP
LRCH4
TOGARAM2
EXOSC3
PSIP1
ZFP90
SMCHD1
MIR658
NUP50-AS1
UBE2Q2
PGGT1B
LINC01000
CCNDBP1
GLOD4
SCCPDH
CNFN
CDK4
KAT8
SRRT
DMTF1
SCFD1
ACOT9
DLEU2
GRTP1
PAPD4
FRS3
NTPCR
CTU2
FGFR4
LIMS1
ABRACL
MAIP1
TINAGL1
DOCK4
P3H2-AS1
ENOPH1
ARPC1A
MIR6803
BLOC1S5
TMEM259
KIAA1841
ACAA2
PIGK
S100A16
RNPC3
PLS3
WWOX
PLOD2
RPS24
TTC27
PYROXD1
PI3
RPL24
AFF1-AS1
EEF1AKMT1
NUF2
FAM91A1
LFNG
GYG2
BROX
RAB4B
CTSF
TSPAN31
MBLAC1
MID1IP1-AS1
ARL8A
LOC101928402
AGA
TRMT11
ALKBH7
ZC2HC1A
WWP1
TMEM62
SNORA79
NME4
TNFSF13
LIX1L
REEP1
SERINC4
CHMP4C
CD68
SMARCA1
GHDC
FBXO22-AS1
SPAST
TEPSIN
FN3K
PIGB
COMMD8
SLC25A42
POT1
RASSF8-AS1
MIPEP
UCHL3
HACD1
VPS29
RAB24
SLC25A40
IRAK1BP1
COL9A3
DIAPH3
GGH
GGT1
SNORD124
CNN2
DBP
ASNA1
WDTC1
ZC4H2
UBASH3B
ME2
PAGE1
WDR61
SNORD144
PKIG
PPIL3
HNRNPD
RBM34
SNORA74D
CCS
MTFR2
IGF2BP2
MFSD7
CNTLN
BPNT1
PLD2
CMSS1
PHC1
EMC2
HHEX
PCOLCE-AS1
TLN2
FLJ37453
HDAC4
SNORA94
SFXN1
CTNNBIP1
HMGN2
YAF2
TYMSOS
CYP2S1
TBCE
LIAS
PPP1R14B
HIST1H2AM
SNORD65
LINC00476
UGGT2
DCAF6
PKD1P6-NPIPP1
PLAT
SNORD54
YRDC
BLVRA
FRG1
NIPSNAP2
ENOX1
ZNF706
FCHO1
PGAP1
LOC101927027
TRIM66
RPL32P3
BNIP1
IGFBP6
SRD5A1
C9orf172
UFSP2
ATP1A1-AS1
MUT
VPS37A
KYAT1
BRD7
SNORD6
DTYMK
TAX1BP3
RPL34
AKAP12
TMEM91
QTRT1
PLSCR1
UBXN11
DENND6A
MAPK8
HDAC8
LOC101928034
SRP54
SCN1B
RNASEH2B
SNORD116-12
SNORA3B
KIF1BP
DNAJC27
AKR1B1
SNORD13J
PSMB4
CYBB
XPNPEP3
SART1
GEMIN2
NDUFA1
HSPE1
GTF2B
METTL26
PMPCB
LOC100652999
LSM8
FBXW7-AS1
PI4K2B
MCMDC2
ZDHHC13
CDK5RAP3
TCEA1
KBTBD4
FAM76A
BZW2
NSMCE1
HTATSF1
TST
CHCHD10
REPS1
SMIM2-AS1
DCPS
SUCLG2-AS1
SETD9
LOC101448202
CRMP1
IDH3G
C12orf45
AK6
TMEM14B
SMTN
BBS5
TWIST2
LINC00339
ESCO2
GFER
LINC00888
CYB5R2
DDX1
BFSP1
NR2C1
TBC1D7
SEC11A
C18orf32
PEX5
SPAG1
PLPP3
ANKRD13A
PLGRKT
SNORD3K
VASP
MIR6821
SNORA30B
LOX
SDE2
KIAA1211
RPS27L
TATDN3
MCUR1
MED24
PPA2
IMMP2L
SNORA31
PALD1
CPOX
FAM219B
PDZD11
DNAJC17
BNIP3L
SNORA36A
DCAKD
GS1-124K5.4
LSM2
RHPN2
VPS72
PTGR2
LAP3
IMPDH1
PPIC
ACP6
KATNAL2
C9orf40
XRCC5
ANO8
MDP1
WDR90
INHA
VRK3
FBXO38
FASTK
SMG1P7
COMMD3-BMI1
MIR27B
CAPN15
SYCE1L
WDR83OS
TDRD7
WRAP53
MIR3653
SNX15
TIMM17B
PIP5K1B
MMADHC
COLGALT1
BEX3
AGBL5
TXNL4B
TGFB1I1
LOC101928000
CCDC159
ZFAND2A
DNAL1
MED19
PAGR1
FUK
SNORD105B
RAB18
HIST2H2AB
HSDL2
SEMA6B
AKR1A1
NXT2
HSPB7
MLLT11
ENGASE
LINC01158
SEC61B
LINC02444
RRP15
GALNT1
SBNO1
ANKMY2
PSME2
LOC101929057
PLEKHA5
IFITM1
TTLL5
MIR4748
SGK3
GAS6
MIR1273A
LOC728554
ASB9
ATP6V0E2
MIEN1
CENPT
RNF123
SNORD88C
MCM8
ANKS3
LOC101929066
SELENOT
CEBPZOS
BCAS3
GIGYF1
CAAP1
HGS
POLA2
NOL10
HSD17B6
EDEM3
IFI27L2
CCDC183-AS1
GUSBP4
PURPL
CFD
ACSL4
LOC104968399
RNVU1-20
NKIRAS2
TRMT61A
PPP1R7
KAT2B
ST20-MTHFS
EFCAB11
AGO3
TMEM54
C8orf82
SNORD3P3
DCAF17
PITPNM1
MIR6843
PSMA3-AS1
FAM50A
MIR5188
ACTR3C
ERVK3-1
MIR3658
RBP5
CCDC25
PRCP
NDUFB1
NBN
LINC01184
ELFN1-AS1
SNORD136
JPT1
SQOR
CHMP4A
FBXL12
DNAH14
EEF1E1-BLOC1S5
ATP1A3
PNKP
S100P
ATXN7L2
AASDH
SEC23B
DIAPH3-AS1
TIA1
SPTLC1
HMGB3
SMDT1
C9orf85
KLHDC4
TMEM9B-AS1
SDCCAG8
IFT46
LOC105378683
GK
AFAP1-AS1
RPL36A
C6orf223
LUCAT1
GNAI2
METTL8
FBXO8
CAMK1
AKAP7
FARSB
ACYP2
LYRM1
SLC22A18
RNF141
GRK6
LOC105369632
SAXO2
SNORA17B
CRLS1
RAB30-AS1
LOC730183
2020-09-05
ACAT1
PLK3
PHKA2
RSL24D1
UBE2F
MPP7
ATP5I
SLC2A13
DAP3
ZC3H7A
RASL10B
P3H1
LOC107133515
AMN1
DCST1-AS1
CAPZA2
HENMT1
SRPRA
RNR2
PIAS3
SLC2A1-AS1
NUP62CL
ADAT2
MARK1
MGST3
LMBRD1
PRPF19
TRIR
NDUFS8
SLC25A16
EIF2B3
RPA2
NABP2
TAS1R3
GNG5
FOPNL
POLM
CENPH
LINC00515
ZNHIT1
COPZ2
H3F3AP4
POLR2I
TSEN15
CCHCR1
SCARNA4
HIST1H2BC
ENO1-AS1
PLCB3
GPATCH2L
CDC25C
TSC2
LINC00649
IGFL2-AS1
GTF3A
MRPL54
ZRSR2
KRAS
CAVIN1
C15orf65
CITED1
DHX40
RAB26
RRP9
SNORD4A
IFT80
PSMG2
PPIG
GPALPP1
C12orf10
MYL6
HSPA4L
C8orf37
POMZP3
DYM
SNORD58C
RPS19BP1
C10orf76
ZNF343
SLC25A25-AS1
ZCCHC24
PIM1
EGFL7
FAM169A
NEK7
CORO1B
MAP2K6
MIR5094
AGO4
CCDC138
AASDHPPT
RNF5P1
FAM110A
KAZALD1
NDUFA4L2
CDC37L1
THTPA
BNIP3
HIST3H2A
CCDC120
DNAJC9-AS1
UGDH-AS1
MIIP
STAC2
CSK
SNAP25
LOC100288778
RPL7
IFT22
LUC7L
NUDT4P2
AKTIP
AKIP1
ZNF587B
CNRIP1
NAT6
SELENOF
GMIP
SELENOW
UNC13D
TMEM253
FHL2
LCMT1-AS1
LPCAT2
RGL3
ZFPM1
IQCH-AS1
CLDND1
GPATCH4
PPP2CB
TWF2
PIK3CD-AS2
LOC100506844
PRELID3B
CHUK
RAB6B
C6orf99
GPN3
PEX7
RPS26
THOC1
KXD1
ARMC4
LINC00677
LOC101927751
SLC44A1
PLEKHA7
RAD51C
PRPS1
MIR4737
GAMT
TTC32
HIRIP3
SCARNA14
MPHOSPH8
ACO1
MTIF3
IQCG
HAGLROS
CYB5D2
PKNOX1
TTC39C-AS1
SELENOM
AMDHD2
RNVU1-19
MAN2A1
C20orf196
COQ3
KLC3
MAT2B
SCARNA6
RNU4ATAC
PMS2P1
RETREG2
LOC101927974
DNAJC12
CXXC5
ARHGAP19
ADSSL1
PMCH
VAV2
ERCC3
TP53BP1
TADA2A
TMEM80
RBPMS2
TCEAL4
LHPP
PFDN5
CMTM6
MEIS3
DYNC1I2
CCNC
CPPED1
EXOSC5
TXNDC16
MIR3609
IQCB1
2020-03-09
SKIV2L
KMT5C
SNORD2
[truncated: 2,670 more rows]
