# Supplementary material for: YTHDF2 promotes mitotic entry and is regulated by cell cycle mediators
Source: PLoS Biol. 2020 Apr 8;18(4):e3000664. doi: 10.1371/journal.pbio.3000664 (PMC7170294; doi:10.1371/journal.pbio.3000664)
Supplement: S4 Table — (XLSX) [file pbio.3000664.s011.xlsx]

## Sheet: YTHDF2 targets (188)
Table S4. Expression levels of phase-specific genes.
Expression levels (FPKM) of phase-specific genes that are YTHDF2 targets.
Gene Symbol	Ensembl ID	WT_0h	WT_2h	WT_4h	WT_6h	WT_8h	WT_10h	KO_0h	KO_2h	KO_4h	KO_6h	KO_8h	KO_10h
ADAMTS1	ENSG00000154734.10	6.17151	4.41888	3.92793	7.81232	5.72088	4.8049	6.29713	8.9237	6.08395	8.92999	9.54938	13.2213
AFAP1	ENSG00000196526.6	16.6556	14.1863	17.5501	22.7587	24.5272	19.9261	10.2247	13.1891	16.2425	22.6442	24.5348	25.8702
AGPAT3	ENSG00000160216.14	11.9644	8.08252	7.13213	9.67451	13.9154	13.2164	6.15841	5.30018	4.62821	6.06895	8.60898	9.9037
AKAP13	ENSG00000170776.15	13.6618	17.1289	21.5873	19.7754	20.8947	16.6875	17.243	16.355	28.6303	29.6735	29.6162	25.4548
ANKRD10	ENSG00000088448.10	91.6372	66.0593	56.0109	51.0106	57.8956	53.0463	83.4964	92.0171	74.577	72.9565	73.0107	60.43
ANTXR1	ENSG00000169604.15	22.923	32.5418	35.3426	35.6938	36.2684	37.387	27.8591	30.9121	36.7002	37.0996	39.8141	42.8892
APEX2	ENSG00000169188.4	52.7268	51.4305	42.2201	33.6484	29.7335	26.2894	56.4624	50.0517	41.8003	30.0281	26.9638	23.2421
ARMC1	ENSG00000104442.5	18.8024	18.0095	28.2932	19.4639	19.8617	17.0362	20.9218	20.2877	21.4236	23.9072	21.6031	20.8875
ASXL1	ENSG00000171456.12	46.1865	52.8093	52.2101	69.6548	65.0284	52.3577	42.3469	50.1916	51.1861	64.8988	72.3196	64.2006
ATF7IP	ENSG00000171681.8	5.58106	7.18246	7.8975	12.152	14.5144	9.71101	5.02951	5.44667	7.46464	11.8262	12.4111	13.2945
ATL2	ENSG00000119787.9	34.1766	31.0691	43.599	41.539	45.1795	34.254	31.8849	32.9541	33.6043	51.6086	52.1587	44.7321
ATXN1L	ENSG00000224470.3	8.78339	6.79505	8.18786	7.77266	9.40503	9.55664	10.4345	8.38973	9.44453	10.403	11.8742	13.0898
AURKA	ENSG00000087586.13	72.0199	93.0457	151.53	336.435	312.118	185.524	73.9461	88.3796	150.548	363.496	387.24	283.407
BIVM	ENSG00000134897.9	9.95627	7.39081	6.3678	7.3767	7.52879	6.22659	7.99601	6.07571	5.38058	6.67561	6.33131	5.18356
BLM	ENSG00000197299.6	23.9678	24.9026	16.8803	17.5892	14.0312	13.0578	37.8914	35.2636	28.0368	20.6611	18.7571	16.9603
BMP2	ENSG00000125845.6	4.32519	1.35218	2.12177	1.59062	1.5288	1.07458	0.791478	0.613088	1.28611	1.02602	0.79344	0.546193
BORA	ENSG00000136122.11	11.1838	11.9521	26.9054	38.9554	28.3551	17.0628	10.7691	10.3499	20.2443	42.5457	33.8678	21.2515
BTBD3	ENSG00000132640.10	22.3451	20.3475	26.892	26.2533	30.5601	25.7576	22.528	32.3497	28.5796	35.3389	42.059	41.938
CASP8AP2	ENSG00000118412.8	9.01844	4.23462	3.9432	4.3874	4.96613	5.82607	10.2169	6.83653	4.99344	4.49986	4.43537	6.3067
CCDC14	ENSG00000175455.10	65.3672	54.5982	45.0187	53.748	46.7196	32.5746	77.871	67.7986	52.1339	61.216	55.4017	50.9562
CCDC88A	ENSG00000115355.11	9.99122	9.9048	13.7876	14.3373	17.3111	12.3874	9.50432	10.1786	11.5724	15.3071	15.1277	15.6905
CCNF	ENSG00000162063.8	11.2799	14.1386	20.2989	53.0382	29.4385	11.9586	16.4211	15.2596	33.9498	66.092	40.2174	17.6632
CDC25A	ENSG00000164045.7	19.6611	15.2793	18.6003	13.8429	16.4122	16.0481	18.573	12.7191	11.9954	9.43407	9.90882	10.8141
CDC27	ENSG00000004897.7	47.0992	45.4357	75.802	77.4528	81.0714	61.5917	42.7078	43.8789	56.9007	94.9034	101.942	87.5677
CDC42EP1	ENSG00000128283.6	45.2604	47.2223	32.4514	49.5121	48.328	45.3379	41.4661	39.6313	42.996	44.6701	57.2438	49.7639
CDCA2	ENSG00000184661.9	18.8602	22.3079	32.5553	47.853	32.8435	17.73	25.0094	28.9006	34.885	66.1963	48.5592	30.3285
CDCA5	ENSG00000146670.5	62.0046	67.3401	63.9984	60.8304	53.0332	39.0014	81.0739	72.3307	74.9857	69.7411	50.9036	47.4317
CDKL5	ENSG00000008086.6	1.0504	1.04959	1.95178	1.09718	1.12963	0.738136	0.414858	0.782102	0.512224	0.803322	0.693956	1.22901
CDKN1B	ENSG00000111276.6	29.5143	31.5768	51.6502	48.9173	33.5059	22.6382	24.9475	27.7938	45.9254	45.4539	33.4438	28.4312
CDKN2AIP	ENSG00000168564.5	15.8383	21.3119	36.1127	13.4899	13.3174	11.6509	13.9996	23.189	20.332	19.1665	15.7625	14.5598
CDKN2C	ENSG00000123080.6	26.4859	31.9254	32.4031	50.0373	32.5192	16.7858	36.2195	39.8491	54.7824	67.1704	44.6355	27.1489
CDR2	ENSG00000140743.3	10.5118	9.70397	14.3446	15.7428	15.163	12.7444	9.13497	9.4565	13.8859	21.8605	16.3573	15.3362
CENPF	ENSG00000117724.8	80.0734	91.8128	87.7223	210.322	224.987	178.911	76.6283	83.1919	111.825	200.809	235.25	210.937
CEP350	ENSG00000135837.11	9.75937	6.15533	7.89696	7.67392	8.26863	7.7225	6.94778	6.14053	6.65854	10.0654	8.42813	8.23828
CFLAR	ENSG00000003402.15	14.7551	17.2184	17.8223	21.3876	19.6367	15.8857	12.021	11.091	14.5114	22.2997	16.6365	14.1648
CHAF1A	ENSG00000167670.11	49.7675	49.9353	34.0592	27.8068	28.3376	30.8786	62.6103	55.1418	47.8884	29.4852	28.13	31.5937
COQ9	ENSG00000088682.9	144.727	172.812	161.018	156.714	140.916	122.451	184.902	177.091	170.363	149.464	145.044	135.595
CREBRF	ENSG00000164463.8	0.598247	0.89152	0.666937	0.523843	0.441269	1.01522	0.413226	0.52173	0.718571	0.633224	0.458381	1.44406
CREBZF	ENSG00000137504.9	33.7355	26.2196	22.8894	27.0157	25.9478	31.3608	41.4315	27.3478	30.7935	32.7635	27.562	28.2271
CSGALNACT1	ENSG00000147408.10	11.8428	14.6967	29.2841	26.269	22.602	18.6419	15.2307	18.0482	33.4475	33.751	30.4975	26.7514
CYTH3	ENSG00000008256.11	17.653	15.3397	15.7726	19.7226	21.2007	17.5533	12.228	14.4901	18.9222	23.8268	18.2072	19.092
DCAF16	ENSG00000163257.6	10.8387	8.58666	9.52154	9.95049	8.3759	7.86019	10.9491	10.0938	9.1098	12.0638	8.758	7.48252
DCUN1D3	ENSG00000188215.5	1.15951	1.29041	1.45061	1.48781	1.40216	1.40864	1.48009	1.339	1.27356	1.15746	1.38026	1.3815
DEXI	ENSG00000182108.5	17.3272	18.8971	13.0726	19.5757	18.5433	19.4596	18.4968	13.6053	13.4521	11.9405	15.3658	20.5582
DHX8	ENSG00000067596.6	22.8993	32.044	22.3297	28.6444	24.563	19.6554	24.9564	24.7644	24.7248	32.9679	26.9351	21.0584
DNAJB1	ENSG00000132002.3	85.4278	68.9677	79.7035	135.993	127.222	89.9799	108.115	70.6239	90.6249	141.653	156.544	125.466
DNAJB9	ENSG00000128590.4	3.20946	2.10935	2.33767	2.33976	2.17103	2.5636	2.41245	2.55077	1.94589	1.69854	1.1751	2.45839
DNAJC3	ENSG00000102580.10	5.87149	5.4216	5.19308	5.02394	4.97635	5.05073	5.96136	5.15125	4.80793	5.42819	4.38916	4.77348
DONSON	ENSG00000159147.13	74.5583	79.8941	67.2353	56.0289	48.8054	48.2058	103.21	108.692	98.9574	67.2786	51.9072	50.5179
DR1	ENSG00000117505.8	24.0533	21.2067	38.2891	31.4453	29.7267	24.5572	23.1075	25.6071	33.8846	35.5962	32.7803	34.9603
DSP	ENSG00000096696.9	48.3776	50.1986	76.1899	73.1705	78.5491	73.647	65.925	76.9771	105.589	120.382	115.376	126.204
DUSP4	ENSG00000120875.4	1.82424	12.93	12.8823	5.42269	3.83049	3.47404	2.66805	12.5734	9.58836	5.79218	4.67253	3.43361
DYNLL1	ENSG00000088986.6	491.907	636.397	769.771	756.747	808.009	805.415	563.458	549.145	600.85	697.983	908.112	930.543
E2F2	ENSG00000007968.6	10.6111	7.16093	3.57707	4.68847	4.92452	6.06954	14.3469	10.8616	6.53867	4.11113	4.15901	5.46289
E2F8	ENSG00000129173.8	8.02612	4.9958	5.27548	6.83701	2.89057	2.53062	13.0369	9.06142	7.15977	7.51663	4.15184	2.39193
EIF2A	ENSG00000144895.7	176.621	195.114	272.195	198.189	206.393	218.737	210.197	223.643	211.253	218.148	222.714	225.981
FADD	ENSG00000168040.4	18.4954	28.7663	32.666	30.3971	25.6896	22.6798	28.1911	30.645	36.5448	36.6399	31.4929	24.1955
FAM111B	ENSG00000189057.6	14.5695	8.83522	8.24731	3.11721	2.26844	3.43469	29.6202	20.1184	11.8284	6.48306	3.57139	3.6184
FAM122A	ENSG00000187866.6	5.97574	5.3664	6.68675	6.35299	5.5358	5.22649	7.73503	6.75174	7.98527	7.52063	6.94617	5.95019
FAM83D	ENSG00000101447.9	30.5298	42.0997	79.4625	190.61	123.576	63.6146	34.6897	38.5072	95.1448	227.528	202.246	110.028
FAN1	ENSG00000198690.5	15.7096	11.7178	13.2858	12.47	12.7736	10.8944	17.5722	13.1934	12.9995	13.5203	14.4985	13.4675
FEM1B	ENSG00000169018.5	10.3307	9.39129	16.3491	9.54353	8.60811	8.5726	13.1968	13.6901	14.0655	14.5249	13.693	15.3445
FEN1	ENSG00000168496.3	183.327	226.276	167.388	121.734	91.8618	86.2366	303.092	287.889	263.236	175.984	128.048	112.124
FLAD1	ENSG00000160688.14	59.8789	62.3666	60.4205	71.5923	71.6047	78.5011	59.2146	54.0038	49.4445	56.9461	61.5991	61.9389
FOXK2	ENSG00000141568.15	21.6642	19.6834	20.7162	23.6699	24.9796	22.0338	22.1706	18.1534	26.4913	29.3403	31.3196	29.6053
FOXM1	ENSG00000111206.8	113.024	139.591	118.147	167.877	165.962	131.865	124.833	125.338	131.886	156.425	150.157	137.73
FRS2	ENSG00000166225.4	5.80327	5.14751	6.84579	6.25234	5.72446	6.15522	3.5921	5.62284	3.93485	5.62031	5.5499	5.72917
FYN	ENSG00000010810.13	95.5562	128.775	133.819	131.436	143.658	125.217	116.987	128.095	126.612	139.965	152.243	154.219
FZR1	ENSG00000105325.9	24.4903	20.9387	23.3521	59.3599	42.4082	18.2656	21.1825	23.87	33.1756	60.9575	52.4067	26.058
GABPB1	ENSG00000104064.12	16.5523	21.6564	27.769	24.0919	24.8041	18.4761	14.1372	16.7771	25.6031	24.6262	25.199	21.5814
GAS1	ENSG00000180447.5	9.54484	12.6181	11.1771	9.94323	8.04228	8.09376	8.85222	11.0093	13.42	13.2383	8.78145	8.7409
GAS2L3	ENSG00000139354.6	8.14233	5.87318	14.6616	25.5328	21.6756	12.8517	5.12928	5.27422	11.3064	20.7654	20.0142	18.0576
GATA2	ENSG00000179348.7	24.9169	42.5376	38.1531	46.4448	41.5605	37.1925	30.0461	41.0822	44.5273	49.8106	42.6555	41.8456
GDF15	ENSG00000130513.6	10.6358	23.9606	7.03613	7.41557	7.93842	8.83314	10.9304	13.9918	8.67023	5.15986	6.34893	8.41309
GINS3	ENSG00000181938.9	26.151	29.6129	28.1313	21.8044	20.0526	19.7842	36.8172	36.6525	33.709	26.0392	21.8821	23.9317
GOT1	ENSG00000120053.9	60.337	77.9129	76.5496	90.2049	83.1676	71.9368	118.644	120.929	125.114	120.272	133.129	118.457
GPSM2	ENSG00000121957.8	13.533	13.638	17.3118	34.7554	35.4999	22.9054	13.0199	16.6713	17.3844	33.775	39.8195	30.5391
GRPEL1	ENSG00000109519.8	71.0319	75.6887	87.7334	77.0417	88.5986	101.326	90.5229	75.5033	85.2592	78.3693	96.7053	107.556
GTF3C4	ENSG00000125484.7	12.9102	12.2731	16.0296	16.2588	17.5753	17.2166	16.4927	13.7316	16.6683	20.2694	21.7727	24.8947
GTSE1	ENSG00000075218.14	28.0826	40.4661	47.3049	95.0406	85.3465	52.2476	36.45	39.6201	63.0175	116.669	103.334	76.5417
H2AFX	ENSG00000188486.3	41.3445	67.7639	59.1169	87.9698	58.8575	42.501	56.735	58.1553	84.7926	102.165	82.1409	49.1457
HCFC1	ENSG00000172534.9	30.4287	40.6394	25.6552	30.2845	32.1527	29.8988	34.3497	32.1016	33.1165	29.9809	30.8114	28.6136
HIST2H2BE	ENSG00000184678.8	5.23155	2.17307	1.41447	1.689	2.19714	4.705	1.46846	1.32522	1.4164	0.997275	1.16227	4.0047
HJURP	ENSG00000123485.7	33.9689	37.5804	84.2142	108.005	49.3708	26.0989	34.0039	40.9297	81.5769	125.874	79.7073	36.3656
HSPA13	ENSG00000155304.4	17.4292	13.9228	27.5519	19.205	18.8996	18.8091	21.8371	19.3871	21.7059	25.8468	26.7463	29.0017
HSPA1L	ENSG00000204390.8	3.8553	2.32348	2.05809	6.30415	6.71089	4.41975	3.7207	2.65035	2.81562	5.67133	7.4212	6.5485
IFNAR1	ENSG00000142166.8	9.89471	10.114	12.995	12.4794	13.025	11.1191	12.2765	11.1365	12.8224	17.2615	16.7651	14.0762
INPP5K	ENSG00000132376.15	11.6798	10.6752	9.33988	11.7579	9.96747	10.3312	12.3524	11.0844	13.8104	12.529	13.7038	10.8099
KANK2	ENSG00000197256.6	32.8248	33.3309	20.6735	23.0663	28.5889	30.6615	48.2831	38.516	34.7906	29.6049	27.8472	29.1903
KBTBD2	ENSG00000170852.6	12.807	20.6952	26.1579	27.2227	23.1964	14.9233	15.4371	22.879	25.3118	28.9549	23.7639	18.2345
KCTD2	ENSG00000180901.6	12.2662	10.8907	12.4156	15.7648	15.0197	13.7904	13.8699	10.0828	14.2842	16.4989	17.171	15.8664
KIAA1147	ENSG00000257093.2	3.99725	2.62798	1.98567	2.01567	2.43511	1.87095	2.62012	2.00693	1.33529	1.29095	1.25296	1.40058
KIFC1	ENSG00000237649.3	47.7465	59.736	53.4935	97.9398	72.276	39.4471	68.4806	71.5766	82.9245	116.082	106.419	66.0206
KLF6	ENSG00000067082.10	4.36064	9.74883	15.426	10.0687	6.89116	4.40069	5.73905	11.983	14.5468	14.4373	9.87767	8.53481
KLF9	ENSG00000119138.3	5.6202	5.22159	3.49159	6.13582	5.098	4.93917	4.34704	3.18083	3.90109	5.26579	4.7516	4.21586
LARP1	ENSG00000155506.12	78.8826	59.2392	65.8299	100.519	112.773	95.3277	60.1634	58.6904	62.1787	116.307	127.104	147.577
LMO4	ENSG00000143013.8	23.8135	22.8397	19.3163	20.2836	17.6205	15.5744	23.9629	21.3279	19.7413	18.0585	18.2575	17.1222
LNPEP	ENSG00000113441.11	5.13338	3.98199	4.26194	3.88126	4.005	3.25222	5.13218	4.50638	4.31445	4.6224	4.69956	4.75594
LRIF1	ENSG00000121931.11	12.8945	11.8118	18.1493	17.9456	21.2853	16.215	18.5745	17.6916	18.9959	22.9725	26.2045	28.6769
MAN1A2	ENSG00000198162.8	12.5916	11.468	17.9396	11.0295	9.88698	10.0761	9.22128	13.3817	16.6276	15.0115	13.9411	9.86915
MBD4	ENSG00000129071.5	51.0568	58.7831	62.9932	56.2714	44.0331	48.1215	64.7897	60.0744	56.6616	49.8633	41.0883	42.3901
MBOAT1	ENSG00000172197.9	6.5873	4.85252	3.58064	4.10992	4.12624	2.69389	8.35835	6.38896	5.83276	6.26013	4.15361	3.34939
MEPCE	ENSG00000146834.9	60.8426	97.7927	59.3586	89.8603	78.3427	69.2406	80.6619	77.4236	76.0625	80.0594	81.6685	67.3467
MET	ENSG00000105976.10	33.1888	27.9992	36.6215	39.8901	40.2251	33.4624	14.5967	18.7328	21.5544	27.1337	27.5371	27.7791
MGAT2	ENSG00000168282.4	12.5278	11.7648	19.4314	21.0163	17.2066	15.3456	18.7073	17.0101	27.2196	33.7895	27.9276	27.6972
MID1	ENSG00000101871.10	8.99888	7.57889	12.8966	13.3768	11.8364	7.6356	8.27353	7.32475	10.1389	14.7438	12.2716	9.36478
MIS18BP1	ENSG00000129534.9	36.519	32.5136	50.0455	57.068	52.8131	42.3624	53.3269	41.0815	44.0776	75.643	68.4732	72.7545
MKI67	ENSG00000148773.8	37.76	48.6591	46.7818	109.222	94.0777	62.3052	53.4709	61.6975	85.016	136.55	120.692	98.2518
MNX1	ENSG00000130675.10	4.03672	2.75091	1.58872	2.22439	1.67694	1.76028	5.00952	1.86156	1.77622	2.06977	1.31172	1.15014
MRPS2	ENSG00000122140.6	79.6256	123.53	81.8389	110.103	100.494	98.2616	140.325	132.531	126.171	119.29	131.366	128.371
MSL1	ENSG00000188895.7	45.622	26.4428	31.6002	44.709	41.8747	41.8922	50.5412	31.2755	39.6962	49.4385	47.7964	42.6116
NAB1	ENSG00000138386.12	20.8914	23.6649	39.2822	16.3507	14.5763	12.114	18.9534	27.7859	29.9672	20.7746	18.3914	18.0391
NCOA5	ENSG00000124160.7	20.5004	28.2111	26.6231	23.1816	24.1245	21.6243	24.825	27.8271	28.7432	24.4213	26.1405	24.9404
NDE1	ENSG00000072864.8	26.0932	22.2896	35.4425	79.3976	67.6557	52.7414	24.6053	23.4474	41.0233	86.5359	86.296	78.475
NFE2L2	ENSG00000116044.11	63.4837	65.2655	100.877	60.7157	59.0846	49.5402	55.1399	64.713	70.9057	64.8552	55.3177	59.1786
NFIA	ENSG00000162599.11	8.77091	6.67045	7.95637	11.7889	10.914	8.59857	7.9607	10.0357	8.40331	11.7156	11.8547	12.0456
NFIC	ENSG00000141905.13	24.769	20.9294	19.4442	28.3	24.2638	24.2153	18.1012	21.3015	21.9033	31.0678	28.2894	33.0825
NIPBL	ENSG00000164190.12	39.7863	34.3806	40.9862	58.1469	52.3537	43.9092	30.6957	24.8261	29.0608	38.9091	34.8666	35.0035
NNMT	ENSG00000166741.3	146.042	313.75	310.353	281.979	210.64	193.146	138.823	190.092	222.661	193.305	177.632	127.887
NPAT	ENSG00000149308.12	11.4102	8.39419	8.79574	7.58899	7.64121	6.71854	15.8655	13.8835	11.6994	8.77278	6.5448	8.29321
NR3C1	ENSG00000113580.10	18.2514	17.4757	25.2263	18.4227	19.9579	18.5172	18.4608	18.4442	19.4445	21.5867	22.4561	24.662
NUFIP2	ENSG00000108256.4	23.0346	14.0476	21.5235	20.0789	24.7309	23.9413	24.313	17.5569	17.9174	22.5882	26.6563	32.9528
OPN3	ENSG00000054277.8	26.8566	22.894	31.7157	20.7055	23.6401	29.1489	17.3251	19.0066	21.2052	17.3967	20.507	23.0477
ORC1	ENSG00000085840.8	20.0909	18.0029	11.8509	9.70214	12.6609	15.1762	28.819	22.6366	16.1055	10.4068	9.82027	12.6012
OSGIN2	ENSG00000164823.5	12.1695	17.7925	24.4412	10.0753	10.4955	10.3743	15.4497	23.7584	19.9783	12.2539	13.0448	13.3065
PCF11	ENSG00000165494.6	14.9526	10.5788	12.2575	17.3647	21.0116	19.3276	12.1776	10.6231	12.2117	20.4642	23.0793	26.2133
PHIP	ENSG00000146247.13	10.9878	7.39658	7.7171	8.06133	8.19246	6.71586	11.0472	9.78717	8.15012	9.7529	8.98494	9.01691
POLD3	ENSG00000077514.4	20.8489	17.9894	18.9052	11.3839	10.7577	8.48669	24.9445	23.188	18.6011	15.6861	10.3909	9.78033
PPP1R10	ENSG00000204569.5	28.8488	41.9224	16.513	28.4684	35.7146	38.502	26.5385	45.87	15.6943	29.3247	43.0013	45.7084
PPP2CA	ENSG00000113575.5	187.984	188.718	325.974	243.171	255.78	248.423	198.971	226.51	251.052	250.219	271.616	258.14
PPP2R2A	ENSG00000221914.4	54.8047	52.1019	72.2475	59.4143	64.485	58.791	58.9897	56.8081	60.7448	67.5237	65.9032	73.8083
PRPSAP1	ENSG00000161542.12	36.1966	41.4648	41.1418	48.0276	49.6135	47.0431	47.4927	49.8023	47.3486	65.3804	65.4972	53.1512
PSEN1	ENSG00000080815.14	12.1782	12.5313	12.7143	15.2494	14.9512	14.7256	19.8534	18.6721	20.4455	23.2343	22.0106	21.6721
PTP4A1	ENSG00000112245.6	326.739	348.49	673.404	389.488	313.663	256.091	148.33	309.402	299.853	277.82	334.017	230.26
QRICH1	ENSG00000198218.6	110.371	113.775	111.925	110.233	119.436	111.525	105.219	98.8933	104.828	101.096	134.095	113.749
RBBP8	ENSG00000101773.12	31.3938	36.0774	38.4264	21.2596	16.8827	19.1382	35.2834	34.8895	24.5044	19.0115	15.1263	10.8626
RCAN1	ENSG00000159200.13	11.0946	15.8854	21.5503	11.9796	9.4298	8.27439	11.0078	15.9106	15.7079	11.618	9.56048	7.43037
RCCD1	ENSG00000166965.8	85.1811	69.1187	66.8281	92.3086	104.137	51.1621	69.38	65.7904	81.7508	125.005	96.2172	74.6556
RERE	ENSG00000142599.13	16.8244	19.7682	15.1419	25.6471	25.4512	19.1336	13.4927	9.64357	20.7551	20.9078	18.1275	18.041
RMI2	ENSG00000175643.7	19.3093	16.2997	11.3572	8.01745	8.29882	10.4348	19.8989	15.7263	13.379	8.57277	5.35307	8.74998
RRP1	ENSG00000160214.8	27.0547	39.8728	31.0177	42.8659	39.8541	40.5893	36.8412	39.0707	41.2218	46.2481	53.5269	44.2304
RUNX1	ENSG00000159216.14	3.34011	4.90412	6.72347	3.78601	2.66478	2.07528	2.66237	6.78476	5.28814	4.02245	3.20798	2.40955
SAP30BP	ENSG00000161526.10	114.813	194.625	177.684	174.046	139.715	140.008	217.62	230.444	245.196	209.896	201.994	187.936
SAPCD2	ENSG00000186193.7	12.3537	13.3802	10.7697	46.1459	48.7078	36.4969	16.4783	13.4674	19.7605	57.9958	76.706	60.6208
SDC1	ENSG00000115884.6	28.5203	33.993	15.0307	22.4052	24.4993	28.0923	46.133	35.3177	25.83	21.4171	22.969	21.8845
SEC62	ENSG00000008952.12	26.7455	23.7403	41.8136	30.8031	31.5868	41.8719	33.9943	39.9733	33.8022	40.9348	40.9487	45.1345
SLC25A36	ENSG00000114120.7	43.0665	28.2933	35.1656	37.3865	42.0243	36.8661	40.2863	28.4606	31.7782	35.3905	37.5142	47.5053
SLC38A2	ENSG00000134294.9	91.9889	94.2169	108.436	90.1546	84.6582	70.2051	91.1159	100.359	87.4352	102.356	94.2417	98.8396
SLC39A10	ENSG00000196950.9	12.3048	10.469	10.8935	10.8864	13.197	13.1161	10.0846	9.32508	8.14958	10.5355	11.6537	13.0602
SOGA1	ENSG00000149639.10	7.11005	4.64961	3.28593	13.7134	14.3779	9.78728	5.07282	3.5815	3.85422	11.7874	13.5556	11.0951
SP1	ENSG00000185591.5	21.4204	16.2959	17.7997	15.215	13.0813	13.2945	22.745	19.291	19.3039	16.2293	12.4428	12.1389
SPAG5	ENSG00000076382.12	143.596	203.688	160.242	275.37	277.538	246.5	176.655	209.851	238.231	310.671	344.651	302.183
SPIN3	ENSG00000204271.6	4.94377	3.47033	3.72935	4.33845	3.8182	3.91749	3.29786	2.08518	1.88801	2.95505	2.44917	3.58113
SPIN4	ENSG00000186767.5	5.18883	3.52504	4.53782	3.00407	2.30974	2.15107	2.52891	1.89419	2.00398	2.04161	1.20441	1.20901
SS18	ENSG00000141380.9	38.1048	29.5868	31.8477	61.2689	77.7879	49.4924	36.8156	29.1615	52.0243	64.2001	71.2965	65.2466
STIL	ENSG00000123473.11	10.97	9.95646	12.726	17.0831	11.9815	8.03913	13.5088	14.3124	13.1814	23.3736	15.6296	9.44735
SV2B	ENSG00000185518.7	7.03631	12.55	13.1295	6.51974	4.60712	3.83414	8.20412	15.6347	13.3071	6.98397	5.10245	4.326
TAB2	ENSG00000055208.13	15.0504	12.5556	17.9285	16.1402	17.3853	16.3154	14.9904	13.8262	17.3874	19.0518	18.6503	20.1067
TFAP2A	ENSG00000137203.6	31.141	24.1944	17.6171	18.2049	17.7023	18.3523	15.2064	20.328	16.0044	17.6375	15.284	14.0981
TMCC1	ENSG00000172765.12	22.3024	12.9266	26.8172	15.2769	20.3226	17.9809	15.9751	25.265	20.9194	25.2048	20.2263	23.9799
TMCO4	ENSG00000162542.9	7.0593	8.84044	8.41945	10.3389	8.45458	6.5553	8.15673	8.33007	8.41662	7.0766	7.84936	6.42623
TMED7	ENSG00000134970.13	22.5192	22.9326	30.4696	29.2659	24.8103	27.3426	22.4671	22.3941	25.8636	29.2656	28.5981	31.6847
TNFAIP8L1	ENSG00000185361.4	2.17388	1.53557	2.04341	12.7198	9.18104	4.47011	1.82098	1.41269	3.08858	12.6417	12.2697	7.0087
TOB2	ENSG00000183864.4	8.71867	8.00611	8.54856	11.6777	11.3941	9.5978	9.72799	8.32473	10.3399	11.9531	12.2989	12.8657
TSC22D1	ENSG00000102804.10	124.433	134.256	146.296	118.102	117.597	122.734	136.495	128.524	139.294	114.882	123.416	142.483
TSKU	ENSG00000182704.6	14.8622	13.9317	10.718	19.6685	17.6557	16.0289	17.4633	15.3295	18.1648	21.9467	24.9064	18.8033
TUBA4A	ENSG00000127824.9	255.98	371.147	393.212	393.192	371.421	347.702	349.349	397.224	466.853	478.711	539.477	508.493
TUBB2A	ENSG00000137267.5	28.9173	51.0601	55.3328	57.0266	53.3302	48.5684	44.3336	50.282	61.0805	65.8201	73.3778	65.7201
TUBB4B	ENSG00000188229.5	374.096	679.017	687.594	886.64	829.848	662.557	663.711	755.918	987.299	1185.13	1313.84	1117.2
TULP4	ENSG00000130338.8	1.44158	1.13166	0.858092	1.95158	1.85265	1.42689	1.4967	1.4356	1.445	2.39032	2.09196	1.94378
UBL3	ENSG00000122042.9	9.47608	8.42442	10.0212	6.97305	7.38457	7.73921	7.52193	7.96291	7.69514	7.06903	6.53497	7.2645
USP1	ENSG00000162607.8	44.6378	41.9021	55.139	30.2977	25.5142	23.9189	55.883	59.389	56.0375	40.8582	30.1755	28.1023
USP4	ENSG00000114316.8	23.7331	19.4106	22.7551	19.8218	21.163	16.9928	20.5149	19.2513	17.264	19.3906	18.5905	16.122
USP53	ENSG00000145390.7	4.14302	3.72967	4.36489	3.17315	2.97901	4.21959	5.10909	5.21042	4.64985	3.95594	5.07186	5.74717
USP6NL	ENSG00000148429.10	3.0339	2.53022	3.85348	3.84815	4.31341	3.67842	3.20613	2.88962	3.41294	4.16132	4.14842	3.9787
VANGL1	ENSG00000173218.10	7.36838	5.2826	9.61151	16.6092	12.8268	9.9197	7.99244	8.11684	13.5711	21.1073	16.8158	14.9923
WIPF2	ENSG00000171475.9	7.59748	5.59967	7.22692	7.42936	7.55151	7.34704	6.96377	5.63485	6.60098	8.53017	7.24546	7.16807
YWHAH	ENSG00000128245.10	61.2379	71.0486	86.1546	68.1031	58.002	57.1614	94.4792	100.335	106.968	88.8815	78.9559	81.2113
YY1	ENSG00000100811.6	55.7063	48.8077	63.8366	66.7896	72.1903	70.8928	80.0205	69.4493	84.57	90.9458	86.5825	97.1378
ZBED5	ENSG00000236287.3	34.6627	32.2176	36.352	27.8751	24.8872	22.1547	40.2468	38.1403	38.8399	32.243	26.8619	28.0225
ZFX	ENSG00000005889.11	17.3287	11.3864	15.3512	16.8571	15.7638	16.3261	12.6489	10.5487	13.1757	15.3354	16.9608	17.7616
ZNF217	ENSG00000171940.9	6.44759	13.2764	16.2356	7.47046	4.80441	5.53582	7.70077	14.1819	11.0757	7.1357	5.04032	4.87099
ZNF24	ENSG00000172466.11	10.4274	9.33098	14.5793	10.2679	10.7991	10.287	10.4852	9.51005	9.57727	10.8468	11.777	12.5702
ZNF276	ENSG00000158805.7	20.5671	17.1949	15.5348	21.7688	22.5817	19.5813	21.5226	18.0084	21.38	26.9759	27.895	18.7607
ZNF281	ENSG00000162702.7	8.44441	11.3939	15.1205	10.5047	11.1263	10.9502	8.40557	11.2281	10.3291	11.0109	11.7108	13.3844
ZNFX1	ENSG00000124201.10	6.93166	5.39458	7.12979	12.8737	12.9152	12.9761	7.06532	5.248	7.39037	11.347	12.0625	13.5381
ZNHIT2	ENSG00000174276.5	7.19665	9.57447	6.10795	6.36571	4.74203	4.93942	5.16336	6.00019	6.76919	5.65617	7.6174	5.52012
ZWINT	ENSG00000122952.12	180.644	170.761	190.962	156.381	127.412	98.0158	228.056	219.881	236.743	201.072	169.772	151.608

## Sheet: Non-targets (515)
Table S4. Expression levels of phase-specific genes.
Expression levels (FPKM) of phase-specific genes that are not YTHDF2 targets.
Gene Symbol	Ensembl ID	WT_0h	WT_2h	WT_4h	WT_6h	WT_8h	WT_10h	KO_0h	KO_2h	KO_4h	KO_6h	KO_8h	KO_10h
ABCA5	ENSG00000154265.11	7.76412	6.82268	5.33481	3.86688	3.9253	2.47823	9.66891	9.01886	8.4543	6.91789	5.04458	4.58242
ABCA7	ENSG00000064687.8	21.6175	26.3593	15.0931	18.5466	18.284	15.2492	26.9779	21.1181	20.62	16.5542	17.8303	15.6634
ABCC2	ENSG00000023839.6	3.01179	2.12838	3.47878	1.75683	1.11248	1.2807	1.15705	2.88592	4.39732	2.32057	1.48023	1.6343
ABCC5	ENSG00000114770.12	11.9189	9.58243	6.94222	9.8459	8.59991	8.31663	10.1506	9.2911	7.50673	8.84561	6.96732	7.96176
ABHD10	ENSG00000144827.4	23.0204	23.9505	38.96	25.5305	23.4108	17.8608	22.4027	22.5478	29.2098	28.573	19.939	16.7605
ACAP3	ENSG00000131584.14	49.463	40.8976	29.4669	32.0913	25.9645	24.202	44.226	40.4252	40.8169	36.426	34.11	28.2635
ACD	ENSG00000102977.9	35.3184	51.5016	32.9342	34.1007	25.4696	34.43	64.4218	60.6904	45.8828	35.9665	33.9799	30.6541
ACYP1	ENSG00000119640.4	32.741	31.0336	28.3217	18.3536	13.7646	15.9825	42.449	37.6623	36.5223	23.7326	19.6446	17.3681
ADAM22	ENSG00000008277.10	4.01504	2.79718	2.8712	3.0579	2.6282	1.36007	3.74854	3.97746	2.3625	2.62634	2.76173	2.92483
ADCY6	ENSG00000174233.7	20.1194	11.8088	7.58165	12.1167	11.5898	12.3101	18.2523	13.8107	10.6747	9.09688	9.38012	10.1521
ADH4	ENSG00000198099.4	0.00605475	0.0270885	0.0278246	0.0106103	0.0387365	0.229474	0.0076924	0.0191661	0.0385525	0.0909131	0	0
ADM5	ENSG00000224420.3	1.88193	2.04629	0.844293	2.31094	3.52258	5.42964	1.6726	1.04747	0.814689	1.77884	2.62533	4.55712
AGFG1	ENSG00000173744.13	26.2856	24.8807	32.7176	30.5285	29.5965	26.5813	24.0885	23.763	25.8902	30.6989	37.1897	32.5487
AHI1	ENSG00000135541.16	15.5782	13.9642	17.2099	11.4962	10.8774	10.8195	16.1057	16.0362	20.4134	12.4768	9.62636	14.4121
AKIRIN2	ENSG00000135334.8	13.2376	17.7416	19.9254	21.777	20.3332	17.2631	14.0229	17.4532	23.1059	26.0157	23.0994	22.0894
ALKBH1	ENSG00000100601.5	11.3781	12.8885	15.1849	15.9579	13.0474	13.0245	18.958	17.6292	19.1176	16.3675	18.4261	17.9267
AMD1	ENSG00000123505.10	56.0396	53.2499	95.372	78.8744	80.7046	74.0525	51.4109	51.2452	69.4998	85.7403	86.1795	91.927
ANKRD18A	ENSG00000180071.14	14.6925	12.2154	9.82324	7.17356	10.7446	12.8291	13.103	15.1109	11.4063	17.4201	11.6722	12.8969
ANKRD36	ENSG00000135976.12	2.89806	1.93632	2.13324	3.13074	2.31143	1.60387	4.16791	4.06478	4.39339	5.5096	3.08027	2.15657
ANKRD36C	ENSG00000174501.10	1.72179	1.08084	0.763242	1.18462	1.1383	0.746599	2.14723	2.04751	2.12975	2.67877	1.97795	1.26615
ANLN	ENSG00000011426.6	89.5353	99.2119	152.758	187.224	204.573	173.95	75.3213	93.139	122.784	183.768	212.626	179.71
ANP32B	ENSG00000136938.8	202.994	259.857	231.851	231.904	232.548	256.868	280.124	274.085	271.529	273.178	251.078	263.094
ANP32E	ENSG00000143401.10	117.941	95.6052	125.412	130.012	154.81	143.024	96.0435	84.6532	104.638	143.595	140.823	161.297
AOC2	ENSG00000131480.4	0.567964	0.397278	0.346724	0.492954	1.06492	1.92814	0.224614	0.373352	0.241559	0.285986	0.635949	1.37262
AOC3	ENSG00000131471.2	0.382943	0.316736	0.0850047	0.283317	1.10125	1.75164	0.11892	0.722991	0.082928	0.131878	0.320678	0.945781
AP3D1	ENSG00000065000.11	45.8653	49.5969	33.7514	50.1781	56.9708	67.8826	45.4297	44.4674	47.057	48.099	61.5296	72.8659
AP4B1	ENSG00000134262.8	15.7293	19.9488	16.3927	13.5918	11.9718	12.35	19.17	13.883	15.7503	12.9926	9.28425	8.24436
ARGLU1	ENSG00000134884.9	96.1641	62.9885	57.9729	65.0804	60.0853	55.7593	106.878	79.5129	74.186	63.2676	65.4561	61.1242
ARHGAP11B	ENSG00000187951.6	13.1993	11.7368	18.9274	28.8431	26.4588	16.538	15.141	15.393	20.1821	38.0424	31.8798	27.169
ARHGAP19	ENSG00000213390.6	3.02937	5.19566	5.06431	6.99897	6.19182	4.57805	3.16106	5.11184	5.55143	7.4926	6.56492	5.16519
ARHGAP42	ENSG00000165895.13	1.75411	1.57811	1.76803	1.17754	0.946833	0.829977	1.60481	1.62424	1.84195	1.34399	1.36213	0.842484
ARHGDIB	ENSG00000111348.4	0.253926	1.02011	2.23384	1.40806	1.52926	1.4526	0.607457	1.4661	1.75524	1.42316	1.70409	1.88645
ARHGEF39	ENSG00000137135.13	20.816	21.0364	24.8539	70.5032	45.4395	20.2785	20.8294	21.488	49.4346	96.3448	65.0606	36.9368
ARL6IP1	ENSG00000170540.10	70.7914	76.5696	135.965	276.158	302.54	188.384	58.9204	71.702	114.983	267.568	326.858	213.093
ASF1B	ENSG00000105011.4	80.3751	87.2715	59.5795	51.6388	45.6205	40.9354	128.982	121.418	89.1744	66.3821	49.5298	44.313
ASIP	ENSG00000101440.5	0.122169	0.0276441	0.030354	0.031476	0.156158	0.242075	0.325425	0.0386828	0.0408068	0.0935313	0.103015	0.167352
ASPHD2	ENSG00000128203.6	0.114991	0.0465548	0.0368864	0.0461	0.133962	0.0099512	0.115788	0.0931827	0.114805	0.128069	0.0745293	0.17554
ATAD2	ENSG00000156802.8	34.5802	26.4072	33.2184	19.5445	18.3064	17.4621	38.8989	37.0167	32.2032	24.0118	18.0633	19.652
AURKB	ENSG00000178999.8	112.517	155.285	123.031	208.624	151.661	92.7566	140.55	154.118	179.386	239.525	197.766	126.743
B4GALT1	ENSG00000086062.8	50.751	61.9042	58.6282	64.0155	68.1722	64.4668	50.7208	59.6035	66.7121	65.3441	64.9709	66.8727
BAIAP2	ENSG00000175866.11	24.937	43.0976	49.7524	40.3633	41.2522	39.4843	43.5192	50.0281	62.0864	52.2636	53.7582	56.368
BARD1	ENSG00000138376.6	27.4581	6.14716	18.0742	15.0732	8.66076	7.5187	16.6818	16.6013	7.17645	5.48428	5.93246	3.06656
BBS2	ENSG00000125124.7	61.7398	59.8779	73.0721	61.0147	56.52	52.534	57.6093	58.4532	50.7759	56.0953	47.0896	48.0019
BCLAF1	ENSG00000029363.11	106.149	92.4409	130.917	80.3374	91.8481	87.8968	108.649	107.51	108.489	107.753	99.3038	114.474
BIRC2	ENSG00000110330.4	23.3365	25.3972	37.79	27.9328	21.2845	17.8261	22.4369	21.6077	24.9736	23.9928	21.267	20.5704
BIRC5	ENSG00000089685.10	76.1067	93.7432	113.406	161.749	172.865	143.322	83.3932	87.3721	117.867	179.282	202.957	190.852
BMI1	ENSG00000168283.9	66.8584	45.2007	85.6008	55.638	62.1913	53.1711	51.5643	45.5121	66.7003	71.0292	57.8507	55.09
BRCA1	ENSG00000012048.15	23.836	21.4689	22.1944	15.2143	16.3499	12.4828	27.2147	20.2025	23.016	16.5769	15.4294	15.1914
BRD7	ENSG00000166164.11	92.225	112.971	102.152	97.48	98.9522	85.0126	110.014	111.35	90.3555	93.6098	85.8293	90.6049
BRD8	ENSG00000112983.13	113.064	141.101	112.319	215.422	178.674	123.061	169.263	161.8	200.235	266.627	238.056	167.401
BRIP1	ENSG00000136492.4	9.13304	7.74578	9.65417	6.05945	4.82674	4.01258	11.3203	12.0957	11.2226	8.28155	6.36937	5.59945
BTNL9	ENSG00000165810.12	0.0356028	0.0496332	0.0296986	0.0562752	0.0396041	0.0186993	0.36227	1.06142	0.177104	0.279514	0.19325	0.477449
BUB1	ENSG00000169679.10	21.4298	21.4208	30.1574	52.2959	59.9242	41.3704	19.1925	19.8299	28.3664	56.4958	62.0183	51.2073
BUB1B	ENSG00000156970.8	73.3353	84.0153	75.1548	156.584	161.798	121.448	82.6552	72.6191	92.0052	166.22	190.581	155.362
BUB3	ENSG00000154473.13	113.121	131.285	153.954	163.668	157.086	107.861	126.984	129.304	142.119	173.744	176.017	129.794
C14orf80	ENSG00000185347.13	20.2952	24.4217	12.1516	25.6312	16.1477	13.8267	38.2311	37.2197	32.7433	31.5654	35.4849	27.4247
C2orf69	ENSG00000178074.5	3.54181	2.88201	5.41985	5.50669	4.02414	3.0401	3.47245	3.30023	4.65407	5.92256	5.11753	3.95757
C4B	ENSG00000224389.4	6.91075	10.5286	6.17774	10.3675	10.2829	10.1867	1.12935	1.10209	0.797856	1.17589	0.931808	1.1214
C5orf42	ENSG00000197603.9	21.774	19.3549	15.3745	10.5311	11.9075	10.9283	11.9245	9.70485	10.3421	9.34287	7.53967	9.20935
C5orf49	ENSG00000215217.2	0	0	0	0	0	0	0	0	0	0	0	0
C6	ENSG00000039537.9	0	0.000254273	0	0	0.000318599	0	0.000113724	0.000299391	0.000291419	0	4.51e-05	0
CALD1	ENSG00000122786.15	154.447	150.206	213.685	171.766	204.567	189.906	74.8705	90.2755	85.0202	98.1864	104.97	117.329
CAPN7	ENSG00000131375.5	32.8029	23.7996	44.9483	25.9761	31.3235	29.6138	22.4664	24.0509	21.3373	28.3885	26.1003	30.2063
CAPS	ENSG00000105519.8	0.875209	1.24379	0.748672	0.880071	0.411298	0.821542	1.43842	0.477598	0.90277	0.501812	0.538995	0.949584
CASP2	ENSG00000106144.15	15.873	13.5938	11.2649	11.4302	10.5201	10.6366	13.9893	11.5859	9.32251	6.97687	6.62741	6.84406
CBX3	ENSG00000122565.14	273.154	291.514	399.227	313.363	337.32	362.632	259.391	242.875	251.566	273.652	307.188	322.203
CBX5	ENSG00000094916.9	55.5538	56.4417	61.7431	55.307	48.281	44.1005	52.3975	55.2289	55.2107	59.7298	53.8403	45.5547
CCDC150	ENSG00000144395.13	10.6461	14.523	7.8644	12.1398	12.6521	10.5184	18.0793	18.2374	17.2135	17.3737	11.1831	11.227
CCDC180	ENSG00000197816.9	1.64854	1.82259	1.18143	2.06093	1.21085	0.977661	2.72171	4.56973	2.83179	2.89265	2.46656	2.74697
CCDC84	ENSG00000186166.4	31.1223	34.1522	23.3703	30.5644	25.4436	23.3502	34.4368	34.5932	37.4622	30.7359	28.6552	24.8056
CCDC90B	ENSG00000137500.5	35.0279	29.8047	59.7525	32.5365	35.5483	29.7387	37.5138	37.9577	36.9903	41.0549	36.002	34.8243
CCNA2	ENSG00000145386.5	41.72	47.5267	79.2062	93.416	88.1403	58.3314	49.4402	55.032	79.3363	115.268	115.172	86.8305
CCNB2	ENSG00000157456.3	59.5951	83.1448	94.4541	175.309	197.833	165.571	90.4511	92.4253	132.321	214.385	254.535	238.149
CCND1	ENSG00000110092.3	37.0445	46.8625	57.7535	55.6438	48.9485	53.8712	35.2797	37.5698	47.8067	50.9394	55.6236	59.0003
CCNE2	ENSG00000175305.12	31.3056	17.0888	18.8085	4.44864	3.89851	8.32869	45.0036	33.3429	19.2447	7.50132	5.84906	5.0497
CCSAP	ENSG00000154429.6	5.25298	3.91383	6.34726	9.2983	7.9675	5.68529	4.27421	3.38056	4.15029	7.3753	7.11073	5.8229
CD24P4	ENSG00000185275.6	62.8004	13.5199	13.0806	21.2177	25.4963	24.9487	13.4466	13.0174	7.69126	13.1994	15.0709	14.6441
CDC16	ENSG00000130177.10	42.974	52.2114	48.2612	48.0842	47.333	48.1716	50.3084	45.6469	42.9637	44.9299	46.8556	43.8034
CDC25B	ENSG00000101224.13	39.8898	38.2106	32.2136	82.528	84.7037	65.093	29.9173	31.5012	40.7914	78.4925	92.5451	74.4663
CDC25C	ENSG00000158402.14	12.4385	14.5241	15.4906	34.5358	32.2157	18.8729	18.4059	18.6458	23.102	41.2272	44.9854	34.5382
CDC42	ENSG00000070831.11	93.2383	109.136	147.798	116.683	132.507	130.153	101.503	101.584	114.392	124.767	136.631	133.078
CDC45	ENSG00000093009.5	118.047	163.862	124.375	76.1998	54.9884	51.9438	194.756	185.067	154.423	110.472	76.9503	54.8821
CDC6	ENSG00000094804.5	64.937	58.51	58.2848	29.9034	28.597	34.3761	82.5682	70.6502	55.6417	34.7054	26.0081	27.1592
CDC7	ENSG00000097046.8	23.2598	22.9035	33.7301	17.1923	14.6454	12.9091	25.564	29.488	29.0175	21.2757	19.0434	15.3643
CDCA3	ENSG00000111665.7	69.2993	85.8366	101.37	248.095	187.208	101.283	83.4086	73.0965	115.44	253.936	230.326	122.343
CDCA7	ENSG00000144354.9	19.6002	12.0655	9.96133	12.5893	20.8419	25.4999	21.8832	13.0854	9.22533	10.0668	16.0644	19.4961
CDCA8	ENSG00000134690.6	20.0423	26.9328	35.8422	77.7013	53.6783	30.6809	21.417	24.5065	45.7869	85.135	67.7709	36.8025
CDH24	ENSG00000139880.15	8.42045	8.7322	4.68277	6.26636	5.27299	4.24819	14.9185	14.1529	13.7264	9.41966	8.30846	6.67809
CDK1	ENSG00000170312.11	168.688	191.159	345.658	333.195	295.428	110.12	178.636	194.379	256.774	345.176	356.868	143.228
CDK20	ENSG00000156345.13	2.80003	2.67498	2.1388	2.03831	2.05029	1.87982	3.12691	2.39068	1.96799	2.04759	1.89878	1.64393
CDK7	ENSG00000134058.6	43.5283	46.407	80.6398	63.5498	60.5418	70.7576	43.0344	41.915	57.0157	53.7792	60.1324	70.3639
CDKN2D	ENSG00000129355.6	4.48581	7.8936	7.94346	11.2461	6.86661	4.12563	5.62035	6.97551	12.2687	17.0222	7.36939	5.18121
CDKN3	ENSG00000100526.15	66.5493	82.1902	134.885	166.76	200.672	181.596	84.1364	98.1083	141.589	257.65	314.137	269.522
CENPE	ENSG00000138778.7	8.1959	4.81353	11.6006	30.2674	28.953	26.8762	6.64619	7.99238	15.0012	39.2324	36.5634	33.3723
CENPL	ENSG00000120334.11	13.8809	13.8079	28.2781	20.8308	15.9704	11.6748	13.2939	14.3644	16.8347	19.5968	14.9078	13.0669
CENPM	ENSG00000100162.10	45.5622	73.1983	43.1442	48.7555	35.8656	34.5673	80.4792	77.4368	68.8158	57.191	49.4383	42.8087
CENPU	ENSG00000151725.7	18.1727	20.4063	23.9253	10.6216	10.029	8.90855	24.8709	28.0121	24.6379	17.1618	13.3009	12.628
CEP55	ENSG00000138180.11	25.6016	25.1586	35.675	62.5151	62.7884	48.6271	25.0461	24.9629	33.3205	63.2316	68.3073	63.5481
CEP70	ENSG00000114107.4	21.0988	20.0929	28.1018	43.0497	51.1829	44.4189	22.1698	21.2453	22.656	41.6917	55.1476	56.3169
CERS6	ENSG00000172292.10	3.47827	3.61377	5.00516	3.62276	3.93682	3.81046	4.19714	3.97848	3.95668	3.97182	3.59963	4.11177
CFD	ENSG00000197766.3	3.93742	4.46061	4.56808	3.51902	2.68837	3.07931	3.71968	3.95904	3.87786	3.04594	2.98948	2.69047
CHAF1B	ENSG00000159259.7	20.3235	20.6053	14.8438	9.48925	9.75269	8.47488	30.2853	29.2323	19.5812	10.957	9.55064	8.76339
CHEK2	ENSG00000183765.16	23.2374	24.4765	20.2157	21.687	22.0363	21.6142	19.2021	20.6538	16.0265	19.7926	18.9228	24.955
CKAP2	ENSG00000136108.10	38.2129	35.1354	63.2232	83.5239	78.5533	52.2615	46.3212	45.9633	59.4267	114.441	105.57	82.9189
CKAP2L	ENSG00000169607.8	7.49269	6.11822	12.256	16.2448	13.3419	5.5	7.71545	8.04716	12.9888	23.4804	16.1634	9.17005
CKAP5	ENSG00000175216.10	77.6179	82.0862	90.1051	151.855	176.695	148.219	77.9129	70.1606	95.2194	154.778	187.781	178.941
CKS1B	ENSG00000173207.8	321.785	432.771	528.597	474.696	451.777	377.128	328.534	342.727	383.328	420.666	491.89	397.826
CKS2	ENSG00000123975.4	233.198	314.367	524.783	638.788	603.397	474.664	252.226	262.224	361.002	632.069	699.477	542.581
CLSPN	ENSG00000092853.9	19.975	17.162	14.0711	9.20834	6.89197	7.54545	28.6976	27.4613	23.6065	12.6398	8.78655	8.81559
CNIH4	ENSG00000143771.7	66.2265	76.9115	117.256	92.8901	89.7669	89.1514	73.7388	68.8777	74.2023	83.0391	88.5511	77.3427
CNN2	ENSG00000064666.10	69.4287	102.907	107.163	121.899	125.394	123.476	67.8637	82.6704	91.0597	101.929	123.959	121.544
CNTROB	ENSG00000170037.9	47.9815	56.859	39.8533	86.1265	70.769	58.6527	65.586	70.7538	77.4964	97.677	95.969	75.2736
COL7A1	ENSG00000114270.11	274.562	450.81	281.582	433.276	346.967	328.369	455.135	423.158	518.813	443.83	374.514	294.988
CPNE8	ENSG00000139117.9	20.1852	16.1441	17.5392	16.7086	18.2464	13.9458	16.0327	15.5868	12.7826	15.3517	17.0635	14.5298
CRYBA1	ENSG00000108255.3	0	0	0.0811495	0.085439	0.0578675	0.140969	0	0.0727805	0.000651465	0	0	0.126121
CTCF	ENSG00000102974.10	21.3749	26.3659	29.6279	29.7538	26.5921	23.3539	27.4071	26.0644	33.8944	35.5207	30.1136	29.4673
CTR9	ENSG00000198730.3	16.0283	15.9555	18.9929	17.9132	16.602	18.068	16.6228	14.873	14.897	17.4317	15.3956	17.2093
CTSD	ENSG00000117984.8	96.2212	100.594	62.5352	93.0489	96.8452	82.1949	85.0893	78.2859	86.9593	78.0049	78.0557	79.2097
CWC15	ENSG00000150316.7	52.9622	64.6693	73.1362	64.6262	59.8379	65.3856	67.9233	69.1434	69.9442	70.6807	66.9224	65.0673
CXCL14	ENSG00000145824.8	0.123966	0.100594	0.0631672	0.0431223	0.0715986	0.040513	0.0753364	0.0845748	0.102479	0.0928455	0.0623335	0.0894184
CYB5R2	ENSG00000166394.10	11.7735	16.4962	17.0477	11.4308	11.7238	12.8004	20.0869	11.0425	13.0582	13.1928	11.6871	9.46937
CYTH2	ENSG00000105443.9	27.0511	37.4716	32.6631	42.3453	32.5911	25.856	37.6775	37.2773	43.6801	44.7632	43.451	34.8828
DCAF7	ENSG00000136485.10	27.7533	24.5912	30.1878	36.3333	31.7173	26.1837	22.9025	26.4275	28.2624	39.7811	36.6426	30.9499
DCP1A	ENSG00000162290.12	8.71318	7.14023	9.3295	9.84116	10.5154	10.6114	5.64177	7.08422	5.0843	6.37713	5.90462	7.47628
DCTN6	ENSG00000104671.3	44.2542	44.8695	65.0469	47.571	46.7489	45.6288	41.0605	43.669	49.0785	43.4616	47.2712	44.9375
DDX12P	ENSG00000214826.4	20.6931	19.5725	11.5104	15.9198	12.6327	10.3789	21.0375	17.4264	16.8489	15.0004	10.8873	9.27947
DEPDC1	ENSG00000024526.12	8.52243	6.70327	13.7252	30.3135	31.2753	20.0214	8.53388	8.35934	12.4345	40.7505	40.1743	32.7329
DEPDC1B	ENSG00000035499.8	9.1293	10.2448	16.6017	19.1935	22.8188	14.9677	10.1072	11.9959	13.0433	23.8931	25.9297	21.2098
DEPDC7	ENSG00000121690.5	15.9158	16.5622	17.7945	14.1256	12.3343	11.6736	17.2312	20.2581	18.7337	19.0489	13.3145	12.8068
DET1	ENSG00000140543.9	1.95214	1.98652	2.72424	2.00102	1.97102	2.02018	1.82679	2.9516	4.58402	2.87813	2.23326	2.53266
DHFR	ENSG00000228716.2	77.3407	63.6658	91.5486	50.8015	45.6537	38.7255	87.0474	91.5695	86.2488	70.3471	59.9201	49.2874
DIS3	ENSG00000083520.10	32.4941	25.387	33.9337	30.5457	30.0358	37.6913	25.5178	23.5705	22.2863	28.6557	27.4063	37.1598
DKC1	ENSG00000130826.11	160.195	171.571	201.588	210.106	259.105	261.646	134.351	130.734	139.654	167.517	210.38	245.428
DLGAP5	ENSG00000126787.8	20.3523	19.5559	34.2268	59.0865	68.4596	52.6253	25.9566	28.4973	41.7139	93.0417	109.95	105.177
DMXL2	ENSG00000104093.9	24.0971	18.9722	19.2756	18.0709	18.3604	19.1194	25.242	23.2209	21.5302	24.3517	15.7516	13.5092
DNA2	ENSG00000138346.10	18.5831	12.8155	13.64	11.8409	10.6208	9.22842	10.8934	12.1921	8.98012	10.1702	9.39882	6.70072
DNAH11	ENSG00000105877.13	0.957035	0.382737	0.893979	0.748962	0.798472	0.378446	0.920979	0.802218	0.594767	0.499713	0.462871	0.891618
DNAJA1	ENSG00000086061.11	269.325	278.057	330.185	361.849	412.191	423.375	360.733	327.473	334.497	384.195	463.304	503.286
DNAJB4	ENSG00000162616.8	28.397	18.2857	25.0778	22.0907	19.3462	19.4165	22.2736	23.7832	19.9489	24.9733	22.4067	21.8159
DNAJB6	ENSG00000105993.10	40.1282	40.6157	55.2709	54.7749	58.4624	55.8986	31.2374	29.536	35.7059	44.9877	41.05	52.1296
DNAJC6	ENSG00000116675.11	6.24902	4.49153	8.38457	4.59668	5.72553	3.83434	6.0955	7.8262	7.58523	5.95775	5.8725	6.05157
DSCC1	ENSG00000136982.5	21.4478	19.8677	22.6826	11.4215	10.8526	10.1905	24.8546	22.2056	18.3914	12.3263	9.49831	9.11195
DTL	ENSG00000143476.13	62.9008	40.0147	29.7686	14.0731	15.7176	23.9251	76.2853	56.8899	38.8462	21.7939	14.0285	19.6712
DYNC1LI2	ENSG00000135720.8	58.8306	39.2463	44.9256	46.7779	44.7515	40.2261	57.1272	57.1867	48.7436	54.4062	58.8955	46.06
DZIP3	ENSG00000198919.8	5.02274	4.48093	5.80926	6.15175	7.99156	7.19124	5.22252	5.09511	5.64192	6.85398	9.39645	10.3286
E2F1	ENSG00000101412.9	45.8768	49.7409	23.3783	12.6363	12.4555	19.267	83.3888	71.7077	44.1787	18.9658	12.7973	15.6504
E2F5	ENSG00000133740.6	11.9103	8.6892	15.6481	16.5282	17.0916	15.8058	9.57963	6.68325	10.4903	14.0227	21.4001	18.0492
EBI3	ENSG00000105246.5	0.880985	0.550083	0.395315	0.745444	0.549043	0.742707	0.987152	0.595379	0.943253	1.91253	1.6182	0.905365
ECT2	ENSG00000114346.9	37.1534	46.2195	62.9027	72.4487	79.3126	69.4892	35.968	48.8531	59.3325	80.6816	92.6261	82.0781
EFHC1	ENSG00000096093.10	6.48418	7.66048	7.05092	5.86803	5.01593	3.42848	6.98189	8.3437	7.60059	6.41748	6.50056	4.92202
EIF4EBP2	ENSG00000148730.6	17.0724	17.8714	16.451	12.4633	10.9989	11.3979	17.3402	16.755	15.4982	11.9164	10.0599	9.5984
ELP3	ENSG00000134014.12	21.9277	25.9911	33.1307	32.6467	28.1592	26.7782	22.6873	20.9982	30.8162	28.557	34.0881	23.3331
ENTPD5	ENSG00000187097.8	6.05365	4.24458	5.58634	5.27339	3.57428	3.34902	4.99789	5.48798	5.34796	5.35332	4.75884	4.89121
ESCO2	ENSG00000171320.10	22.8606	21.0399	36.9582	16.3943	15.6599	13.4661	26.9627	27.1439	22.4949	25.5795	20.7609	18.1483
ESD	ENSG00000139684.9	95.1765	97.4838	134.206	91.8905	87.3229	79.2506	124.985	118.241	122.646	110.957	104.922	100.266
ESPL1	ENSG00000135476.7	34.6296	33.5258	26.3492	61.7719	51.1161	31.7812	35.3531	33.3967	40.51	68.8102	48.9273	31.9178
EXO1	ENSG00000174371.12	70.4575	67.4637	70.4029	43.5749	32.2905	29.9026	100.443	83.6749	72.6249	51.8875	29.9966	27.3249
EZH2	ENSG00000106462.6	33.3203	36.0773	30.4685	38.1784	30.6183	25.0409	38.1228	36.129	40.8029	34.8161	23.8511	20.2473
FAM110A	ENSG00000125898.8	2.29021	3.08154	2.40081	6.62491	3.18301	1.51426	2.69834	2.3386	4.89314	7.52172	6.18573	2.23791
FAM189B	ENSG00000160767.16	31.9452	32.7929	19.8946	36.9106	43.4296	47.9153	24.993	20.162	20.169	26.752	35.2617	36.9233
FAM35DP	ENSG00000189014.6	4.1238	4.23679	5.66681	4.88482	4.92078	4.88577	3.94981	4.13448	4.38255	4.43201	4.76917	4.94633
FAM60A	ENSG00000139146.9	63.209	66.421	105.355	85.1569	93.6179	91.5125	40.3405	48.1786	55.3589	71.4431	72.5431	91.7905
FAM64A	ENSG00000129195.11	34.9828	44.968	44.6445	129.709	134.9	96.9874	41.4564	45.7396	65.1503	148.311	166.405	129.16
FAM72B	ENSG00000188610.8	24.0548	23.2716	32.3972	48.215	42.0566	26.527	14.6981	16.192	22.0228	42.8745	38.587	28.1887
FANCD2	ENSG00000144554.6	80.5645	99.4631	81.972	83.2733	75.043	58.7103	92.086	100.923	96.3434	81.177	76.6659	58.3815
FANCG	ENSG00000221829.5	94.68	113.169	94.6337	65.2352	57.0741	49.0245	164.01	143.945	118.26	83.5037	71.8581	60.5228
FBXL20	ENSG00000108306.7	2.89902	1.92114	1.67359	2.36429	1.69285	2.32495	2.72234	2.44601	2.5378	2.31246	1.72993	1.73018
FGA	ENSG00000171560.10	0	0	0	0	0.0201887	0	0	0	0	0	0	0
FOPNL	ENSG00000133393.8	23.3802	21.3551	39.1361	28.7862	26.2457	30.389	22.0163	21.4598	16.4534	25.3015	29.6263	32.3762
FRZB	ENSG00000162998.4	0.0453725	0.138978	0.0613264	0.07244	0.0611969	0.0457936	0.159294	0.0455922	0.0114535	0.0193207	0.031119	0.0284615
FXR1	ENSG00000114416.13	65.0775	55.6135	63.297	71.7806	78.3242	79.2004	67.0464	60.5169	63.9295	80.0558	86.2995	85.2745
G2E3	ENSG00000092140.10	11.9292	7.31583	18.444	20.802	24.0831	15.6488	8.5652	7.50272	9.63571	35.9326	30.076	29.5667
GADD45A	ENSG00000116717.7	7.16545	10.283	13.6218	7.40092	5.72132	7.4258	6.84772	9.17338	9.71176	5.81047	4.97644	6.08122
GAS6	ENSG00000183087.10	5.32085	5.58916	3.72067	4.66449	4.90271	4.21588	3.47086	3.1111	2.77693	3.0118	2.42645	3.29892
GCLM	ENSG00000023909.5	25.71	27.8042	44.1255	25.1514	21.9198	17.0329	17.3858	24.0141	22.507	17.1023	13.7525	11.2657
GINS2	ENSG00000131153.4	40.8901	46.0676	44.1019	27.312	24.3949	25.2742	71.1638	62.6013	57.7752	36.453	30.9597	26.8255
GLI1	ENSG00000111087.5	3.56378	2.62051	1.30856	1.43444	2.81637	1.01684	4.46622	2.12919	2.10954	1.63461	1.25581	1.86451
GMNN	ENSG00000112312.5	133.421	133.029	194.606	109.763	93.5219	93.9069	169.458	150.228	156.319	118.68	93.3487	88.6236
GNB1	ENSG00000078369.13	140.778	130.209	146.558	149.863	154.161	161.607	106.867	117.515	124.665	129.93	154.599	172.912
GOLGA6L5P	ENSG00000230373.4	1.25549	0.842543	0.510297	0.94355	0.915952	0.749096	1.26775	0.855286	1.01778	1.18834	1.02842	0.988843
GOLGA8A	ENSG00000175265.13	49.7901	38.4177	33.3558	39.0787	38.5319	26.8958	47.7742	43.4263	45.7672	46.9097	40.4918	33.6237
GOLGA8B	ENSG00000215252.7	51.1547	37.3812	37.5562	38.9218	43.8816	34.3126	42.9749	43.4337	40.8525	45.0796	43.9544	39.7325
GRK6	ENSG00000198055.6	31.0738	30.5284	32.8182	37.9642	35.9331	30.2577	38.2035	42.7323	41.1593	43.8098	48.0015	42.8019
GSE1	ENSG00000131149.13	18.0123	14.9991	14.3192	20.8068	20.5416	19.8248	19.516	18.8487	19.106	21.1508	19.2077	22.2606
GSPT1	ENSG00000103342.8	127.919	108.161	129.641	143.374	161.992	163.058	123.739	111.046	123.653	163.794	191.026	197.887
H1F0	ENSG00000189060.4	14.8744	9.74388	10.2616	8.37242	4.74492	3.79953	4.94904	18.6895	28.9601	22.1071	13.2044	9.31695
HAUS8	ENSG00000131351.10	40.5318	60.668	61.1587	51.8394	40.8828	34.7133	65.1367	69.6202	77.6554	61.9717	49.346	40.7506
HCP5	ENSG00000206337.6	1.11386	1.00795	0.999559	1.21383	1.2749	1.55729	0.987773	1.37597	1.50373	2.06454	2.2641	2.18316
HELLS	ENSG00000119969.10	24.0822	22.267	19.9459	14.6552	10.8451	10.8801	34.0658	31.1081	25.5184	17.7005	13.1435	9.44626
HIF1A	ENSG00000100644.12	87.9375	79.8492	125.707	110.928	124.714	122.073	73.6427	79.8675	81.9483	101.474	113.002	128.921
HINT3	ENSG00000111911.5	9.74109	10.0127	13.9072	12.3731	11.1213	9.86303	7.68361	7.76339	8.29486	10.7068	10.2507	9.50947
HIPK2	ENSG00000064393.11	1.27646	1.00217	1.10771	1.17615	1.20277	1.13875	0.853545	0.656238	0.601446	0.892	0.899923	0.906867
HIST1H2AC	ENSG00000180573.8	16.4095	32.138	29.0537	18.486	12.0204	15.5493	7.28618	26.7017	23.1516	17.4349	12.3564	14.628
HIST1H2AM	ENSG00000233224.1	18.8231	1.91643	1.76679	1.68488	1.66574	1.12979	1.7337	2.63587	3.30593	0.730679	0.274457	2.19276
HIST1H2BC	ENSG00000180596.7	21.927	21.3853	23.5845	10.883	8.24472	8.90409	4.71461	18.6368	19.4297	10.3258	7.05472	7.73672
HIST1H4B	ENSG00000124529.3	39.3346	0.848029	2.35327	1.19111	1.08469	0.598401	0.46276	5.2343	3.72028	1.10509	0.810059	0.679021
HIST1H4C	ENSG00000197061.3	163.119	2.0954	2.10547	1.23933	0.499107	1.17406	3.504	3.28964	2.36013	1.09345	1.24607	1.18348
HIST1H4H	ENSG00000158406.2	49.6205	10.79	8.61284	6.99927	6.71597	5.70355	6.17671	9.77329	9.79805	6.10867	5.25371	6.16976
HIST3H2A	ENSG00000181218.4	5.75685	6.30691	2.89785	3.41005	3.08137	4.24427	2.16968	1.487	2.48129	1.52598	2.78426	3.88753
HLA-DOA	ENSG00000204252.8	0.0663164	0.037013	0.190123	0.0247274	0.043121	0.0703116	0.0826528	0.0332584	0.0415505	0.035933	0.0504855	0.0643545
HLA-DRA	ENSG00000204287.9	0	0	0	0	0	0	0	0.036927	0	0	0	0
HMG20B	ENSG00000064961.14	122.162	89.1423	74.7335	122.465	117.632	110.112	88.43	92.3298	102.393	129.81	135.688	127.435
HMGB2	ENSG00000164104.7	110.418	130.096	141.986	188.114	126.221	79.3673	157.071	160.983	205.495	251.383	170.275	108.651
HMGB3	ENSG00000029993.10	121.055	127.427	146.364	193.918	205.654	173.448	149.075	142.761	156.226	220.179	230.097	213.156
HMGCR	ENSG00000113161.11	37.3686	43.0561	52.8744	37.0226	39.9734	40.1461	27.6083	39.0041	39.2921	33.7692	40.4581	50.1838
HMMR	ENSG00000072571.15	14.8228	15.2919	27.2841	41.1277	52.8135	39.6071	13.1665	13.0183	19.2607	40.6433	54.5786	49.9296
HN1	ENSG00000189159.11	315.327	594.534	431.029	789.946	814.41	632.771	420.702	436.821	552.152	685.979	830.395	573.129
HORMAD1	ENSG00000143452.11	5.38033	4.34487	5.76556	5.86853	8.30747	7.32376	5.06686	4.50317	2.72038	3.57589	4.84107	4.76253
HOXB4	ENSG00000182742.5	0.0355026	0.0629948	0.0751742	0.0301317	0	0.0207068	0.0244845	0.0478699	0.0304142	0	0.00938055	0.0451451
HP1BP3	ENSG00000127483.13	126.459	83.5773	110.18	119.479	135.275	95.5849	79.0213	76.1367	77.4223	131.927	139.916	141.625
HPS4	ENSG00000100099.16	8.35329	8.58657	6.44777	7.61038	8.2245	7.72216	10.087	10.125	10.0442	9.53854	10.3195	8.91756
HRAS	ENSG00000174775.12	94.0537	131.575	92.5738	115.424	110.125	94.318	111.063	112.827	113.244	83.6767	94.9039	80.4403
HSD17B11	ENSG00000198189.6	10.624	11.8929	17.2765	17.767	24.163	18.6036	12.0395	13.7601	14.5259	22.7575	29.7081	26.7264
HSPA2	ENSG00000126803.8	0.794624	1.01994	1.82086	1.01672	0.759161	0.514038	1.52398	1.82916	1.34425	1.79485	1.51251	0.93295
HSPA8	ENSG00000109971.9	1712.33	1522.08	2038.94	2305.61	3086.17	2962.99	2257.26	1583.67	1348.88	2024.67	3029.12	3245.09
HSPB8	ENSG00000152137.2	45.8873	52.4343	45.9871	35.3019	30.7611	29.892	38.9046	38.7381	36.0625	28.6247	23.9747	21.3405
IDO1	ENSG00000131203.8	0.000411145	0	0.115545	0	0.114314	0.116094	0	0	0.062958	0.241068	0.270703	0
IFIT1	ENSG00000185745.8	2.48117	3.28126	3.56372	7.13095	6.73707	5.16094	2.50536	3.00296	3.35982	6.67066	6.23931	5.84024
IFIT2	ENSG00000119922.7	0.50966	0.903142	0.224901	1.14323	1.17698	1.36927	0.946226	0.774577	1.04675	1.25594	1.44278	1.09755
ILF2	ENSG00000143621.12	310.692	355.321	349.67	342.317	368.714	398.038	328.422	317.201	317.512	331.861	356.94	387.394
INSIG2	ENSG00000125629.10	10.8045	7.9714	12.7642	7.36723	5.96761	5.91202	11.7412	10.9579	12.1152	9.84192	5.85799	5.24156
INSM1	ENSG00000173404.3	0	0	0	0	0	0	0	0	0	0	0	0
INTS7	ENSG00000143493.8	26.9505	28.0773	41.8751	25.5662	24.0992	23.2354	29.9797	28.6318	27.8581	23.0205	18.563	19.5552
INTS8	ENSG00000164941.9	45.2056	42.4479	51.4781	43.874	46.1983	50.847	48.5774	39.9783	39.1701	40.9172	43.0575	49.2084
ITPR1	ENSG00000150995.13	24.7953	21.0923	33.3105	40.8475	47.112	33.2871	15.0388	16.1304	26.2327	35.2548	34.1964	39.1232
IVNS1ABP	ENSG00000116679.11	70.1622	77.1731	70.4501	67.9631	64.939	65.4341	88.123	87.9601	80.2201	82.3452	79.5211	69.6297
JADE2	ENSG00000043143.16	27.4526	25.6666	22.7091	38.7852	34.057	27.8023	23.323	22.098	22.7141	33.8991	34.743	36.2007
JMJD1C	ENSG00000171988.13	10.4984	13.6107	11.7375	13.8745	13.5887	13.254	13.5506	15.89	13.3149	12.7907	11.9662	12.8554
KAT2B	ENSG00000114166.7	10.4893	10.0127	14.9963	8.56018	9.13735	6.81211	8.99992	6.52136	7.50097	10.2403	8.23555	7.67614
KATNA1	ENSG00000186625.9	12.6255	14.0639	14.2634	20.6843	15.9225	14.4579	13.4505	13.7561	13.2381	19.3923	16.2161	13.907
KATNBL1	ENSG00000134152.6	25.8017	25.0681	48.3924	23.9735	23.0983	21.3732	22.8371	29.4847	33.7161	28.6462	27.9926	28.6886
KCNC4	ENSG00000116396.9	2.32768	1.84025	0.825013	1.06151	1.05204	1.02861	3.82775	2.21745	1.48847	0.863888	1.34386	1.18419
KCTD9	ENSG00000104756.11	25.317	24.4028	42.0665	32.0457	28.4879	24.9652	20.0172	22.04	25.2388	36.013	26.2804	25.395
KDELC1	ENSG00000134901.8	23.4388	22.0548	23.3028	21.4225	19.1155	17.2086	29.4594	27.4303	29.0647	25.7608	22.254	19.4776
KDM4A	ENSG00000066135.8	11.7328	9.59475	9.54691	12.4697	11.6255	10.2233	13.0365	9.57203	10.5672	13.3598	12.9669	12.6799
KIAA0101	ENSG00000166803.6	248.631	287.946	332.202	232.172	192.177	166.832	366.695	369.014	382.872	288.837	265.99	219.498
KIAA0586	ENSG00000100578.10	9.34668	10.492	8.04084	15.4355	15.3689	12.5956	15.8011	12.9075	12.9091	20.98	22.5785	18.8837
KIAA1524	ENSG00000163507.9	28.7639	23.9059	35.7625	33.3771	36.4704	29.2926	31.9877	32.1946	30.6012	42.9211	45.6836	43.1941
KIAA1586	ENSG00000168116.9	6.89841	3.97983	9.75078	6.90286	5.14178	4.13622	6.53566	4.38539	8.05442	7.60396	4.38538	4.13572
KIF11	ENSG00000138160.4	15.7477	16.6465	21.2367	30.933	27.4432	16.2053	16.6928	19.1796	21.7404	34.1506	30.5885	23.0659
KIF14	ENSG00000118193.7	5.97919	6.40843	12.4614	22.1808	24.2424	14.4108	3.76115	5.42903	7.76265	21.2653	24.3604	19.7354
KIF20B	ENSG00000138182.10	8.08952	7.39804	12.2753	18.2301	20.9478	16.14	7.813	8.09124	10.8702	20.1374	22.6903	23.0556
KIF22	ENSG00000079616.8	84.9048	111.156	89.1363	135.497	122.2	91.7019	115.892	111.597	132.434	167.809	160.731	123.834
KIF23	ENSG00000137807.9	54.495	76.1128	105.152	148.065	114.287	69.4762	74.0156	95.2739	133.361	206.389	177.995	106.843
KIF2C	ENSG00000142945.8	46.1055	60.7785	58.2582	123.713	124.213	87.9281	53.5115	58.3826	75.2901	137.278	143.245	119.243
KIF5B	ENSG00000170759.10	54.5093	49.9352	87.4454	83.792	88.7586	72.6103	50.5013	49.5521	60.279	86.455	106.897	103.165
KIFC2	ENSG00000167702.7	27.0734	24.2046	14.2184	21.7475	15.5637	12.3809	26.345	20.7145	27.0317	19.5962	19.0532	16.0033
KLHDC9	ENSG00000162755.9	0.92373	0	0	0.0990465	0	0	0	0.084371	0.0841845	0	0	0.0749895
KNSTRN	ENSG00000128944.9	69.6269	69.7351	125.912	241.78	251.368	169.171	69.6171	73.2601	129.976	297.108	358.211	291.836
KPNA2	ENSG00000182481.4	346.082	494.507	679.769	1366.29	1328.96	698.686	403.236	475.074	755.02	1601.91	1749.87	922.412
KPNB1	ENSG00000108424.5	488.971	447.885	490.589	445.941	539.438	510.658	532.443	511.474	459.815	489.901	524.449	563.846
LARP7	ENSG00000174720.11	36.2893	37.0173	45.0791	49.0371	38.6373	34.0269	35.5177	37.7398	45.8051	26.6854	38.123	38.2358
LBR	ENSG00000143815.10	49.4757	37.2074	45.6264	71.9765	79.9223	63.3355	32.2288	30.7173	34.4526	65.0847	64.4189	58.047
LINC00339	ENSG00000218510.3	18.0079	27.5585	31.2462	21.7499	14.5403	16.5051	33.7927	34.3236	31.4081	23.059	19.1748	17.2401
LINC00641	ENSG00000258441.1	3.00804	2.24619	1.81376	2.39772	4.34983	6.32589	3.21482	2.25642	1.83189	3.25419	4.23245	6.64999
LIPH	ENSG00000163898.5	3.83784	1.21725	2.44134	0.939808	0.663466	0.482094	2.47055	1.01051	2.21088	1.87753	1.73937	0.618819
LIX1L	ENSG00000152022.7	12.3454	11.6364	10.8161	14.2597	13.8063	11.2003	10.6658	9.97559	9.76184	12.7507	12.7615	9.59695
LMBRD2	ENSG00000164187.6	8.68159	4.41411	9.43105	4.22062	2.25004	3.29253	3.96704	4.78438	4.91718	1.18243	2.21511	1.95097
LMNA	ENSG00000160789.15	291.991	405.623	359.901	467.587	497.691	508.313	360.554	401.738	450.226	473.838	527.452	567.927
LNP1	ENSG00000206535.3	1.14851	1.29054	0.950125	1.16253	2.10506	4.63757	0.790516	0.917051	1.16189	1.33138	2.16543	3.14972
LPP	ENSG00000145012.8	3.26333	2.65883	2.63641	2.39355	2.70625	2.73093	3.47663	3.49669	2.9467	2.93383	2.97566	3.52264
LRRC17	ENSG00000128606.8	0.0533262	0.231407	0.19286	0.161572	0.14082	0.0197257	0.089506	0.163382	0.177217	0.0507861	0.154993	0.382161
LTBP3	ENSG00000168056.10	25.6628	25.5425	18.2879	26.9769	27.723	25.1988	51.9714	47.4425	52.7403	44.1324	45.4734	42.469
LUC7L3	ENSG00000108848.11	363.262	267.928	254.124	243.165	244.122	276.599	412.221	317.471	296.822	286.767	281.17	283.112
LYAR	ENSG00000145220.9	36.0501	45.378	51.764	53.8257	58.2784	68.0663	40.6696	37.1786	42.8658	53.8766	57.2064	66.101
LYRM7	ENSG00000186687.11	16.8619	14.6479	29.9531	15.7395	17.1468	11.7012	16.169	16.1757	17.7519	15.5771	17.9342	14.4774
MAD2L1	ENSG00000164109.9	83.3037	78.4539	140.691	97.3224	103.107	90.7061	72.3914	72.8974	87.1177	98.5078	108.136	94.6796
MALAT1	ENSG00000251562.3	124.262	43.6418	41.785	66.8027	50.335	39.5495	62.1308	45.0183	60.0986	64.7935	49.9629	47.9318
MAP2K6	ENSG00000108984.9	22.418	22.303	23.4384	17.0435	14.2592	10.4974	23.9348	20.0462	15.7871	14.039	9.30811	10.2421
MAP3K2	ENSG00000169967.12	5.57591	5.37395	7.15315	4.81845	4.45761	4.09201	6.11913	6.04898	7.06701	6.11718	5.35994	5.91121
MAPK13	ENSG00000156711.12	1.81707	1.41386	0.84143	1.0127	1.23586	1.19758	2.17969	1.30457	1.31911	2.2564	1.00437	1.07464
MASTL	ENSG00000120539.10	18.9043	17.0869	14.7918	12.4836	11.5381	10.5963	24.7389	22.5119	14.7327	14.9802	12.4208	11.5179
MATN2	ENSG00000132561.9	1.55887	2.10378	0.8017	2.28816	1.74855	1.37475	1.2372	1.55404	1.33209	1.96507	1.62867	2.08802
MCM4	ENSG00000104738.12	356.394	266.086	310.597	171.826	180.113	207.724	364.031	349.82	276.627	208.166	174.823	189.611
MCM5	ENSG00000100297.11	144.398	108.345	83.9186	57.1746	45.9461	50.7368	160.077	142.671	107.981	67.1473	49.9028	46.6578
MCM6	ENSG00000076003.4	72.0348	67.8556	68.0383	38.1282	39.0506	47.3259	95.7301	81.6656	67.2685	42.3767	34.54	37.6253
MCM8	ENSG00000125885.9	15.99	13.66	16.8723	11.818	9.30535	9.44779	17.148	16.4566	16.5023	14.4497	11.9906	11.2562
MDC1	ENSG00000137337.10	44.42	66.039	49.772	75.1537	74.0697	58.4601	44.6336	57.4088	60.1912	57.4748	77.5803	65.225
ME3	ENSG00000151376.12	0.987142	1.41987	1.91923	2.34599	1.2436	1.29455	0.701479	1.02718	1.83732	1.51111	1.11692	0.739784
MED31	ENSG00000108590.6	20.4688	19.6317	25.1682	11.7314	11.0231	11.6572	24.9933	20.6295	14.0168	10.8059	13.6419	11.3672
MELK	ENSG00000165304.3	52.9062	54.1345	57.9723	64.5418	62.1542	45.8664	66.3718	64.6933	69.8118	78.1829	81.1835	65.3551
MITF	ENSG00000187098.10	12.8417	18.6023	31.0683	15.5054	16.547	13.0848	13.3882	26.5154	28.8157	22.5735	22.1858	21.6104
MLLT6	ENSG00000108292.12	46.0729	33.4087	25.197	38.5434	35.0297	32.7435	49.3484	45.2216	41.2844	47.5376	39.6915	34.3779
MND1	ENSG00000121211.3	36.7182	41.5115	42.6889	30.1792	29.1919	23.4668	49.8141	43.4849	40.5898	36.3251	33.1798	28.7234
MNT	ENSG00000070444.10	16.4307	14.0621	6.72231	8.49379	8.15301	11.7084	15.3583	12.2426	7.64266	8.2507	8.42173	11.234
MORF4L2	ENSG00000123562.12	200.356	179.53	262.583	207.345	230.307	231.002	208.202	202.145	211.474	220.623	248.32	267.784
MRI1	ENSG00000037757.9	30.4324	25.8625	18.7614	20.8799	20.2764	22.896	32.2037	26.3074	26.6645	21.3467	21.5134	19.1136
MRPL19	ENSG00000115364.9	61.4346	56.8441	79.33	55.1955	58.7306	63.5132	55.679	53.9998	66.2749	58.1206	65.9229	58.6865
MRPS18B	ENSG00000204568.7	130.353	174.466	177.373	174.497	160.32	159.598	196.118	186.025	193.112	191.827	200.494	180.993
MSH2	ENSG00000095002.8	38.1242	35.3845	44.2837	29.173	25.982	25.9346	46.0879	43.7919	40.4386	30.9448	27.3644	27.0578
MTPN	ENSG00000105887.10	68.2799	65.1561	92.4356	70.8418	77.3655	75.8512	51.3286	53.7747	52.9027	53.334	59.0087	62.867
MUC1	ENSG00000185499.12	25.9995	38.516	24.1709	51.358	41.1375	29.0122	11.1464	15.1165	18.0902	10.9572	11.0229	13.1898
MYCBP2	ENSG00000005810.13	20.4737	14.9969	14.5058	13.92	17.6112	13.8432	17.6147	18.8777	13.9959	17.3317	18.6019	20.9401
MZT1	ENSG00000204899.5	24.9751	27.0513	40.8481	38.3565	39.7537	31.9719	27.3228	29.5083	31.6862	44.6292	43.2679	36.505
NASP	ENSG00000132780.12	133.348	142.303	98.7811	97.0388	103.053	129.004	189.261	164.685	135.894	114.357	106.546	120.96
NCAPD3	ENSG00000151503.8	42.5228	47.6767	40.3214	40.2139	36.7936	34.0919	64.0381	52.3747	48.566	52.3389	37.5808	37.1187
NCAPH	ENSG00000121152.5	64.8344	67.5777	67.966	79.5769	81.6894	61.9102	68.6916	64.4366	68.3169	89.0169	89.9665	80.1192
NCOA3	ENSG00000124151.14	8.8135	5.89914	9.03561	12.9851	9.55213	8.29655	5.64068	7.50687	7.53397	16.914	14.1345	14.4936
NCS1	ENSG00000107130.6	27.5492	22.5929	24.8189	25.6784	27.6545	29.7068	24.4284	14.4479	23.6901	27.9581	24.6258	24.9814
NDC80	ENSG00000080986.8	20.9355	27.1012	32.5466	54.8148	47.9824	25.6873	30.1054	32.7171	39.8045	70.5152	70.2866	51.9057
NDUFB2-AS1	ENSG00000240889.1	0.91806	1.34402	0.609831	1.01262	0.841448	1.02953	1.04458	0.871829	0.746151	0.731777	0.647007	0.495922
NEAT1	ENSG00000245532.4	184.26	109.44	140.1	162.553	151.69	139.905	180.971	142.476	211.648	220.809	171.667	164.612
NEIL3	ENSG00000109674.3	6.21934	6.63954	8.94868	9.83432	7.93834	4.65013	8.58514	8.65088	10.4912	12.8859	11.2066	7.93323
NEK2	ENSG00000117650.8	35.8075	36.6954	54.2291	86.0207	110.485	82.6935	33.44	37.3049	48.4046	87.6718	104.868	101.716
NKTR	ENSG00000114857.13	19.5119	13.4399	11.2525	12.4277	15.2569	15.5284	16.0188	13.6554	11.6435	13.5623	12.226	14.6452
NLRP2	ENSG00000022556.11	0.148677	0.00107733	0.204757	0.422971	0.279742	0.120053	0.058745	0.103046	0.135402	0.4317	0.0598845	0.0775834
NMB	ENSG00000197696.5	0.852429	0.703574	0.324948	0.545426	0.778547	0.666899	0.764562	0.621502	0.343023	0.394929	0.399255	0.657323
NOS1	ENSG00000089250.14	0.0334381	0.0337662	0.0152574	0.0150064	0.00991557	0.0225155	0.0253413	0.0496389	0.0324815	0.0255034	0.0258733	0.0315725
NSUN3	ENSG00000178694.5	4.18455	2.90445	5.18548	3.61332	3.2317	2.33989	5.74181	5.85377	4.88179	6.46588	5.98308	3.65756
NSUN5	ENSG00000130305.12	33.7974	43.611	32.271	35.3021	29.4336	32.0379	31.0875	26.8208	27.9753	23.3917	27.0669	26.0279
NSUN5P2	ENSG00000106133.13	20.145	20.9274	12.5442	14.1128	11.9184	12.9741	16.8555	12.251	11.0773	10.0086	8.3401	8.0521
NT5DC1	ENSG00000178425.9	29.4474	29.5806	39.2454	28.229	26.737	19.7072	34.2409	37.2886	35.857	32.8175	31.0968	26.332
NUCKS1	ENSG00000069275.12	555.461	509.164	641.457	576.702	589.966	496.945	580.929	558.559	618.505	689.075	742.146	695.154
NUDCD2	ENSG00000170584.6	48.3073	59.2501	68.8201	74.4417	80.5772	66.4878	51.1812	56.6936	57.4335	83.4488	91.981	67.6676
NUDT4	ENSG00000173598.9	18.4238	19.4509	26.3864	28.293	27.1286	27.8297	13.3808	15.1401	15.6468	22.9047	23.2964	24.5753
NUF2	ENSG00000143228.8	42.8111	48.5376	75.3106	86.0824	96.6024	72.8935	43.388	41.0078	46.4769	106.287	93.9714	94.6962
NUP160	ENSG00000030066.9	56.444	51.4043	66.1497	51.3278	54.5054	49.8888	57.4986	58.8835	58.7638	58.5025	51.2287	59.3884
NUP35	ENSG00000163002.8	13.1164	13.7373	21.0926	18.9197	18.8788	18.0854	11.7554	15.2981	14.5274	19.1672	20.3596	22.9319
NUP37	ENSG00000075188.4	61.5581	73.8213	91.6925	76.6603	80.0487	80.6839	64.5648	68.4832	63.2105	72.2318	88.4089	81.6633
NUP43	ENSG00000120253.9	20.3389	20.1748	21.669	17.3336	17.2719	16.7235	22.8106	19.2776	20.9665	19.3253	17.9688	15.9679
NUP98	ENSG00000110713.11	71.9369	59.4997	61.4182	100.725	114.78	99.2377	69.0423	68.2842	72.9223	110.466	125.306	130.789
NUSAP1	ENSG00000137804.8	195.962	157.338	233.886	309.209	369.752	243.586	179.351	201.004	222.73	353.043	416.462	358.137
ODF2	ENSG00000136811.12	34.4547	35.9619	33.1614	55.1692	55.7593	55.0926	40.8067	33.5189	37.081	56.1677	62.8858	65.1032
OGT	ENSG00000147162.9	64.2019	50.2388	54.0155	63.0876	57.1022	50.733	51.0173	41.6341	40.1362	44.9763	42.5258	43.4639
OIT3	ENSG00000138315.8	0.0454816	0.0655054	0	0.0362415	0.0039682	0.0284983	0.00387691	0.0691911	0.0301199	0	0.014893	0.0141624
OLR1	ENSG00000173391.4	74.0425	103.402	220.48	112.57	81.716	67.3363	50.3588	93.8465	136.591	113.959	67.8153	56.5914
ORAOV1	ENSG00000149716.8	14.8749	16.4804	11.4216	15.7192	15.6922	20.9031	15.0093	14.8049	16.7396	15.1027	15.7851	14.5927
ORC3	ENSG00000135336.10	28.7307	28.4956	33.1808	20.2447	20.7347	20.1985	27.2528	27.2831	25.6606	20.4124	19.6801	18.6754
OSBPL6	ENSG00000079156.12	4.08304	3.59829	3.52582	3.1289	2.22112	1.94146	4.92483	3.91078	3.94537	3.21903	2.8665	2.31667
OSER1	ENSG00000132823.6	56.2807	75.2794	69.8693	62.997	52.9593	45.4323	69.0508	84.8129	75.828	67.0456	56.8237	50.0265
PAK1IP1	ENSG00000111845.4	42.1135	42.941	50.804	42.3803	51.9198	60.3165	36.8963	34.7823	35.563	37.7771	42.7441	52.1589
PANK2	ENSG00000125779.17	13.9919	14.2196	13.5288	11.6587	11.5157	10.7674	17.7405	20.1608	20.1099	13.9035	11.988	10.8938
PASK	ENSG00000115687.9	9.41431	9.27697	6.51826	3.6954	4.08875	3.14425	17.7147	13.2878	10.1008	8.36045	5.62608	4.29001
PBK	ENSG00000168078.5	146.139	123.383	230.988	157.476	179.159	154.685	122.027	123.063	126.7	168.71	180.747	179.363
PCED1A	ENSG00000132635.12	40.0904	53.4331	29.5775	43.0304	34.0834	22.399	60.6619	55.6281	55.2357	45.3972	36.1296	27.7158
PCNA	ENSG00000132646.6	180.912	171.389	160.55	81.8833	72.8633	85.7508	278.847	239.659	174.114	97.9087	67.709	75.2764
PCNAP1	ENSG00000249065.2	0	0	0	0	0	0.055128	0	0	0	0	0	0
PDXP	ENSG00000241360.1	33.8586	35.5691	22.2849	25.0655	23.2071	26.304	41.627	39.8811	30.8984	26.4625	25.1594	24.3389
PHTF1	ENSG00000116793.11	34.4185	37.9031	36.2083	32.9365	28.8129	25.9036	33.5226	33.4538	31.8943	27.1714	23.5841	21.4623
PHTF2	ENSG00000006576.12	19.023	15.2954	20.1846	12.6491	13.1029	11.6422	12.4359	14.2024	9.53621	11.4553	10.3886	14.6436
PIF1	ENSG00000140451.8	8.91775	12.0227	21.1436	104.915	80.6014	29.2118	8.76334	8.91562	35.3285	151.626	121.522	48.7428
PIK3CD	ENSG00000171608.11	6.00484	10.602	17.6249	12.3284	7.26884	7.18304	7.71438	13.6654	19.4062	13.9386	12.3542	8.42456
PKMYT1	ENSG00000127564.12	87.5587	101.205	52.5545	49.6232	43.9032	45.8518	118.885	107.746	83.284	54.5503	50.9978	41.6129
PKNOX1	ENSG00000160199.10	7.52917	12.9493	12.6196	13.7043	10.3882	7.44058	8.95681	11.8949	17.7309	17.9285	12.8962	8.56382
PLAG1	ENSG00000181690.3	1.5104	0.96643	1.00797	1.0438	0.674751	0.618731	1.77035	1.14355	1.15319	1.13132	0.767452	0.971183
PLCXD1	ENSG00000182378.8	13.2893	10.111	5.78488	11.3118	9.24055	9.87747	12.1144	10.1297	5.68701	6.97944	4.98705	5.93483
PLIN3	ENSG00000105355.4	48.382	63.291	78.225	105.531	116.103	111.448	56.215	59.035	81.307	110.763	124.779	125.632
PLK1	ENSG00000166851.10	59.6711	66.1534	94.206	278.772	326.344	230.894	40.9921	53.8203	110.048	289.927	354.351	299.72
PLK2	ENSG00000145632.10	31.8819	70.8161	90.509	61.1741	49.8655	46.1016	29.9525	67.181	44.9721	45.5737	36.7009	38.2242
PMS1	ENSG00000064933.12	10.5837	10.8573	8.48073	7.26858	7.60041	9.59533	18.1876	13.5053	10.4746	8.67188	7.40845	8.83449
PNN	ENSG00000100941.4	121.537	91.2755	75.7836	90.2672	102.134	103.926	153.274	125.106	98.6282	117.199	114.59	144.542
POC1A	ENSG00000164087.3	19.8895	22.5584	15.7948	27.4534	26.2654	19.972	18.8606	16.3918	15.8823	25.9709	26.6253	19.017
POLQ	ENSG00000051341.9	9.00934	6.681	6.865	11.452	10.0797	6.89613	10.2471	9.86682	9.55646	11.3473	10.2449	9.78247
PPP1R2	ENSG00000184203.3	60.5278	64.0541	104.698	61.0221	68.0131	70.9082	55.2481	62.4866	65.165	65.0794	61.9029	68.1566
PPP6R3	ENSG00000110075.10	29.8346	25.7458	31.6159	29.1057	32.0729	30.8304	25.1366	25.2881	29.9972	31.7715	32.3317	34.5826
PRC1-AS1	ENSG00000258725.1	0.135398	0.108431	0.161827	0.0640668	0.11783	0.225855	0.11437	0.240516	0.145752	0.356563	0.0856005	0.150742
PRIM1	ENSG00000198056.9	55.0688	61.9821	67.5161	33.9836	33.9953	24.5467	50.7249	40.6219	39.7502	32.865	17.7127	17.6669
PRIM2	ENSG00000146143.13	16.1885	18.3052	17.1108	16.4293	16.9016	13.3972	20.298	20.2469	16.6819	17.8952	17.0179	13.244
PRR11	ENSG00000068489.8	17.0452	16.0404	32.4826	47.8135	55.0731	46.0927	17.4499	18.5608	27.5892	56.804	57.6964	54.7503
PRR5-ARHGAP8	ENSG00000248405.5	0.00349721	0.00277619	0.000260111	0.00243054	0.00443261	0.00216232	0.00203856	0.0298552	0.000708284	0.0247693	0.00239403	0.00144512
PSMD11	ENSG00000108671.5	123.921	141.895	152.97	131.256	126.656	123.266	143.768	158.592	161.523	150.941	131.496	135.298
PSMG3	ENSG00000157778.4	122.126	163.977	121.329	123.077	102.616	105.139	167.451	138.959	138.47	118.55	101.447	86.7923
PSRC1	ENSG00000134222.12	14.7955	14.3689	27.4022	72.89	46.4793	20.6157	16.1512	12.0856	40.7278	72.7605	52.8702	24.6683
PTAR1	ENSG00000188647.8	11.4249	7.33847	9.91382	6.55166	5.65783	5.68398	10.1131	9.36549	7.52468	7.75167	6.65957	5.99545
PTGER3	ENSG00000050628.16	0.0062895	0.0330574	0.00127818	0	0.0556999	0.132964	0.00834985	0.0361867	0.0188151	0.00844686	0.0499951	0.102883
PTMS	ENSG00000159335.11	382.79	487.254	396.952	522.323	476.089	499.207	396.514	365.169	396.786	400.654	471.995	434.282
PTPN9	ENSG00000169410.5	13.987	11.1859	13.0006	17.0957	18.6359	13.302	14.462	13.0954	16.7797	18.3354	20.0958	14.6033
PTTG1	ENSG00000164611.8	132.73	169.5	218.262	346.743	359.123	361.452	145.889	156.509	211.994	338.738	426.616	388.017
PWP1	ENSG00000136045.7	54.1741	57.2108	68.9908	61.2501	64.5173	67.0466	47.7831	46.0672	46.362	49.1075	54.2989	60.4774
RAB23	ENSG00000112210.7	8.70289	7.10346	11.1809	5.69428	5.61788	5.25467	10.2484	8.52475	9.05535	6.85434	5.49514	5.73019
RAB3A	ENSG00000105649.5	9.34381	7.00522	5.47699	9.26966	9.41751	9.48293	5.94202	3.66014	6.16075	8.466	7.92345	6.40214
RAD18	ENSG00000070950.5	14.9472	19.4138	31.7952	20.3062	18.3399	13.079	11.0047	16.0865	17.3309	16.3551	10.4306	12.1153
RAD21	ENSG00000164754.8	74.2287	71.0566	102.569	93.9794	99.6402	97.1958	76.1124	80.4655	90.7741	105.544	108.367	113.156
RAD51	ENSG00000051180.12	46.7439	42.3993	36.0513	36.2572	29.056	27.8597	69.9891	64.1053	48.5732	37.044	31.9667	25.2766
RAD51AP1	ENSG00000111247.10	39.7841	36.671	66.0093	34.1612	30.8257	21.0569	38.4736	40.9438	41.2116	36.6302	25.4738	20.8544
RAD51C	ENSG00000108384.10	107.925	119.95	136.308	97.6359	100.833	92.0004	140.927	138.946	142.079	101.404	92.7241	110.184
RAD54L	ENSG00000085999.7	43.2858	34.2706	31.2779	27.0055	17.9432	18.9859	72.4297	57.9282	49.2971	33.0573	25.9111	21.7147
RAN	ENSG00000132341.7	1756.47	2024.32	2429.7	2006.52	2069.55	2204.34	2265.53	2124.12	2329.3	2255.87	2439.55	2495.41
RANGAP1	ENSG00000100401.15	72.5666	89.2578	93.5386	123.126	117.588	94.8709	83.9613	94.0128	119.123	146.93	145.264	133.3
RASGEF1A	ENSG00000198915.7	0.113127	0.159812	0.15305	0.294488	0.473287	0.0906741	0.125896	0.0339734	0.152069	0.166535	0.109353	0.06818
RBM8A	ENSG00000131795.8	151.264	185.416	194.643	175.712	167.083	172.422	164.916	169.085	182.726	169.761	178.963	174.148
RCBTB2	ENSG00000136161.8	1.47956	2.59358	2.72023	2.29714	2.15413	1.61493	1.75126	2.45527	2.09375	2.16687	2.74423	2.46047
RECQL4	ENSG00000160957.8	76.2847	89.2739	53.0046	53.3508	41.8333	30.5619	115.376	99.2314	101.777	77.201	57.1112	45.23
REEP1	ENSG00000068615.12	5.63358	5.73681	4.77273	3.39234	2.27375	1.99008	6.00068	5.44419	3.60537	2.53403	2.52941	1.71728
RFC2	ENSG00000049541.6	101.13	139.112	115.994	82.1576	63.9802	69.7632	121.417	115.633	106.052	71.5653	55.5599	56.8411
RFC4	ENSG00000163918.6	137.313	147.056	115.69	72.016	67.2266	68.8183	173.375	155.676	128.251	73.2515	63.845	65.7314
RGS3	ENSG00000138835.18	5.08633	5.75043	5.68361	3.10902	3.41767	3.53511	6.82632	7.72599	6.03857	4.66322	3.91446	3.75887
RHNO1	ENSG00000171792.6	42.2452	46.4021	67.87	58.4419	47.5198	36.0804	45.1374	55.4493	63.818	58.2722	47.9133	38.6063
RHOBTB3	ENSG00000164292.8	43.9489	36.3411	48.9334	35.1429	39.7326	29.0359	28.3716	32.5159	28.4239	36.4644	29.7361	31.9
RNF113A	ENSG00000125352.4	12.0083	11.1319	11.2257	11.741	9.61818	10.4366	17.3181	13.7764	16.5289	14.5332	13.276	12.8379
RNF126	ENSG00000070423.13	36.184	52.0025	40.3422	41.1527	41.4986	46.5481	39.8764	39.7493	40.9868	43.4636	47.4742	47.7433
RNF141	ENSG00000110315.2	8.2262	8.59333	17.3997	8.87955	9.3879	8.67784	7.92771	7.94088	10.8485	8.62447	8.67681	9.25723
RNPC3	ENSG00000185946.11	14.2828	7.71005	9.51456	8.04137	9.71402	12.2081	18.8581	10.5408	12.131	9.40799	7.76999	11.3001
RNPS1	ENSG00000205937.7	121.991	167.156	149.138	139.53	135.977	137.869	137.141	142.549	155.614	137.954	132.636	140.731
RPA2	ENSG00000117748.5	100.849	110.674	93.9339	83.4001	80.7535	82.1678	130.319	113.109	87.5446	77.109	72.0345	72.1607
RPL13A	ENSG00000142541.12	1537.77	1890.62	2052.86	1576.47	1509.42	1669.73	1695.28	1667.02	1622.82	1415.01	1521.7	1523.88
RRM1	ENSG00000167325.10	343.002	245.944	333.039	211.03	190.538	171.266	240.748	299.073	270.88	232.265	220.006	198.187
RRM2	ENSG00000171848.9	401.463	389.889	351.07	241.641	198.382	158.423	597.443	542.678	446.192	340.989	250.931	201.233
RSRC2	ENSG00000111011.13	74.3895	69.8564	63.8038	65.0975	68.2975	68.8353	95.3791	72.4425	74.3459	87.8832	79.1895	90.3783
SAP30	ENSG00000164105.3	17.5113	17.4758	19.4313	19.2776	19.0349	15.4777	22.867	18.8059	21.291	25.5942	20.9929	20.9624
SCML1	ENSG00000047634.10	23.0448	20.2056	28.026	18.154	14.1377	14.5837	15.365	14.8003	15.8277	12.2075	9.44787	9.63575
SEPN1	ENSG00000162430.12	16.091	14.7835	12.9158	12.5395	15.5747	14.4946	18.332	15.7078	15.5511	14.572	14.9019	16.9886
SERPINB3	ENSG00000057149.10	0	0.052012	0	0.0543615	0	0.0112935	0	0	0	0	0	0
SFPQ	ENSG00000116560.6	208.255	232.347	269.03	304.341	322.865	310.04	241.077	239.427	278.49	307.853	329.796	354.803
SGCD	ENSG00000170624.9	0.000161544	5.73e-05	5.13679e-05	5.65e-05	0.000103715	3.83e-05	6.34e-06	0.000113488	3.48e-05	3.49e-05	0	1.45e-05
SH3GL2	ENSG00000107295.8	14.4096	14.4343	18.4942	12.3279	12.3178	7.9569	16.6586	18.5877	17.1721	15.5822	17.0477	12.2807
SHC1	ENSG00000160691.14	124.109	100.064	115.441	94.7916	97.2813	89.7949	83.2045	93.8277	81.7078	76.8984	87.2301	85.2073
SHCBP1	ENSG00000171241.4	58.6369	58.7538	74.8658	70.6889	77.3537	64.5119	72.0194	69.3766	73.7591	87.6474	88.0505	73.7104
SKA3	ENSG00000165480.11	27.7153	27.1618	37.5817	29.8774	25.2474	20.9539	29.0757	33.7508	31.8719	31.469	31.1808	26.9435
SKP2	ENSG00000145604.11	58.4305	51.4718	57.6962	45.2675	38.7771	33.5779	29.6777	25.889	22.9458	21.4525	17.33	14.5442
SLBP	ENSG00000163950.8	74.0914	64.0151	59.9126	42.883	57.8802	73.8673	97.9	78.4142	61.7101	42.236	51.5645	64.3421
SLC17A2	ENSG00000112337.6	0	0	0	0.0298928	0.00071156	0	0	0	0	0	0.00181188	0
SLC22A3	ENSG00000146477.4	0.258942	0.00105177	0.0171384	0.000350365	0	0	0	0.0101117	0	0.00069319	0	0
SLC25A27	ENSG00000153291.11	16.1383	12.8119	6.11759	7.70757	4.93619	2.68508	23.0729	16.0089	13.872	10.9997	4.87558	6.20979
SLC35F6	ENSG00000213699.4	10.7684	12.6049	9.26232	12.0731	11.7221	12.1157	10.4667	10.3849	10.5796	10.2384	9.50538	9.35543
SLC44A2	ENSG00000129353.10	103.071	103.801	56.941	109.495	97.5845	94.4381	73.3634	97.1401	85.9754	99.6068	85.4411	81.2733
SMARCB1	ENSG00000099956.13	68.9419	84.6396	81.9874	70.7062	64.3819	67.4081	81.4454	81.7858	85.0091	74.7583	73.2669	78.7917
SMARCD1	ENSG00000066117.10	118.055	150.48	119.963	150.946	143.392	132.91	126.901	116.04	122.963	117.177	123.734	128.678
SMC4	ENSG00000113810.11	79.7174	58.1305	111.399	105.173	102.371	89.9053	67.8433	67.6805	80.6773	110.049	113.954	117.141
SMTN	ENSG00000183963.14	13.7136	13.9931	15.2074	34.0064	34.9196	25.3606	13.2028	12.4634	19.1291	36.0269	40.6369	23.7053
SNHG16	ENSG00000163597.10	165.393	113.205	111.484	67.9727	74.3513	93.0517	54.4364	53.263	132.973	209.123	191.69	89.6189
SNUPN	ENSG00000169371.9	16.9764	23.4219	23.6702	26.1879	29.547	27.3868	25.8561	24.411	24.8078	37.8364	38.7524	37.4189
SORL1	ENSG00000137642.8	0.52488	0.374163	0.317063	0.370532	0.363559	0.380279	0.52693	0.647748	0.349135	0.42638	0.45188	0.263973
SPDL1	ENSG00000040275.12	52.6838	61.5842	115.355	102.555	95.2117	85.7421	95.8791	102.987	145.412	190.319	173.471	161.156
SPTBN1	ENSG00000115306.11	39.8175	38.6358	31.581	52.9058	57.5881	54.7236	39.1133	34.4233	36.6947	52.2437	59.1315	59.9582
SRD5A1	ENSG00000145545.7	44.6985	41.9064	52.3572	42.7807	40.1982	37.2742	36.0921	34.5124	36.1159	33.2358	30.7505	29.8512
SRGAP2C	ENSG00000171943.7	20.5786	16.2422	19.5791	23.7626	21.5673	15.6202	17.0328	19.0067	17.4692	26.5535	21.9812	17.118
SRSF10	ENSG00000188529.10	131.198	108.814	123.191	86.0712	84.2002	80.5314	138.757	135.132	120.112	110.577	93.3203	86.7274
SRSF3	ENSG00000112081.12	202.377	189.784	232.621	199.024	215.917	205.471	220.764	201.061	199.727	211.577	249.359	228.768
SRSF5	ENSG00000100650.11	275.388	305.201	259.113	227.952	205.209	204.429	401.1	456.429	394.031	325.527	297.992	274.927
SSR3	ENSG00000114850.2	80.9742	85.5339	101.345	79.9562	76.975	91.6273	94.7525	89.1215	87.7612	88.2009	85.2267	92.1911
STAG3L1	ENSG00000205583.9	8.69274	5.86895	6.11402	9.41016	7.90264	8.327	5.74831	5.05893	6.25176	9.10833	5.86376	5.13131
STAG3L2	ENSG00000160828.13	10.4886	6.37055	7.64428	11.374	8.27998	9.85216	5.65053	5.16177	6.40188	10.0398	6.09958	5.58941
STAG3L5P	ENSG00000242294.2	28.8144	24.7147	25.7461	34.627	29.3486	20.7838	19.749	22.1223	24.846	25.0511	28.4054	16.3861
STAT1	ENSG00000115415.14	20.7275	21.5073	29.2431	27.1554	27.4386	19.044	14.9779	16.9144	18.5788	22.5772	23.0903	18.1512
STAT5B	ENSG00000173757.5	25.2933	27.0797	44.8355	33.7605	28.2945	24.8913	23.4016	32.0665	36.5762	37.217	36.4882	28.3401
STK17B	ENSG00000081320.6	2.55662	2.49159	5.19565	5.28026	3.57368	2.02453	2.48131	3.08738	4.12542	6.74256	4.23339	2.85868
SVIP	ENSG00000198168.4	28.2357	31.8191	41.5063	21.6386	20.0358	15.363	32.8041	31.7124	28.5238	29.0195	18.7526	16.5743
TAF15	ENSG00000172660.7	159.527	216.415	166.827	182.283	163.794	177.339	266.601	232.371	239.733	220.688	192.413	205.783
TCERG1	ENSG00000113649.7	90.7532	83.6728	84.7796	97.7091	115.847	117.826	88.362	91.2913	86.1167	112.858	110.998	146.525
TFF3	ENSG00000160180.14	0	0	0	0	0	0	0	0	0	0	0	0
TGIF1	ENSG00000177426.16	32.2004	41.5135	58.7821	53.5588	39.9744	33.2293	28.7434	31.9813	53.2478	53.6264	35.6497	34.1421
THRAP3	ENSG00000054118.9	43.6715	41.5592	45.6039	43.5906	44.8725	37.8073	40.8481	47.1157	48.8943	51.3066	45.9235	43.4273
TIMP1	ENSG00000102265.7	643.769	870.563	642.861	707.83	634.5	664.525	623.452	607.885	641.631	549.033	526.486	495.709
TIPIN	ENSG00000075131.5	35.2617	35.9146	42.838	22.7169	26.559	35.2106	56.7787	52.5484	47.642	35.5556	32.1561	39.3879
TLE3	ENSG00000140332.11	34.2972	29.8038	26.9092	41.2363	33.6461	30.8772	28.7952	31.9596	36.2743	43.0802	35.9821	31.496
TMEM132A	ENSG00000006118.10	59.526	66.6907	38.8103	54.9361	51.1195	44.7585	75.7016	64.9753	63.0394	57.1159	55.9569	49.4618
TMEM138	ENSG00000149483.7	74.8418	79.5036	69.1428	127.484	100.806	96.9324	78.1591	65.2943	84.8599	111.311	104.913	82.5165
TMEM243	ENSG00000135185.7	11.8026	13.1728	10.7032	8.92101	7.64325	10.0027	10.6068	8.52983	7.25552	5.13732	4.13558	3.63753
TMEM99	ENSG00000167920.4	33.8404	57.1287	56.8544	48.5082	40.6645	35.3755	59.6977	66.5344	70.4814	55.9567	52.1967	39.8556
TMPO	ENSG00000120802.9	102.855	88.4654	134.534	109.787	111.402	84.2858	88.9196	92.3081	97.4963	122.081	108.833	99.5694
TMX2-CTNND1	ENSG00000254462.1	0.0205435	0.0990505	0.533049	0.36478	0.0953414	0.0182636	0.011454	0.00944918	0.00116108	0.286553	0.129605	0.590344
TNPO1	ENSG00000083312.13	79.148	64.5138	108.303	87.6941	91.6703	92.7517	86.8531	81.2526	86.7133	104.006	97.2143	107.277
TNPO2	ENSG00000105576.11	36.6073	21.6057	21.7365	26.7808	36.5354	28.7983	18.4775	12.9884	21.4714	32.2811	32.486	37.0359
TOMM34	ENSG00000025772.7	57.699	81.4518	77.724	92.1025	87.3745	89.8642	72.4188	74.5357	80.6777	82.638	89.7601	83.7444
TOP1	ENSG00000198900.5	35.8755	34.1836	48.1759	53.6213	61.1328	66.4983	31.9182	32.4433	42.0161	50.6063	53.5575	64.1718
TOP2A	ENSG00000131747.10	170.167	238.708	265.969	556.689	450.022	224.109	211.513	240.432	365.346	624.263	641.441	331.69
TOPBP1	ENSG00000163781.8	36.0777	28.6725	33.2617	31.8265	31.7407	24.0096	32.49	26.5855	32.5324	36.1255	33.0982	29.3178
TPX2	ENSG00000088325.11	68.2975	84.0925	95.1252	224.887	236.187	169.835	79.0571	87.5711	122.286	250.85	292.686	242.255
TRA2A	ENSG00000164548.6	64.0569	53.5706	85.9973	78.8343	69.7235	57.8835	75.6285	66.8688	71.1986	76.366	65.812	62.7547
TRAIP	ENSG00000183763.4	26.0483	28.001	23.319	32.7984	27.1745	20.7066	26.2025	22.4138	25.2887	32.691	29.7883	22.2832
TREX1	ENSG00000213689.5	59.818	64.9869	29.4728	25.4062	22.8742	28.084	82.4193	64.672	38.0836	23.834	19.6319	22.5761
TRIM45	ENSG00000134253.5	7.61116	8.84384	9.34751	5.56968	3.60291	2.72594	11.9503	11.9259	12.1283	7.11273	4.29604	3.16187
TRIM59	ENSG00000213186.3	0.351863	0.651958	0.301256	0.421506	0.386692	0.358544	0.589472	0.425615	0.387016	0.550495	0.48747	0.443953
TRIP13	ENSG00000071539.9	374.616	511.153	594.193	471.531	422.872	426.434	227.029	261.154	270.933	298.577	306.497	273.966
TRMT2A	ENSG00000099899.10	81.7665	98.9104	57.7475	73.3503	66.2805	61.546	90.8967	68.1829	77.8103	66.067	66.0781	68.1431
TROAP	ENSG00000135451.8	160.204	167.304	207.815	325.5	351.649	310.326	185.393	170.938	212.337	340.722	398.226	350.337
TSG101	ENSG00000074319.8	74.1122	80.3978	101.844	76.3478	71.9481	73.4972	83.463	93.1149	90.0897	84.7931	79.7694	80.0272
TSN	ENSG00000211460.7	35.0752	34.9266	44.0748	31.1137	37.8954	35.9492	36.5164	38.5455	39.4706	43.3028	45.6981	42.391
TTC31	ENSG00000115282.15	14.8279	14.383	12.16	13.3417	10.2751	7.2128	17.4107	16.6058	16.8587	14.8597	9.92751	8.34935
TTC38	ENSG00000075234.12	23.0703	25.1557	22.1292	26.0045	26.8237	29.2468	24.868	24.6343	21.5495	23.5145	26.454	25.3332
TTF2	ENSG00000116830.7	40.4313	35.7809	51.7542	50.4995	49.2861	39.5331	32.8377	30.1782	37.7582	54.0438	47.3443	41.6339
TTK	ENSG00000112742.5	27.2891	25.4718	48.8851	61.3428	59.4818	33.6491	28.8513	28.9953	36.3042	70.1521	70.755	49.0617
TTLL7	ENSG00000137941.12	7.46359	8.62503	8.16094	5.79054	7.05241	5.08638	8.84177	10.1995	18.3682	19.2648	8.57306	13.8585
TUBA1A	ENSG00000167552.9	515.681	712.966	809.485	834.074	793.877	694.35	495.827	565.064	681.016	737.365	818.648	698.006
TUBB	ENSG00000196230.8	1820.08	2147.88	2032.44	2117.95	1944.42	1568.41	1982.18	2070.09	2281.43	2253.7	2218.2	1922.7
TUBB8P7	ENSG00000261812.1	0	0	0	0	0	0.0201526	0	0	0.0276374	0	0	0.0091906
TUBD1	ENSG00000108423.10	9.21598	7.33425	11.358	17.3882	13.4472	12.036	11.4161	9.45449	12.8428	20.4769	15.2516	12.9792
TXNDC9	ENSG00000115514.7	46.1661	41.639	83.2161	47.2785	48.1093	44.9529	50.2634	48.1362	52.8879	55.6228	61.4633	50.2591
TXNRD1	ENSG00000198431.11	181.304	197.062	372.236	216.707	197.559	147.866	94.4072	140.512	184.856	154.127	128.315	111.761
TYMS	ENSG00000176890.11	118.812	126.425	125.165	87.834	77.5153	75.5685	138.528	138.893	138.879	107.445	92.1962	84.1024
TYSND1	ENSG00000156521.9	18.7424	20.437	12.8534	20.5267	20.7301	18.7883	15.6194	13.4895	12.1001	13.2233	18.342	16.5241
UACA	ENSG00000137831.10	17.2282	23.0887	26.13	22.1849	22.33	17.4432	25.6699	41.941	45.325	43.5203	37.838	33.7159
UBE2C	ENSG00000175063.12	194.039	339.135	429.12	951.001	789.403	305.125	274.294	337.511	529.795	1064.04	1193.86	467.796
UBE2D3	ENSG00000109332.15	119.189	104.754	147.073	117.776	117.4	118.874	104.518	105.701	119.709	127.942	127.931	138.72
UBE2T	ENSG00000077152.5	148.16	170.841	193.167	143.881	120.676	97.9142	162.955	164.048	159.103	147.419	126.979	91.5569
UBR7	ENSG00000012963.9	30.2681	22.3471	24.9511	15.2028	12.5759	13.2264	40.3276	33.7342	35.0467	25.303	18.9963	17.4105
UBXN11	ENSG00000158062.16	16.8707	21.4309	14.3698	19.4746	18.3035	11.1545	22.7539	24.0345	24.2469	19.809	18.9559	13.315
UHRF1	ENSG00000034063.9	37.5406	36.0908	34.3252	35.7014	36.3312	35.4335	43.7101	39.7547	41.9774	34.534	30.9755	32.1401
UNC5CL	ENSG00000124602.5	0.050953	0.0513407	0.0190354	0.11619	0.0272588	0.027609	0.112845	0.072204	0.0709755	0.065156	0.0215197	0.0653957
UNG	ENSG00000076248.6	61.999	61.641	48.0155	26.0084	22.6595	36.5853	69.9049	58.3712	42.0757	23.8954	18.34	23.5631
USP13	ENSG00000058056.4	5.85841	4.66571	5.97269	7.24832	8.90661	5.80017	5.40453	4.3037	4.40095	6.82132	8.9431	7.23808
USP16	ENSG00000156256.10	23.2631	25.4426	41.885	27.8111	29.2212	25.96	24.4477	29.5933	32.9423	32.8262	31.79	33.3817
VCL	ENSG00000035403.12	22.257	37.894	44.0264	42.6555	40.1033	40.2788	19.5173	32.8933	34.7159	39.0607	41.8154	44.5791
VPS25	ENSG00000131475.2	108.297	138.234	139.354	125.735	110.175	96.6018	129.924	137.015	141.68	123.645	120.088	93.6026
VPS37C	ENSG00000167987.6	6.28664	6.27468	6.77837	5.7964	6.12012	4.34661	4.56463	6.31274	5.25762	6.20247	5.74551	4.93928
VPS72	ENSG00000163159.7	115.654	96.3676	129.411	97.9543	137.515	104.056	105.803	85.301	84.8511	88.9035	97.3768	119.218
VTA1	ENSG00000009844.11	28.8883	24.3365	50.5268	29.1154	33.8214	35.86	30.2862	27.5665	29.9224	28.8261	32.7248	38.691
WDR62	ENSG00000075702.12	16.8394	20.0567	11.6757	18.7595	16.1216	12.1456	21.1379	22.1551	22.4527	21.1784	20.1118	17.2534
WDR76	ENSG00000092470.7	22.1155	18.6408	15.9565	8.72851	8.45331	8.32328	40.1593	30.916	25.4957	13.0536	8.57293	8.61015
WISP1	ENSG00000104415.9	0	0	0	0	0.000646405	0	0	0	0	0	0	0
WSB1	ENSG00000109046.10	26.0305	19.3362	27.4148	43.6803	34.2334	21.634	20.7568	21.3378	27.4151	43.929	33.9318	23.7401
WWC1	ENSG00000113645.9	59.5023	44.7325	61.4588	63.8261	75.4401	68.3747	43.7829	33.8653	39.1897	48.4347	49.3792	46.7377
XPO4	ENSG00000132953.12	6.88915	5.81621	7.30305	6.8941	7.85416	7.7805	6.09084	5.88201	5.76938	7.58993	7.96091	8.92405
ZC3HC1	ENSG00000091732.11	23.7932	31.5828	24.1504	30.1288	31.6958	30.9032	23.2059	22.6316	22.8349	22.3015	21.898	24.679
ZCCHC10	ENSG00000155329.7	20.5282	24.1404	40.328	23.8868	19.5008	24.5975	23.8464	27.87	23.8723	24.6549	29.9736	26.2508
ZFAS1	ENSG00000177410.8	260.189	339.38	396.57	329.346	345.397	391.434	317.075	302.997	285.654	264.088	322.596	337.514
ZMYM1	ENSG00000197056.5	5.15444	4.15532	5.39337	8.81002	8.37759	5.67091	6.13737	4.76828	5.72672	10.515	12.0171	6.26309
ZNF367	ENSG00000165244.6	8.81674	6.54274	7.66805	3.37567	4.4284	6.73778	12.2503	11.013	6.80284	3.30732	3.342	6.50839
ZNF414	ENSG00000133250.9	20.7089	41.9306	22.1406	20.9859	16.0629	15.6613	24.5725	26.3695	30.0533	22.8546	18.8758	14.8903
ZNF521	ENSG00000198795.6	3.82872	4.21634	2.61928	4.30373	4.37369	5.61807	2.84945	3.60961	3.7826	4.93079	4.06077	3.42725
ZNF587	ENSG00000198466.8	6.86897	4.88205	4.73241	6.59858	5.87864	6.80288	5.51481	4.84574	5.28731	6.77412	6.6437	6.15006
ZPBP	ENSG00000042813.3	0.000102398	9.51e-05	9.9552e-05	0.000123359	9.25e-06	7.51e-05	9.9985e-05	0	6.26e-05	0.000190491	0.000257566	0.000101742
ZRANB2	ENSG00000132485.8	71.0284	52.9517	68.6205	53.0836	61.7889	65.8182	62.8229	54.3798	52.9115	52.5759	61.132	66.2076
ZSCAN5A	ENSG00000131848.5	10.8474	17.9343	16.1615	13.515	16.7366	15.8811	14.05	14.0338	11.4281	14.4544	16.4024	19.5526
