# Supplementary material for: YTHDF2 promotes mitotic entry and is regulated by cell cycle mediators
Source: PLoS Biol. 2020 Apr 8;18(4):e3000664. doi: 10.1371/journal.pbio.3000664 (PMC7170294; doi:10.1371/journal.pbio.3000664)
Supplement: S5 Table — (XLSX) [file pbio.3000664.s012.xlsx]

## Sheet: Sheet1
Oligos and Reagents	Source	Cat. #
Oligonucleotides
crRNA #1 for YTHDF2 CRISPR-Cas9:	IDT	N/A
UGAAGCUGCUUGGUCUACGGGUUUUAGAGCUAUGCU
crRNA #2 for YTHDF2 CRISPR-Cas9:	IDT	N/A
UGCUGAGAAGUCAAUCCCACGUUUUAGAGCUAUGCU
WEE1 qPCR primer (Foward):	IDT	N/A
TGGTGGTGTGCTGCTTATAG
WEE1 qPCR primer (Reverse):	IDT	N/A
CAAAGGGAGGGTATGTCTGTAAT
HPRT1 qPCR primer (Foward):	IDT	N/A
TGACACTGGCAAAACAATGCA
HPRT1 qPCR primer (Reverse):	IDT	N/A
GGTCCTTTTCACCAGCAAGCT
Negative control siRNA	QIAGEN	SI03650325
YTHDF2 siRNA	QIAGEN	SI00764757
METTL3 siRNA	QIAGEN	SI04317096
SKP2 siRNA	QIAGEN	SI02659692
CUL1 siRNA	QIAGEN	SI02225664
CUL4A siRNA	QIAGEN	SI03144484
CUL4B siRNA #1	QIAGEN	SI03162215
CUL4B siRNA #2	QIAGEN	SI04215015
CUL7 siRNA #1	QIAGEN	SI00357000
CUL7 siRNA #2	QIAGEN	SI04220062
DDB1 siRNA	QIAGEN	SI03033828
CDT2 siRNA #1	QIAGEN	SI02777684
CDT2 siRNA #2	QIAGEN	SI03120334
Antibodies
Anti-FLAG	Proteintech	20543-1-AP
Anti-YTHDF2	Aviva Systems Biology	ARP67917_P050
Anti-METTL3	Abcam	ab195352
Anti-WEE1	Cell Signaling Technology	4936
Anti-CDK1	Santa Cruz Biotechnology	sc-54
Anti-CDK1-Y15	Cell Signaling Technology	9111
Anti-CDK1-T14	Abcam	ab32384
Anti-MYT1	Cell Signaling Technology	4282
Anti-p27	Cell Signaling Technology	3686
Anti-SKP2	Cell Signaling Technology	2652
Anti-CUL1	Santa Cruz Biotechnology	sc-17775
Anti-Ubiquitin	Cell Signaling Technology	3933
Anti-UBC12	Santa Cruz Biotechnology	sc-390064
Anti-CUL4A	Cell Signaling Technology	2699
Anti-CUL4B	Proteintech	12916-1-AP
Anti-CUL7	MilliporeSigma	C1743
Anti-DDB1	Bethyl Laboratories	A300-462A
Anti-SKP1	Cell Signaling Technology	2156
Anti-CDT2	Bethyl Laboratories	A300-948A
Anti-GAPDH, HRP conjugated	Proteintech	HRP-60004
Anti-Rabbit IgG, HRP conjugated	Cell Signaling Technology	7074
m-IgGκ BP-HRP	Santa Cruz Biotechnology	sc-516102
Chemicals and reagents
RO-3306	MilliporeSigma	SML0569
CDK2 Inhibitor III	MilliporeSigma	238803
Dinaciclib	SelleckChem	S2768
MLN4924	MilliporeSigma	5054770001
Heclin	MilliporeSigma	533572
MG-132	SelleckChem	S2619
Purvalanol A	SelleckChem	S7793
Rapamycin	MilliporeSigma	553210
Torin 1	R&D systems	4247
GDC-0994	Fisher Scientific	501152173
SCH772984	Fisher Scientific	501013689
Actinomycin D	MilliporeSigma	A1410
Halt Protease Inhibitor Cocktail	Thermo Scientific	87786
Halt Phosphatase Inhibitor Cocktail	Thermo Scientific	78426
TRIzol reagents	Invitrogen	15596018
Anti-FLAG M2 Magnetic Beads	MilliporeSigma	M8823
HiSpeed Plasmid Midi Kit	Qiagen	12643
Cell Counting Kit - 8	MilliporeSigma	96992
Dynabeads mRNA DIRECT kit	Invitrogen	61006
TruSeq Stranded mRNA Library Prep	Illumina	20020594
