# Supplementary material for: YTHDF2 promotes mitotic entry and is regulated by cell cycle mediators
Source: PLoS Biol. 2020 Apr 8;18(4):e3000664. doi: 10.1371/journal.pbio.3000664 (PMC7170294; doi:10.1371/journal.pbio.3000664)
Supplement: S1 Data — (XLSX) [file pbio.3000664.s013.xlsx]

## Sheet: Fig 1C
Left						Right
Chr	start	end	Conc_0h	Conc_4h		Chr	start	end	Conc_4h	Conc_8h
chr12	53298605	53298805	10.55	-0.27		chr12	53298605	53298805	-0.38	9.38
chr15	72491753	72491953	10.34	-0.27		chr1	207510518	207510718	-0.38	6.97
chr5	132202506	132202706	8.94	-0.27		chr6	27101113	27101313	-0.38	5.96
chr17	4851578	4851778	8.64	-0.27		chr11	69071014	69071214	1.11	5.9
chr17	80193857	80194057	7.71	-0.27		chr18	72057416	72057616	2.41	6.3
chr2	9770344	9770544	7.45	-0.27		chr5	1484831	1485031	2.97	6.24
chr19	33698202	33698402	7.21	-0.27		chr1	197072497	197072697	3.16	6.36
chr11	93268696	93268896	7.02	-0.27		chr15	65114903	65115103	3.97	6.99
chr6	27101113	27101313	7	-0.27		chr22	37407220	37407420	4.13	7.12
chr5	141244655	141244855	6.47	-0.27		chr17	8024719	8024919	2.89	5.82
chr1	155180204	155180404	6.4	-0.27		chr15	40675272	40675472	3.66	6.11
chr11	2906559	2906759	6.38	-0.27		chr1	8930224	8930424	4.82	7.15
chr5	137781517	137781717	6.25	-0.27		chr9	139958551	139958751	7.68	10
chr11	69071014	69071214	7.23	1.22		chr15	65107993	65108193	6.53	8.8
chr21	45669405	45669605	5.65	-0.27		chr7	6202034	6202234	4.33	6.59
chrX	77224916	77225116	7.99	2.25		chr5	1475875	1476075	5.03	7.25
chr17	79981239	79981439	5.41	-0.27		chr5	172113704	172113904	4.28	6.45
chr18	72057416	72057616	8.07	2.52		chr5	175815240	175815440	4.44	6.54
chr16	745671	745871	5.68	0.21		chr19	1398020	1398220	4.46	6.55
chr16	31150423	31150623	5.18	-0.27		chr17	6353758	6353958	7.67	9.73
chr11	65408275	65408475	6.58	1.3		chr9	22155136	22155336	9.15	11.15
chr1	1849205	1849405	6.59	1.41		chr7	63645009	63645209	6.69	8.63
chr5	141248219	141248419	6.67	1.5		chr11	6341551	6341751	5.85	7.77
chr7	149463054	149463254	6.66	1.5		chr11	114182738	114182938	6.99	8.9
chr10	134246695	134246895	6.45	1.3		chr7	198252	198452	5.42	7.31
chr16	58549503	58549703	5.31	0.21		chr19	38794991	38795191	6.1	7.97
chr22	37581312	37581512	6.3	1.22		chr11	491667	491867	5.19	7
chr7	97846482	97846682	5.64	0.57		chr11	66109577	66109777	5.94	7.67
chr5	141243934	141244134	7.25	2.3		chr8	67680042	67680242	7.39	9.04
chr22	21988616	21988816	5.61	0.87		chr22	46729205	46729405	5.25	6.91
chr14	94512201	94512401	6	1.31		chr7	155100111	155100311	6.22	7.87
chr2	26150114	26150314	6.25	1.73		chr1	55516129	55516329	6.77	8.38
chr14	24610432	24610632	5.38	0.87		chr12	7074628	7074828	8.01	9.6
chr19	14183630	14183830	6.24	1.73		chr9	139956603	139956803	10.02	11.56
chr22	23466046	23466246	7.21	2.76		chr2	23919361	23919561	5.58	7.12
chr12	132675636	132675836	6.51	2.05		chr6	3177691	3177891	6.85	8.38
chr9	101705651	101705851	6.1	1.64		chr1	59097003	59097203	7.2	8.69
chr12	51663096	51663296	6.76	2.31		chr5	1033773	1033973	5.77	7.26
chr19	39515931	39516131	6.12	1.73		chr9	22155842	22156042	7.5	8.98
chr1	31349475	31349675	4.96	0.73		chr1	197073470	197073670	6.48	7.95
chr3	126062472	126062672	5.54	1.3		chr21	37427029	37427229	6.19	7.63
chr1	40362497	40362697	6.33	2.11		chr17	39981704	39981904	6.78	8.14
chr9	131328960	131329160	6.57	2.41		chr5	180630414	180630614	7.01	8.36
chr19	17337452	17337652	5.72	1.58		chr9	136336652	136336852	8.43	9.77
chr16	3210223	3210423	5.83	1.72		chr12	31549355	31549555	10.31	11.64
chr5	1005866	1006066	5.83	1.73		chr6	3225838	3226038	7.27	8.59
chr3	9987737	9987937	6.38	2.31		chr5	137621253	137621453	7.06	8.38
chr2	171573828	171574028	5.46	1.4		chr6	3154939	3155139	7.29	8.59
chr19	49863157	49863357	7.49	3.45		chr16	3728800	3729000	7	8.29
chr12	54686080	54686280	8.32	4.3		chr19	3765104	3765304	6.71	7.99
chrX	67937445	67937645	6.3	2.27		chr6	31784121	31784321	11.72	12.97
chr1	150969501	150969701	6.21	2.21		chr6	31796315	31796515	11.72	12.97
chr2	239147482	239147682	6.23	2.27		chr6	31795538	31795738	8.53	9.76
chr16	638080	638280	6.31	2.37		chr19	10370328	10370528	6.73	7.93
chr22	50923719	50923919	5.86	1.92		chr6	31778906	31779106	9.67	10.86
chr15	41812714	41812914	6.32	2.41		chr15	30337526	30337726	7.98	9.14
chr15	93588328	93588528	6.76	2.87		chr9	130169461	130169661	7.12	8.28
chr7	102134782	102134982	7.29	3.42		chr12	49723964	49724164	7.26	8.41
chr7	102233951	102234151	7.29	3.42		chr9	140136096	140136296	9.27	10.42
chr17	48356938	48357138	8.71	4.84		chr1	159890165	159890365	11.64	12.73
chr14	75409126	75409326	6.22	2.35		chr16	2262212	2262412	7.4	8.48
chr11	66244576	66244776	6.46	2.6		chr12	121746316	121746516	7.29	8.37
chr9	129266910	129267110	5.29	1.48		chr7	10492891	10493091	12.6	13.68
chr1	45810958	45811158	6.51	2.75		chr9	140137860	140138060	10.59	11.67
chr9	34681003	34681203	9.66	5.94		chr7	74789771	74789971	7.71	8.77
chr16	58079035	58079235	8.4	4.69		chr14	105170517	105170717	8.44	9.5
chr7	44079628	44079828	7.32	3.63		chr17	55709567	55709767	8.48	9.51
chr3	186857045	186857245	6.74	3.06		chr1	201465306	201465506	9.12	10.15
chr7	102329839	102330039	7.15	3.49		chr1	1309438	1309638	9.34	10.37
chr1	205500591	205500791	6.47	2.82		chr7	74456441	74456641	7.66	8.69
chr19	7928928	7929128	8.43	4.82		chr19	22603791	22603991	10.48	11.5
chr17	72435925	72436125	6.83	3.22		chr17	76167986	76168186	10.03	11.03
chr7	102135523	102135723	6.71	3.11		chr19	39423435	39423635	10.15	11.15
chr7	102234692	102234892	6.71	3.11		chr17	26919703	26919903	9.36	10.35
chr7	102330602	102330802	6.71	3.11		chr8	107710049	107710249	9.75	10.73
chr19	5719924	5720124	7.08	3.48		chr15	64995229	64995429	8.06	9.03
chr22	39643297	39643497	5.97	2.37		chr5	137522926	137523126	8.9	9.86
chr1	10713774	10713974	5.97	2.4		chr18	51933391	51933591	7.76	8.72
chr19	45806234	45806434	8.03	4.47		chr11	308178	308378	7.78	8.74
chr1	949331	949531	7.26	3.7		chr12	6500198	6500398	10.53	11.48
chr15	72453997	72454197	7.3	3.74		chr19	18307194	18307394	9	9.94
chr10	81142427	81142627	6.84	3.28		chr11	320629	320829	8.99	9.93
chr12	57850136	57850336	10.45	6.9		chr1	109822496	109822696	9.11	10.05
chr12	53453379	53453579	9.33	5.8		chr17	26674758	26674958	9.28	10.21
chr5	139038969	139039169	6.72	3.19		chrX	131762848	131763048	8.28	9.22
chr16	737154	737354	6.28	2.77		chr9	35689722	35689922	10.94	11.86
chr12	94035197	94035397	8.96	5.46		chr11	532268	532468	8.58	9.5
chr19	4511766	4511966	5.8	2.3		chr7	93551081	93551281	8.64	9.56
chr12	51583999	51584199	5.48	1.98		chr8	143784656	143784856	9.9	10.81
chr15	41247931	41248131	10.71	7.22		chr17	55926618	55926818	9.12	10
chr10	104391459	104391659	6.93	3.45		chr19	13065074	13065274	10.03	10.92
chr7	156803090	156803290	5.26	1.79		chr16	69458537	69458737	9.14	10.01
chr1	40361659	40361859	6.87	3.42		chr1	28679568	28679768	11.38	12.24
chr5	180029027	180029227	6.33	2.89		chr4	69241983	69242183	10.2	11.07
chr17	47656579	47656779	6.54	3.11		chr3	52486131	52486331	9.28	10.14
chr10	73122811	73123011	6	2.57		chr8	144678981	144679181	8.53	9.36
chr9	129458745	129458945	6.49	3.09		chr19	50436134	50436334	8.98	9.81
chr7	75931924	75932124	9.67	6.29		chr9	139756653	139756853	10.29	11.09
chr5	149563278	149563478	5.69	2.32		chr17	47481614	47481814	10.02	10.82
chr3	53258953	53259153	8.92	5.57		chr16	69752293	69752493	9.48	10.28
chr8	22005423	22005623	6.51	3.16		chr11	119180404	119180604	9.68	10.48
chr20	62204382	62204582	5.87	2.53		chr16	2871279	2871479	9.39	10.18
chr19	7677383	7677583	7.52	4.19		chr5	28708344	28708544	9.73	10.49
chr16	28503068	28503268	6.91	3.57		chr10	71923411	71923611	9.55	10.31
chr2	26204496	26204696	6.32	2.99		chr14	81879465	81879665	12.01	12.76
chr17	43718817	43719017	6.4	3.08		chr9	140137050	140137250	12.81	13.55
chrX	53279515	53279715	6.32	3		chr13	31037691	31037891	10.93	11.67
chr2	219738558	219738758	9.62	6.32		chr20	56064008	56064208	11.34	12.09
chr15	76551325	76551525	7.11	3.82		chr17	79674261	79674461	9.95	10.69
chr6	32014165	32014365	7.51	4.22		chrX	12994913	12995113	11.5	12.23
chr3	126070733	126070933	8.12	4.85		chr12	120935954	120936154	13.22	13.95
chr9	124535330	124535530	6.5	3.25		chr20	37580667	37580867	11.41	12.14
chr17	1839632	1839832	5.51	2.26		chr9	141070736	141070936	10.08	10.79
chr1	150974811	150975011	6.96	3.72		chr22	21982565	21982765	10.42	11.12
chr16	2043234	2043434	7.26	4.05		chr20	49457124	49457324	11.39	12.08
chr2	20818678	20818878	8.08	4.89		chr5	177022424	177022624	10.2	10.88
chr19	4653932	4654132	7.53	4.34		chr3	22423188	22423388	11.77	12.44
chr1	204587174	204587374	7.2	4.02		chr4	91760011	91760211	11.87	12.52
chr1	147142266	147142466	6.31	3.12		chr4	129192355	129192555	11.7	11.07
chr12	6932605	6932805	6.82	3.65		chrX	154115685	154115885	11.1	10.42
chr14	94513241	94513441	6.17	3		chr1	45808915	45809115	10.85	10.17
chr19	17004626	17004826	6.92	3.77		chr3	137880754	137880954	10.52	9.83
chr14	96708440	96708640	6.21	3.08		chr6	1612358	1612558	11.97	11.27
chr6	2853991	2854191	6.32	3.18		chr3	129155872	129156072	10.98	10.27
chr19	18499576	18499776	8.97	5.85		chr12	52564991	52565191	12.18	11.46
chr17	44103484	44103684	7.76	4.67		chr19	58724253	58724453	11.09	10.36
chr17	77907439	77907639	5.96	2.87		chr12	69235933	69236133	10.83	10.11
chr7	5161158	5161358	5.4	2.31		chr4	7765102	7765302	10.41	9.66
chr17	76341600	76341800	7.38	4.3		chr17	58740605	58740805	10.99	10.24
chr3	50225806	50226006	10.35	7.27		chr20	34241954	34242154	12.16	11.4
chr16	89168950	89169150	7.76	4.69		chr4	184367910	184368110	10.8	10.05
chr12	6936235	6936435	8.59	5.52		chr1	156756422	156756622	9.78	9.02
chr2	74906807	74907007	5.79	2.72		chr6	31631812	31632012	11.68	10.9
chr19	49001089	49001289	8.97	5.91		chr12	53777046	53777246	10.2	9.43
chr9	45680715	45680915	6.96	3.89		chr17	61895565	61895765	11.59	10.82
chr9	46066896	46067096	6.96	3.89		chr5	139494721	139494921	10.57	9.8
chr9	46437217	46437417	6.96	3.89		chr6	14135880	14136080	11.11	10.33
chr9	67840300	67840500	6.96	3.89		chr16	74694868	74695068	10.69	9.91
chr17	6899989	6900189	6.48	3.42		chr5	58270488	58270688	10.67	9.88
chr14	96707722	96707922	5.99	2.93		chr12	51213624	51213824	10.18	9.39
chr20	57582149	57582349	6.16	3.1		chr12	50869538	50869738	10.89	10.1
chr11	703208	703408	5.55	2.49		chr9	138703120	138703320	9.86	9.05
chr9	126163958	126164158	5.91	2.87		chr5	7867338	7867538	9.91	9.11
chr14	21542472	21542672	9.3	6.25		chr1	203822811	203823011	9.92	9.11
chr19	40903170	40903370	6.73	3.7		chr11	10875194	10875394	9.94	9.12
chrX	67938239	67938439	6.98	3.95		chr9	21333524	21333724	10	9.18
chr17	40828735	40828935	9.96	6.94		chr1	151220596	151220796	9.77	8.95
chr20	1286065	1286265	7.66	4.63		chr16	69400730	69400930	10.42	9.59
chr3	119134765	119134965	6.67	3.66		chr20	61576109	61576309	9.83	9.01
chr19	49311298	49311498	5.93	2.92		chr7	39612025	39612225	9.43	8.61
chr7	43484028	43484228	6.88	3.88		chr12	31604994	31605194	10.86	10.02
chr8	52859587	52859787	6.38	3.38		chr1	62910567	62910767	10.92	10.09
chr1	228346115	228346315	6.88	3.88		chr20	54978477	54978677	11.05	10.22
chr17	8024719	8024919	5.99	2.99		chr4	184431908	184432108	10.2	9.36
chr17	29858635	29858835	7.32	4.33		chr11	82693156	82693356	9.98	9.14
chr20	62196558	62196758	7.22	4.24		chr1	235295012	235295212	10.5	9.67
chr2	25377476	25377676	5.91	2.92		chr14	32741089	32741289	9.26	8.42
chr4	132623080	132623280	6.84	3.86		chr20	44698874	44699074	9.73	8.88
chr1	40362924	40363124	6.19	3.21		chr13	97928337	97928537	9.14	8.29
chr14	75408663	75408863	6.82	3.84		chr16	89350128	89350328	9.21	8.36
chr1	151779494	151779694	6.14	3.16		chr3	73114757	73114957	9.18	8.33
chr1	31345613	31345813	7.91	4.94		chr9	6013101	6013301	10.55	9.68
chr14	104642211	104642411	8.77	5.81		chr3	3189742	3189942	10.29	9.42
chr11	64978965	64979165	8.34	5.4		chr1	16577256	16577456	9.74	8.87
chr20	43058430	43058630	6.68	3.74		chr11	114278345	114278545	9.56	8.69
chr17	2298260	2298460	6.34	3.4		chr3	196311102	196311302	9.01	8.14
chr8	22929005	22929205	7.26	4.34		chr6	13977489	13977689	12.26	11.38
chr11	66243681	66243881	7.34	4.41		chr13	49781287	49781487	9.79	8.91
chr17	76170584	76170784	9.36	6.45		chr7	7278199	7278399	9.53	8.64
chr22	50921641	50921841	8.82	5.91		chr5	35877771	35877971	9.51	8.62
chr19	18497007	18497207	7.98	5.06		chr15	42731454	42731654	8.96	8.07
chr9	100961500	100961700	6.77	3.85		chr8	19263134	19263334	10.86	9.96
chr1	9789566	9789766	6.8	3.9		chr4	139979836	139980036	10.51	9.61
chr17	34958472	34958672	5.97	3.08		chr2	71360408	71360608	9.39	8.5
chr14	103691187	103691387	6.96	4.06		chr13	77581444	77581644	10.54	9.64
chr16	29912850	29913050	7.95	5.08		chr15	67483060	67483260	9.21	8.31
chr16	31088639	31088839	6.88	4		chr17	62952465	62952665	9.43	8.54
chr20	61393484	61393684	7.62	4.74		chr17	66265231	66265431	9.56	8.66
chr2	26151115	26151315	7.61	4.74		chr3	134076228	134076428	9.88	8.97
chr19	48947270	48947470	6.64	3.76		chr8	107719142	107719342	9.74	8.83
chr20	62195157	62195357	6.75	3.88		chr10	13251203	13251403	9.26	8.35
chr17	73498122	73498322	6.99	4.12		chr2	191524253	191524453	9.58	8.67
chr19	11435716	11435916	9	6.14		chr2	176996233	176996433	9.03	8.12
chr13	113803766	113803966	7.28	4.42		chr6	17637598	17637798	11.62	10.7
chr19	47724752	47724952	8.84	6		chr5	32126483	32126683	11.01	10.09
chr19	50031716	50031916	7.43	4.58		chr1	117660844	117661044	10.06	9.14
chr11	45927742	45927942	8.78	5.94		chr11	67132877	67133077	8.87	7.95
chr22	46410833	46411033	6.66	3.82		chr6	134625196	134625396	9.63	8.71
chr17	46803945	46804145	9.77	6.94		chrX	2404865	2405065	11.48	10.56
chr12	10875611	10875811	5.91	3.08		chrY	2354865	2355065	11.48	10.56
chr2	220083271	220083471	5.91	3.08		chr13	50586383	50586583	9	8.06
chr19	17615429	17615629	7.07	4.26		chr1	155106823	155107023	11.58	10.64
chr5	172113704	172113904	7.19	4.38		chr16	48395476	48395676	9.4	8.47
chr17	40820043	40820243	11.16	8.35		chr6	24785876	24786076	8.9	7.96
chr10	104389894	104390094	8.05	5.25		chr2	48027855	48028055	11.1	10.16
chr11	72531796	72531996	7.45	4.65		chr13	97491023	97491223	9.65	8.7
chr7	44080407	44080607	6.95	4.14		chr4	108816672	108816872	9.88	8.93
chr15	40627398	40627598	6.72	3.91		chr22	38201914	38202114	9.55	8.6
chr15	75949569	75949769	8.39	5.59		chr1	62916199	62916399	9.65	8.7
chr3	50334850	50335050	9.64	6.86		chr12	402034	402234	8.84	7.89
chr1	28607491	28607691	9.19	6.41		chr1	86048732	86048932	10.46	9.51
chr6	32146201	32146401	6.34	3.57		chr8	101271143	101271343	9.49	8.53
chr22	35779017	35779217	6.3	3.53		chr1	94639775	94639975	9.58	8.62
chr19	4543440	4543640	6.78	4.01		chr20	54974195	54974395	8.64	7.68
chr17	1630942	1631142	6.37	3.6		chr5	14508459	14508659	10.69	9.72
chr5	137803671	137803871	8.15	5.41		chr6	90572141	90572341	8.79	7.82
chr5	137802723	137802923	7.42	4.66		chr15	96880818	96881018	8.8	7.83
chr11	840331	840531	9.86	7.12		chr6	66016168	66016368	8.59	7.62
chr2	131590338	131590538	6.64	3.9		chr3	70014079	70014279	9.86	8.87
chr12	123414315	123414515	5.81	3.07		chr6	11185454	11185654	10.79	9.81
chr15	90772511	90772711	10.19	7.46		chr7	50512947	50513147	9.41	8.43
chr17	40985462	40985662	7.03	4.3		chr12	1615529	1615729	8.87	7.89
chr19	746281	746481	6.08	3.35		chr2	191555074	191555274	9.24	8.27
chr11	66510790	66510990	6.51	3.79		chr6	149699235	149699435	9.11	8.13
chr6	2852085	2852285	6.92	4.2		chr1	112308806	112309006	10.73	9.74
chr6	35423757	35423957	10.74	8.03		chr8	19262247	19262447	9.68	8.7
chr15	75012552	75012752	6.13	3.42		chr15	72118949	72119149	8.86	7.87
chr12	50190613	50190813	6.86	4.16		chr21	33887304	33887504	10.06	9.05
chr19	5993677	5993877	6.87	4.16		chr6	12120598	12120798	8.28	7.26
chr22	20055246	20055446	6.79	4.09		chr7	50660328	50660528	8.75	7.74
chr15	81605174	81605374	6.01	3.31		chr10	28884642	28884842	8.74	7.72
chrX	33059470	33059670	8.88	6.18		chr4	16164828	16165028	8.73	7.71
chr1	205238322	205238522	8.63	5.94		chr17	33736728	33736928	9.26	8.24
chr19	18266522	18266722	9.22	6.53		chr10	69672540	69672740	8.39	7.37
chr9	129267650	129267850	7.24	4.55		chr16	20748246	20748446	8.39	7.37
chr1	10042637	10042837	6.11	3.42		chr1	211748769	211748969	11.02	10
chr11	3081391	3081591	5.85	3.15		chr10	69881393	69881593	10.72	9.69
chr6	33245651	33245851	8.57	5.89		chr5	57750212	57750412	10.27	9.24
chr15	64200233	64200433	6.7	4.02		chr9	132267132	132267332	8.78	7.74
chr17	80321011	80321211	12.18	9.53		chr11	66743980	66744180	8.54	7.5
chr10	81915477	81915677	7.63	4.98		chr1	210415527	210415727	10.07	9.03
chr16	46660309	46660509	10.05	7.41		chr12	27950823	27951023	8.94	7.9
chr16	90072285	90072485	8.74	6.1		chr10	69886473	69886673	10.3	9.26
chr16	632981	633181	7.9	5.26		chr18	8824836	8825036	9.59	8.55
chrX	129147038	129147238	7.2	4.55		chr2	80389494	80389694	8.5	7.45
chr22	30885570	30885770	6.53	3.89		chr3	15711414	15711614	10.15	9.08
chr19	10754279	10754479	9.54	6.92		chr8	118811703	118811903	9.24	8.18
chr22	20796221	20796421	6.89	4.27		chr6	152084859	152085059	8.57	7.51
chr12	54791442	54791642	9.2	6.59		chr14	35871002	35871202	8.22	7.16
chr16	19278596	19278796	7.48	4.87		chr1	17571210	17571410	10.47	9.4
chr20	47241786	47241986	9.22	6.61		chr10	69933855	69934055	10	8.94
chr17	21146012	21146212	7.53	4.92		chr12	32458760	32458960	8.47	7.4
chr15	75967583	75967783	6.03	3.42		chr10	118645828	118646028	8.59	7.51
chr19	11488602	11488802	10.15	7.55		chr6	74135052	74135252	8.32	7.24
chr14	73490863	73491063	8.39	5.79		chr12	32480484	32480684	8.66	7.57
chr9	117139358	117139558	7.34	4.75		chr15	86288070	86288270	8.95	7.84
chr16	3191671	3191871	6.7	4.1		chr5	1326891	1327091	8.8	7.66
chr20	62194377	62194577	6.33	3.72		chr15	91835782	91835982	9.13	8
chr9	129266026	129266226	8.14	5.55		chr1	243327929	243328129	8.14	7.01
chr17	73499005	73499205	7.69	5.1		chr13	113832288	113832488	11.46	10.31
chr20	32236833	32237033	6.99	4.39		chr8	59059603	59059803	9.13	7.98
chr17	38245794	38245994	7.99	5.4		chr17	21217562	21217762	8.34	7.19
chr1	901178	901378	6.1	3.51		chr16	3367643	3367843	8.12	6.96
chr14	74269734	74269934	8.24	5.66		chr8	103821356	103821556	9.1	7.95
chr5	175815240	175815440	7.13	4.55		chr10	7202129	7202329	8.8	7.64
chr9	116346015	116346215	7.43	4.85		chr5	58571295	58571495	8.81	7.65
chr22	37407220	37407420	6.8	4.23		chr21	44856920	44857120	9.76	8.61
chr7	938427	938627	6.27	3.7		chr10	127548304	127548504	8.57	7.4
chr19	12943424	12943624	8.16	5.59		chr11	62344936	62345136	8.06	6.9
chr12	113737197	113737397	8.07	5.51		chr20	57209922	57210122	9.49	8.32
chrX	9916080	9916280	7.15	4.59		chr8	110587837	110588037	9.98	8.81
chr1	12628133	12628333	8.34	5.78		chr6	3910308	3910508	8.84	7.65
chr8	21964795	21964995	9.17	6.62		chr3	196281129	196281329	8.8	7.62
chr16	22295175	22295375	6.77	4.21		chr20	6759334	6759534	9.54	8.35
chr17	6024103	6024303	11.34	8.8		chr5	94030803	94031003	11.87	10.67
chr3	128809922	128810122	10.09	7.55		chr2	235963961	235964161	9.15	7.94
chr17	34068400	34068600	7.12	4.58		chr12	130621328	130621528	9.02	7.82
chr6	37298829	37299029	6.93	4.38		chr20	57210517	57210717	9.32	8.12
chr7	42923180	42923380	6.19	3.65		chr7	51096625	51096825	10.54	9.32
chrX	9914853	9915053	5.72	3.18		chr15	36911314	36911514	8.26	7.04
chr8	37700015	37700215	9.15	6.63		chr13	47324912	47325112	8.22	7
chr18	77917432	77917632	7.46	4.93		chr12	52645739	52645939	8.74	7.51
chr17	48068604	48068804	6.85	4.32		chr2	174131282	174131482	8.81	7.57
chr12	122691708	122691908	6.93	4.4		chr7	55278827	55279027	8.15	6.91
chr6	111912642	111912842	10.04	7.52		chr3	56597826	56598026	8.01	6.77
chr19	19221603	19221803	6.76	4.24		chr17	61497692	61497892	7.99	6.75
chr17	27493586	27493786	8.26	5.75		chr13	41507572	41507772	8.52	7.27
chr5	177553693	177553893	7.26	4.75		chr1	149916463	149916663	8.18	6.92
chr4	2251692	2251892	10.21	7.71		chr6	3905557	3905757	8.24	6.98
chr20	32295331	32295531	8.07	5.57		chr20	57199563	57199763	8.74	7.48
chr6	33246266	33246466	7.09	4.6		chr11	129106262	129106462	8.26	6.98
chr22	20052026	20052226	6.69	4.19		chr1	231488847	231489047	8.25	6.97
chr3	13612740	13612940	8.19	5.7		chr11	62345543	62345743	8.05	6.76
chr20	60964247	60964447	8.27	5.78		chr1	117654837	117655037	7.89	6.59
chr22	29708954	29709154	7.79	5.3		chr1	210414981	210415181	8.57	7.28
chr17	3563935	3564135	7.95	5.46		chr6	144508851	144509051	8.14	6.86
chr12	54789470	54789670	11.43	8.95		chr9	99150426	99150626	8.84	7.54
chr7	198252	198452	8	5.52		chr10	93389966	93390166	9.25	7.94
chr11	65408794	65408994	9.34	6.85		chr9	126794862	126795062	7.56	6.25
chr15	41829230	41829430	7.01	4.53		chr3	9776157	9776357	9.05	7.73
chr9	36258827	36259027	6.24	3.76		chr6	158517263	158517463	9.75	8.41
chr19	4652597	4652797	7.44	4.95		chr20	57208184	57208384	11.36	10.03
chrX	153248319	153248519	9.62	7.15		chr10	63853071	63853271	9.5	8.16
chr3	138121081	138121281	7.46	5		chr6	3911882	3912082	8.85	7.5
chr1	206627651	206627851	6.89	4.42		chr4	140640759	140640959	8.71	7.37
chr19	39798152	39798352	6.68	4.21		chr8	40011491	40011691	15.7	14.33
chr9	136333957	136334157	7.57	5.11		chr10	115612606	115612806	8.28	6.89
chr12	132671489	132671689	7.82	5.36		chr12	13028108	13028308	7.75	6.37
chr3	57131749	57131949	6.37	3.91		chr21	46786262	46786462	7.61	6.22
chr9	131078785	131078985	6.98	4.53		chr11	58894478	58894678	9.32	7.93
chr1	117117371	117117571	6.33	3.88		chr1	210024805	210025005	8.37	6.96
chr12	50185487	50185687	8.31	5.87		chr7	51084852	51085052	7.94	6.53
chr11	45939788	45939988	6.61	4.17		chr1	201484032	201484232	7.93	6.52
chr20	62271869	62272069	6.44	3.99		chr18	48513123	48513323	7.64	6.23
chr7	100076621	100076821	9.62	7.2		chr1	223178925	223179125	8.46	7.04
chr20	36031941	36032141	8.22	5.8		chr13	41515080	41515280	7.49	6.06
chrX	153247669	153247869	7.77	5.34		chr1	242042111	242042311	9.15	7.72
chr3	184017014	184017214	6.91	4.47		chr10	32197503	32197703	9.32	7.88
chr14	23468008	23468208	8.18	5.76		chr6	16306668	16306868	8.49	7.05
chr17	48188393	48188593	6.62	4.21		chr1	212273997	212274197	8.99	7.54
chr17	48046577	48046777	7.36	4.97		chr12	64536170	64536370	8.41	6.96
chr17	41466004	41466204	6.8	4.4		chr4	141789306	141789506	7.94	6.49
chr9	131122818	131123018	9.67	7.28		chr5	139713343	139713543	7.62	6.16
chr1	154987803	154988003	10.36	7.97		chr10	123239104	123239304	7.76	6.3
chr9	124544845	124545045	8.97	6.57		chr1	232600813	232601013	7.26	5.8
chr17	46802595	46802795	7.14	4.75		chr16	24581461	24581661	8.02	6.56
chr16	3207668	3207868	5.84	3.45		chr20	48801646	48801846	7.22	5.74
chr9	37512350	37512550	7.34	4.96		chr1	223175937	223176137	8.69	7.2
chr4	37903865	37904065	7.11	4.72		chr21	46792044	46792244	7.47	5.98
chr22	23437507	23437707	6.87	4.49		chr19	10225656	10225856	8.23	6.71
chr22	24198767	24198967	6.12	3.74		chr1	212276211	212276411	7.78	6.24
chr3	50333951	50334151	9.42	7.05		chr16	85126377	85126577	7.27	5.72
chr19	40478201	40478401	8.98	6.62		chr7	95214762	95214962	9.4	7.85
chr12	6993020	6993220	6.21	3.85		chr12	115367447	115367647	9.83	8.24
chr17	42403790	42403990	6.11	3.74		chr4	140810698	140810898	8	6.35
chr15	32607121	32607321	6.26	3.89		chr17	25870440	25870640	8.56	6.9
chr9	94485851	94486051	11.56	9.19		chr21	44873548	44873748	7.67	6.02
chr2	129023202	129023402	10.28	7.92		chr16	24582834	24583034	9.74	8.07
chr22	28193239	28193439	7.71	5.35		chr14	55169041	55169241	9.59	7.91
chr10	134230615	134230815	7.26	4.89		chr5	173315627	173315827	7.79	6.08
chr2	73315391	73315591	6.98	4.63		chr4	95210575	95210775	7.38	5.67
chr19	18699735	18699935	6.28	3.92		chr8	95523323	95523523	7.43	5.69
chr10	105361213	105361413	10.52	8.17		chr1	223178482	223178682	7.29	5.56
chr20	3102500	3102700	7.55	5.2		chr3	185356042	185356242	7.09	5.36
chr17	77914087	77914287	9.28	6.93		chr21	44868635	44868835	7.78	6.04
chr16	67197851	67198051	7.28	4.92		chr1	52031926	52032126	7.3	5.53
chr1	40225332	40225532	6.49	4.15		chr5	159415091	159415291	7.92	6.13
chr16	67696171	67696371	9.01	6.67		chr19	13261243	13261443	8.39	6.53
chr1	21758326	21758526	10.18	7.84		chr11	124857728	124857928	6.67	4.82
chr19	6534998	6535198	7.38	5.04		chr20	57200311	57200511	8.08	6.22
chr9	91616560	91616760	6.84	4.49		chr10	69866466	69866666	7.25	5.38
chr16	56377967	56378167	8.19	5.85		chr13	33679555	33679755	7.78	5.88
chr1	156737340	156737540	8.38	6.05		chr9	132272600	132272800	6.84	4.94
chr9	131857210	131857410	8.62	6.29		chr12	32490462	32490662	8.14	6.21
chr17	61770943	61771143	10.12	7.81		chr17	56081184	56081384	8.19	6.25
chr16	88874592	88874792	8.94	6.62		chr18	3655942	3656142	7.89	5.91
chr1	155112546	155112746	9.53	7.2		chr2	47085492	47085692	8.2	6.14
chr19	18280528	18280728	9.68	7.38		chr9	140504705	140504905	6.96	4.89
chr12	132673828	132674028	8.13	5.82		chr3	171590488	171590688	6.36	4.3
chr4	3768632	3768832	8.42	6.11		chr4	140638377	140638577	7.92	5.84
chr19	17411734	17411934	8.05	5.74		chr18	22329583	22329783	7.57	5.4
chr11	567280	567480	8.7	6.39		chr15	86124680	86124880	6.49	4.32
chr15	74751076	74751276	8.4	6.09		chr7	115889174	115889374	7.43	5.15
chr11	66453176	66453376	7.39	5.08		chr9	72006737	72006937	6.63	4.22
chr19	13263873	13264073	7.13	4.82		chr14	59835424	59835624	7.06	4.59
chr12	58152609	58152809	10.45	8.15		chr12	132217736	132217936	6.69	4.09
chr1	154989073	154989273	13.22	10.92		chr9	133296514	133296714	6.04	3.04
chr15	71124430	71124630	10.76	8.45		chr10	102747609	102747809	9.36	8.53
chr6	52269790	52269990	7.19	4.89		chr15	89021055	89021255	6.86	8.05
chr2	97217128	97217328	6.89	4.59		chr2	113417003	113417203	8.5	7.52
chr20	62378280	62378480	6.94	4.65		chr16	11444597	11444797	7.18	5.71
chrX	219655	219855	10.21	7.93		chr4	13615840	13616040	8.14	6.98
chrY	169655	169855	10.21	7.93		chr11	58892788	58892988	7.73	6.45
chr1	117119829	117120029	8.89	6.6		chr4	13606413	13606613	8.07	6.95
chr10	74127884	74128084	7.94	5.65		chr12	7084922	7085122	11.18	11.81
chr16	67961172	67961372	8.14	5.85		chr4	57797737	57797937	9.96	9.22
chr9	94486594	94486794	9.28	7		chr7	50513711	50513911	9.79	9.02
chr3	49210194	49210394	6.98	4.69		chr1	219781451	219781651	8.46	7.47
chr3	50339893	50340093	11.12	8.84		chr11	94603992	94604192	10.02	9.27
chr16	70316543	70316743	8.8	6.53		chr13	114764269	114764469	6.32	4.22
chr20	44995507	44995707	8.94	6.67		chr16	2480553	2480753	4.39	6.61
chr3	128809317	128809517	7.44	5.17		chr17	78799505	78799705	8.23	9.08
chr19	55770164	55770364	7.43	5.15		chr5	159344590	159344790	9	7.9
chr19	48988605	48988805	7.23	4.97		chr12	31769095	31769295	6.13	3.74
chr3	13611979	13612179	7.06	4.79		chr21	46790845	46791045	7.46	6.09
chr6	31431583	31431783	6.81	4.53		chr9	86617448	86617648	7.58	6.35
chr12	49222077	49222277	7.34	5.07		chr6	160169319	160169519	9.83	9.05
chr11	45955443	45955643	10.01	7.75		chr12	76423670	76423870	7.87	6.53
chr16	57290407	57290607	8.89	6.63		chr3	15839180	15839380	6.81	5.13
chr1	26900783	26900983	11.34	9.08		chr1	224577293	224577493	9.97	9.23
chr9	100363244	100363444	7.73	5.48		chr2	67630692	67630892	8.62	7.67
chr16	347910	348110	7.77	5.52		chr4	15938003	15938203	10.42	11.11
chr22	18979950	18980150	7.46	5.2		chr21	46784727	46784927	7.97	6.76
chr20	62492720	62492920	6.81	4.55		chr10	52066720	52066920	9.91	9.03
chr10	79685611	79685811	6.65	4.39		chr4	160274867	160275067	8.48	7.49
chr17	8044213	8044413	8.52	6.27		chr5	121355974	121356174	10.24	9.49
chr1	21756087	21756287	8.92	6.67		chr5	1485835	1486035	3.33	5.99
chr16	3014243	3014443	8.23	5.98		chr20	62368195	62368395	5.95	7.6
chr10	1229071	1229271	7.43	5.18		chr17	79827661	79827861	9.81	10.55
chr22	41791902	41792102	7.12	4.88		chr13	73649960	73650160	8.2	7.19
chr19	46393382	46393582	6.92	4.68		chrX	154612799	154612999	11.4	10.76
chr20	62730252	62730452	7.77	5.51		chr11	85371416	85371616	8.43	7.42
chr17	9146690	9146890	8.05	5.81		chr15	67487129	67487329	8.19	7.13
chr11	47283141	47283341	6.77	4.52		chr11	121962165	121962365	9.12	8.15
chr19	18474342	18474542	9.43	7.19		chr17	79862439	79862639	8.37	9.21
chr19	5688066	5688266	8.69	6.46		chr2	28635362	28635562	10.03	9.18
chr12	50189392	50189592	10.28	8.06		chr5	25190171	25190371	10.54	9.87
chr2	129025505	129025705	9.94	7.71		chr11	93460491	93460691	9	8.16
chr22	19710155	19710355	8.76	6.54		chr4	39275294	39275494	7.11	5.56
chr19	746906	747106	9.05	6.84		chrX	154687024	154687224	11.4	10.76
chr17	74079487	74079687	8.28	6.05		chr1	211749467	211749667	8.74	7.78
chr3	194406636	194406836	9.47	7.25		chr17	27591455	27591655	9.52	8.69
chr2	73302509	73302709	8.05	5.83		chrX	24197473	24197673	8.94	8.08
chr16	46659685	46659885	7.4	5.19		chr7	99635040	99635240	8.02	6.96
chr1	205632338	205632538	6.52	4.32		chr9	86616844	86617044	9.32	8.47
chr16	87686438	87686638	6.46	4.24		chr8	75157067	75157267	8.37	7.37
chr20	34542029	34542229	10.94	8.75		chr1	27332502	27332702	6.47	7.7
chr2	120003100	120003300	8.49	6.29		chr15	25234956	25235156	7.24	5.86
chr20	43384587	43384787	8.55	6.35		chr4	8308496	8308696	8.36	7.33
chr22	28381889	28382089	7.24	5.04		chr17	27076442	27076642	9.55	10.26
chr22	37964063	37964263	6.9	4.7		chr4	128811017	128811217	9.5	8.73
chr11	1331561	1331761	6.36	4.16		chr8	128165343	128165543	8.17	7.14
chr11	320629	320829	11.29	9.1		chr15	101775394	101775594	8.97	8.12
chr14	23344829	23345029	9.21	7.01		chr20	61302395	61302595	6.61	7.79
chrX	215936	216136	8.84	6.65		chr3	48200241	48200441	10.7	9.96
chrY	165936	166136	8.84	6.65		chr16	2507504	2507704	5.43	7.14
chr19	41859283	41859483	9.03	6.85		chr5	182513	182713	6.6	4.51
chr11	45827172	45827372	8.14	5.95		chr6	3754876	3755076	6.49	4.67
chr1	228644863	228645063	9.21	7.02		chr17	41797237	41797437	8.83	7.93
chr12	49730458	49730658	7.99	5.81		chr16	69390751	69390951	7.66	6.36
chr8	11702308	11702508	9.9	7.72		chr6	3899224	3899424	6.82	4.98
chr7	100075424	100075624	8.57	6.39		chr8	75149044	75149244	6.46	4.64
chr9	101498448	101498648	6.25	4.08		chr22	37768831	37769031	8.18	7.06
chr11	65685419	65685619	10.03	7.86		chr17	27051391	27051591	10.4	11.02
chr2	217539109	217539309	7	4.84		chr16	2258822	2259022	8.92	9.76
chr11	65687179	65687379	6.96	4.79		chr21	27107396	27107596	8.23	9.18
chr20	49625971	49626171	6.8	4.62		chr7	104747903	104748103	6.96	5.19
chr12	117298896	117299096	7.03	4.86		chr2	48026460	48026660	10.1	9.36
chr8	37698774	37698974	6.62	4.45		chr1	90180014	90180214	8.47	7.49
chr9	95884092	95884292	10.82	8.66		chr19	14626641	14626841	10.84	11.46
chr17	76850634	76850834	9.23	7.07		chr7	1132504	1132704	8.19	9.12
chr17	18168825	18169025	9.24	7.08		chr11	74351654	74351854	9	8.17
chr7	150034040	150034240	11.77	9.61		chr4	140811757	140811957	7.1	5.67
chr17	73509836	73510036	8.06	5.9		chr2	67631620	67631820	8.31	7.15
chr7	157208778	157208978	7.33	5.17		chr1	22357002	22357202	10.6	9.88
chr2	96079856	96080056	7.36	5.2		chr1	6659231	6659431	9.41	8.4
chr9	33264247	33264447	8.43	6.26		chr7	100033892	100034092	7.13	8.41
chr3	14214409	14214609	6.63	4.47		chr5	430495	430695	5.65	7.1
chr19	5561014	5561214	10.76	8.62		chr3	58487171	58487371	9.58	8.81
chr19	603611	603811	7.78	5.63		chr5	125939631	125939831	11.65	11
chr2	97475889	97476089	7.58	5.43		chr16	16235251	16235451	9.23	8.45
chr1	6478599	6478799	8.06	5.91		chr10	24909573	24909773	10.08	9.34
chr19	36428025	36428225	7.45	5.3		chrX	118723438	118723638	9.23	8.44
chr22	22300262	22300462	7.05	4.9		chr15	55838454	55838654	8.22	7.02
chr17	40699630	40699830	7.4	5.24		chr19	45381968	45382168	8.49	9.25
chr19	18004599	18004799	7.18	5.03		chr10	105361213	105361413	8.07	9.01
chr11	3084769	3084969	6.77	4.62		chr9	136227085	136227285	7.7	8.64
chr19	42703382	42703582	10.57	8.43		chr2	186411603	186411803	9.2	8.33
chr11	66468340	66468540	8.51	6.37		chr5	1468817	1469017	5.64	7.04
chr22	41996487	41996687	9.52	7.38		chr9	74300056	74300256	8.63	7.74
chrX	70316267	70316467	8.99	6.85		chr8	41798503	41798703	8.5	7.55
chr16	69117504	69117704	9.16	7.02		chr19	1278991	1279191	10.47	11.13
chr15	41870206	41870406	8.84	6.7		chr5	95234009	95234209	10.65	9.94
chr3	138123234	138123434	8.04	5.9		chr12	56506706	56506906	9.18	9.96
chr1	160967925	160968125	7.1	4.96		chr1	46751410	46751610	7.96	8.8
chr7	150093624	150093824	8.09	5.95		chr9	134398409	134398609	6.2	7.52
chr12	56143868	56144068	7.28	5.14		chr21	44765201	44765401	7.86	6.53
chr2	27309997	27310197	7.17	5.03		chr1	223177215	223177415	8.25	7.06
chr9	77702586	77702786	7.37	5.23		chr2	11054043	11054243	9.07	8.03
chr9	131492440	131492640	7.27	5.13		chr6	32796504	32796704	8.11	9.04
chr17	77913359	77913559	10.11	7.97		chr20	36718344	36718544	9.28	8.46
chr1	25893959	25894159	9.72	7.59		chr9	132273344	132273544	7.21	5.63
chr3	48718816	48719016	8.74	6.61		chr5	147622109	147622309	6.6	4.86
chr16	67961727	67961927	9.04	6.9		chr11	76261101	76261301	7.81	6.72
chrX	2485006	2485206	6.85	4.72		chr15	30831742	30831942	6.08	3.97
chrY	2435006	2435206	6.85	4.72		chr1	229738231	229738431	9.82	9.09
chr1	21544626	21544826	9.81	7.69		chr11	6977523	6977723	7.18	5.82
chr22	19431534	19431734	9.42	7.3		chr8	33356013	33356213	7.13	5.73
chr20	62563143	62563343	8.13	6.01		chr16	89629346	89629546	10.48	11.32
chr12	49359559	49359759	7.45	5.33		chr7	1778288	1778488	7.1	8.1
chr1	36787689	36787889	8.26	6.14		chr9	96205800	96206000	7.61	6.43
chr19	39804804	39805004	7.06	4.94		chr7	40027489	40027689	10.18	9.51
chr14	76425192	76425392	6.83	4.7		chr7	44108404	44108604	7.85	6.69
chr14	76113311	76113511	7.1	4.98		chr19	1597845	1598045	7.8	8.68
chr17	41718055	41718255	7.14	5.01		chr1	42965855	42966055	11.19	11.8
chr17	48051502	48051702	11.2	9.09		chr20	35179587	35179787	8	6.89
chr5	17354542	17354742	9.79	7.68		chr19	47112855	47113055	8.83	9.64
chr11	308178	308378	10	7.89		chr11	20409499	20409699	6.25	7.53
chr1	26142353	26142553	8.92	6.81		chr7	127013459	127013659	8.54	7.55
chr10	97366501	97366701	6.71	4.6		chr1	203816436	203816636	8.57	7.69
chr17	38137072	38137272	6.85	4.74		chrX	15287956	15288156	8.12	8.93
chr8	140742897	140743097	7.37	5.25		chr3	183534909	183535109	8.44	7.33
chr7	140373696	140373896	10.86	8.75		chr7	40134399	40134599	10.54	9.79
chr8	145677181	145677381	9.91	7.8		chr17	42882191	42882391	9.52	8.66
chr1	1534365	1534565	9.47	7.38		chr12	115371137	115371337	6.43	4.67
chr1	21923339	21923539	9.29	7.19		chr9	133298489	133298689	6.14	3.93
chr14	77893428	77893628	8.64	6.54		chr5	34925391	34925591	10.59	9.83
chr9	140343705	140343905	9.63	7.53		chr20	62497005	62497205	7.52	8.63
chr2	120021829	120022029	6.88	4.78		chrX	101139087	101139287	7.04	5.66
chr22	47073447	47073647	8	5.9		chr5	132270253	132270453	9.66	8.87
chr2	96874243	96874443	7.24	5.14		chr15	40685932	40686132	11.05	11.78
chr9	136898237	136898437	8.83	6.75		chr3	196198940	196199140	10.01	9.24
chr7	2701718	2701918	9.6	7.52		chr8	99961519	99961719	7.88	6.78
chr16	30958525	30958725	8.63	6.55		chr7	99171115	99171315	8.42	7.53
chr3	57994150	57994350	7.62	5.53		chr14	58875613	58875813	10.44	9.81
chr19	42880831	42881031	7.38	5.29		chr1	193053981	193054181	6.87	5.36
chr19	47177594	47177794	6.86	4.77		chr19	4409139	4409339	11.95	11.28
chr2	38960880	38961080	6.68	4.59		chr2	182766894	182767094	10.44	9.76
chr16	739591	739791	10.09	8.01		chr9	95884092	95884292	8.55	9.36
chrX	47077649	47077849	8.28	6.2		chr15	64429728	64429928	5.19	6.85
chr19	40316083	40316283	7.02	4.95		chr17	80202334	80202534	11.41	10.71
chr16	67190440	67190640	6.21	4.13		chr8	38205181	38205381	10.22	9.54
chr16	2088068	2088268	9.92	7.85		chr6	152085509	152085709	9.45	8.66
chr1	155917510	155917710	9.59	7.51		chr11	67131931	67132131	7.48	6.3
chr9	35732628	35732828	7.88	5.81		chr14	104001117	104001317	8.85	9.65
chr19	48245086	48245286	7.69	5.62		chr4	153332506	153332706	8.38	7.47
chr22	29538090	29538290	7.95	5.88		chr1	227842082	227842282	7.79	6.65
chr7	128694788	128694988	6.98	4.91		chr11	252668	252868	8.78	9.54
chr4	1983035	1983235	6.81	4.74		chr19	50412741	50412941	11.55	10.89
chr19	16243069	16243269	7.43	5.36		chr1	16266193	16266393	8.19	7.19
chr17	3576874	3577074	6.33	4.26		chr8	103822418	103822618	8.71	7.68
chr7	44684867	44685067	9	6.95		chr5	159849668	159849868	7.46	8.66
chr1	155041620	155041820	9.33	7.27		chr5	16474844	16475044	10.18	9.39
chr16	87723783	87723983	9.45	7.38		chr17	78938586	78938786	8.35	7.35
chr12	131720662	131720862	9.49	7.43		chr15	99501291	99501491	9.31	8.38
chr16	46962874	46963074	8.37	6.32		chr10	28908475	28908675	9.38	8.65
chr20	377249	377449	11.55	9.49		chr4	76452270	76452470	8.39	7.49
chr11	64808425	64808625	8.15	6.09		chr19	11488602	11488802	7.44	8.41
chr14	24901527	24901727	6.48	4.42		chr7	2274382	2274582	10.82	10.15
chr5	180621848	180622048	9.05	7		chr14	23442412	23442612	10.43	9.74
chr17	46700265	46700465	7.79	5.74		chr1	154522624	154522824	12.6	12.03
chr22	35947979	35948179	7.19	5.14		chr12	53663494	53663694	6.53	7.65
chr17	1398165	1398365	7.39	5.34		chr1	200827039	200827239	9.89	9.05
chr4	6304314	6304514	9.39	7.35		chr8	110356270	110356470	6.29	7.48
chr1	1533646	1533846	10.52	8.49		chr4	2242311	2242511	8.3	7.36
chr16	2998930	2999130	8.79	6.75		chr8	19546252	19546452	6.5	4.67
chr10	131565068	131565268	8.14	6.1		chr3	51475582	51475782	9.63	8.91
chr12	49726444	49726644	9.07	7.03		chr16	11445085	11445285	7.85	6.81
chrX	2799721	2799921	7.52	5.48		chr19	9677522	9677722	10.89	10.28
chr20	42697660	42697860	7.85	5.81		chr6	155153352	155153552	9.44	8.69
chr1	117122276	117122476	8.71	6.67		chr8	64099059	64099259	10.29	9.63
chr8	21986334	21986534	12.12	10.09		chr6	7581580	7581780	9.15	8.24
chr9	124522198	124522398	8.9	6.86		chr20	42089666	42089866	10.66	10.03
chr14	104646253	104646453	9.25	7.21		chr17	80212168	80212368	5.45	7
chr2	97747992	97748192	9.5	7.46		chr4	144135871	144136071	9.19	8.43
chr1	28800339	28800539	7.5	5.48		chr2	47389667	47389867	10.6	11.23
chr2	233422522	233422722	7.33	5.29		chrX	69640243	69640443	7.85	8.67
chr7	100400724	100400924	8.98	6.95		chr12	27475328	27475528	7.85	6.72
chr12	113772327	113772527	7.29	5.26		chr11	118987026	118987226	4.23	6.14
chr12	49361749	49361949	6.71	4.68		chr16	89796935	89797135	5.45	7.08
chrX	1546691	1546891	6.93	4.9		chr15	99500426	99500626	9.99	9.17
chrY	1496691	1496891	6.93	4.9		chr17	78939467	78939667	10.41	9.7
chr16	22298590	22298790	6.63	4.6		chr3	9780753	9780953	8.88	8.02
chr2	20401445	20401645	9.34	7.32		chr14	81712529	81712729	11.71	12.26
chr19	56114275	56114475	8.65	6.62		chrX	24228857	24229057	10.75	10.04
chr3	129034917	129035117	10.33	8.31		chr1	21046859	21047059	6.88	7.98
chr17	18167751	18167951	9.91	7.89		chr18	2652826	2653026	7.57	6.42
chr16	2326097	2326297	7.89	5.87		chr16	4559345	4559545	5.77	7.08
chr3	51991544	51991744	7.85	5.83		chr6	3906893	3907093	7.24	5.81
chr5	785727	785927	7.81	5.79		chr12	80169595	80169795	7.96	6.95
chr17	80212168	80212368	7.57	5.55		chr3	4360095	4360295	7.1	5.61
chr12	109523712	109523912	7.15	5.13		chr1	41326928	41327128	10.11	9.35
chr17	80279632	80279832	7.34	5.31		chr1	236714811	236715011	6.3	4.4
chr22	39069214	39069414	7.54	5.52		chr4	187538918	187539118	7.86	6.82
chr7	73474155	73474355	7.01	4.99		chrX	33059470	33059670	6.08	7.38
chr13	99849794	99849994	6.24	4.22		chr10	69970139	69970339	8.34	7.35
chr16	30959555	30959755	10.43	8.43		chr22	39138641	39138841	8.01	6.95
chr5	150410013	150410213	10.45	8.45		chrX	48386826	48387026	9.29	10.1
chr2	96688682	96688882	9.79	7.79		chr17	61503632	61503832	8.24	7.31
chr4	3769672	3769872	10.82	8.8		chrX	154293270	154293470	7.62	6.44
chr19	49253502	49253702	8.15	6.14		chr22	46729572	46729772	4.97	6.62
chr12	109705377	109705577	7.09	5.08		chr16	20746304	20746504	9.81	9.1
chr1	1263260	1263460	8.51	6.5		chr9	140120504	140120704	6.05	7.29
chr1	24684689	24684889	7.31	5.29		chr15	50570670	50570870	8.45	7.57
chr13	23270742	23270942	11.24	9.25		chr5	667685	667885	8.88	8.07
chr20	33122375	33122575	10.35	8.35		chr19	2426619	2426819	9.25	9.96
chr4	2252279	2252479	9.81	7.81		chr1	27326398	27326598	6.03	7.24
chr17	56572352	56572552	8.02	6.02		chr20	33122375	33122575	8.25	9.08
chr1	40887630	40887830	7.83	5.84		chr17	60023594	60023794	7.26	5.96
chr19	13136094	13136294	7.93	5.93		chr13	32972485	32972685	7.27	6.04
chr1	27877689	27877889	7.14	5.14		chr6	8015784	8015984	9.48	8.78
chr20	62566239	62566439	9.6	7.61		chr1	208200301	208200501	6.48	4.48
chr9	138378525	138378725	9.29	7.3		chr1	200586995	200587195	7.76	8.59
chr20	3146697	3146897	8.95	6.96		chr11	2950431	2950631	8.58	9.32
chr3	50596794	50596994	11.25	9.25		chr19	16243069	16243269	5.25	6.76
chr14	103592650	103592850	9.08	7.09		chr1	40928689	40928889	7.06	5.72
chr9	127572483	127572683	9.48	7.49		chr9	14087986	14088186	8.75	7.91
chr2	241517284	241517484	8.5	6.51		chr15	44120120	44120320	6.45	4.63
chr1	31347197	31347397	7.17	5.18		chr16	86565143	86565343	7.64	6.52
chr5	14871700	14871900	6.89	4.9		chr8	27465874	27466074	7.77	8.59
chr10	34400019	34400219	8.16	6.17		chr6	3723007	3723207	9.62	8.88
chr1	64059096	64059296	7.98	5.99		chr19	13010338	13010538	7.99	8.77
chr16	69358231	69358431	8.15	6.16		chr16	17232330	17232530	7.73	6.57
chr1	23707731	23707931	6.56	4.57		chr15	39887903	39888103	12.93	11.5
chr16	85741261	85741461	10.58	8.6		chr22	21351929	21352129	7.54	8.54
chr3	50685429	50685629	8.58	6.6		chr1	36229893	36230093	8.38	7.5
chr19	10402670	10402870	8.27	6.29		chr16	48595265	48595465	7.89	6.69
chr12	2904199	2904399	7.94	5.95		chr1	46654376	46654576	7.48	8.39
chr11	134115993	134116193	8.1	6.12		chr16	58046895	58047095	6.07	7.39
chr17	9143080	9143280	8.04	6.06		chr2	43451069	43451269	9.97	9.28
chr9	124547207	124547407	7.51	5.53		chr17	5322760	5322960	7.55	8.4
chr15	74032433	74032633	8.01	6.02		chr2	128162393	128162593	6.46	4.48
chr2	26802170	26802370	7.07	5.09		chr8	38187063	38187263	8.61	7.8
chr22	28377933	28378133	6.98	5.01		chr6	155154322	155154522	9.93	9.17
chr5	10680280	10680480	12.05	10.07		chr17	78939978	78940178	8.25	7.35
chr8	107710049	107710249	11.83	9.86		chr15	99505704	99505904	8.83	7.91
chr16	87864634	87864834	15.04	13.07		chr3	128221381	128221581	7.93	6.88
chr1	147091159	147091359	8.19	6.22		chr2	3464909	3465109	4.4	6.23
chr22	20229145	20229345	8.89	6.92		chr4	146435817	146436017	8.84	8.07
chr11	64662232	64662432	8.05	6.08		chr1	205272146	205272346	8.33	7.41
chr11	77920774	77920974	7.93	5.96		chr1	10522710	10522910	7.35	8.24
chr1	201984684	201984884	10.92	8.94		chr2	111410567	111410767	5.42	6.88
chr1	154918367	154918567	9.11	7.15		chr14	66480482	66480682	11.69	12.27
chr9	136895863	136896063	6.67	4.7		chr3	137742252	137742452	8.28	7.35
chr12	56145159	56145359	9.66	7.7		chr3	50685429	50685629	6.5	7.57
chr19	2101142	2101342	8.59	6.63		chr5	147638410	147638610	8.17	7.26
chrX	49032032	49032232	9.16	7.2		chr6	2948764	2948964	9.67	10.38
chr2	129024512	129024712	9.1	7.14		chr15	25233585	25233785	7.74	6.54
chr22	29191424	29191624	8.7	6.75		chr11	71146107	71146307	5.71	7.02
chr5	112362810	112363010	6.94	4.97		chr13	111303072	111303272	5.61	7.1
chr12	56600197	56600397	10.92	8.97		chr21	44853490	44853690	8.83	7.93
chr11	65365715	65365915	9.95	8		chr5	135489501	135489701	9.12	8.38
chr16	30670214	30670414	9.06	7.1		chr6	3900044	3900244	6.43	4.41
chr16	2203652	2203852	10.6	8.64		chr22	31374595	31374795	10.41	9.71
chr22	23657804	23658004	8.79	6.84		chr1	67450298	67450498	8.9	8.11
chr20	49620421	49620621	10.36	8.41		chr12	49332635	49332835	8.24	6.96
chr19	2717193	2717393	8.24	6.29		chr4	24323416	24323616	8.84	7.93
chr1	6475691	6475891	7.18	5.23		chr7	148879360	148879560	7.77	6.71
chr14	105410034	105410234	7.28	5.32		chr7	20449573	20449773	7.3	6.01
chr3	13679570	13679770	6.86	4.91		chr7	199873	200073	6.85	7.87
chr7	156808777	156808977	7.03	5.08		chr8	6614743	6614943	8.04	7.04
chr10	48371399	48371599	6.62	4.67		chr12	46662411	46662611	6.49	7.57
chr14	24664959	24665159	7.07	5.12		chr1	43148072	43148272	12.48	13.05
chr9	130670494	130670694	10.75	8.82		chr8	125464856	125465056	9.46	8.77
chr17	48437477	48437677	10.66	8.71		chrY	2847727	2847927	8.36	7.49
chr21	37788653	37788853	8.86	6.92		chr4	3479637	3479837	4.9	6.47
chr1	247464023	247464223	12.17	10.23		chr17	42825797	42825997	6.61	7.68
chr1	33238406	33238606	9.62	7.68		chr1	232650625	232650825	7.18	5.95
chr11	57252368	57252568	9.45	7.5		chr5	180663954	180664154	8.32	9.1
chr1	228681911	228682111	10.14	8.2		chr20	54945024	54945224	10.46	11.12
chr19	10370328	10370528	8.78	6.84		chr9	127118326	127118526	6.5	4.9
chr1	44396556	44396756	8.29	6.35		chr9	127117879	127118079	6.77	5.23
chr17	5983723	5983923	7.54	5.6		chr11	94229911	94230111	9.36	8.65
chrX	153127934	153128134	9.21	7.27		chr15	41849133	41849333	7.57	8.47
chr1	32667473	32667673	7.05	5.11		chr15	91837164	91837364	7.87	6.88
chr16	19195112	19195312	7.52	5.59		chr13	115091073	115091273	9.47	8.73
chr17	43471815	43472015	6.78	4.84		chr1	201453627	201453827	9.46	10.13
chr10	134021256	134021456	8.64	6.7		chr20	57459722	57459922	7.33	6.11
chr1	149803466	149803666	9.28	7.35		chr11	12963976	12964176	8.5	7.56
chr1	149833278	149833478	9.28	7.35		chr5	65474641	65474841	9.3	8.59
chr19	3976361	3976561	14.94	13		chr17	80560939	80561139	9.11	8.32
chr15	75941168	75941368	9.77	7.84		chr1	91403155	91403355	9.04	8.29
chr1	1271364	1271564	8.49	6.56		chr8	11695963	11696163	8.03	8.91
chr1	33237802	33238002	9.03	7.1		chr3	9512303	9512503	9.28	8.47
chr12	6948716	6948916	8.96	7.03		chr11	118376182	118376382	7.54	6.46
chr5	177631093	177631293	7.42	5.49		chr19	16302190	16302390	10.51	11.11
chr19	56089915	56090115	6.59	4.66		chr4	57796330	57796530	9.57	8.83
chr14	105418274	105418474	7.24	5.3		chr9	89560280	89560480	10.64	9.92
chr9	140094190	140094390	7.21	5.28		chr12	12673970	12674170	8.97	8.08
chr9	100886944	100887144	9.47	7.55		chr8	144686418	144686618	5.8	7.06
chr7	2702326	2702526	9.1	7.18		chr17	21319791	21319991	7.16	8.28
chr15	64995229	64995429	10.08	8.16		chr17	25865279	25865479	7.36	6.06
chr2	20400670	20400870	8.25	6.33		chr6	82459879	82460079	9.63	8.97
chr20	50700923	50701123	7.91	5.99		chr7	128595002	128595202	8.42	7.57
chr22	37576803	37577003	8.93	7.02		chr14	92480623	92480823	6.54	4.91
chr1	149291203	149291403	6.8	4.89		chr1	109177814	109178014	8.17	7.16
chr1	1596645	1596845	10.91	9.02		chr20	19981492	19981692	8.46	7.61
chr19	48244361	48244561	10.42	8.52		chr3	56675457	56675657	10.09	9.46
chr16	88875442	88875642	8.94	7.04		chr1	184663186	184663386	8.4	7.56
chr12	56143305	56143505	9.97	8.07		chr2	235950671	235950871	7.83	6.71
chr7	5342900	5343100	8.53	6.64		chr8	75227113	75227313	7.69	6.56
chr15	75950418	75950618	8.13	6.23		chr2	97217128	97217328	4.48	6.26
chr11	57080806	57081006	8.8	6.89		chr7	23240150	23240350	9.33	8.64
chr19	56113429	56113629	7.68	5.79		chr17	644730	644930	10.05	9.38
chr20	35281731	35281931	8.4	6.5		chr6	10626692	10626892	5.33	6.72
chr11	77034097	77034297	7.33	5.44		chr9	5774005	5774205	10.59	9.89
chr19	2071183	2071383	7.92	6.02		chr16	107208	107408	10.12	10.71
chr11	46639141	46639341	6.67	4.76		chr5	1328503	1328703	6.88	5.23
chr9	137328523	137328723	9.58	7.69		chr9	137666642	137666842	6.73	5.31
chr19	629810	630010	8.19	6.3		chr6	149395179	149395379	7.81	6.82
chr19	2734545	2734745	7.15	5.26		chr21	45561268	45561468	5.76	7.11
chr9	34372804	34373004	6.54	4.65		chr19	52795582	52795782	6.44	4.8
chr1	59097003	59097203	9.19	7.31		chr19	47422064	47422264	8.61	7.65
chr6	35393804	35394004	8.11	6.23		chr16	48576783	48576983	7.49	6.4
chr13	51855255	51855455	7.27	5.38		chr1	32800055	32800255	7.39	8.33
chr14	77723201	77723401	7.27	5.39		chr11	65769758	65769958	6.41	7.48
chr20	35414731	35414931	6.56	4.67		chr11	46765530	46765730	9.03	9.67
chr16	30369231	30369431	10.41	8.53		chr6	87971111	87971311	7.67	6.57
chr12	3049936	3050136	8.69	6.81		chr1	204375198	204375398	9.78	9.06
chr17	37884521	37884721	9.59	7.73		chr22	41641861	41642061	9.91	10.58
chr19	33696470	33696670	8.83	6.96		chr6	138745481	138745681	6.25	4.52
chr17	41718542	41718742	7.82	5.94		chr14	50074439	50074639	9.96	9.31
chr4	2306410	2306610	7.64	5.77		chr22	29445293	29445493	7.07	5.83
chr2	220404661	220404861	8.01	6.14		chr10	11962730	11962930	8.01	7.05
chr16	89764146	89764346	9.21	7.35		chr5	98192016	98192216	10.12	9.5
chr11	61734933	61735133	12.8	10.94		chr14	83159237	83159437	9.86	10.44
chr3	47455217	47455417	9.59	7.73		chr12	13065433	13065633	9.47	8.76
chr15	75942598	75942798	8.98	7.11		chr20	43323812	43324012	6.06	7.3
chr6	35394384	35394584	8.9	7.04		chr12	56145159	56145359	7.59	8.48
chr22	21351929	21352129	9.5	7.64		chr16	66437381	66437581	6.16	4.32
chr22	30688228	30688428	7.61	5.75		chrX	152853406	152853606	8.8	9.46
chr1	21757070	21757270	8.73	6.87		chrX	1505213	1505413	9.65	10.26
chr1	204588461	204588661	8.79	6.93		chrY	1455213	1455413	9.65	10.26
chr19	7584247	7584447	8.32	6.46		chr2	64780107	64780307	8.08	7.19
chr17	72427846	72428046	9.18	7.32		chr13	73636446	73636646	8.46	7.65
chr17	39958456	39958656	10.6	8.75		chr5	177040083	177040283	6.35	4.69
chr9	131199300	131199500	9.21	7.36		chr4	123813361	123813561	8.85	8
chr16	56977173	56977373	11.19	9.34		chr13	41745044	41745244	9.24	9.88
chr16	3181859	3182059	8.82	6.97		chr16	777611	777811	4.91	6.47
chr9	140003001	140003201	11.65	9.79		chr7	151157660	151157860	6.42	4.77
chr6	26413602	26413802	8.83	6.97		chr3	10302063	10302263	10.03	9.35
chr11	66109577	66109777	7.9	6.05		chr8	12282619	12282819	7.82	6.81
chr2	241405629	241405829	9.91	8.06		chr2	152331492	152331692	7.29	6.16
chr9	132484715	132484915	9.27	7.42		chr11	111953487	111953687	11.06	10.51
chr4	8621034	8621234	8.54	6.69		chr5	89814890	89815090	9.85	9.2
chr3	49461858	49462058	7.74	5.89		chr6	80778622	80778822	9.63	8.94
chr20	32232611	32232811	7.42	5.57		chr9	139441548	139441748	5.07	6.6
chr16	68112887	68113087	7.69	5.84		chr12	13102895	13103095	6.77	5.26
chr7	101999278	101999478	7.32	5.48		chr9	98643361	98643561	7.86	6.9
chr19	2073070	2073270	6.64	4.8		chr11	62557984	62558184	11.45	11.95
chr17	72999973	73000173	9.98	8.14		chr11	57252368	57252568	7.4	6.29
chr12	53837129	53837329	10.06	8.22		chr15	25235501	25235701	6.76	5.4
chr9	35404180	35404380	9.2	7.36		chr17	20141777	20141977	9.26	8.53
chr10	102289133	102289333	9.46	7.62		chr1	41978744	41978944	6.07	4.22
chr12	6981474	6981674	11.08	9.24		chr13	39585313	39585513	7.02	5.76
chr10	126370390	126370590	8.21	6.37		chr18	48703063	48703263	9.11	8.41
chr22	19712066	19712266	8.67	6.84		chr9	117268231	117268431	6.83	5.34
chr22	36622701	36622901	8.04	6.19		chr1	114940215	114940415	9.46	8.69
chr16	88718696	88718896	7.71	5.87		chr7	1584309	1584509	8.9	9.62
chr11	120100003	120100203	7.83	5.99		chr17	25865818	25866018	6.35	4.73
chr15	69387231	69387431	6.62	4.78		chr1	6310100	6310300	5.49	2.65
chr16	30075185	30075385	6.8	4.96		chr14	74531590	74531790	6.59	5.04
chr17	79801305	79801505	11.48	9.65		chr3	30713369	30713569	8.59	7.81
chr16	11410619	11410819	9.37	7.54		chr10	127525149	127525349	7.93	6.88
chrX	1505213	1505413	11.58	9.75		chr3	185361545	185361745	6.86	5.51
chrY	1455213	1455413	11.58	9.75		chr20	61826826	61827026	8.32	7.31
chr16	69974149	69974349	8.57	6.75		chr4	40356230	40356430	10.73	9.91
chr12	122213577	122213777	8.23	6.4		chr4	113199184	113199384	8.41	7.58
chr10	5948281	5948481	8.8	6.97		chr22	39136590	39136790	7.12	5.69
chr1	1594805	1595005	7.78	5.95		chr4	141074940	141075140	7.29	6.13
chr11	71948495	71948695	8.86	7.03		chr1	33402605	33402805	8.44	7.6
chr12	49221504	49221704	10.17	8.34		chr1	149858005	149858205	8.46	7.53
chr7	199873	200073	8.78	6.96		chr16	20747293	20747493	7.82	6.68
chr12	122216511	122216711	8.75	6.94		chr9	33295067	33295267	10.65	10.07
chr5	137676851	137677051	8.59	6.77		chr2	178095882	178096082	10.14	9.5
chr6	34558159	34558359	10.91	9.09		chr17	79362862	79363062	7.38	6.15
chr3	50337585	50337785	9.57	7.75		chr6	134824615	134824815	6.82	5.43
chr7	37960282	37960482	8.13	6.31		chr15	86122596	86122796	7.8	6.82
chr5	694415	694615	7.43	5.61		chr9	127121099	127121299	6.2	4.36
chr17	72764801	72765001	7.89	6.08		chr3	66430738	66430938	8	7.1
chr11	62369225	62369425	8.82	7		chr2	257840	258040	6.9	5.62
chr8	146034904	146035104	7.19	5.37		chr2	192745743	192745943	7.9	8.66
chr17	8131138	8131338	7.29	5.47		chr5	65466468	65466668	9.42	8.48
chr11	62574662	62574862	7.86	6.04		chr12	113624608	113624808	7.21	8.14
chr3	48508819	48509019	10.76	8.95		chr3	169710523	169710723	11.86	11.32
chr22	37962270	37962470	8.78	6.97		chr5	14690158	14690358	9.6	8.95
chr19	13205650	13205850	9.86	8.04		chr12	12630266	12630466	9.89	9.26
chr22	37425569	37425769	10.33	8.52		chr1	40704756	40704956	8.35	7.42
chr1	16053632	16053832	10.7	8.89		chr19	16243943	16244143	9.32	9.93
chr16	74907603	74907803	8.66	6.84		chr15	30718637	30718837	5.9	3.69
chr14	102452190	102452390	7.95	6.14		chr15	32760017	32760217	5.9	3.69
chr17	71281335	71281535	11.2	9.39		chr3	50391162	50391362	9.49	10.09
chr11	66113235	66113435	8.91	7.1		chr2	182780933	182781133	9.85	9.14
chr19	14261893	14262093	8.41	6.6		chr15	71586378	71586578	7.06	5.86
chr14	23744959	23745159	8.26	6.44		chr10	35500275	35500475	10.28	9.65
chr19	14185647	14185847	7.65	5.84		chr3	44702018	44702218	8.51	7.71
chr17	17750481	17750681	8.13	6.33		chr3	50334850	50335050	6.75	7.74
chr9	119187524	119187724	7.17	5.36		chr2	27306439	27306639	6.32	4.34
chr8	145751628	145751828	7.68	5.88		chr16	53358221	53358421	9.31	8.61
chr8	23340119	23340319	6.92	5.11		chr9	74489671	74489871	8.83	7.91
chr12	48174037	48174237	7.69	5.88		chr5	175812066	175812266	6.3	7.39
chr22	37578280	37578480	10.33	8.53		chr1	112318530	112318730	6.82	5.46
chr17	61920052	61920252	9.19	7.39		chr5	171766214	171766414	7.63	6.53
chr1	62740442	62740642	9.63	7.83		chr1	152006137	152006337	8.28	8.99
chr12	131721886	131722086	7.49	5.69		chr3	44794841	44795041	9.38	8.72
chr14	23746079	23746279	7.84	6.05		chr10	99475453	99475653	5.72	6.98
chr11	126211784	126211984	7.79	5.99		chr3	58303475	58303675	10.1	9.51
chr4	6623253	6623453	7.47	5.68		chr6	12161836	12162036	7.78	6.65
chr4	6324861	6325061	7.22	5.42		chr1	114454286	114454486	9.69	9.01
chr16	86563941	86564141	6.88	5.08		chr7	51094241	51094441	7.01	5.72
chr5	139060443	139060643	9.94	8.15		chr8	64122325	64122525	9.25	8.43
chr19	10577751	10577951	9.56	7.77		chr13	111518262	111518462	8.05	7.16
chr22	36886053	36886253	10.08	8.29		chr8	6302862	6303062	8.94	8.21
chr7	99704575	99704775	10.18	8.39		chr1	36859396	36859596	10.95	11.49
chr19	18047172	18047372	9.15	7.36		chr6	1392923	1393123	5.4	6.81
chr6	26378048	26378248	8.11	6.32		chr4	83849141	83849341	8.45	7.68
chr1	21545505	21545705	9.41	7.61		chr15	99504849	99505049	8.32	7.43
chr17	1636949	1637149	9.12	7.33		chr4	36069585	36069785	7.02	5.78
chr16	89565237	89565437	7.41	5.62		chr12	51318801	51319001	8.2	7.36
chr16	3018160	3018360	9.65	7.86		chr17	28512431	28512631	10.31	9.58
chr11	67259444	67259644	8.44	6.64		chr15	101718423	101718623	8.75	7.93
chr16	11770127	11770327	7.47	5.68		chr7	104752797	104752997	8.26	7.42
chr1	16558279	16558479	7.67	5.88		chr13	113841567	113841767	10.62	9.98
chr9	119462553	119462753	7.33	5.54		chr16	25258377	25258577	7.23	6.05
chr17	20905900	20906100	11.02	9.25		chr7	5106692	5106892	7.5	6.46
chr17	74307427	74307627	11.07	9.28		chr1	179815213	179815413	9	8.31
chr19	41306904	41307104	9.24	7.46		chr10	95279642	95279842	4.97	6.62
chr1	62739447	62739647	11.69	9.91		chr20	48929991	48930191	10.22	9.64
chr17	77729492	77729692	10.8	9.01		chr19	3767339	3767539	9.41	10.07
chr12	124421494	124421694	8.96	7.19		chr10	53457905	53458105	11.13	10.6
chr7	5521158	5521358	8.82	7.04		chr17	29220591	29220791	7.1	5.83
chr16	17202326	17202526	8.16	6.38		chr21	44761938	44762138	6.73	5.15
chr9	97863926	97864126	7.33	5.55		chr16	57238666	57238866	9.5	8.67
chr16	2502771	2502971	6.9	5.12		chr20	62521708	62521908	11.16	11.68
chr22	18570956	18571156	11.22	9.45		chr1	171501757	171501957	10.49	9.69
chr12	58216995	58217195	11.28	9.51		chr4	184718029	184718229	6.4	4.85
chr10	104240309	104240509	10.14	8.37		chr19	9671139	9671339	9.3	8.59
chr7	74995997	74996197	8.18	6.42		chr20	10620157	10620357	9.93	9.32
chr20	31035250	31035450	7.61	5.84		chr1	24126833	24127033	5.6	6.9
chr16	87730209	87730409	8.68	6.9		chr7	1581717	1581917	7.43	8.29
chr12	123346421	123346621	7.62	5.85		chr16	57462782	57462982	8.01	8.74
chr20	35414096	35414296	7.67	5.9		chr19	50436831	50437031	7.18	8.17
chr3	53226239	53226439	7.2	5.43		chr5	43575419	43575619	10.41	9.81
chr1	12035182	12035382	11.54	9.78		chr19	46145690	46145890	7.91	8.69
chr5	177575099	177575299	9.7	7.94		chr17	80559477	80559677	11.27	10.68
chrX	153599326	153599526	9.8	8.05		chr17	54671679	54671879	8.18	8.89
chr5	176025390	176025590	9.83	8.08		chr5	125960391	125960591	10.16	9.47
chr17	80401664	80401864	12.56	10.8		chr2	128463784	128463984	9.69	8.96
chr1	249106262	249106462	8.82	7.06		chr2	174819737	174819937	10.18	9.6
chr7	72468705	72468905	8.18	6.43		chr14	100939167	100939367	6.88	5.15
chr6	33284186	33284386	9.06	7.3		chr7	91503780	91503980	8.95	8.15
chr16	677620	677820	10.4	8.64		chr3	48332416	48332616	7.6	6.58
chr16	87636908	87637108	8.65	6.89		chr8	92081547	92081747	9.88	9.23
chr10	126311802	126312002	8.85	7.09		chr5	1350332	1350532	8.99	8.3
chr9	130476235	130476435	8.18	6.42		chrX	152037685	152037885	9.98	10.54
chr11	45924418	45924618	7.54	5.78		chr5	177036701	177036901	8.96	9.69
chr19	2736700	2736900	6.9	5.14		chr11	102100443	102100643	9.76	9.11
chr9	130577478	130577678	11.57	9.82		chr12	9659686	9659886	8.11	7.25
chr11	63960502	63960702	9.29	7.54		chr2	234384506	234384706	7.27	6.18
chr10	104837913	104838113	9.54	7.79		chr3	50355479	50355679	7.11	8.06
chr3	197238777	197238977	9.09	7.34		chr20	49198007	49198207	8.2	7.37
chr1	12072612	12072812	8.67	6.92		chr9	140446761	140446961	10.19	10.77
chr16	15818305	15818505	8.96	7.21		chr4	1730106	1730306	11.18	11.85
chr16	27472383	27472583	7.88	6.12		chr15	55836907	55837107	7.9	6.9
chr19	1460848	1461048	10.35	8.6		chr22	41513506	41513706	8.55	7.69
chr7	155567776	155567976	7.94	6.19		chr7	1579727	1579927	8.02	7.05
chr19	40449419	40449619	10.22	8.48		chr9	35546851	35547051	7.97	6.95
chr15	30337526	30337726	9.82	8.09		chrX	152482968	152483168	8.94	9.57
chr16	89167178	89167378	8.11	6.37		chr13	107211761	107211961	9.11	8.37
chr20	44576318	44576518	8.67	6.93		chr1	15546062	15546262	9.91	9.18
chr17	26941790	26941990	8.22	6.48		chr12	48543229	48543429	10.33	9.73
chr19	17516215	17516415	9.94	8.2		chr2	242512206	242512406	8.56	9.39
chr19	50063183	50063383	9.65	7.92		chr19	10420909	10421109	8.33	9.06
chr1	151259627	151259827	10.55	8.82		chr17	62496272	62496472	11.58	11.06
chr3	49145634	49145834	8.68	6.94		chr19	50063183	50063383	7.82	8.62
chr8	80677339	80677539	9.29	7.55		chr16	84514157	84514357	6.8	5.5
chr19	2716314	2716514	10.19	8.46		chr2	232319752	232319952	11.02	11.54
chr7	74298968	74299168	8.18	6.45		chr15	35274355	35274555	8.1	7.17
chr1	20008743	20008943	8.67	6.94		chr1	201459325	201459525	8.18	9.01
chr16	28297205	28297405	8.49	6.76		chr16	11785225	11785425	8.11	7.24
chr20	62421232	62421432	7.78	6.05		chr16	72820985	72821185	8.1	7.24
chr14	102415185	102415385	6.94	5.22		chr19	33870494	33870694	11.1	10.56
chr16	3022346	3022546	11.68	9.95		chr1	91405109	91405309	7.71	6.78
chr3	127340618	127340818	12.81	11.09		chr1	15987448	15987648	9.27	8.49
chr19	8381393	8381593	10.46	8.74		chr3	111632325	111632525	8.66	7.81
chr11	73638480	73638680	8.5	6.78		chr3	50333951	50334151	6.94	7.85
chr17	56573391	56573591	9.49	7.76		chr19	53452802	53453002	6.34	4.65
chr16	4935658	4935858	8.74	7.02		chr13	111301005	111301205	4.8	6.39
chr16	2226967	2227167	10.22	8.5		chr3	9412992	9413192	10.02	9.41
chrX	48929213	48929413	8.3	6.58		chr20	34240091	34240291	8.09	7.19
chr22	28196337	28196537	8.12	6.4		chr12	1613433	1613633	8.29	7.48
chr11	46700117	46700317	7.74	6.02		chr15	66994577	66994777	8.75	8.03
chr2	241517708	241517908	6.83	5.11		chr4	170017496	170017696	7.09	5.94
chr16	30581060	30581260	7.96	6.24		chr17	4608556	4608756	7.04	5.87
chr17	26962172	26962372	10.03	8.32		chr9	139902196	139902396	6.71	7.66
chr11	73116096	73116296	9.77	8.06		chr8	141541867	141542067	8.7	7.94
chr20	62694847	62695047	10.28	8.56		chr19	18047172	18047372	7.25	8.1
chr12	48177217	48177417	9.81	8.11		chr7	73100874	73101074	7.95	8.67
chr19	14273706	14273906	9.35	7.64		chr3	122133341	122133541	8.84	8.13
chr1	156640972	156641172	7.93	6.21		chr12	26218023	26218223	11.2	10.64
chr20	31996079	31996279	11.6	9.89		chr12	130624618	130624818	8.09	7.04
chr22	43088543	43088743	10.91	9.2		chr5	32710310	32710510	8.68	7.89
chr19	17838484	17838684	8.36	6.65		chr11	74353289	74353489	6.6	5.23
chr1	20945106	20945306	10.29	8.59		chr19	8367033	8367233	11.24	11.74
chr17	3513100	3513300	10.14	8.44		chr1	204518535	204518735	9.99	9.29
chr5	71516450	71516650	12.29	10.59		chr3	152881624	152881824	9.69	9
chr16	70432620	70432820	11.9	10.2		chr14	74032076	74032276	6.2	4.49
chr7	149430594	149430794	8.7	7		chr9	130683654	130683854	6.81	5.49
chr19	39936381	39936581	8.27	6.56		chrX	47422156	47422356	6.43	7.44
chrX	106957357	106957557	9.34	7.64		chr11	61563423	61563623	12.86	12.3
chr2	120020842	120021042	8.4	6.7		chr1	150933266	150933466	9.99	9.25
chr1	19983630	19983830	9.92	8.23		chr3	15686088	15686288	7.78	6.87
chr16	28488692	28488892	7.3	5.6		chr11	3022258	3022458	10.19	9.57
chr16	88601327	88601527	7.66	5.95		chr19	59032023	59032223	6.25	4.41
chr9	91617322	91617522	8.8	7.1		chr9	124751597	124751797	8.1	7.23
chr16	70286425	70286625	13.49	11.81		chr1	40980433	40980633	7.82	6.78
chr1	46654376	46654576	9.27	7.59		chr6	153296397	153296597	12.24	11.75
chr9	116136108	116136308	11.32	9.63		chr19	18699735	18699935	3.82	6.15
chrX	134185728	134185928	10.33	8.65		chr22	37414627	37414827	7.88	8.65
chrX	152991226	152991426	8.23	6.54		chr11	67058109	67058309	5.44	6.73
chr14	77494050	77494250	7.91	6.23		chr16	86862002	86862202	6.37	4.85
chr19	55553043	55553243	8.25	6.56		chr3	158409196	158409396	8.7	9.33
chr1	226923479	226923679	9.47	7.79		chr12	123950578	123950778	11.29	10.78
chr2	154334424	154334624	7.75	6.06		chr18	55145499	55145699	6.37	4.88
chr10	11805595	11805795	7.99	6.3		chr4	77660356	77660556	7.42	6.32
chr9	130697401	130697601	10.97	9.3		chr21	37444973	37445173	12.2	12.73
chr8	27463896	27464096	13.29	11.62		chr1	214817906	214818106	8.22	8.96
chr19	17323769	17323969	10.58	8.9		chr11	66410968	66411168	9.55	10.26
chr19	18391043	18391243	10.31	8.62		chr19	57803831	57804031	8.36	7.51
chr10	101157110	101157310	10.69	9.02		chrX	67938239	67938439	3.84	5.89
chr19	3765104	3765304	8.49	6.81		chr10	30602464	30602664	9.39	8.75
chr6	32143626	32143826	8.63	6.95		chr11	33374855	33375055	6.41	4.92
chr17	40704896	40705096	9.35	7.67		chr9	127120417	127120617	6.33	4.72
chr11	67119037	67119237	9.38	7.7		chr10	69676256	69676456	8.3	7.51
chr1	201969243	201969443	8.15	6.47		chr16	71483292	71483492	8.18	7.38
chr2	106962130	106962330	9.62	7.94		chr7	22900733	22900933	4.96	6.42
chr2	74757251	74757451	8.94	7.26		chr7	100032943	100033143	9.16	9.8
chr19	867902	868102	7.39	5.71		chr1	29070209	29070409	11.55	11.02
chr14	23540555	23540755	7.25	5.57		chr5	17368291	17368491	6.77	5.51
chr9	7799562	7799762	8.67	6.99		chr8	101299851	101300051	8.53	7.73
chr17	27401384	27401584	7.38	5.69		chr5	89757102	89757302	8.52	7.77
chr14	105417389	105417589	6.95	5.27		chr8	145742150	145742350	4.66	6.24
chr6	109228912	109229112	10.02	8.35		chr1	154184630	154184830	7.46	8.25
chr16	1988713	1988913	10.55	8.88		chr15	34434301	34434501	9.46	8.82
chr14	102973169	102973369	9.38	7.71		chr16	3360576	3360776	7.72	6.72
chr7	2473326	2473526	11.49	9.82		chr11	453201	453401	5.23	6.64
chrX	152990366	152990566	8.82	7.15		chr6	101338222	101338422	6.79	5.54
chr11	64083415	64083615	9.01	7.34		chr14	91948239	91948439	7.97	7.13
chr3	184062575	184062775	8.56	6.89		chr19	44981223	44981423	8.98	8.29
chr19	42702837	42703037	10	8.34		chr8	12879062	12879262	7.06	5.87
chr16	8948891	8949091	11.52	9.85		chr8	66631474	66631674	10.37	9.81
chr5	179289832	179290032	8.72	7.05		chr15	93338694	93338894	7.21	8.09
chr22	36623743	36623943	7.52	5.85		chr19	51301338	51301538	12.2	12.79
chr5	139062445	139062645	7.39	5.73		chr15	41192523	41192723	8.17	7.34
chr16	2227542	2227742	10.53	8.87		chr5	43039724	43039924	7.45	6.42
chr11	73008632	73008832	10.81	9.16		chr7	152344477	152344677	9.5	8.82
chr12	123956822	123957022	9.63	7.97		chr6	134741893	134742093	6.8	5.41
chr17	1478443	1478643	9.17	7.51		chrX	1542139	1542339	4.75	6.33
chr9	35405035	35405235	10.53	8.87		chrY	1492139	1492339	4.75	6.33
chr6	36892620	36892820	9.26	7.6		chr4	146058875	146059075	9.09	8.36
chr1	44415333	44415533	9.32	7.66		chr6	18465571	18465771	7.64	6.54
chr14	77255373	77255573	8.49	6.83		chr20	57735090	57735290	10.49	9.75
chr2	242512206	242512406	10.33	8.67		chr2	65894586	65894786	6.05	4.06
chr19	55995365	55995565	8.69	7.03		chr2	235962260	235962460	8.1	7.25
chr1	28793047	28793247	7.63	5.97		chr16	30362156	30362356	8.77	8.08
chr1	9329127	9329327	7.85	6.19		chr9	110247708	110247908	10.78	10.01
chr17	422164	422364	7.49	5.83		chr7	96639840	96640040	7.29	6.17
chr11	71146107	71146307	7.48	5.82		chr1	207483256	207483456	6.95	5.71
chr19	50168889	50169089	7.63	5.97		chr21	38885572	38885772	9.51	8.89
chr11	6411717	6411917	7.28	5.63		chr12	45567518	45567718	6.09	4.35
chr19	16990561	16990761	7.45	5.78		chr13	33344328	33344528	6.81	5.44
chr17	48226596	48226796	11.3	9.65		chr22	50637103	50637303	7.23	8.18
chr20	25281070	25281270	9.37	7.72		chr1	151554415	151554615	6.89	7.83
chr19	9949059	9949259	9.07	7.42		chr1	28864426	28864626	8.66	9.27
chr16	678916	679116	10.67	9.02		chrX	152992043	152992243	4.15	5.94
chr15	73595036	73595236	9.93	8.28		chr19	58118279	58118479	5.98	4.25
chr18	33779813	33780013	9.59	7.94		chr3	15677852	15678052	6.24	4.38
chr3	128060338	128060538	9.86	8.21		chr17	45044011	45044211	7.33	6.26
chr17	1367957	1368157	8.97	7.32		chr15	42042328	42042528	8.41	7.63
chr1	205779806	205780006	7.46	5.81		chr14	103192814	103193014	7.69	6.75
chr19	16989322	16989522	8.34	6.69		chr13	115089445	115089645	8.39	7.54
chr1	27876257	27876457	7.45	5.8		chr8	59060261	59060461	6.74	5.32
chr17	40698577	40698777	8.39	6.74		chr2	39826596	39826796	7.11	5.9
chr1	156641930	156642130	7.99	6.34		chr11	94602404	94602604	8.07	7.21
chr19	46206369	46206569	7.93	6.28		chr16	87443671	87443871	8.46	7.7
chr16	58741804	58742004	10.85	9.21		chr1	6693054	6693254	9.21	9.89
chr22	19025910	19026110	10.33	8.7		chr17	70399814	70400014	6.31	4.83
chr11	64571683	64571883	9.96	8.33		chr3	133306876	133307076	11.16	10.66
chr11	65381500	65381700	9.75	8.12		chr9	33347858	33348058	9.51	8.89
chr11	68707539	68707739	8.93	7.29		chr14	95569809	95570009	7.37	6.35
chr1	151006468	151006668	9.49	7.84		chr9	127114117	127114317	8.79	8.03
chr10	72060006	72060206	8.95	7.31		chr1	1251283	1251483	7.12	6
chr16	70415337	70415537	9.84	8.2		chr9	106762404	106762604	8.65	7.91
chr22	37964941	37965141	10.24	8.6		chr11	35641965	35642165	11.43	10.92
chr14	103410394	103410594	7.41	5.77		chr17	27614108	27614308	10.68	10.14
chr5	148748168	148748368	8.76	7.12		chr1	155158313	155158513	6.51	4.51
chr19	17305778	17305978	8.13	6.49		chr16	70286425	70286625	11.7	11.17
chr16	68893985	68894185	7.35	5.71		chr17	1703445	1703645	8.01	7.18
chr17	73823332	73823532	8.35	6.71		chr16	25255107	25255307	6.26	4.75
chr17	33348436	33348636	6.94	5.3		chr21	46785481	46785681	8.28	7.49
chr14	23456454	23456654	9.71	8.08		chr6	80774375	80774575	10.71	10.16
chr16	30380706	30380906	10.3	8.66		chr8	12040291	12040491	7.93	7.07
chr11	57076604	57076804	11.31	9.67		chr5	60187831	60188031	6.6	5.19
chr17	79862439	79862639	10.1	8.47		chr11	96117390	96117590	9.78	9.04
chr16	3072652	3072852	9.45	7.82		chr19	36728659	36728859	11.2	10.6
chr12	57648522	57648722	8.61	6.99		chr8	145057827	145058027	6.59	7.54
chr8	21983114	21983314	8.84	7.21		chr10	106025400	106025600	7.12	6.01
chr2	11542943	11543143	8.33	6.7		chr19	682754	682954	9.09	9.89
chr9	101552574	101552774	8.62	7		chr8	101562221	101562421	6.83	5.58
chr1	154942984	154943184	7.83	6.2		chr3	51737877	51738077	10.28	10.82
chr19	49653503	49653703	9.12	7.49		chr6	161470749	161470949	8.55	7.77
chr13	114165258	114165458	6.94	5.32		chr17	79826659	79826859	10.27	10.79
chr22	31744727	31744927	7.04	5.41		chr17	76484891	76485091	5.95	7.18
chr9	136336652	136336852	10.16	8.54		chr11	10328430	10328630	8.99	8.34
chr9	132650758	132650958	9.11	7.5		chr6	116600166	116600366	9.78	9.17
chr11	61665469	61665669	9.56	7.94		chr4	71555438	71555638	10.41	9.74
chr5	177548717	177548917	11.77	10.15		chr10	24873576	24873776	11.35	10.81
chrX	134166620	134166820	11.17	9.54		chr17	6481941	6482141	8.43	7.67
chr2	97482964	97483164	8.33	6.7		chr5	180684205	180684405	8.18	7.39
chr14	23079943	23080143	8.16	6.54		chr12	32944314	32944514	8.95	8.24
chr5	171761436	171761636	9.8	8.18		chr1	78354697	78354897	6.76	5.13
chr11	57087799	57087999	8.66	7.04		chr17	18220817	18221017	9.77	9.08
chr7	73790508	73790708	9.76	8.15		chr1	43829412	43829612	8.81	9.49
chr14	75128924	75129124	7.21	5.58		chr5	179229301	179229501	7.7	8.45
chr5	176734376	176734576	9.45	7.83		chr7	73818232	73818432	7.07	5.77
chr10	72326554	72326754	7.38	5.75		chr17	18173295	18173495	5.49	3.06
chr2	233324091	233324291	15.55	13.95		chr11	27520172	27520372	8.07	7.26
chr17	76967978	76968178	12.38	10.77		chr7	5108347	5108547	9.61	9.02
chr20	61444352	61444552	13	11.38		chr15	78790422	78790622	8.62	7.91
chr19	49426194	49426394	10.76	9.16		chr17	48445251	48445451	12.63	13.06
chr4	57842755	57842955	9.41	7.8		chr5	94050328	94050528	8.46	7.68
chr17	7366309	7366509	10.09	8.48		chr9	98178025	98178225	8.81	8.1
chr17	27225478	27225678	8.73	7.12		chr19	56013789	56013989	6.63	5.34
chr22	39826362	39826562	10.27	8.66		chr4	13603876	13604076	7.45	6.49
chr1	20009329	20009529	9.32	7.7		chr5	159412796	159412996	7.45	6.14
chr7	143885020	143885220	7.39	5.77		chr8	81412342	81412542	6.62	5.33
chr7	144060019	144060219	7.39	5.77		chr7	111983974	111984174	6.47	5.06
chr13	113804451	113804651	7.01	5.39		chr6	10529843	10530043	6.01	7.12
chr6	31827308	31827508	10.38	8.78		chr17	13933269	13933469	8.23	7.44
chr10	123970645	123970845	10.02	8.42		chr16	30789909	30790109	6.28	4.75
chr12	125262360	125262560	11.05	9.45		chr16	53337770	53337970	7.27	6.22
chr1	149871909	149872109	11.28	9.68		chr1	68153501	68153701	8.88	8.18
chr1	154956320	154956520	10.61	9.01		chr9	33038739	33038939	12.17	12.61
chr15	65157333	65157533	9.87	8.27		chr19	10664287	10664487	8.07	8.82
chr11	2018839	2019039	9.83	8.22		chr1	151133227	151133427	8.39	7.52
chr1	10521344	10521544	9.63	8.03		chr6	82456078	82456278	7.56	6.49
chr19	5691869	5692069	11.88	10.27		chr5	1345986	1346186	8.71	7.98
chr19	3122566	3122766	9.63	8.04		chr19	1359062	1359262	7.18	8.2
chr17	43189616	43189816	9.61	8.01		chr7	138269834	138270034	9.05	8.31
chr1	27124177	27124377	8.26	6.66		chr16	57290407	57290607	6.53	7.51
chr12	56398371	56398571	10.2	8.61		chr17	43364067	43364267	7.9	7.08
chr19	55859064	55859264	9.87	8.26		chr6	153304472	153304672	7.62	6.69
chr20	32865613	32865813	8.27	6.67		chr15	55710572	55710772	7.03	5.81
chr17	40733806	40734006	9.33	7.73		chr6	4935692	4935892	6.92	5.59
chr2	47301317	47301517	8.12	6.52		chr9	131122818	131123018	7.17	8.06
chr1	32100921	32101121	8.32	6.72		chr15	67484607	67484807	7.97	7.14
chr14	105416036	105416236	7.28	5.69		chr4	25125532	25125732	6.88	5.72
chr1	44056594	44056794	7.94	6.34		chr19	54972547	54972747	7.06	5.97
chr2	120195213	120195413	8.49	6.89		chr7	1574025	1574225	7.85	6.99
chr22	46640574	46640774	9.77	8.17		chr12	32735001	32735201	7.22	6.11
chr19	6211030	6211230	9.94	8.34		chr9	132397652	132397852	10.03	10.54
chr17	25950661	25950861	8.73	7.14		chr22	46727136	46727336	9.3	10.02
chr14	77924393	77924593	8.58	6.99		chr11	111594629	111594829	9.34	8.69
chr17	48212303	48212503	8.89	7.3		chr13	46559648	46559848	10.1	9.5
chr1	1660690	1660890	8.09	6.5		chr1	214557723	214557923	7.8	6.91
chr2	23919361	23919561	7.28	5.69		chr12	8929325	8929525	9.52	8.85
chr11	65064795	65064995	8.93	7.34		chr12	46315739	46315939	8.6	7.86
chr6	42946043	42946243	8.47	6.88		chr19	9452372	9452572	7.38	6.27
chr19	30165977	30166177	9.53	7.94		chr4	40350954	40351154	8.26	7.24
chr20	44538700	44538900	7.35	5.77		chr7	77378914	77379114	8.59	7.9
chr17	79801811	79802011	11.47	9.88		chr16	88715649	88715849	7.33	8.12
chr7	45148640	45148840	12.38	10.81		chr5	158585184	158585384	10.7	10.14
chr11	64006022	64006222	11.08	9.5		chr2	112123295	112123495	8.37	7.55
chr12	49239400	49239600	9.48	7.9		chr12	6981474	6981674	9.13	9.81
chr10	104836750	104836950	9.75	8.17		chr14	93263849	93264049	10.57	10.01
chr7	56147393	56147593	10.01	8.43		chrX	1550885	1551085	3.84	5.75
chr1	43212124	43212324	9.59	8.01		chrY	1500885	1501085	3.84	5.75
chr3	138122393	138122593	8.71	7.13		chr4	6695577	6695777	9.88	10.49
chr7	148921543	148921743	9.49	7.9		chr16	50350572	50350772	8.41	7.61
chr7	1778288	1778488	8.79	7.21		chr20	45874778	45874978	9.03	8.15
chr1	202822116	202822316	8.16	6.58		chr5	130766695	130766895	8.72	8
chr7	2472401	2472601	8.62	7.04		chr17	57290580	57290780	10.52	9.99
chr19	48699750	48699950	10.1	8.52		chr19	58790902	58791102	5.15	6.49
chr20	306741	306941	8.89	7.31		chr19	58264990	58265190	7.65	6.68
chr2	135206536	135206736	8.41	6.83		chr15	44085114	44085314	10.23	10.87
chr17	76167986	76168186	11.7	10.13		chr4	119436167	119436367	7.81	6.86
chr9	133377188	133377388	11.63	10.06		chr11	111656489	111656689	8.84	8.1
chr12	6500198	6500398	12.2	10.64		chr9	130269060	130269260	11.69	12.34
chr1	11850313	11850513	9.28	7.71		chr1	227970932	227971132	6.14	4.58
chr1	204438311	204438511	8.36	6.79		chr3	139108692	139108892	6.41	5.04
chr17	7292713	7292913	10.05	8.49		chr10	32560519	32560719	8.27	7.47
chr3	141011224	141011424	8.06	6.49		chr2	37455207	37455407	11.28	10.79
chr13	52508772	52508972	8.05	6.49		chr1	109757398	109757598	10.1	9.53
chr1	43424345	43424545	7.72	6.15		chr4	183811942	183812142	6.76	7.78
chrX	70472677	70472877	8	6.43		chr20	10603953	10604153	6.79	5.59
chr10	134145028	134145228	8.06	6.49		chr1	93602320	93602520	8.73	8.04
chr6	26452070	26452270	10.07	8.51		chr12	121016906	121017106	10.81	11.32
chr19	46010774	46010974	9.81	8.25		chr1	155716064	155716264	5.52	6.85
chr16	2258822	2259022	10.58	9.03		chr10	13672277	13672477	7.67	6.68
chr20	46286456	46286656	9.67	8.12		chr2	162087738	162087938	8.23	7.42
chr22	29191083	29191283	9.59	8.03		chr6	2854898	2855098	6.36	4.97
chr14	103601881	103602081	9.24	7.68		chr15	79705357	79705557	7.03	5.81
chr20	33328331	33328531	9.31	7.74		chr11	36484081	36484281	9.84	9.01
chrX	48681487	48681687	9.91	8.35		chr10	99474392	99474592	7.56	8.33
chr4	1719901	1720101	8.97	7.41		chr5	40798538	40798738	5.58	3.43
chr2	238999959	239000159	8.06	6.5		chr6	64286370	64286570	11.66	11.17
chr11	64051673	64051873	7.94	6.38		chr1	32192866	32193066	7.42	6.41
chr16	31123200	31123400	7.53	5.97		chr5	1467857	1468057	6.53	7.48
chr17	3572261	3572461	7.07	5.51		chr10	88725634	88725834	6.67	5.22
chr3	48731215	48731415	10.26	8.71		chr17	18087704	18087904	6.86	7.73
chr16	16388133	16388333	9.62	8.07		chr7	51095397	51095597	7.09	5.97
chr5	171520459	171520659	8.7	7.15		chr20	21071310	21071510	6.75	5.02
chr12	49162168	49162368	9.34	7.78		chr4	8229946	8230146	8.63	7.8
chr17	7486381	7486581	8.26	6.71		chr6	1395097	1395297	10.96	10.33
chr9	131678683	131678883	10.29	8.73		chr17	41846442	41846642	7.92	8.65
chr17	8092346	8092546	10.25	8.7		chr20	61303107	61303307	6.06	7.28
chr16	780264	780464	8.97	7.42		chr15	42058839	42059039	8.56	7.8
chr7	148922991	148923191	8.21	6.66		chr19	3207797	3207997	9.27	9.89
chr12	51453272	51453472	7.69	6.14		chr10	22618554	22618754	9.84	9.23
chr10	101474180	101474380	7.86	6.31		chr3	15679833	15680033	6.01	4.36
chr6	36891329	36891529	10.17	8.62		chr8	126011492	126011692	9.38	10.01
chr3	50296266	50296466	10.23	8.69		chr2	158593745	158593945	8.48	7.67
chr16	18511515	18511715	9.62	8.07		chr13	97485287	97485487	8.63	7.88
chrX	48382089	48382289	9.44	7.9		chr12	31238412	31238612	5.13	6.52
chr9	101494533	101494733	8.74	7.2		chr1	155580484	155580684	5.52	6.84
chr6	31526058	31526258	9.86	8.32		chr9	21862242	21862442	8.37	7.59
chr17	26881072	26881272	8.97	7.42		chr3	72427562	72427762	8.87	8.1
chr3	120315162	120315362	10.02	8.48		chr7	149545259	149545459	6.98	5.89
chrX	149937063	149937263	12.09	10.55		chr16	24802045	24802245	9.78	9.21
chr11	46418840	46419040	10.42	8.88		chr12	96673950	96674150	7.92	7.09
chr17	40705793	40705993	8.79	7.25		chr1	220439785	220439985	8.67	9.36
chr9	132899571	132899771	9.26	7.72		chr4	140518539	140518739	7.28	6.11
chr11	74976781	74976981	10.21	8.67		chr1	43424345	43424545	6.04	7.17
chr12	132406413	132406613	9.3	7.76		chr6	7580161	7580361	9.6	8.99
chr9	139567967	139568167	9.97	8.44		chr1	244014611	244014811	6.65	5.41
chr9	133779085	133779285	7.92	6.39		chr6	64422581	64422781	10.59	10.02
chr1	159890165	159890365	13.27	11.74		chr17	65336904	65337104	8.3	7.38
chr17	79827661	79827861	11.44	9.91		chr8	19176982	19177182	9.6	8.99
chr21	26734653	26734853	10.14	8.61		chr12	2968200	2968400	9.27	9.86
chrX	134156072	134156272	10.68	9.15		chr18	19110212	19110412	7.42	6.35
chr5	134364180	134364380	11.05	9.52		chr1	112269898	112270098	6.81	5.58
chr17	18087704	18087904	8.5	6.97		chr1	1271364	1271564	6.46	7.45
chr1	10689783	10689983	9.5	7.97		chr21	44810992	44811192	8.76	8.07
chr12	56522062	56522262	8.06	6.53		chr5	14610633	14610833	9.74	9.16
chr19	6752224	6752424	8.37	6.84		chr6	10404151	10404351	6.7	5.51
chr20	334937	335137	8.48	6.95		chr12	1612309	1612509	9.26	8.65
chr18	77514105	77514305	7.83	6.3		chr20	43380264	43380464	4.36	6
chr9	132643430	132643630	7.96	6.42		chr5	114462139	114462339	8.09	7.26
chr2	54785686	54785886	7.65	6.12		chr1	158146057	158146257	9.48	8.81
chr12	2968200	2968400	10.9	9.38		chrX	134033392	134033592	8.91	8.27
chr11	207964	208164	9.68	8.16		chr6	132270304	132270504	10	9.38
chr16	14989472	14989672	9.65	8.13		chr14	95646038	95646238	7.68	6.74
chr7	150068723	150068923	9.18	7.66		chr16	87423406	87423606	5.6	3.34
chr22	50728309	50728509	10.73	9.2		chr11	2869656	2869856	5.02	6.48
chr8	22077484	22077684	8.75	7.23		chr7	17833600	17833800	8.79	8.13
chr10	97423359	97423559	8.5	6.98		chr6	11135657	11135857	9.73	9.16
chr16	89629346	89629546	12.1	10.58		chr15	25235865	25236065	6.98	5.91
chr14	23397702	23397902	8.51	7		chr3	101484046	101484246	8.51	7.82
chr22	50946661	50946861	7.63	6.11		chr6	136513231	136513431	6.48	5.02
chr16	3536532	3536732	8.51	6.99		chr19	58805763	58805963	9.53	8.83
chr16	27475698	27475898	7.51	5.99		chr6	134618509	134618709	7.59	6.66
chr11	62382850	62383050	8.02	6.5		chr2	27016766	27016966	7.94	8.63
chr1	155183397	155183597	10.1	8.59		chr2	180810008	180810208	8.87	8.16
chr1	155204024	155204224	10.1	8.59		chr5	59893421	59893621	7.43	8.26
chr15	75094847	75095047	10.03	8.52		chr21	38884614	38884814	9.66	9.07
chr5	140896272	140896472	9.82	8.31		chr5	1462027	1462227	11.23	10.68
chr2	20402196	20402396	10.71	9.2		chr2	61417774	61417974	7.02	5.94
chr19	54634918	54635118	8.51	7		chr2	29169595	29169795	11.38	10.91
chr5	134364861	134365061	9.84	8.32		chr19	42703382	42703582	8.33	9.07
chr4	2831510	2831710	8.77	7.26		chr1	226334378	226334578	8.4	7.54
chr8	42188435	42188635	8	6.48		chr6	43964300	43964500	7.82	6.98
chr7	5352997	5353197	8.05	6.54		chr18	48256069	48256269	8.28	7.49
chr1	32800055	32800255	9	7.49		chr4	11373631	11373831	8.52	9.16
chr16	53860169	53860369	7.95	6.44		chr16	86869535	86869735	8.38	7.51
chr10	72060906	72061106	7.45	5.94		chr4	108831729	108831929	7.96	7.16
chr2	61370766	61370966	7.88	6.37		chr9	88967647	88967847	9.59	9.01
chr1	147096388	147096588	8.12	6.62		chr19	13064702	13064902	8.74	9.32
chrX	48418538	48418738	9.15	7.64		chr5	132216669	132216869	7.53	6.56
chr1	203652267	203652467	7.77	6.26		chr21	40568270	40568470	9.16	8.55
chr20	42935562	42935762	8.59	7.08		chr17	61499124	61499324	8.88	8.14
chr20	33703273	33703473	8.83	7.33		chr20	62259834	62260034	8.26	7.49
chr17	905014	905214	8.66	7.16		chr12	13070631	13070831	8.26	7.49
chr9	139902196	139902396	8.32	6.82		chr12	53837129	53837329	8.11	8.76
chr9	140510487	140510687	9.92	8.42		chr15	64462797	64462997	8.56	7.78
chr5	171764237	171764437	7.95	6.45		chr5	60455721	60455921	11.79	11.31
chr12	57008919	57009119	7.56	6.06		chr1	41944866	41945066	5.86	4.09
chr5	153796527	153796727	7.97	6.47		chrX	71426729	71426929	8.09	7.33
chr7	150107793	150107993	7.89	6.39		chr2	110752937	110753137	7.6	6.66
chr15	91478716	91478916	7.82	6.32		chr2	111133484	111133684	7.6	6.66
chr1	32222044	32222244	8.19	6.69		chr10	88259937	88260137	9.52	8.96
chr17	15554730	15554930	9.01	7.51		chr12	64537117	64537317	6.33	4.95
chr19	58990417	58990617	7.43	5.92		chr19	10445315	10445515	5.81	3.76
chr15	91186061	91186261	11.03	9.54		chr16	19124292	19124492	7.28	6.32
chr14	105861103	105861303	9.19	7.7		chr20	13763170	13763370	7.74	6.85
chr7	45115531	45115731	11.64	10.15		chr3	157815376	157815576	6.93	5.82
chr5	137682496	137682696	12.03	10.54		chr14	104001928	104002128	7.47	8.21
chr1	118166318	118166518	9.47	7.98		chr16	89796513	89796713	5.93	7.02
chr6	37012670	37012870	12.4	10.91		chr15	60741417	60741617	9.43	8.86
chr20	62562789	62562989	8.54	7.05		chr1	150599929	150600129	8.98	9.59
chr15	91425020	91425220	11.5	10.01		chr1	212860096	212860296	6.93	7.93
chr11	71726519	71726719	8.12	6.62		chr3	136664615	136664815	8.03	7.22
chr1	68697968	68698168	7.8	6.31		chr5	64859146	64859346	6.52	5.08
chr3	58109090	58109290	9.09	7.6		chr6	96034503	96034703	8.05	7.28
chr1	117209214	117209414	8.12	6.63		chr8	125289581	125289781	9.73	9.08
chr16	71893889	71894089	9.19	7.7		chr1	168054788	168054988	10.05	9.38
chr2	106961688	106961888	8.68	7.19		chr5	840158	840358	6.05	4.45
chr22	36055375	36055575	7.49	6		chr20	31021276	31021476	9.71	9.13
chr17	79674261	79674461	11.53	10.05		chr14	68117954	68118154	5.63	6.89
chr2	86254348	86254548	9.87	8.39		chr20	3903943	3904143	7	5.87
chr1	154321682	154321882	10.18	8.7		chr4	79832702	79832902	8.71	8.04
chr22	37414627	37414827	9.47	7.99		chr15	91504338	91504538	9.86	10.43
chrX	153588489	153588689	9.3	7.82		chr2	120129824	120130024	7.92	8.67
chr22	22890293	22890493	8.19	6.71		chr9	135251241	135251441	8.4	7.51
chr10	134218901	134219101	9.39	7.9		chr9	37357759	37357959	8.09	7.3
chr12	52388043	52388243	8.42	6.93		chr1	202826721	202826921	5.89	6.98
chr16	87866021	87866221	13.2	11.73		chr16	23641016	23641216	8.47	7.76
chr17	20217478	20217678	11.64	10.16		chr5	437832	438032	6.8	7.67
chr19	3632360	3632560	8.82	7.35		chr17	48458523	48458723	9.8	9.24
chr5	171766214	171766414	9.21	7.73		chr3	101284069	101284269	12.27	11.78
chr11	117159985	117160185	8.72	7.25		chr19	4652597	4652797	4.85	6.37
chr1	23836192	23836392	10.17	8.7		chr14	39685239	39685439	10.83	10.3
chr16	57546231	57546431	9.34	7.87		chr2	174820244	174820444	8.8	8.16
chr22	30885090	30885290	7.97	6.5		chr1	43308524	43308724	7.09	6.06
chr14	34394481	34394681	7.97	6.51		chr11	58385087	58385287	11.2	10.71
chr7	4686223	4686423	7.35	5.88		chr12	31632814	31633014	7.37	6.44
chr19	6441675	6441875	9.98	8.52		chr2	87884432	87884632	8.38	7.6
chr19	41173050	41173250	9.4	7.93		chr11	96116493	96116693	8.16	7.42
chr11	64812001	64812201	12.56	11.09		chr5	149932813	149933013	9.93	9.2
chr16	57060442	57060642	9.14	7.68		chr10	71899344	71899544	9.22	9.8
chr15	42451125	42451325	8.57	7.11		chr1	112999025	112999225	9.33	8.74
chr1	201789205	201789405	8.53	7.07		chr1	205779806	205780006	5.7	6.83
chr7	5427520	5427720	7.34	5.87		chr13	51943247	51943447	6.53	5.25
chr1	21546327	21546527	10.09	8.63		chrX	154354138	154354338	6.62	5.38
chr17	43158943	43159143	7.74	6.28		chr5	171764960	171765160	8.71	7.94
chr12	58020076	58020276	7.3	5.84		chrX	53574987	53575187	9.91	9.33
chr1	117119335	117119535	8.01	6.55		chr4	159590704	159590904	7.71	6.81
chr1	151288249	151288449	10.73	9.28		chr15	74751076	74751276	5.99	7.15
chr18	72187866	72188066	10.13	8.68		chr20	25672079	25672279	6.79	5.6
chr17	80400757	80400957	11.48	10.04		chr2	3665154	3665354	8.59	9.27
chr3	49572725	49572925	8.8	7.36		chr7	99632701	99632901	7.58	6.66
chr8	28608514	28608714	8.93	7.48		chr12	106461521	106461721	9.73	9.18
chr5	171764960	171765160	10.27	8.82		chr1	149804215	149804415	10.79	10.2
chrX	149935012	149935212	9.58	8.13		chr7	130793146	130793346	6.62	5.32
chr11	8751944	8752144	8.86	7.41		chr8	134488067	134488267	6.44	5.14
chrX	69722374	69722574	9.54	8.09		chr19	10946714	10946914	5.53	6.71
chr12	113596397	113596597	10.97	9.53		chr22	37576803	37577003	6.91	7.76
chr19	50154516	50154716	9.03	7.59		chr11	94532930	94533130	9.38	8.67
chr11	67795587	67795787	9.27	7.83		chr1	226340055	226340255	8.48	7.7
chr12	6438350	6438550	8.23	6.79		chr20	56301186	56301386	6.96	5.7
chr17	18181010	18181210	8.74	7.3		chr5	80600583	80600783	8.58	7.83
chr14	24572958	24573158	11.2	9.75		chr21	46469505	46469705	9.04	8.3
chr12	56538231	56538431	8.75	7.31		chr9	113168678	113168878	6.67	5.49
chr17	17968529	17968729	7.9	6.46		chr6	154727410	154727610	8.07	7.32
chr5	137680689	137680889	8.81	7.38		chr5	139930081	139930281	7.99	8.63
chr1	3379925	3380125	8.33	6.89		chr11	46694783	46694983	6.31	4.88
chr1	6308954	6309154	8.57	7.13		chr6	109228912	109229112	8.24	8.94
chr17	79004315	79004515	7.6	6.17		chr3	50325411	50325611	8.25	8.97
chr16	84690685	84690885	9.65	8.23		chr20	11904081	11904281	11.16	10.7
chr9	130551908	130552108	10.58	9.14		chrX	100853160	100853360	5.39	6.63
chr11	3849129	3849329	8.89	7.46		chr22	50217340	50217540	7.46	6.58
chr17	75315943	75316143	10.11	8.68		chr12	59271418	59271618	6.84	5.72
chr22	38336890	38337090	9.17	7.74		chr20	4102340	4102540	6.01	4.37
chr5	180684205	180684405	9.71	8.29		chr10	48277339	48277539	6.17	7.23
chr19	1321573	1321773	7.45	6.02		chr10	43882969	43883169	13.24	12.84
chr6	26375993	26376193	7.5	6.07		chr1	18152504	18152704	8.96	9.65
chr17	79988567	79988767	9.56	8.14		chr13	115052739	115052939	6.43	7.36
chr17	79826659	79826859	11.8	10.37		chr1	149832528	149832728	10.78	10.19
chr15	45023818	45024018	10.61	9.2		chr8	142178290	142178490	6.48	4.91
chr9	35752768	35752968	9.39	7.98		chr17	44248371	44248571	8.74	8.09
chr19	3760086	3760286	9.64	8.22		chr15	99193540	99193740	5.01	6.38
chr9	139728265	139728465	9.19	7.77		chr4	40425533	40425733	5.96	4.3
chr9	139735153	139735353	10.4	8.98		chr1	85624551	85624751	7.36	6.36
chr1	15819222	15819422	9.08	7.66		chr1	91795346	91795546	9.36	8.74
chrX	53460686	53460886	9.33	7.91		chr1	68947941	68948141	5.06	6.4
chr12	51639575	51639775	9.17	7.75		chr11	108032046	108032246	6.95	5.89
chr5	133901863	133902063	8.43	7.02		chr5	131819448	131819648	7.02	5.92
chr6	170125826	170126026	8.36	6.94		chr12	57482883	57483083	5.07	6.45
chr20	334116	334316	8.96	7.54		chr8	25269160	25269360	8.63	7.94
chr16	779492	779692	8.89	7.47		chr17	43227513	43227713	10.13	10.71
chr20	44511198	44511398	8.86	7.45		chr6	90578071	90578271	7.72	6.83
chr1	46500805	46501005	8.78	7.36		chr19	49863157	49863357	3.34	5.36
chr1	10438447	10438647	7.52	6.1		chr10	116006280	116006480	7.92	8.61
chr6	31939297	31939497	7.56	6.15		chrX	100870394	100870594	5.4	6.63
chr9	138396085	138396285	11.42	10.01		chr12	48093674	48093874	5.46	6.65
chr19	12986534	12986734	11.24	9.83		chr17	60088244	60088444	9.89	9.33
chr1	152006137	152006337	9.79	8.39		chr16	8889764	8889964	9.84	9.24
chr1	44069557	44069757	9.52	8.1		chr1	180471336	180471536	8.62	9.21
chr6	30867088	30867288	10.29	8.88		chr15	75663848	75664048	8.96	8.28
chr3	127842445	127842645	8.56	7.16		chr4	148463681	148463881	8.64	7.96
chr19	45381968	45382168	10	8.59		chr18	77492382	77492582	7.27	8.1
chr1	156615651	156615851	8.31	6.9		chr2	242035386	242035586	8.96	8.31
chr21	44751713	44751913	8.6	7.19		chr1	28865011	28865211	10.5	10.97
chr19	54621613	54621813	10.14	8.74		chr19	55888602	55888802	4.52	6.07
chr12	1599679	1599879	10.02	8.62		chr20	62492720	62492920	4.45	6.12
chr17	75398162	75398362	11.18	9.79		chr6	11134790	11134990	8.26	7.51
chr6	30154134	30154334	10.87	9.48		chrX	17750537	17750737	7.72	6.84
chr22	38273716	38273916	10.72	9.32		chr8	144687586	144687786	6.05	7.31
chr1	109817169	109817369	9.42	8.02		chr4	13600648	13600848	8.04	7.19
chr1	32192866	32193066	8.92	7.53		chr19	23836003	23836203	8.18	7.34
chr9	140174322	140174522	9.2	7.81		chr1	32100921	32101121	6.61	7.6
chr1	33765048	33765248	8.56	7.17		chr3	53258953	53259153	5.46	6.68
chr6	44267446	44267646	8.16	6.76		chr10	1063055	1063255	8.43	7.75
chr14	105406674	105406874	8.02	6.62		chr20	377249	377449	9.38	10.01
chr11	57080048	57080248	7.83	6.44		chr5	175936704	175936904	10.65	10.15
chr22	23524049	23524249	8	6.6		chr1	12081667	12081867	5.53	6.83
chr5	663971	664171	7.51	6.11		chr1	155307998	155308198	6.56	5.12
chr7	75165830	75166030	10.14	8.75		chr7	6691951	6692151	8.2	7.41
chr17	26674758	26674958	10.77	9.38		chr18	29205495	29205695	7.17	6.2
chr10	104182671	104182871	11.52	10.13		chr17	78183307	78183507	5	6.31
chr2	220047108	220047308	10.74	9.35		chr3	51696632	51696832	7.26	6.27
chr19	47112855	47113055	10.33	8.94		chr11	63883100	63883300	7.2	7.96
chr22	24938724	24938924	10.69	9.3		chr11	45827172	45827372	5.84	7
chr16	19514703	19514903	10.45	9.06		chr5	5464807	5465007	9.92	9.37
chr11	118972353	118972553	8.81	7.42		chr2	233413212	233413412	7.86	7.04
chr19	17837632	17837832	9.98	8.59		chr17	79648585	79648785	7.4	8.19
chr17	30554977	30555177	9.62	8.23		chr2	20402196	20402396	9.1	9.73
chr2	96918848	96919048	8.51	7.12		chr1	153518051	153518251	5.64	6.81
chr16	1495940	1496140	10	8.6		chr17	76481099	76481299	5.8	6.99
chr12	6975287	6975487	8.91	7.52		chr18	77731143	77731343	5.74	7.02
chr2	128699072	128699272	7.85	6.47		chr10	75551830	75552030	5.67	3.73
chr8	145059167	145059367	8.5	7.11		chr18	43796339	43796539	8.3	7.59
chr1	180165690	180165890	10.02	8.63		chr3	51419327	51419527	6.93	5.79
chr6	33283228	33283428	9.47	8.07		chr1	211836659	211836859	6.01	7.05
chr6	42906741	42906941	10.47	9.09		chr11	17393965	17394165	6.21	7.34
chr14	75936270	75936470	11.5	10.13		chr4	119631243	119631443	7.73	6.86
chr8	37917587	37917787	9	7.62		chr17	43340512	43340712	8.74	8.08
chr14	24649484	24649684	8.91	7.53		chr17	39967135	39967335	6.53	7.43
chr4	1815689	1815889	10.55	9.17		chr21	46411113	46411313	6.44	4.84
chr11	6412950	6413150	9.33	7.95		chr1	155112546	155112746	7.1	8.05
chr19	13010338	13010538	9.47	8.09		chr5	73207187	73207387	6.83	5.55
chr10	45953700	45953900	8.63	7.25		chr12	124104506	124104706	10.93	10.41
chr11	71725049	71725249	10.16	8.78		chr14	67745994	67746194	9.28	8.72
chrX	92479912	92480112	8.15	6.77		chr16	90037623	90037823	8.2	7.5
chr3	56763334	56763534	8.73	7.34		chr16	14738164	14738364	7.79	6.93
chr3	39424922	39425122	7.65	6.27		chr16	57060442	57060642	7.57	8.34
chr7	73646309	73646509	10.64	9.27		chr5	37286635	37286835	6.49	5.25
chr16	2096222	2096422	10.66	9.29		chr6	111196018	111196218	8.05	7.29
chr12	56811310	56811510	9.21	7.84		chr1	26448706	26448906	8.99	8.4
chr1	227946648	227946848	8.7	7.33		chr22	22300262	22300462	4.8	6.22
chr1	62703828	62704028	8.6	7.23		chr2	176973711	176973911	9.06	8.47
chr4	2065613	2065813	9.08	7.7		chr5	175811084	175811284	7.41	8.25
chr4	8229946	8230146	10.11	8.74		chr7	93555449	93555649	10.02	10.59
chr3	33186200	33186400	8.98	7.61		chr5	131684354	131684554	6.49	5.13
chr19	11256684	11256884	12.6	11.23		chr19	19102094	19102294	5.85	7
chr19	13246483	13246683	10.99	9.63		chr16	75690501	75690701	8.18	7.41
chr3	48788837	48789037	9.7	8.34		chr17	7760355	7760555	8.76	9.33
chr6	34574355	34574555	10.53	9.16		chr22	50431413	50431613	6.64	5.4
chr8	144671885	144672085	10.87	9.51		chr12	56143868	56144068	5.04	6.35
chr9	713120	713320	9.42	8.06		chr9	135906182	135906382	7.02	7.87
chr2	218668813	218669013	8.78	7.43		chr2	25053460	25053660	7.25	6.24
chrX	47431085	47431285	9.29	7.92		chr3	184429103	184429303	9.94	9.43
chr13	20134069	20134269	8.13	6.76		chr9	98775163	98775363	8.66	7.99
chr13	21835604	21835804	8.13	6.76		chr15	45023818	45024018	9.09	9.62
chr1	212792784	212792984	8.36	7		chr22	46704380	46704580	9.16	9.75
chr15	43476854	43477054	7.94	6.59		chr16	1988713	1988913	8.78	9.45
chr5	139946434	139946634	11.72	10.37		chr14	50360809	50361009	12.92	12.41
chrX	134185203	134185403	13.09	11.73		chr1	2123856	2124056	3.2	5.36
chr11	72004366	72004566	10.61	9.26		chr6	149730786	149730986	6.69	5.51
chr3	113605020	113605220	10.93	9.58		chr7	100953978	100954178	10.99	10.45
chr7	97921777	97921977	8.6	7.25		chr18	12325208	12325408	9.83	10.35
chr1	52818283	52818483	8.29	6.93		chr1	210010210	210010410	7.91	7.05
chr19	19287794	19287994	9.04	7.69		chr1	78470678	78470878	8.09	7.24
chr11	72946730	72946930	7.59	6.24		chr1	174968578	174968778	5.29	6.52
chr11	72145274	72145474	8.26	6.91		chr12	122825618	122825818	10.71	10.24
chr9	136892174	136892374	9.54	8.19		chr13	33703438	33703638	6.84	5.7
chr5	179290782	179290982	12.49	11.15		chr2	36775765	36775965	9.99	9.48
chr19	8503379	8503579	8.55	7.21		chr6	56917687	56917887	7.45	6.51
chr5	437832	438032	8.25	6.91		chr11	82879603	82879803	9.19	8.48
chr12	122692733	122692933	9.33	7.99		chr7	1583191	1583391	7.4	8.18
chr19	17342794	17342994	13.29	11.97		chr15	65157333	65157533	8.17	8.83
chr16	75675480	75675680	10.55	9.22		chr2	231590011	231590211	9.48	9.99
chr17	1800480	1800680	9.39	8.06		chr1	155110731	155110931	7.61	8.41
chr15	31665514	31665714	10.62	9.29		chr10	101370753	101370953	10.3	9.79
chr17	40695831	40696031	10.7	9.38		chr20	13695502	13695702	7.34	6.27
chr11	47261048	47261248	9.12	7.79		chr19	57764530	57764730	6.83	5.76
chr11	62342217	62342417	9.15	7.82		chr19	40947423	40947623	9.39	9.98
chr16	86614935	86615135	7.68	6.35		chrX	47834826	47835026	8.4	7.73
chr8	21984566	21984766	9.21	7.88		chr15	41624595	41624795	7.03	7.86
chr16	3169423	3169623	8.08	6.75		chr2	162357926	162358126	9.41	8.87
chr15	90378496	90378696	10.57	9.24		chr20	3028406	3028606	11.89	12.3
chr7	2578011	2578211	10.47	9.15		chr4	187628251	187628451	6.52	5.23
chr20	308603	308803	10.9	9.58		chr5	14291014	14291214	10.5	10.03
chr19	17430874	17431074	9.95	8.62		chr1	151206653	151206853	9.06	8.46
chr19	17692162	17692362	12.89	11.58		chr3	125775446	125775646	9.54	10.1
chr22	35820206	35820406	11.03	9.71		chr9	133759471	133759671	8.11	7.35
chr22	29708255	29708455	11.61	10.29		chr11	118769353	118769553	7.94	8.6
chr5	453499	453699	10.93	9.61		chr12	113737197	113737397	5.4	6.68
chr7	44424411	44424611	12.42	11.1		chr19	41306904	41307104	7.35	8.1
chr3	138665697	138665897	9.44	8.12		chr6	41065957	41066157	9.23	8.67
chr19	49973644	49973844	8.89	7.58		chr6	3908429	3908629	7.22	6.23
chr19	56156537	56156737	11.35	10.03		chr16	2096222	2096422	9.18	9.73
chr12	121678101	121678301	9.2	7.88		chr8	128753140	128753340	13.91	13.54
chr9	130169461	130169661	8.55	7.23		chr7	70255905	70256105	7.55	6.65
chr8	145721920	145722120	8.88	7.56		chr10	8056688	8056888	6.58	5.28
chr14	66480482	66480682	13.11	11.8		chr16	90020578	90020778	7.22	8.05
chr16	70605753	70605953	11.01	9.71		chr2	234385914	234386114	7.24	6.05
chr2	139046231	139046431	10.65	9.34		chr10	101715048	101715248	7.66	6.81
chr1	12071745	12071945	11.81	10.5		chr19	14627519	14627719	10.73	11.35
chr2	27001099	27001299	9.39	8.08		chr12	133588002	133588202	9.12	8.52
chr16	28550139	28550339	9.41	8.1		chr1	8421298	8421498	6.04	4.27
chr1	1630207	1630407	10.53	9.22		chr7	99498767	99498967	6.89	5.76
chr1	1682817	1683017	10.53	9.22		chr7	5567315	5567515	9.85	10.35
chr17	79226037	79226237	9.22	7.91		chr17	57282082	57282282	6.68	7.68
chr18	20837436	20837636	10.43	9.12		chr5	140698607	140698807	13.48	13.07
chr14	105405608	105405808	8	6.7		chr11	110103997	110104197	8.08	7.32
chr1	154931089	154931289	9.98	8.68		chr16	67645220	67645420	10.32	9.78
chr21	45402257	45402457	10.34	9.04		chr14	61186655	61186855	8.71	7.98
chr16	84695643	84695843	10.25	8.95		chr6	11190711	11190911	7.95	7.11
chr19	11040290	11040490	9.79	8.49		chr1	156607752	156607952	6.17	4.52
chr19	55964385	55964585	11.97	10.67		chr15	78305221	78305421	8.28	7.58
chr15	42192685	42192885	10.69	9.38		chr12	130637153	130637353	5.44	3.49
chr10	3179959	3180159	8.17	6.87		chrX	48456208	48456408	5.1	6.36
chr16	3535634	3535834	9.46	8.16		chr20	62493483	62493683	6.03	7.06
chr17	27251117	27251317	8.75	7.45		chr3	156865996	156866196	9.93	9.38
chr6	26377040	26377240	11.05	9.76		chr8	117783943	117784143	9.35	8.68
chr19	18307194	18307394	10.39	9.1		chr7	152341548	152341748	7.15	6.12
chr2	10187984	10188184	9.3	8.01		chr5	96503229	96503429	9.12	8.56
chr1	16524735	16524935	7.95	6.66		chr19	9801197	9801397	7.47	6.58
chr7	134870634	134870834	9.47	8.18		chr19	11893769	11893969	7.19	6.06
chr1	35972437	35972637	7.79	6.5		chr4	1983035	1983235	4.63	6.07
chr2	74682483	74682683	8.02	6.73		chr6	43592864	43593064	6.55	7.41
chr3	33038485	33038685	10.17	8.89		chr20	44512098	44512298	7.08	6.11
chr7	5270559	5270759	11.88	10.6		chr17	48453626	48453826	6.43	5.12
chr2	242572920	242573120	11.65	10.37		chr1	111390693	111390893	8.12	7.41
chr22	24936488	24936688	10.99	9.71		chr19	35175432	35175632	8.33	7.58
chr19	11303868	11304068	9.55	8.27		chr17	40931125	40931325	9.55	10.08
chr19	4433138	4433338	8.44	7.16		chr4	139965998	139966198	8.46	7.65
chr1	53676171	53676371	9.46	8.17		chr1	91989638	91989838	9.94	9.33
chr7	33044863	33045063	8.93	7.65		chr21	44866504	44866704	6.08	4.56
chr2	85628925	85629125	8.7	7.42		chr17	63525903	63526103	6.48	5.28
chr3	52109757	52109957	11.17	9.9		chr15	25615982	25616182	9.53	9.01
chr9	33441838	33442038	10.85	9.57		chr20	43995744	43995944	9.43	9.94
chr17	7147176	7147376	12.09	10.83		chr22	27878760	27878960	5.73	4.06
chr8	28575231	28575431	10	8.73		chr18	8784383	8784583	8.2	7.49
chr22	18210271	18210471	10.4	9.12		chr19	58420877	58421077	9.23	8.68
chr1	16719678	16719878	10.18	8.91		chr12	125398134	125398334	10.05	10.66
chr3	57582848	57583048	9.16	7.89		chr10	33468902	33469102	8.29	7.47
chr22	19024329	19024529	9.52	8.26		chr16	4847170	4847370	7.56	6.53
chr17	39981704	39981904	8.15	6.88		chr8	124027491	124027691	8.04	7.33
chr17	43246808	43247008	10.57	9.29		chr5	17354542	17354742	7.57	8.27
chr7	44663918	44664118	13.1	11.85		chr10	12077233	12077433	8.7	8.04
chr6	31600370	31600570	12.76	11.5		chr16	31092195	31092395	8.42	7.66
chr10	43062400	43062600	9.97	8.7		chr10	81915477	81915677	4.87	6.22
chr4	1717795	1717995	9.69	8.43		chr1	78408259	78408459	7.66	6.85
chr4	6304764	6304964	7.96	6.69		chr4	166263027	166263227	10	10.49
chr9	112296544	112296744	11.81	10.56		chr20	61834490	61834690	11.13	10.56
chr3	49570322	49570522	11.99	10.74		chr3	141164231	141164431	7.2	6.19
chr16	28548763	28548963	10.2	8.96		chr2	235961165	235961365	7.52	6.6
chr6	33169057	33169257	12.01	10.76		chr6	30568874	30569074	8.02	7.23
chr5	180663954	180664154	9.68	8.42		chr20	55212993	55213193	9.85	9.35
chr13	21714939	21715139	9.56	8.31		chr3	13612740	13612940	5.59	6.7
chr1	109793854	109794054	8.05	6.8		chr18	5290751	5290951	10.23	9.7
chr1	209788291	209788491	7.93	6.68		chr1	225685288	225685488	10.77	10.31
chr17	27889446	27889646	8.42	7.17		chr2	152321049	152321249	7.82	7.05
chr10	74034914	74035114	13.66	12.41		chr1	204587174	204587374	3.91	5.61
chr11	62648392	62648592	10.4	9.17		chr13	79190731	79190931	9.38	8.83
chr6	89793568	89793768	9.96	8.72		chr19	57932587	57932787	7.04	5.92
chr20	30754545	30754745	9.61	8.36		chr17	38326720	38326920	6.26	4.92
chr1	46751410	46751610	9.3	8.07		chr19	57802517	57802717	8	7.28
chr17	34050647	34050847	9.14	7.9		chr2	85785925	85786125	5.78	6.86
chr16	88643555	88643755	11.65	10.41		chr1	38173951	38174151	7.98	8.61
chr1	33790325	33790525	10.6	9.36		chr1	2307832	2308032	5.54	3.68
chr9	131050957	131051157	8.59	7.35		chr2	27434944	27435144	7.05	7.92
chr19	9965111	9965311	8.7	7.46		chrX	219655	219855	7.82	6.99
chr8	12040966	12041166	8.31	7.08		chrY	169655	169855	7.82	6.99
chr8	12283249	12283449	8.31	7.08		chr14	91924822	91925022	10.66	10.17
chr16	11022989	11023189	9.91	8.67		chr9	112296544	112296744	10.46	10.99
chr17	36881869	36882069	8.81	7.57		chr3	46231210	46231410	7.51	6.67
chr14	105420357	105420557	10.09	8.85		chr10	1402319	1402519	5.56	6.69
chr9	35972279	35972479	12.11	10.89		chr11	65658888	65659088	11.74	12.14
chr2	27607674	27607874	10.75	9.52		chr1	91794487	91794687	9.7	9.13
chr6	33288707	33288907	9.91	8.68		chr19	55964385	55964585	10.56	11.2
chr3	50644897	50645097	9.11	7.89		chr1	31194559	31194759	6.17	4.83
chr17	46136949	46137149	12.81	11.57		chr5	137803671	137803871	5.3	6.55
chr2	54858412	54858612	9.47	8.25		chr10	134335472	134335672	7.41	6.52
chr3	10322435	10322635	8.21	6.99		chr12	56862954	56863154	7.76	8.41
chr16	4932958	4933158	8.57	7.34		chr7	19737976	19738176	9.64	9.07
chr6	42713596	42713796	8.75	7.52		chr19	35231878	35232078	8.17	7.43
chr1	43148072	43148272	13.81	12.59		chr10	99216716	99216916	9.07	9.6
chr9	139368687	139368887	10.22	9		chr9	37888014	37888214	8.77	8.12
chr9	139317749	139317949	11.06	9.84		chr20	25671596	25671796	6.69	5.52
chr9	140446761	140446961	11.51	10.3		chr18	52894952	52895152	7.11	6.04
chr3	13358416	13358616	10.85	9.63		chr13	41767144	41767344	8.67	8.04
chr11	532268	532468	9.91	8.69		chr4	154525120	154525320	6.97	5.9
chr7	140154277	140154477	9.61	8.39		chr20	52192441	52192641	9.04	8.42
chr10	79581389	79581589	9.64	8.42		chr1	145375746	145375946	7.46	6.5
chr6	31698446	31698646	10.9	9.68		chr1	29095494	29095694	9.05	8.42
chr12	123351912	123352112	9.86	8.64		chr1	110279230	110279430	8.61	9.16
chr5	141033408	141033608	7.95	6.73		chr12	46384152	46384352	4.69	6.16
chr9	130941349	130941549	8.56	7.34		chr19	17430874	17431074	8.51	9.09
chr12	131914099	131914299	7.9	6.68		chr9	139317749	139317949	9.74	10.24
chr1	33241339	33241539	9.68	8.46		chr16	71682859	71683059	9.16	8.58
chr9	139756653	139756853	11.6	10.39		chr16	30748449	30748649	7.83	7.01
chr3	127379488	127379688	11.73	10.52		chr17	40985462	40985662	4.19	5.78
chr19	49994996	49995196	12.82	11.62		chr9	100672593	100672793	9.63	9.12
chr12	53126955	53127155	9.76	8.55		chr9	131584046	131584246	6.93	7.75
chr11	65421790	65421990	9.88	8.67		chr20	61541104	61541304	8.39	7.74
chr11	216414	216614	10.02	8.81		chr3	124456479	124456679	10.16	9.67
chr22	30416378	30416578	8.83	7.62		chr11	110102411	110102611	10.2	9.69
chr17	79219694	79219894	11.73	10.53		chr16	69152081	69152281	12.18	11.68
chr17	18638622	18638822	11.53	10.32		chr11	11977624	11977824	9.62	9.04
chr7	99022997	99023197	9.03	7.82		chr5	93771590	93771790	8.24	7.5
chr16	67758815	67759015	9.89	8.69		chr17	2601546	2601746	5.76	6.96
chr3	127391185	127391385	10.36	9.17		chr1	143912891	143913091	12.58	13.67
chr7	45139800	45140000	12.04	10.84		chr20	61436159	61436359	6.76	7.56
chr1	151264995	151265195	10.06	8.86		chr17	28849353	28849553	7.78	6.97
chr1	43829412	43829612	10.12	8.91		chr15	38643356	38643556	8.83	8.24
chr1	45792628	45792828	12.8	11.6		chr1	206138507	206138707	12.58	13.67
chr17	33310194	33310394	9.36	8.16		chr10	54076466	54076666	9.92	9.27
chr12	57490213	57490413	10.29	9.09		chr3	52938843	52939043	9.59	9.03
chr19	6414779	6414979	9	7.81		chr3	156431369	156431569	7.08	6.1
chr1	156697717	156697917	8.73	7.53		chr12	7079638	7079838	10.84	11.37
chr19	10799845	10800045	9.82	8.63		chr17	80196762	80196962	11.96	12.39
chr21	47704141	47704341	10.41	9.22		chr9	38527348	38527548	7.08	7.83
chr6	43639216	43639416	10.16	8.98		chr1	197070453	197070653	8.77	9.32
chr15	42452724	42452924	9.71	8.52		chr1	153599768	153599968	3.81	5.57
chr19	56128143	56128343	9.83	8.64		chr6	117884256	117884456	7.41	6.49
chr11	9161105	9161305	9.49	8.3		chr12	27117685	27117885	6.31	5.02
chr5	990248	990448	9.37	8.18		chr9	131104430	131104630	9.91	10.47
chr20	60868925	60869125	9.64	8.45		chrX	17745898	17746098	6.7	5.59
chr6	30593453	30593653	10.54	9.35		chr2	101624198	101624398	9.55	9.04
chr15	64966442	64966642	9.08	7.89		chr11	841217	841417	7.79	6.8
chr8	145162158	145162358	10.08	8.89		chr13	23904342	23904542	7.69	6.91
chr20	50768744	50768944	9.77	8.58		chr13	113733626	113733826	3.35	5.46
chr9	133967160	133967360	10.77	9.59		chr8	74894485	74894685	7.09	6.14
chr7	4803581	4803781	9.88	8.69		chr20	334937	335137	6.84	7.68
chr5	176084824	176085024	10.14	8.95		chr5	1346930	1347130	7.96	7.19
chr17	18177828	18178028	8.61	7.43		chr9	37882605	37882805	6.93	5.93
chr11	8932989	8933189	10.15	8.96		chr1	231359945	231360145	7.96	7.11
chr3	183911474	183911674	9.67	8.48		chrX	134156072	134156272	9.04	9.66
chr16	69752293	69752493	10.76	9.58		chr5	20303234	20303434	8.14	7.46
chr17	12895746	12895946	11.02	9.84		chr9	117139358	117139558	4.64	6.06
chr1	26795482	26795682	9.68	8.5		chr6	83905528	83905728	8.88	8.3
chr16	77228331	77228531	9.46	8.28		chr19	3570934	3571134	4.35	5.87
chr2	120439405	120439605	10.4	9.22		chr21	44767486	44767686	7.98	7.24
chr14	105965358	105965558	9.58	8.4		chr3	110852743	110852943	9.1	8.54
chr5	1463644	1463844	11.26	10.1		chr17	1340175	1340375	10.46	10
chr8	97345736	97345936	11.82	10.66		chr1	235345359	235345559	9.09	8.5
chr7	150910956	150911156	9.99	8.82		chr18	8783664	8783864	6.61	5.5
chr1	180243422	180243622	9.47	8.3		chr10	73768330	73768530	7.03	6.06
chr1	150479601	150479801	10.65	9.47		chr12	53899924	53900124	10.33	10.84
chr14	105404345	105404545	8.66	7.49		chr22	39137610	39137810	7.52	6.69
chr1	44412821	44413021	8.26	7.1		chr1	205320333	205320533	7.95	8.67
chrX	151821387	151821587	9.64	8.47		chr21	46710413	46710613	8.82	8.11
chrX	140270225	140270425	11.43	10.27		chr15	76551325	76551525	3.72	5.52
chr3	47958047	47958247	10.73	9.57		chr3	47537375	47537575	8.75	9.34
chr3	49758931	49759131	9.48	8.31		chr2	25965560	25965760	8.98	8.36
chr12	133297470	133297670	11.51	10.35		chr20	49507886	49508086	10.34	9.73
chr3	48501759	48501959	10.06	8.89		chr17	7466776	7466976	6.71	7.61
chr1	28921628	28921828	9.72	8.57		chr11	202957	203157	7.21	6.29
chr12	10852071	10852271	10.69	9.53		chr10	119042744	119042944	8.9	8.33
chr5	176938672	176938872	9.29	8.13		chr1	220965108	220965308	8.81	9.42
chr2	85048879	85049079	8.82	7.66		chr17	66267463	66267663	10.23	9.65
chr6	30656192	30656392	8.09	6.94		chr15	101405414	101405614	7.3	6.31
chr11	47260456	47260656	10.31	9.16		chr15	43621364	43621564	9.96	9.48
chr16	72058074	72058274	9.47	8.32		chr11	64014425	64014625	6.89	7.77
chr2	220099579	220099779	9.44	8.28		chr10	27963841	27964041	8.27	7.61
chr11	46880043	46880243	8.46	7.31		chr4	90035444	90035644	7.35	6.5
chr9	136230184	136230384	12.71	11.56		chr8	119122350	119122550	9.34	8.81
chr15	41165026	41165226	11.68	10.54		chrX	48815413	48815613	7.38	6.49
chr19	5917300	5917500	9.62	8.49		chr1	243329072	243329272	8.63	8.03
chr15	75663848	75664048	10.21	9.07		chr20	62221342	62221542	9.52	8.91
chr17	40120518	40120718	9.86	8.72		chrX	10414304	10414504	8.95	8.27
chr1	41326928	41327128	11.36	10.22		chr19	46010774	46010974	8.14	8.73
chr14	105405039	105405239	9.15	8.02		chr11	16847690	16847890	9.15	8.49
chr1	45793892	45794092	11.88	10.74		chr2	152319758	152319958	8.15	7.35
chr4	1333681	1333881	9.25	8.1		chr6	107361355	107361555	8.01	7.19
chr11	67796089	67796289	10.59	9.44		chr6	3105919	3106119	8.48	7.85
chr13	44545447	44545647	10.55	9.42		chr9	132897388	132897588	8.75	8.11
chr9	34610525	34610725	10.41	9.28		chr2	190532035	190532235	9.71	9.21
chr3	47887778	47887978	11.35	10.22		chr1	155451618	155451818	8.81	8.23
chr16	84087697	84087897	11	9.87		chr9	112140834	112141034	6.45	5.22
chr20	30822480	30822680	10.53	9.4		chr19	57876288	57876488	9.09	8.54
chr11	119180404	119180604	10.92	9.79		chr1	145508004	145508204	7.87	8.54
chr6	43588923	43589123	8.8	7.67		chr3	129369822	129370022	7.89	7.13
chr6	31795538	31795738	9.76	8.63		chr20	43118601	43118801	8.7	8.02
chr12	121177178	121177378	9.02	7.88		chr19	52570576	52570776	6.69	5.61
chr19	33459946	33460146	9.61	8.48		chr3	128209408	128209608	5.05	6.37
chr17	42928488	42928688	10.66	9.54		chr6	31627349	31627549	10.58	10.07
chr1	54417737	54417937	8.21	7.08		chr2	191235981	191236181	8.72	8.03
chr19	8367033	8367233	12.46	11.34		chr5	93856153	93856353	5.79	4.17
chrX	48386826	48387026	10.51	9.39		chr1	205585530	205585730	7.99	7.24
chr17	46128058	46128258	11.34	10.22		chr2	242611748	242611948	6.26	7.18
chr19	18545133	18545333	11.28	10.16		chr19	53301663	53301863	7.47	6.63
chr17	77808451	77808651	11.06	9.94		chr1	36754812	36755012	10.44	9.99
chr17	4840594	4840794	10.42	9.3		chr6	166640459	166640659	6.78	5.53
chr19	59094304	59094504	9.11	7.99		chr11	66999125	66999325	6.94	5.87
chr11	76507160	76507360	9.91	8.79		chr11	62291225	62291425	7.01	5.99
chr22	50691595	50691795	9.74	8.62		chr1	115110627	115110827	9.48	8.96
chr11	66391724	66391924	10.81	9.7		chr12	32945260	32945460	8.02	7.32
chr2	27604359	27604559	11.99	10.88		chr9	112141622	112141822	6.46	5.29
chr1	230459039	230459239	9.5	8.39		chr9	131467133	131467333	7.2	7.92
chr17	695163	695363	11.69	10.58		chr3	37033347	37033547	8.88	8.32
chr2	74688379	74688579	9.29	8.18		chr17	19861410	19861610	8.79	8.19
chrX	9686635	9686835	9.08	7.98		chr15	67486497	67486697	6.73	5.69
chr3	195590452	195590652	9.36	8.25		chr19	21365539	21365739	6.39	4.91
chr6	32097028	32097228	10.1	8.99		chr16	67209091	67209291	7.89	8.58
chr17	43183029	43183229	10.65	9.55		chr10	120801814	120802014	12.12	11.64
chr12	56295590	56295790	10.77	9.67		chr15	83658607	83658807	8.01	7.3
chr3	48732683	48732883	10.2	9.1		chr6	4060685	4060885	10.63	10.18
chr17	73520581	73520781	11.06	9.96		chr12	49359559	49359759	5.23	6.41
chr6	44268040	44268240	10.86	9.76		chr19	13889053	13889253	9.6	10.13
chr7	2419884	2420084	9.55	8.45		chr6	28212838	28213038	8.64	8.03
chr19	17212616	17212816	8.97	7.87		chr1	91795086	91795286	8.13	7.46
chr5	180235689	180235889	9.29	8.18		chr9	135202744	135202944	8.03	7.26
chr12	63042076	63042276	8.55	7.46		chr9	130670494	130670694	8.71	9.29
chr17	40767022	40767222	10.67	9.59		chr18	33077712	33077912	4.8	6.11
chr11	65305857	65306057	8.99	7.9		chr17	73059407	73059607	9.25	8.65
chr7	55540121	55540321	9.44	8.35		chr1	229770946	229771146	9.24	8.61
chr21	40194734	40194934	11.57	10.48		chr22	50324382	50324582	6.71	5.54
chrX	134167103	134167303	12.7	11.62		chr8	61778257	61778457	8.79	8.08
chr17	61685463	61685663	11.85	10.77		chr17	39137097	39137297	6.37	5.02
chr17	73269085	73269285	10.34	9.26		chrX	48815015	48815215	6.79	5.72
chr9	139370901	139371101	9.47	8.39		chr6	139694180	139694380	8.33	7.69
chr10	5681429	5681629	9.96	8.88		chr6	43639216	43639416	8.87	9.4
chr5	175774648	175774848	9.31	8.23		chr6	160176360	160176560	10.33	9.83
chr3	45589276	45589476	11.35	10.27		chr16	31468341	31468541	7.35	6.5
chr1	202698007	202698207	9.09	8.02		chr11	96123750	96123950	7.63	6.82
chr11	118498807	118499007	9.63	8.55		chr19	8451879	8452079	8.57	7.88
chr8	6263414	6263614	10.14	9.06		chr7	99123588	99123788	8.85	8.24
chr19	6380163	6380363	9.17	8.09		chr4	77036358	77036558	8.05	7.33
chr17	37819280	37819480	9.8	8.72		chr5	126887431	126887631	8.81	8.15
chr22	22892264	22892464	9.55	8.47		chr5	39382780	39382980	11.13	10.67
chr17	7591929	7592129	9.09	8.02		chr16	17202326	17202526	6.27	7.26
chr20	57570372	57570572	12.95	11.88		chr17	8286246	8286446	7.42	8.18
chr17	27041476	27041676	10.31	9.25		chr6	64394667	64394867	8.82	8.16
chr3	9883250	9883450	9.09	8.02		chr2	171608242	171608442	7.85	8.47
chr9	138825023	138825223	10.76	9.69		chr1	247013028	247013228	9.78	9.29
chr20	48698025	48698225	8.92	7.85		chr18	9318755	9318955	5.33	3.23
chr16	4511703	4511903	10.85	9.79		chr11	61665469	61665669	7.84	8.52
chr12	54575720	54575920	10.35	9.29		chr6	51274863	51275063	8.15	7.43
chr12	51318801	51319001	9.36	8.3		chr12	131623895	131624095	8.39	7.69
chr5	149493893	149494093	10.21	9.15		chr6	3851054	3851254	7.57	6.78
chr20	25206332	25206532	10.06	9		chr12	10312024	10312224	10.74	10.22
chr19	41314116	41314316	9.46	8.39		chr13	111521090	111521290	7.98	7.27
chr20	33590888	33591088	8.61	7.55		chr12	132197013	132197213	6.78	5.66
chrX	68382648	68382848	10.59	9.54		chr2	68385045	68385245	7.18	8.02
chr19	39423435	39423635	11.3	10.25		chr1	120839035	120839235	12.44	13.53
chr11	46401554	46401754	11.05	10		chr6	147885577	147885777	7.03	6.07
chr1	179064323	179064523	11.16	10.11		chr11	118471523	118471723	7.65	6.89
chr17	41601245	41601445	10.19	9.14		chr1	201926532	201926732	6.26	7.22
chr1	20977390	20977590	11.44	10.39		chr22	28395405	28395605	6.18	4.9
chr19	40827783	40827983	9.89	8.84		chr10	5498803	5499003	9.21	8.59
chr20	39803342	39803542	10.15	9.1		chr1	241797363	241797563	10.9	10.46
chr16	69390751	69390951	8.82	7.77		chr14	32623946	32624146	7.86	7.15
chr12	49223818	49224018	12.35	11.31		chr1	52859136	52859336	9.24	8.66
chr16	107208	107408	11.26	10.22		chr22	46318273	46318473	9.03	8.42
chr22	45592532	45592732	11.99	10.95		chr19	18391043	18391243	8.51	9.12
chr19	49611519	49611719	9.86	8.83		chr16	30990835	30991035	6.12	4.8
chr14	23240722	23240922	10.72	9.69		chr8	67576965	67577165	8.78	8.19
chr22	47082078	47082278	10.72	9.68		chr7	2770523	2770723	9.59	9.09
chr9	33917208	33917408	9.42	8.38		chr19	49223912	49224112	8.07	8.71
chr16	31501947	31502147	10.77	9.73		chr15	63191139	63191339	6.31	5.04
chr10	103867665	103867865	10.71	9.67		chr9	116172510	116172710	6.81	7.64
chr19	15224817	15225017	12.43	11.39		chr19	52794498	52794698	7.61	6.82
chr5	177036701	177036901	10.11	9.07		chr2	135711029	135711229	8.86	8.28
chr15	64791824	64792024	9.8	8.77		chr20	60868925	60869125	8.34	7.65
chr3	44967622	44967822	10.95	9.92		chr21	34131429	34131629	7.23	6.25
chr17	79632276	79632476	12.24	11.2		chr7	151859230	151859430	6.28	4.98
chr16	30768459	30768659	9.35	8.31		chr5	102894932	102895132	7.06	5.91
chr7	44605425	44605625	11.67	10.64		chr17	27041476	27041676	9.14	9.64
chr15	31664605	31664805	10.25	9.23		chr5	150028584	150028784	8.74	8.05
chr1	1336385	1336585	10.45	9.43		chr1	16199385	16199585	7.29	6.39
chr20	61483970	61484170	10.03	9		chr15	42740475	42740675	9.23	8.7
chr7	5410403	5410603	10.48	9.46		chr5	179232367	179232567	6.93	7.76
chr7	50660328	50660528	9.87	8.86		chr8	42693121	42693321	7.34	6.45
chr16	52689166	52689366	9.63	8.61		chr1	184763790	184763990	6.62	5.54
chr2	231438464	231438664	8.92	7.9		chr22	39135898	39136098	6.74	5.4
chr1	154936170	154936370	9.92	8.9		chr16	58438440	58438640	9.61	9.11
chr1	28920411	28920611	10.06	9.04		chr20	62331146	62331346	8.11	8.76
chr22	38061749	38061949	11.02	10.01		chr15	49284522	49284722	8.61	8
chr15	40751269	40751469	10.87	9.86		chr8	97506077	97506277	7.85	8.47
chr3	194789548	194789748	10.64	9.64		chr12	112369265	112369465	7.2	6.29
chr4	1980615	1980815	10.64	9.64		chr11	62292969	62293169	8	7.32
chr19	19616971	19617171	10.02	9.03		chr1	94342321	94342521	10.28	9.74
chr17	36909358	36909558	9.86	8.86		chr1	156612291	156612491	10.1	9.49
chr17	4575909	4576109	9.53	8.53		chr19	49377644	49377844	8.14	7.27
chr16	11643201	11643401	9.51	8.5		chr19	56599035	56599235	9.21	9.75
chr5	150028584	150028784	9.86	8.85		chr11	869078	869278	6.87	7.73
chr21	42648289	42648489	10.66	9.67		chr17	25867238	25867438	7.33	6.46
chr17	909127	909327	9.77	8.78		chr9	139727241	139727441	5.24	6.41
chr20	61473123	61473323	9.84	8.85		chr5	135514673	135514873	8.8	8.24
chr22	41626986	41627186	9.26	8.27		chr4	17845363	17845563	6.95	7.83
chr3	129275007	129275207	11.38	10.39		chr10	124753732	124753932	8.9	8.31
chr4	6698658	6698858	10.53	9.54		chr7	43671846	43672046	7.78	7.04
chr7	825298	825498	9.31	8.32		chr7	138522219	138522419	7.66	6.76
chr1	201435030	201435230	10.11	9.12		chr17	20905900	20906100	9.14	9.66
chr17	54969350	54969550	10.86	9.87		chr5	95728699	95728899	6.92	5.76
chr12	92537881	92538081	11.55	10.57		chr11	62432342	62432542	3.56	5.4
chr14	100757781	100757981	12.84	11.86		chr15	86286776	86286976	7.31	6.23
chr9	135933251	135933451	10.4	9.42		chr14	104027130	104027330	10.05	9.58
chr3	183894658	183894858	9.84	8.85		chr11	82880713	82880913	8.83	8.27
chr3	125775446	125775646	10.63	9.65		chr1	200818944	200819144	8.2	7.49
chr6	31631812	31632012	12.76	11.78		chr16	22431208	22431408	5.26	6.53
chr12	108954696	108954896	9.35	8.38		chr12	115118764	115118964	6.62	5.44
chr10	5682241	5682441	11.97	11		chr9	135278020	135278220	8.27	7.64
chr19	46056487	46056687	8.83	7.85		chr17	48829770	48829970	9.5	8.84
chr22	31740820	31741020	11.06	10.08		chr18	72260754	72260954	8.74	8.09
chr9	34635455	34635655	11.64	10.67		chr6	32813580	32813780	6.02	7.02
chr15	84868142	84868342	10.91	9.94		chr17	14134538	14134738	7.53	6.74
chr15	85747219	85747419	10.91	9.94		chr19	53343696	53343896	7.86	7.15
chr2	38961556	38961756	10.05	9.08		chr9	115631103	115631303	6.57	5.48
chr12	120878288	120878488	11.6	10.63		chr19	8381393	8381593	8.63	9.23
chr17	39978575	39978775	12.37	11.4		chr19	9949059	9949259	7.32	8.04
chr15	44085114	44085314	11.3	10.34		chr5	1610460	1610660	8.01	7.32
chr2	231590011	231590211	10.55	9.59		chr6	47251877	47252077	6.81	5.76
chr12	122626917	122627117	9.15	8.2		chr20	50215141	50215341	9.82	9.2
chr17	46713759	46713959	9.66	8.7		chr6	32014165	32014365	4.11	5.86
chr8	27466456	27466656	14.01	13.06		chr9	125611887	125612087	6.72	5.7
chr1	6283047	6283247	10.9	9.95		chr1	179834577	179834777	11.04	10.6
chrX	134155559	134155759	11.19	10.24		chr4	23815544	23815744	8.12	7.41
chr1	6695462	6695662	9.24	8.29		chr11	65685419	65685619	7.75	8.46
chr9	134371331	134371531	10.56	9.6		chr1	246829107	246829307	8.38	7.59
chr15	40712222	40712422	10.53	9.59		chr11	11964087	11964287	10.25	9.76
chr7	131188656	131188856	10.47	9.53		chr19	14000843	14001043	8.61	7.94
chr16	2871279	2871479	10.44	9.5		chr5	41917313	41917513	8.84	8.22
chr6	144416251	144416451	12.69	11.75		chr22	50946661	50946861	6	6.98
chr11	111594629	111594829	10.39	9.45		chr6	32948572	32948772	10.75	10.33
chr20	44038695	44038895	10.85	9.91		chr2	85549293	85549493	7.56	6.76
chr1	167757131	167757331	10.04	9.1		chr14	64989062	64989262	9.73	9.17
chr1	155279776	155279976	10.72	9.79		chr6	136582421	136582621	7.58	6.73
chr17	704022	704222	10.74	9.81		chrX	46332583	46332783	9.15	8.62
chr16	28167435	28167635	9.57	8.64		chr19	30101260	30101460	6.48	7.3
chr3	14199690	14199890	10.02	9.09		chr14	35231161	35231361	6.51	5.37
chr19	42012001	42012201	10.18	9.24		chr4	113197385	113197585	6.33	5.12
chr3	58156666	58156866	9	8.07		chr5	54154164	54154364	6.63	5.57
chr1	156084507	156084707	12.07	11.14		chr14	105477633	105477833	12.53	12.05
chr3	184052631	184052831	11.98	11.06		chr13	103459746	103459946	7.26	6.25
chr1	109780518	109780718	11.76	10.85		chr4	3514513	3514713	11.97	12.41
chr10	99216716	99216916	10.1	9.17		chr13	49549494	49549694	9.1	8.58
chr5	154195157	154195357	9.82	8.9		chr4	129783269	129783469	8.98	8.44
chr17	80196762	80196962	12.97	12.06		chr2	128947467	128947667	7.78	6.95
chr6	30558622	30558822	10.95	10.05		chr5	176734376	176734576	7.72	9.26
chr2	73118515	73118715	10.85	9.95		chr1	144835825	144836025	7.21	6.24
chr3	184039466	184039666	12.28	11.38		chr3	11245066	11245266	7.49	6.6
chr19	50156275	50156475	10.91	10		chr12	70748505	70748705	8.7	8.11
chr19	13054668	13054868	13.75	12.86		chr5	69338489	69338689	7.92	8.54
chr15	82764157	82764357	10.91	10.02		chr5	70213906	70214106	7.92	8.54
chr15	83140743	83140943	10.91	10.02		chr10	69571230	69571430	5.56	6.79
chr11	2950431	2950631	9.57	8.69		chr1	197128768	197128968	7.47	6.48
chr10	124273840	124274040	12.05	11.17		chr6	111982700	111982900	9.11	8.56
chr7	6026794	6026994	10.23	9.36		chr1	151138110	151138310	7.56	6.65
chr17	79976822	79977022	11.93	11.07		chr17	57808704	57808904	7.93	8.68
chr1	154155482	154155682	10.67	9.81		chr6	138202756	138202956	8.81	8.1
chr11	47446671	47446871	11.46	10.62		chr15	68583324	68583524	10.4	9.9
chr18	12329528	12329728	10.15	9.29		chr11	64083415	64083615	7.23	7.98
chr10	71899344	71899544	10.18	9.33		chr11	57076604	57076804	9.57	8.95
chr5	40827789	40827989	10.4	9.55		chr22	16151066	16151266	7.6	6.77
chr15	82765341	82765541	11.81	10.96		chr2	20401445	20401645	7.21	7.93
chr15	83141925	83142125	11.81	10.96		chr14	64988224	64988424	7.46	6.64
chr15	85748424	85748624	11.97	11.12		chr10	112660046	112660246	8.49	7.86
chr15	82974335	82974535	11.81	10.96		chr11	118375051	118375251	6.43	4.94
chr17	47481614	47481814	10.96	10.12		chr10	70742388	70742588	10.29	9.82
chr12	2983170	2983370	10.65	9.81		chr2	38960880	38961080	4.49	5.88
chr15	84869347	84869547	11.98	11.14		chr6	3753450	3753650	8.09	7.41
chr16	1399312	1399512	12.24	11.42		chr17	3576874	3577074	4.15	5.7
chr17	74077174	74077374	10.4	9.57		chr20	19982333	19982533	6.88	5.65
chr22	42070048	42070248	11.11	10.28		chr11	67925558	67925758	9.08	8.54
chr11	214337	214537	9.93	9.11		chr1	85733285	85733485	6.48	5.36
chr3	48474095	48474295	11.29	10.48		chr12	26107860	26108060	8.14	7.47
chr20	3765209	3765409	11.62	10.81		chr5	176904819	176905019	5.83	4.3
chr5	177022424	177022624	11.11	10.3		chr4	148406978	148407178	7.77	7.02
chr1	148195319	148195519	10.27	9.48		chr5	1332319	1332519	7.07	6
chr21	45550634	45550834	10.72	9.93		chr16	20809085	20809285	8.14	7.44
chr19	16664350	16664550	11.31	10.53		chr10	112724119	112724319	9.02	8.47
chr17	74035280	74035480	10.11	9.32		chr1	235331711	235331911	6.03	4.7
chr7	55538883	55539083	10.27	9.5		chr8	48649731	48649931	9.62	9.08
chr9	116054512	116054712	10.89	10.13		chr3	52291227	52291427	11.55	11.09
chr22	32783800	32784000	10.84	10.08		chr22	20133283	20133483	5.99	6.94
chr15	64448056	64448256	12.87	12.12		chr10	64966411	64966611	7.81	7.05
chr20	33764828	33765028	10.8	10.06		chr19	21475743	21475943	7.03	6.12
chr18	3457709	3457909	9.58	10.33		chr1	206627651	206627851	4.32	5.78
chr17	40556499	40556699	10.68	11.44		chr12	3951194	3951394	7.9	7.17
chr1	45808915	45809115	10.2	10.95		chr15	71457710	71457910	10.1	10.62
chr20	61510940	61511140	10.1	10.86		chr19	17452469	17452669	9.07	9.58
chr10	53457905	53458105	10.47	11.23		chr10	126655095	126655295	6.45	5.31
chr20	37580667	37580867	10.73	11.52		chrX	131157468	131157668	7.4	8.12
chr1	224380136	224380336	10.46	11.26		chr14	75601326	75601526	8.96	9.45
chr10	15145897	15146097	9.58	10.44		chr6	3903296	3903496	7.05	6.07
chr1	53153396	53153596	10.03	10.91		chr1	36226068	36226268	9.21	8.61
chrX	57620655	57620855	9.06	9.95		chr2	54785686	54785886	6.02	6.98
chr5	1318276	1318476	11.41	12.31		chr3	150128827	150129027	6.77	5.78
chr6	3723687	3723887	9.49	10.4		chr11	110036070	110036270	8.01	7.33
chr3	39185006	39185206	8.55	9.48		chr4	48501357	48501557	8.22	7.56
chr2	28002280	28002480	9.34	10.27		chr16	24800669	24800869	7.23	6.27
chr9	97849171	97849371	8.41	9.35		chr1	53386054	53386254	6.52	7.46
chr20	52830807	52831007	9.31	10.24		chr17	57283407	57283607	6.07	7.09
chr6	132270304	132270504	9.16	10.1		chr22	29449534	29449734	7.55	6.75
chr1	155106823	155107023	10.72	11.69		chr3	48936122	48936322	4.21	5.72
chr15	43621364	43621564	9.1	10.07		chr3	45201333	45201533	8.56	9.24
chr7	32956836	32957036	8.05	9.03		chr11	76063537	76063737	9.72	9.2
chr12	13061182	13061382	9.55	10.52		chrX	153868214	153868414	5.48	6.62
chr9	33295067	33295267	9.78	10.76		chr1	43392221	43392421	8.87	9.39
chr17	72767536	72767736	9.62	10.6		chr14	61442461	61442661	8.52	7.94
chr20	44698874	44699074	8.84	9.83		chr15	30000874	30001074	7.82	7.06
chr11	33731653	33731853	11.74	12.73		chr1	85655759	85655959	7.25	6.37
chr19	2477915	2478115	11.47	12.46		chr16	3339585	3339785	10.69	10.21
chr7	33134726	33134926	8.23	9.24		chr10	104240309	104240509	8.26	8.88
chr1	155883039	155883239	9.11	10.14		chr7	66018783	66018983	7.55	6.63
chr12	133306396	133306596	11.25	12.29		chr6	44223220	44223420	7.46	8.26
chr1	149804215	149804415	9.85	10.89		chr6	166999618	166999818	7.91	7.22
chr1	149832528	149832728	9.85	10.89		chr9	5923061	5923261	6.68	5.51
chr16	9196904	9197104	9.95	11		chr22	20103585	20103785	6.35	7.19
chr12	8073753	8073953	8.46	9.52		chr14	21852633	21852833	6.58	5.39
chr12	11324613	11324813	10.49	11.56		chr20	62585753	62585953	5.88	4.07
chr16	47117213	47117413	10.64	11.72		chr17	46675331	46675531	6.37	7.24
chr5	18049764	18049964	8.77	9.83		chr18	32912421	32912621	8.08	7.4
chr9	130870460	130870660	7.85	8.93		chr10	35858257	35858457	4.95	6.18
chr4	166263027	166263227	9.02	10.1		chr20	56227266	56227466	9.57	9.02
chr15	40685932	40686132	10.05	11.15		chr1	229772600	229772800	8.6	8.01
chr19	3538460	3538660	9.47	10.59		chr7	99621208	99621408	6.84	5.89
chr16	86544442	86544642	7.57	8.69		chr7	128505543	128505743	7.45	8.17
chr6	26468960	26469160	8.09	9.21		chr3	129566238	129566438	9.27	8.74
chr6	1612358	1612558	10.95	12.08		chr19	4450214	4450414	7.23	6.31
chr8	48649731	48649931	8.6	9.72		chr17	46803945	46804145	6.83	7.62
chr13	45911250	45911450	12.37	13.5		chr4	144106784	144106984	8.72	8.1
chr18	74728804	74729004	9.31	10.44		chr9	104172048	104172248	6.13	4.85
chr4	164440469	164440669	7.47	8.6		chr11	10874625	10874825	10.26	9.76
chr16	86547493	86547693	8.39	9.53		chr1	62739447	62739647	9.8	9.16
chr5	112203167	112203367	11	12.16		chr6	5109451	5109651	6.56	7.44
chr7	27222307	27222507	9.57	10.73		chr3	170109993	170110193	7.85	7.07
chr8	10622941	10623141	8.55	9.72		chr22	38883903	38884103	9.59	9.03
chr12	52564991	52565191	11.11	12.29		chr9	125524411	125524611	8.18	7.49
chrX	52987401	52987601	8.71	9.88		chrX	46360184	46360384	8.99	8.45
chr4	771007	771207	8.18	9.35		chr19	55602566	55602766	9.67	10.31
chr13	115091073	115091273	8.39	9.58		chr16	19548434	19548634	8.42	7.82
chr19	58774127	58774327	7.65	8.83		chr8	17503188	17503388	9.63	9.03
chr19	57876288	57876488	8.02	9.2		chr21	40570868	40571068	7.05	6.07
chrX	52926418	52926618	8.93	10.12		chr18	12326268	12326468	12.38	12.74
chr15	93441026	93441226	9.74	10.94		chr19	4449610	4449810	6.89	5.85
chr20	56227266	56227466	8.48	9.67		chr19	1969653	1969853	9.75	10.19
chr4	6711149	6711349	8.51	9.72		chr1	23877511	23877711	7.21	6.33
chr7	40027489	40027689	9.07	10.29		chr20	35414096	35414296	5.8	6.82
chr16	89584837	89585037	8.81	10.03		chr12	72050716	72050916	9.53	8.91
chr19	33870494	33870694	9.98	11.21		chr10	103312980	103313180	6.4	5.13
chr6	166337804	166338004	10.88	12.11		chr15	86123272	86123472	6.71	5.66
chr8	67342513	67342713	10.3	11.52		chr9	89561736	89561936	8.84	8.11
chr12	31604994	31605194	9.72	10.96		chr7	55273402	55273602	9.3	8.75
chr16	72822349	72822549	7.29	8.53		chr10	70968580	70968780	8.94	8.38
chr1	1322411	1322611	9.15	10.39		chr21	16337175	16337375	7.45	6.61
chr13	21557582	21557782	8.24	9.47		chr1	9787023	9787223	7.14	6.22
chr17	61895565	61895765	10.45	11.7		chr17	78973709	78973909	9.06	9.7
chr17	58740605	58740805	9.85	11.1		chr1	28176689	28176889	9.64	9.15
chr19	58132667	58132867	6.83	8.08		chr17	21320333	21320533	5.76	6.8
chr19	7083042	7083242	7.07	8.33		chr11	59343943	59344143	9.75	9.24
chr14	50088907	50089107	10.29	11.55		chr1	229771574	229771774	7.73	6.89
chr2	11586222	11586422	7.55	8.81		chrX	47308480	47308680	8.17	7.55
chr7	93551081	93551281	7.48	8.75		chr1	153617723	153617923	11.68	11.3
chr2	242664512	242664712	6.58	7.85		chr4	40350103	40350303	7.16	6.11
chr5	33467736	33467936	7.89	9.17		chr13	39622541	39622741	6.7	5.61
chr14	61442461	61442661	7.35	8.63		chr2	133542270	133542470	4.76	6.05
chr1	156565192	156565392	8.63	9.91		chr17	79002965	79003165	5.31	3.43
chr19	33182416	33182616	7.75	9.04		chr5	177044877	177045077	6.99	6.04
chr6	1395097	1395297	9.77	11.06		chr2	48602453	48602653	9.18	8.64
chr2	110744209	110744409	8.17	9.46		chr12	89984473	89984673	9.89	9.43
chr2	111142247	111142447	8.17	9.46		chrX	134185728	134185928	8.54	9.16
chr10	14562843	14563043	10.02	11.31		chr5	35876486	35876686	8.09	7.34
chr3	133306876	133307076	9.98	11.27		chr11	118344519	118344719	5.97	4.59
chr8	66631474	66631674	9.18	10.48		chr9	32542961	32543161	7.47	6.69
chr5	133942557	133942757	8.22	9.52		chr2	48034973	48035173	9.31	8.81
chr6	17637598	17637798	10.43	11.73		chr2	151326521	151326721	9.86	9.39
chr13	21549110	21549310	7.24	8.54		chr10	135126414	135126614	7.53	8.18
chr1	155451618	155451818	7.62	8.92		chr11	118657058	118657258	8.75	8.11
chr7	40134399	40134599	9.35	10.65		chr7	6194602	6194802	8.07	7.4
chr3	47058454	47058654	7.45	8.75		chr4	57776998	57777198	9.7	9.18
chr13	21742174	21742374	6.51	7.81		chrX	118722445	118722645	8.02	7.33
chr1	59247617	59247817	7.86	9.17		chr4	141543376	141543576	6.71	7.48
chr3	138351733	138351933	6.5	7.81		chr12	117155247	117155447	8.65	9.23
chr1	86048732	86048932	9.26	10.57		chr17	77768655	77768855	9.05	9.6
chr16	3274147	3274347	7.48	8.81		chr7	150841033	150841233	10.88	10.45
chr2	9546011	9546211	6.54	7.86		chr12	42853917	42854117	7.23	6.41
chr6	75892975	75893175	7.53	8.85		chr7	35736971	35737171	6.94	6.02
chr11	82693156	82693356	8.76	10.09		chr8	23538812	23539012	5.68	4
chr21	35467320	35467520	6.35	7.66		chr4	152096206	152096406	10.18	9.67
chr7	12728188	12728388	9.43	10.77		chr1	149805807	149806007	8.31	8.85
chr1	204518535	204518735	8.77	10.1		chr5	172591045	172591245	7.76	8.39
chr1	150551882	150552082	8.66	9.99		chr12	9589012	9589212	5.97	6.92
chr1	210415527	210415727	8.85	10.18		chr15	77472507	77472707	6.94	6.02
chr5	69372974	69373174	8.17	9.5		chr5	173316544	173316744	6.46	5.26
chr2	101624198	101624398	8.33	9.66		chr14	55256571	55256771	6.68	5.68
chr1	14108983	14109183	6.07	7.41		chr2	241508934	241509134	5.27	6.38
chr20	11904081	11904281	9.91	11.26		chr19	10943637	10943837	7.8	8.44
chr16	86510215	86510415	7.64	8.99		chr2	66798631	66798831	7.39	6.56
chr2	86439703	86439903	9.11	10.47		chr21	45564708	45564908	7.95	8.56
chr11	47861191	47861391	6.94	8.29		chr3	42594506	42594706	7.5	8.23
chr2	38808523	38808723	6.52	7.86		chr2	235403734	235403934	6.57	5.51
chr14	105187907	105188107	6.39	7.75		chr5	990248	990448	8.08	7.39
chr6	80774375	80774575	9.46	10.82		chr11	43362332	43362532	8.58	7.87
chr11	123596205	123596405	7.22	8.59		chr10	47158048	47158248	5.77	6.8
chr11	10328430	10328630	7.72	9.09		chr10	47762774	47762974	5.77	6.8
chr4	40788493	40788693	8.01	9.39		chr10	48271102	48271302	5.77	6.8
chr13	21619986	21620186	7.99	9.37		chr2	154334424	154334624	5.95	6.89
chr2	37873597	37873797	6.98	8.36		chr8	124265671	124265871	9.43	8.95
chr6	25140676	25140876	9.32	10.69		chr20	21142642	21142842	7.33	6.52
chr5	159519942	159520142	7.33	8.7		chr1	31532268	31532468	7.03	6.11
chr10	5498803	5499003	7.94	9.32		chr22	50279007	50279207	7.5	6.74
chr1	113666581	113666781	5.99	7.37		chr19	53059057	53059257	6.73	5.72
chr8	17100514	17100714	6.3	7.67		chr19	46085676	46085876	4.57	6.02
chr20	10620157	10620357	8.64	10.04		chr1	166820713	166820913	7.06	6.08
chr12	27950823	27951023	7.66	9.05		chr7	63981472	63981672	6.52	5.46
chr16	69375509	69375709	9.43	10.82		chr1	161128329	161128529	8.03	8.63
chr5	6754935	6755135	8.46	9.85		chr3	47098723	47098923	6.36	5.22
chr6	166353291	166353491	10.66	12.06		chr16	28503068	28503268	3.47	5.26
chr20	34362613	34362813	6.95	8.35		chr5	149374409	149374609	7.61	6.86
chrX	46332583	46332783	7.85	9.25		chr6	41066499	41066699	7.99	7.31
chr10	24873576	24873776	10.05	11.46		chr9	4585508	4585708	6.8	5.81
chr5	153432676	153432876	8.81	10.22		chr2	240015977	240016177	5.16	6.32
chr6	166319723	166319923	6.67	8.08		chr9	4860225	4860425	10.51	10.05
chr6	158517263	158517463	8.44	9.86		chr20	18143294	18143494	7.47	6.63
chr6	138202756	138202956	7.49	8.91		chr1	26545421	26545621	5.75	6.72
chr16	29466228	29466428	6.71	8.14		chr1	36769622	36769822	10.67	10.16
chr16	30205570	30205770	6.71	8.14		chr5	147647581	147647781	5.95	4.62
chr1	229738231	229738431	8.5	9.92		chr17	73233023	73233223	8.76	8.17
chr17	62502210	62502410	8.16	9.58		chr6	64395431	64395631	8.02	7.36
chr1	19654228	19654428	6.05	7.46		chr11	105880283	105880483	9.94	9.48
chr11	50227574	50227774	5.88	7.3		chr1	14113073	14113273	7.55	6.79
chr9	35661726	35661926	6.21	7.63		chr22	30775380	30775580	5.74	6.91
chr6	151256432	151256632	8.14	9.57		chr7	30673358	30673558	9.43	8.92
chr8	42390176	42390376	7.75	9.18		chr6	4892029	4892229	10.71	10.3
chr3	16302042	16302242	6.34	7.77		chrX	100598706	100598906	6.31	5.18
chr9	127114117	127114317	7.45	8.89		chr20	32241248	32241448	7.79	7.11
chrX	44383243	44383443	8.17	9.61		chr7	124405126	124405326	7.65	6.92
chr6	80778622	80778822	8.3	9.73		chr19	44501367	44501567	9.17	8.64
chr8	125289581	125289781	8.38	9.83		chr1	1208551	1208751	4.44	5.81
chr22	45574264	45574464	9.89	11.34		chr8	61693748	61693948	7.99	7.31
chr10	24909573	24909773	8.73	10.19		chr1	20008743	20008943	6.83	7.61
chr17	44848005	44848205	6.48	7.93		chr12	32793421	32793621	6.15	4.87
chr18	72260754	72260954	7.39	8.84		chr17	61920052	61920252	7.28	7.96
chr14	78184365	78184565	6.33	7.78		chr1	219784101	219784301	6.83	5.89
chr13	41507572	41507772	7.18	8.63		chr6	66013515	66013715	6.83	5.89
chr5	480413	480613	8.95	10.41		chr3	47125525	47125725	9.46	8.92
chr6	160169319	160169519	8.47	9.93		chr4	40351645	40351845	8	7.11
chr5	32712079	32712279	8.37	9.83		chr22	19431534	19431734	7.19	7.89
chr6	8430244	8430444	6.06	7.52		chr22	29708255	29708455	10.18	10.72
chr12	120882436	120882636	9.32	10.77		chr14	65410262	65410462	6.13	7.05
chr11	122680644	122680844	6.24	7.7		chr1	155408360	155408560	8.06	7.42
chr10	62444617	62444817	6.34	7.8		chr1	226420076	226420276	8.8	8.25
chr3	112724516	112724716	8.1	9.57		chr22	50297222	50297422	8.09	8.68
chr17	78441230	78441430	8.5	9.97		chr2	70314817	70315017	11.15	11.53
chr6	144508851	144509051	6.78	8.25		chr17	80064133	80064333	5.51	6.57
chr3	152880728	152880928	8.92	10.39		chr11	34378938	34379138	8.01	7.25
chr10	129913418	129913618	6.28	7.75		chr19	50167961	50168161	5.61	6.65
chr12	59266309	59266509	7.81	9.28		chr5	17382108	17382308	7.68	6.84
chr9	15471037	15471237	7.37	8.84		chr6	32120703	32120903	7.43	6.63
chr2	43451069	43451269	8.59	10.08		chr10	5772933	5773133	8.48	7.9
chr9	123607324	123607524	7.26	8.74		chr15	20831985	20832185	8.97	8.4
chr2	27016766	27016966	6.57	8.05		chr15	23499389	23499589	8.97	8.4
chr1	153533858	153534058	6.47	7.95		chr8	59058727	59058927	6.95	6
chr5	142779619	142779819	8.91	10.39		chr9	139762853	139763053	6.6	5.53
chr4	7043094	7043294	5.94	7.42		chr3	15297461	15297661	9.33	8.77
chr9	33347858	33348058	8.12	9.61		chr17	73823332	73823532	6.61	7.48
chr2	234750347	234750547	9.8	11.29		chr8	41906321	41906521	7.58	6.83
chr15	50647768	50647968	6.67	8.17		chr8	145516418	145516618	7.61	8.28
chr3	196281129	196281329	7.42	8.91		chr17	73996436	73996636	9.15	9.7
chr17	66374195	66374395	6.71	8.21		chr2	191797374	191797574	7.25	6.43
chrX	57018421	57018621	6.46	7.95		chr12	50524202	50524402	7.68	8.29
chr21	38885572	38885772	8.13	9.61		chr9	133760960	133761160	9.1	8.55
chr9	100672593	100672793	8.24	9.74		chr19	46268704	46268904	8.31	7.54
chr17	62496272	62496472	10.19	11.69		chr10	51371418	51371618	7.39	8.1
chr19	16212018	16212218	9.21	10.73		chr10	51623135	51623335	7.39	8.1
chr12	64536170	64536370	7.01	8.52		chr6	17629241	17629441	9.13	8.59
chr17	7818514	7818714	7.72	9.24		chr7	2653364	2653564	6.49	5.41
chr1	150550779	150550979	8.79	10.31		chr10	126631650	126631850	8.79	8.25
chr2	112124924	112125124	6.71	8.24		chr16	81040641	81040841	6.63	7.41
chr12	32899993	32900193	8.19	9.71		chr11	111595497	111595697	8.98	8.38
chr17	30807477	30807677	6.11	7.63		chr12	92537881	92538081	10.46	9.91
chr16	68335036	68335236	8.31	9.82		chr2	33623593	33623793	7.2	6.35
chr10	63853071	63853271	8.08	9.61		chr12	49361749	49361949	4.57	5.9
chr21	44873548	44873748	6.25	7.78		chr12	124496496	124496696	10.46	10.03
chr14	35871002	35871202	6.8	8.33		chr19	52497090	52497290	5.72	4.17
chr22	26910085	26910285	6.88	8.41		chr2	149542288	149542488	7.14	6.3
chr9	74300056	74300256	7.21	8.74		chr10	38118100	38118300	8.59	8
chr14	105147530	105147730	6.6	8.13		chr10	14938984	14939184	9.88	9.39
chr8	19176982	19177182	8.16	9.7		chr19	21366688	21366888	7.3	6.51
chr1	155490937	155491137	7.33	8.88		chr1	38003340	38003540	9.55	9.05
chr4	16164828	16165028	7.3	8.84		chr10	91344054	91344254	6.22	4.91
chr6	166394717	166394917	5.92	7.45		chr11	62285447	62285647	9.82	9.26
chr1	224345134	224345334	8.75	10.29		chr19	16244423	16244623	7.27	7.98
chr10	50732257	50732457	7.82	9.36		chrX	10417503	10417703	8.17	7.55
chr11	27679841	27680041	8.99	10.54		chr20	61510940	61511140	10.75	10.32
chr19	54080428	54080628	6.91	8.46		chr6	30530212	30530412	8.5	7.89
chr12	52637160	52637360	6.46	8.01		chr8	144670036	144670236	7.74	8.48
chrX	102885116	102885316	7.47	9.02		chr15	81293495	81293695	6.7	7.52
chr1	145764622	145764822	7.33	8.88		chr6	150322505	150322705	5.66	6.67
chr4	6709578	6709778	8.65	10.22		chr11	66611714	66611914	5.45	3.83
chr5	133533231	133533431	10.22	11.78		chr9	74360169	74360369	9.44	8.96
chr11	86663388	86663588	5.4	6.95		chr19	58966880	58967080	8.51	7.74
chr6	17616053	17616253	6.71	8.28		chr22	31373376	31373576	9.58	9.11
chr12	53937019	53937219	6.72	8.29		chr16	19514703	19514903	8.95	9.43
chr16	72820985	72821185	6.64	8.21		chr16	89334236	89334436	8.59	7.99
chr17	47501550	47501750	6.84	8.41		chr12	123920823	123921023	5.4	6.52
chr18	60984770	60984970	6.24	7.81		chr14	39650906	39651106	10.24	9.74
chr5	43506107	43506307	7.93	9.51		chr6	127664513	127664713	5.68	6.76
chr16	11931661	11931861	10.19	11.76		chr1	35899107	35899307	6.58	5.53
chr13	24877992	24878192	7.29	8.86		chr12	12274052	12274252	8.23	7.56
chr4	184431908	184432108	8.72	10.3		chr8	146112903	146113103	4.44	5.85
chr18	56246151	56246351	7.62	9.2		chr10	18802016	18802216	5.96	4.67
chr6	11190711	11190911	6.48	8.06		chr13	24247620	24247820	9.09	8.5
chr1	150551346	150551546	8.82	10.41		chr1	223968307	223968507	9.36	8.81
chr17	47502087	47502287	6.28	7.87		chr10	29431622	29431822	6.23	5.08
chr11	47491852	47492052	6.3	7.88		chr8	56699110	56699310	9.04	8.53
chr1	145923638	145923838	7.25	8.84		chr20	55356453	55356653	8.31	7.59
chr1	147465344	147465544	7.25	8.84		chr5	112174337	112174537	6.41	5.34
chr4	774677	774877	5.5	7.1		chr17	36924024	36924224	9.74	9.2
chr13	52589991	52590191	5.57	7.18		chr8	61765670	61765870	6.84	5.87
chr5	1329728	1329928	9.93	11.55		chr5	149361570	149361770	7.02	6.16
chr11	123597257	123597457	6.45	8.07		chr4	26432583	26432783	9.55	9.03
chr6	83905528	83905728	7.38	8.99		chr1	155978867	155979067	10.53	10.95
chr10	32557869	32558069	5.68	7.29		chr3	9883250	9883450	7.91	8.48
chr6	126210792	126210992	7.49	9.11		chr16	87364324	87364524	9.21	8.57
chr8	128565126	128565326	5.68	7.29		chr1	20009329	20009529	7.59	8.29
chr6	41065957	41066157	7.72	9.34		chr12	58162489	58162689	9.98	10.43
chr3	44702018	44702218	6.99	8.61		chr12	133683686	133683886	6.92	6.02
chr1	205589160	205589360	8.66	10.28		chr9	113173500	113173700	6.08	4.85
chr17	57189536	57189736	7.89	9.51		chr17	36909358	36909558	8.75	9.28
chr8	55060017	55060217	7.74	9.36		chr19	42702837	42703037	8.23	8.83
chr7	43664410	43664610	8.65	10.27		chr3	51991544	51991744	5.72	6.7
chr3	150176215	150176415	5.94	7.56		chr13	23913540	23913740	6.41	5.3
chr1	150549605	150549805	11.3	12.94		chr1	149830937	149831137	8.33	8.86
chr9	110247708	110247908	9.25	10.88		chr21	44760327	44760527	6.52	5.41
chr7	96810346	96810546	8.56	10.19		chr17	55027991	55028191	10.4	9.93
chr5	134190797	134190997	10.61	12.24		chr5	176882998	176883198	7.88	8.45
chr6	151686805	151687005	8.59	10.22		chr10	119798566	119798766	8.53	7.93
chr1	1249805	1250005	6.93	8.55		chr1	155279776	155279976	9.69	10.13
chr16	69725916	69726116	5.67	7.3		chr4	74005628	74005828	7.64	6.93
chr3	196657661	196657861	6	7.64		chr1	36180237	36180437	8.09	7.45
chr1	226334378	226334578	6.87	8.5		chr3	134090057	134090257	8.42	7.84
chr4	15938003	15938203	8.89	10.53		chrX	153792510	153792710	5.48	6.6
chr16	72829729	72829929	5.6	7.23		chr3	141162768	141162968	8.34	7.75
chr8	6614743	6614943	6.5	8.14		chr6	3909559	3909759	6.26	5.04
chr3	53899224	53899424	8.09	9.73		chr11	47491852	47492052	7.78	7.09
chr21	30247510	30247710	5.59	7.24		chr1	150902518	150902718	7.76	7.05
chr17	60088244	60088444	8.35	10		chr17	25853446	25853646	8.24	7.64
chr3	121383084	121383284	5.23	6.89		chr5	442205	442405	5.19	6.3
chr2	38298041	38298241	8.21	9.86		chr13	77458905	77459105	7.52	6.73
chr12	133331336	133331536	10.56	12.22		chr11	73584117	73584317	11.37	11.77
chr20	34241954	34242154	10.6	12.27		chr3	51426359	51426559	8.36	8.91
chr17	5392558	5392758	10.05	11.71		chr2	75118052	75118252	6.99	7.71
[truncated: 12,443 more rows]

## Sheet: Fig 1D
	m6A/(A+G) (%)			Average	SD
0 h	0.443504	0.409271		0.426387	0.0242064
2 h	0.470182	0.446963		0.458573	0.0164181
4 h	0.575659	0.632951		0.604305	0.0405116
6 h	0.623776	0.639926		0.631851	0.0114201
8 h	0.609873	0.565422		0.587647	0.031432
10 h	0.595493	0.600147		0.59782	0.00329059

## Sheet: Fig 2B
							Average	SD
Day 1
WT	0.980387	1.0282	0.993522	1.01517	0.982719		1	0.0209207
KO-1	1.01271	1.02838	1.02397	0.965934	0.969006		1	0.03026
KO-2	0.982704	1.00186	1.01056	0.98627	1.01861		1	0.0154019
KO-3	0.983596	1.02245	0.985911	0.977944	1.0301		1	0.0243105
KO-4	0.955952	1.01137	0.990116	0.988711	1.05385		1	0.0360364
Day 2
WT	2.07716	1.89852	2.07716	1.8206	1.90422		1.95553	0.11584
KO-1	1.88366	1.82408	1.73438	1.64338	1.77798		1.7727	0.0910646
KO-2	1.73667	1.69085	1.64502	1.67672	1.74086		1.69802	0.0407517
KO-3	1.56942	1.52466	1.19281	1.44338	1.42308		1.43067	0.145673
KO-4	1.68978	1.80293	1.62523	1.66173	1.63915		1.68376	0.0709561
Day 3
WT	3.45818	3.74103	3.7507	4.03214	3.83209		3.76283	0.206616
KO-1	2.687	2.49719	2.51229	2.56807	3.02897		2.6587	0.220023
KO-2	2.67297	2.87221	2.99154	2.86061	3.12638		2.90474	0.168364
KO-3	2.39703	2.35758	2.6045	2.2683	2.16323		2.35813	0.16452
KO-4	3.10414	2.73363	2.53366	2.59215	2.78243		2.7492	0.222741
Day 4
WT	4.9924	4.84607	5.07412	4.90688	4.86317		4.93653	0.0955194
KO-1	3.67202	4.13797	3.66086	4.07999	3.93381		3.89693	0.223206
KO-2	3.65253	3.96467	3.9164	3.59574	3.93193		3.81225	0.173773
KO-3	3.89197	3.30941	3.58655	3.83114	3.90557		3.70493	0.255745
KO-4	3.74911	3.77811	3.87072	4.01443	3.96683		3.87584	0.115244

## Sheet: Fig 2D
0 h					2 h					4 h					6 h					8 h					10 h
WT		KO			WT		KO			WT		KO			WT		KO			WT		KO			WT		KO
-5.18739	0.00194175	-1.57168	0.00531915		-2.45532	0.00193798	-0.964398	0.00531915		-1.99725	0.00193798	-1.16456	0.00531915		-2.38524	0.00193798	-0.669054	0.00531915		-2.54611	0.00193798	-0.674599	0.00531915		-2.39869	0.00193798	-0.763514	0.00531915
-4.78525	0.0038835	-1.33598	0.0106383		-1.55485	0.00387597	-0.735471	0.0106383		-1.31947	0.00387597	-0.964914	0.0106383		-2.13054	0.00387597	-0.594601	0.0106383		-1.80931	0.00387597	-0.634347	0.0106383		-1.24643	0.00387597	-0.591035	0.0106383
-2.85826	0.00582524	-1.13404	0.0159574		-1.2939	0.00581395	-0.719939	0.0159574		-1.2935	0.00581395	-0.882444	0.0159574		-1.30964	0.00581395	-0.567585	0.0159574		-1.11773	0.00581395	-0.608536	0.0159574		-1.15347	0.00581395	-0.529101	0.0159574
-2.81833	0.00776699	-1.13229	0.0212766		-1.07359	0.00775194	-0.644773	0.0212766		-1.22208	0.00775194	-0.798892	0.0212766		-1.25829	0.00775194	-0.542371	0.0212766		-1.06465	0.00775194	-0.58633	0.0212766		-1.0807	0.00775194	-0.512443	0.0212766
-2.14284	0.00970874	-0.987856	0.0265957		-0.966163	0.00968992	-0.595119	0.0265957		-1.20139	0.00968992	-0.73815	0.0265957		-1.04312	0.00968992	-0.539452	0.0265957		-0.95595	0.00968992	-0.572945	0.0265957		-1.06683	0.00968992	-0.424099	0.0265957
-2.00432	0.0116505	-0.85685	0.0319149		-0.964529	0.0116279	-0.591461	0.0319149		-1.13011	0.0116279	-0.711565	0.0319149		-0.853872	0.0116279	-0.508465	0.0319149		-0.90314	0.0116279	-0.564235	0.0319149		-0.730045	0.0116279	-0.382739	0.0319149
-1.8934	0.0135922	-0.810444	0.037234		-0.927112	0.0135659	-0.573494	0.037234		-1.04056	0.0135659	-0.668915	0.037234		-0.803956	0.0135659	-0.48946	0.037234		-0.784663	0.0135659	-0.549594	0.037234		-0.71976	0.0135659	-0.360383	0.037234
-1.58569	0.015534	-0.65345	0.0425532		-0.780568	0.0155039	-0.555414	0.0425532		-1.00766	0.0155039	-0.628413	0.0425532		-0.800601	0.0155039	-0.485945	0.0425532		-0.774377	0.0155039	-0.543875	0.0425532		-0.690053	0.0155039	-0.358139	0.0425532
-1.41597	0.0174757	-0.604205	0.0478723		-0.728216	0.0174419	-0.544176	0.0478723		-1.0059	0.0174419	-0.592869	0.0478723		-0.692878	0.0174419	-0.450162	0.0478723		-0.758678	0.0174419	-0.530685	0.0478723		-0.649411	0.0174419	-0.34627	0.0478723
-1.1524	0.0194175	-0.576845	0.0531915		-0.726631	0.0193798	-0.535027	0.0531915		-0.993154	0.0193798	-0.559086	0.0531915		-0.65748	0.0193798	-0.432727	0.0531915		-0.758556	0.0193798	-0.495726	0.0531915		-0.636451	0.0193798	-0.337021	0.0531915
-1.09201	0.0213592	-0.567076	0.0585106		-0.692456	0.0213178	-0.527701	0.0585106		-0.940851	0.0213178	-0.558659	0.0585106		-0.64588	0.0213178	-0.429034	0.0585106		-0.751046	0.0213178	-0.482243	0.0585106		-0.62643	0.0213178	-0.326206	0.0585106
-1.0711	0.023301	-0.535246	0.0638298		-0.68124	0.0232558	-0.454126	0.0638298		-0.91617	0.0232558	-0.530957	0.0638298		-0.639954	0.0232558	-0.396634	0.0638298		-0.737936	0.0232558	-0.467681	0.0638298		-0.62481	0.0232558	-0.318872	0.0638298
-1.03482	0.0252427	-0.495809	0.0691489		-0.68057	0.0251938	-0.448512	0.0691489		-0.912039	0.0251938	-0.513286	0.0691489		-0.633523	0.0251938	-0.396538	0.0691489		-0.721338	0.0251938	-0.336316	0.0691489		-0.613677	0.0251938	-0.26	0.0691489
-0.988534	0.0271845	-0.467759	0.0744681		-0.675242	0.0271318	-0.446065	0.0744681		-0.870409	0.0271318	-0.508866	0.0744681		-0.625688	0.0271318	-0.354649	0.0744681		-0.672156	0.0271318	-0.330203	0.0744681		-0.605218	0.0271318	-0.258145	0.0744681
-0.96286	0.0291262	-0.465095	0.0797872		-0.649437	0.0290698	-0.390443	0.0797872		-0.862757	0.0290698	-0.502648	0.0797872		-0.597873	0.0290698	-0.325106	0.0797872		-0.669973	0.0290698	-0.282487	0.0797872		-0.58	0.0290698	-0.250139	0.0797872
-0.954014	0.031068	-0.457051	0.0851064		-0.61095	0.0310078	-0.359014	0.0851064		-0.861294	0.0310078	-0.482028	0.0851064		-0.585949	0.0310078	-0.307565	0.0851064		-0.635635	0.0310078	-0.255991	0.0851064		-0.569001	0.0310078	-0.229962	0.0851064
-0.94921	0.0330097	-0.43697	0.0904255		-0.602684	0.0329457	-0.349899	0.0904255		-0.839213	0.0329457	-0.477234	0.0904255		-0.573662	0.0329457	-0.300265	0.0904255		-0.618674	0.0329457	-0.244618	0.0904255		-0.555997	0.0329457	-0.224878	0.0904255
-0.943906	0.0349515	-0.431974	0.0957447		-0.597602	0.0348837	-0.343981	0.0957447		-0.817901	0.0348837	-0.44947	0.0957447		-0.555387	0.0348837	-0.285746	0.0957447		-0.601501	0.0348837	-0.226644	0.0957447		-0.551111	0.0348837	-0.188943	0.0957447
-0.934181	0.0368932	-0.425318	0.101064		-0.573212	0.0368217	-0.333117	0.101064		-0.801237	0.0368217	-0.432621	0.101064		-0.536283	0.0368217	-0.282531	0.101064		-0.595958	0.0368217	-0.21827	0.101064		-0.540638	0.0368217	-0.187358	0.101064
-0.895182	0.038835	-0.417343	0.106383		-0.572603	0.0387597	-0.331046	0.106383		-0.793613	0.0387597	-0.407564	0.106383		-0.530712	0.0387597	-0.238617	0.106383		-0.594887	0.0387597	-0.213922	0.106383		-0.539278	0.0387597	-0.178992	0.106383
-0.817277	0.0407767	-0.411317	0.111702		-0.565099	0.0406977	-0.313833	0.111702		-0.786501	0.0406977	-0.393474	0.111702		-0.497695	0.0406977	-0.217793	0.111702		-0.565904	0.0406977	-0.211621	0.111702		-0.530532	0.0406977	-0.170829	0.111702
-0.788663	0.0427184	-0.411137	0.117021		-0.550102	0.0426357	-0.30233	0.117021		-0.763607	0.0426357	-0.390767	0.117021		-0.488938	0.0426357	-0.205539	0.117021		-0.534933	0.0426357	-0.210175	0.117021		-0.530201	0.0426357	-0.155066	0.117021
-0.720041	0.0446602	-0.385212	0.12234		-0.538903	0.0445736	-0.270873	0.12234		-0.763017	0.0445736	-0.385545	0.12234		-0.479152	0.0445736	-0.202403	0.12234		-0.513885	0.0445736	-0.208958	0.12234		-0.502027	0.0445736	-0.154766	0.12234
-0.719445	0.0466019	-0.363796	0.12766		-0.530221	0.0465116	-0.256173	0.12766		-0.749635	0.0465116	-0.379399	0.12766		-0.459346	0.0465116	-0.187581	0.12766		-0.499871	0.0465116	-0.199761	0.12766		-0.49994	0.0465116	-0.152769	0.12766
-0.686569	0.0485437	-0.308133	0.132979		-0.517435	0.0484496	-0.247107	0.132979		-0.736671	0.0484496	-0.379231	0.132979		-0.457129	0.0484496	-0.171188	0.132979		-0.493652	0.0484496	-0.199604	0.132979		-0.490264	0.0484496	-0.146943	0.132979
-0.685547	0.0504854	-0.302827	0.138298		-0.497525	0.0503876	-0.246853	0.138298		-0.732581	0.0503876	-0.378396	0.138298		-0.451625	0.0503876	-0.168186	0.138298		-0.47877	0.0503876	-0.196205	0.138298		-0.471616	0.0503876	-0.137656	0.138298
-0.674497	0.0524272	-0.298527	0.143617		-0.493199	0.0523256	-0.245937	0.143617		-0.723047	0.0523256	-0.375455	0.143617		-0.45001	0.0523256	-0.16467	0.143617		-0.467923	0.0523256	-0.195751	0.143617		-0.467569	0.0523256	-0.129436	0.143617
-0.671577	0.0543689	-0.297847	0.148936		-0.485033	0.0542636	-0.240354	0.148936		-0.718219	0.0542636	-0.36606	0.148936		-0.417826	0.0542636	-0.159311	0.148936		-0.463056	0.0542636	-0.183174	0.148936		-0.454039	0.0542636	-0.121615	0.148936
-0.635221	0.0563107	-0.292206	0.154255		-0.463391	0.0562016	-0.217144	0.154255		-0.715133	0.0562016	-0.364149	0.154255		-0.416797	0.0562016	-0.159218	0.154255		-0.450971	0.0562016	-0.178003	0.154255		-0.452658	0.0562016	-0.102217	0.154255
-0.61386	0.0582524	-0.2844	0.159574		-0.455168	0.0581395	-0.212379	0.159574		-0.71486	0.0581395	-0.359295	0.159574		-0.414106	0.0581395	-0.154397	0.159574		-0.432089	0.0581395	-0.166025	0.159574		-0.442058	0.0581395	-0.0885676	0.159574
-0.603156	0.0601942	-0.275699	0.164894		-0.446614	0.0600775	-0.204191	0.164894		-0.696071	0.0600775	-0.356899	0.164894		-0.402968	0.0600775	-0.153592	0.164894		-0.416722	0.0600775	-0.159758	0.164894		-0.44011	0.0600775	-0.0805762	0.164894
-0.575562	0.0621359	-0.274977	0.170213		-0.443843	0.0620155	-0.201759	0.170213		-0.692059	0.0620155	-0.354454	0.170213		-0.391051	0.0620155	-0.146131	0.170213		-0.40932	0.0620155	-0.154135	0.170213		-0.422091	0.0620155	-0.0804995	0.170213
-0.57534	0.0640777	-0.263389	0.175532		-0.437831	0.0639535	-0.200355	0.175532		-0.686789	0.0639535	-0.347829	0.175532		-0.381747	0.0639535	-0.145381	0.175532		-0.406249	0.0639535	-0.149205	0.175532		-0.409519	0.0639535	-0.0715645	0.175532
-0.571216	0.0660194	-0.244954	0.180851		-0.427241	0.0658915	-0.190507	0.180851		-0.685241	0.0658915	-0.343766	0.180851		-0.3811	0.0658915	-0.131547	0.180851		-0.386389	0.0658915	-0.149154	0.180851		-0.400746	0.0658915	-0.0686445	0.180851
-0.563437	0.0679612	-0.23389	0.18617		-0.424497	0.0678295	-0.181364	0.18617		-0.684657	0.0678295	-0.342003	0.18617		-0.377493	0.0678295	-0.130744	0.18617		-0.385047	0.0678295	-0.143468	0.18617		-0.399307	0.0678295	-0.0676693	0.18617
-0.555116	0.0699029	-0.213562	0.191489		-0.415122	0.0697674	-0.178084	0.191489		-0.681502	0.0697674	-0.330523	0.191489		-0.365923	0.0697674	-0.1285	0.191489		-0.375804	0.0697674	-0.136254	0.191489		-0.398535	0.0697674	-0.0629838	0.191489
-0.551748	0.0718447	-0.20111	0.196809		-0.393249	0.0717054	-0.171111	0.196809		-0.677311	0.0717054	-0.319123	0.196809		-0.362603	0.0717054	-0.1261	0.196809		-0.375234	0.0717054	-0.134416	0.196809		-0.370637	0.0717054	-0.0628447	0.196809
-0.548376	0.0737864	-0.200526	0.202128		-0.391428	0.0736434	-0.154221	0.202128		-0.675805	0.0736434	-0.307389	0.202128		-0.35479	0.0736434	-0.123654	0.202128		-0.363524	0.0736434	-0.124047	0.202128		-0.367203	0.0736434	-0.0612908	0.202128
-0.547096	0.0757282	-0.199908	0.207447		-0.389566	0.0755814	-0.151593	0.207447		-0.666723	0.0755814	-0.298891	0.207447		-0.325073	0.0755814	-0.11646	0.207447		-0.359517	0.0755814	-0.112986	0.207447		-0.340903	0.0755814	-0.0586966	0.207447
-0.538791	0.0776699	-0.183773	0.212766		-0.379287	0.0775194	-0.140642	0.212766		-0.664155	0.0775194	-0.296617	0.212766		-0.324082	0.0775194	-0.103742	0.212766		-0.356109	0.0775194	-0.109776	0.212766		-0.329169	0.0775194	-0.0578173	0.212766
-0.530893	0.0796117	-0.177498	0.218085		-0.372127	0.0794574	-0.131542	0.218085		-0.65306	0.0794574	-0.284026	0.218085		-0.317509	0.0794574	-0.101304	0.218085		-0.34745	0.0794574	-0.0975648	0.218085		-0.325325	0.0794574	-0.0432369	0.218085
-0.52655	0.0815534	-0.170053	0.223404		-0.366984	0.0813953	-0.12556	0.223404		-0.644133	0.0813953	-0.279119	0.223404		-0.313676	0.0813953	-0.100534	0.223404		-0.346794	0.0813953	-0.0954402	0.223404		-0.323247	0.0813953	-0.0394335	0.223404
-0.522969	0.0834951	-0.166822	0.228723		-0.366271	0.0833333	-0.110869	0.228723		-0.636078	0.0833333	-0.278269	0.228723		-0.313051	0.0833333	-0.0770352	0.228723		-0.346039	0.0833333	-0.0934044	0.228723		-0.31311	0.0833333	-0.0312694	0.228723
-0.522379	0.0854369	-0.138122	0.234043		-0.357685	0.0852713	-0.101519	0.234043		-0.634979	0.0852713	-0.251714	0.234043		-0.302794	0.0852713	-0.0708933	0.234043		-0.335962	0.0852713	-0.0912199	0.234043		-0.311046	0.0852713	-0.0272128	0.234043
-0.508914	0.0873786	-0.133733	0.239362		-0.341523	0.0872093	-0.101036	0.239362		-0.62731	0.0872093	-0.246461	0.239362		-0.298305	0.0872093	-0.0678922	0.239362		-0.334942	0.0872093	-0.0892908	0.239362		-0.303503	0.0872093	-0.0248581	0.239362
-0.499566	0.0893204	-0.132702	0.244681		-0.33567	0.0891473	-0.0979822	0.244681		-0.619394	0.0891473	-0.234127	0.244681		-0.298194	0.0891473	-0.0664594	0.244681		-0.322167	0.0891473	-0.0843752	0.244681		-0.302901	0.0891473	-0.0163422	0.244681
-0.484908	0.0912621	-0.126277	0.25		-0.33489	0.0910853	-0.0945215	0.25		-0.616377	0.0910853	-0.228306	0.25		-0.296243	0.0910853	-0.0622325	0.25		-0.319037	0.0910853	-0.0792842	0.25		-0.298042	0.0910853	-0.0130995	0.25
-0.479197	0.0932039	-0.124881	0.255319		-0.334661	0.0930233	-0.0770397	0.255319		-0.614729	0.0930233	-0.216242	0.255319		-0.295918	0.0930233	-0.0581738	0.255319		-0.308407	0.0930233	-0.0669471	0.255319		-0.293503	0.0930233	-0.00573468	0.255319
-0.46173	0.0951456	-0.123468	0.260638		-0.332796	0.0949612	-0.0768349	0.260638		-0.611218	0.0949612	-0.207546	0.260638		-0.293265	0.0949612	-0.0432662	0.260638		-0.307632	0.0949612	-0.0595848	0.260638		-0.290905	0.0949612	0.023995	0.260638
-0.443444	0.0970874	-0.122444	0.265957		-0.329604	0.0968992	-0.0734164	0.265957		-0.60316	0.0968992	-0.205977	0.265957		-0.293247	0.0968992	-0.0432349	0.265957		-0.306829	0.0968992	-0.0580115	0.265957		-0.289675	0.0968992	0.0282315	0.265957
-0.434767	0.0990291	-0.116226	0.271277		-0.329272	0.0988372	-0.0724366	0.271277		-0.59569	0.0988372	-0.203617	0.271277		-0.278366	0.0988372	-0.0407598	0.271277		-0.303135	0.0988372	-0.0525792	0.271277		-0.284337	0.0988372	0.0320049	0.271277
-0.434044	0.100971	-0.110463	0.276596		-0.324536	0.100775	-0.0719484	0.276596		-0.585135	0.100775	-0.18014	0.276596		-0.268611	0.100775	-0.0401106	0.276596		-0.299259	0.100775	-0.0457278	0.276596		-0.283568	0.100775	0.0467905	0.276596
-0.433682	0.102913	-0.108648	0.281915		-0.312502	0.102713	-0.0718567	0.281915		-0.578639	0.102713	-0.179373	0.281915		-0.262771	0.102713	-0.0395412	0.281915		-0.297969	0.102713	-0.0455082	0.281915		-0.278938	0.102713	0.0551343	0.281915
-0.423492	0.104854	-0.0980158	0.287234		-0.311424	0.104651	-0.0716675	0.287234		-0.571164	0.104651	-0.171541	0.287234		-0.256022	0.104651	-0.0361939	0.287234		-0.297671	0.104651	-0.0379466	0.287234		-0.273784	0.104651	0.0568821	0.287234
-0.409703	0.106796	-0.0971908	0.292553		-0.308747	0.106589	-0.0701575	0.292553		-0.563436	0.106589	-0.16607	0.292553		-0.255829	0.106589	-0.0301906	0.292553		-0.293075	0.106589	-0.0366223	0.292553		-0.269981	0.106589	0.0585599	0.292553
-0.404838	0.108738	-0.0940192	0.297872		-0.306804	0.108527	-0.0629398	0.297872		-0.552788	0.108527	-0.150308	0.297872		-0.252756	0.108527	-0.0140667	0.297872		-0.290839	0.108527	-0.0132161	0.297872		-0.266998	0.108527	0.0596938	0.297872
-0.403327	0.11068	-0.0814885	0.303191		-0.306565	0.110465	-0.0624676	0.303191		-0.541804	0.110465	-0.141881	0.303191		-0.251468	0.110465	-0.00829493	0.303191		-0.288854	0.110465	-0.0102452	0.303191		-0.264029	0.110465	0.0623135	0.303191
-0.394375	0.112621	-0.0780522	0.308511		-0.296322	0.112403	-0.0620555	0.308511		-0.538468	0.112403	-0.137279	0.308511		-0.250119	0.112403	-0.00824603	0.308511		-0.278432	0.112403	-0.00653385	0.308511		-0.260299	0.112403	0.0662439	0.308511
-0.388968	0.114563	-0.0726253	0.31383		-0.295092	0.114341	-0.0491971	0.31383		-0.536662	0.114341	-0.130716	0.31383		-0.236784	0.114341	-0.00696955	0.31383		-0.278211	0.114341	-0.00259875	0.31383		-0.255209	0.114341	0.0754588	0.31383
-0.368444	0.116505	-0.0683282	0.319149		-0.29275	0.116279	-0.0490518	0.319149		-0.534949	0.116279	-0.114168	0.319149		-0.222534	0.116279	-1.66837e-05	0.319149		-0.276215	0.116279	0.000429458	0.319149		-0.250816	0.116279	0.0828826	0.319149
-0.356565	0.118447	-0.0653694	0.324468		-0.289868	0.118217	-0.0486372	0.324468		-0.529767	0.118217	-0.112921	0.324468		-0.221812	0.118217	0.0172635	0.324468		-0.274719	0.118217	0.00768375	0.324468		-0.248597	0.118217	0.0852733	0.324468
-0.35139	0.120388	-0.0626468	0.329787		-0.281245	0.120155	-0.0469743	0.329787		-0.529645	0.120155	-0.108191	0.329787		-0.218171	0.120155	0.024335	0.329787		-0.271946	0.120155	0.0170275	0.329787		-0.2468	0.120155	0.0895061	0.329787
-0.341945	0.12233	-0.0555156	0.335106		-0.280678	0.122093	-0.043384	0.335106		-0.529396	0.122093	-0.105462	0.335106		-0.216822	0.122093	0.0298044	0.335106		-0.268927	0.122093	0.0179639	0.335106		-0.241079	0.122093	0.0897478	0.335106
-0.336975	0.124272	-0.0518513	0.340426		-0.28017	0.124031	-0.0384487	0.340426		-0.526403	0.124031	-0.103566	0.340426		-0.215295	0.124031	0.0304007	0.340426		-0.268762	0.124031	0.021917	0.340426		-0.237613	0.124031	0.0948024	0.340426
-0.336941	0.126214	-0.049962	0.345745		-0.273657	0.125969	-0.0374183	0.345745		-0.525797	0.125969	-0.0936445	0.345745		-0.211199	0.125969	0.0376885	0.345745		-0.265624	0.125969	0.0246155	0.345745		-0.229724	0.125969	0.0981648	0.345745
-0.332211	0.128155	-0.0483642	0.351064		-0.272872	0.127907	-0.033746	0.351064		-0.523646	0.127907	-0.0926343	0.351064		-0.20697	0.127907	0.0410567	0.351064		-0.265439	0.127907	0.0309107	0.351064		-0.227007	0.127907	0.0991781	0.351064
-0.326988	0.130097	-0.0405611	0.356383		-0.272364	0.129845	-0.0334563	0.356383		-0.51665	0.129845	-0.0810555	0.356383		-0.204443	0.129845	0.0413271	0.356383		-0.258337	0.129845	0.0334461	0.356383		-0.226244	0.129845	0.105815	0.356383
-0.325924	0.132039	-0.015829	0.361702		-0.270749	0.131783	-0.0328354	0.361702		-0.512554	0.131783	-0.0793589	0.361702		-0.203312	0.131783	0.0542414	0.361702		-0.25427	0.131783	0.0366484	0.361702		-0.224492	0.131783	0.11484	0.361702
-0.324428	0.133981	-0.0136075	0.367021		-0.268582	0.133721	-0.0297403	0.367021		-0.50875	0.133721	-0.0792488	0.367021		-0.201868	0.133721	0.0576115	0.367021		-0.244624	0.133721	0.0413658	0.367021		-0.21845	0.133721	0.114938	0.367021
-0.314753	0.135922	-0.0103942	0.37234		-0.265227	0.135659	-0.0285951	0.37234		-0.508682	0.135659	-0.0719513	0.37234		-0.201085	0.135659	0.0584079	0.37234		-0.239404	0.135659	0.0481094	0.37234		-0.214141	0.135659	0.121079	0.37234
-0.313122	0.137864	-0.00594606	0.37766		-0.264604	0.137597	-0.0217241	0.37766		-0.503557	0.137597	-0.0702649	0.37766		-0.196568	0.137597	0.061829	0.37766		-0.223413	0.137597	0.0485325	0.37766		-0.213232	0.137597	0.128801	0.37766
-0.306775	0.139806	-0.00540321	0.382979		-0.262364	0.139535	-0.0201986	0.382979		-0.503467	0.139535	-0.0690748	0.382979		-0.194824	0.139535	0.0621196	0.382979		-0.223338	0.139535	0.0574756	0.382979		-0.210399	0.139535	0.131609	0.382979
-0.305635	0.141748	-0.00320249	0.388298		-0.260741	0.141473	-0.0194241	0.388298		-0.502676	0.141473	-0.0575914	0.388298		-0.194089	0.141473	0.0663612	0.388298		-0.22133	0.141473	0.0576283	0.388298		-0.205967	0.141473	0.134576	0.388298
-0.301035	0.143689	-0.000284644	0.393617		-0.258515	0.143411	-0.0190885	0.393617		-0.493503	0.143411	-0.0456592	0.393617		-0.191981	0.143411	0.0695679	0.393617		-0.213381	0.143411	0.059242	0.393617		-0.20327	0.143411	0.139792	0.393617
-0.296508	0.145631	0.00144532	0.398936		-0.258426	0.145349	-0.0132049	0.398936		-0.492827	0.145349	-0.0453539	0.398936		-0.18904	0.145349	0.0721282	0.398936		-0.212522	0.145349	0.0640777	0.398936		-0.202552	0.145349	0.145967	0.398936
-0.293537	0.147573	0.00713155	0.404255		-0.257007	0.147287	-0.0120792	0.404255		-0.481305	0.147287	-0.0437797	0.404255		-0.187371	0.147287	0.0722788	0.404255		-0.211293	0.147287	0.0679157	0.404255		-0.200575	0.147287	0.148864	0.404255
-0.292087	0.149515	0.00727941	0.409574		-0.256799	0.149225	-0.0113005	0.409574		-0.4719	0.149225	-0.0418465	0.409574		-0.186963	0.149225	0.080696	0.409574		-0.211137	0.149225	0.0690984	0.409574		-0.199899	0.149225	0.158634	0.409574
-0.287233	0.151456	0.0086603	0.414894		-0.256684	0.151163	-0.00758492	0.414894		-0.46557	0.151163	-0.0407989	0.414894		-0.181158	0.151163	0.0817021	0.414894		-0.210575	0.151163	0.0831704	0.414894		-0.196323	0.151163	0.165095	0.414894
-0.272451	0.153398	0.011262	0.420213		-0.255456	0.153101	-0.00349109	0.420213		-0.462557	0.153101	-0.0291963	0.420213		-0.179499	0.153101	0.0846643	0.420213		-0.209492	0.153101	0.0839268	0.420213		-0.191039	0.153101	0.16586	0.420213
-0.269332	0.15534	0.0133804	0.425532		-0.238417	0.155039	-0.00298614	0.425532		-0.460623	0.155039	-0.0280346	0.425532		-0.177569	0.155039	0.085936	0.425532		-0.20881	0.155039	0.0863429	0.425532		-0.18564	0.155039	0.172666	0.425532
-0.266569	0.157282	0.0156039	0.430851		-0.237865	0.156977	0.0021515	0.430851		-0.460513	0.156977	-0.0222144	0.430851		-0.173937	0.156977	0.086217	0.430851		-0.203797	0.156977	0.0871633	0.430851		-0.185556	0.156977	0.184425	0.430851
-0.266249	0.159223	0.0187473	0.43617		-0.237256	0.158915	0.00550543	0.43617		-0.450994	0.158915	-0.0179086	0.43617		-0.17029	0.158915	0.0864235	0.43617		-0.203056	0.158915	0.0904245	0.43617		-0.184956	0.158915	0.184749	0.43617
-0.262958	0.161165	0.0241089	0.441489		-0.23455	0.160853	0.00766887	0.441489		-0.448925	0.160853	-0.0140815	0.441489		-0.165712	0.160853	0.0875309	0.441489		-0.200222	0.160853	0.0959984	0.441489		-0.180933	0.160853	0.186347	0.441489
-0.262729	0.163107	0.0250522	0.446809		-0.232036	0.162791	0.00821855	0.446809		-0.444786	0.162791	-0.00931821	0.446809		-0.164591	0.162791	0.0884513	0.446809		-0.198795	0.162791	0.0994981	0.446809		-0.175742	0.162791	0.189487	0.446809
-0.260765	0.165049	0.0318802	0.452128		-0.228897	0.164729	0.00872695	0.452128		-0.42773	0.164729	-0.00499209	0.452128		-0.162221	0.164729	0.0900417	0.452128		-0.197649	0.164729	0.102843	0.452128		-0.175307	0.164729	0.193248	0.452128
-0.258984	0.16699	0.0322075	0.457447		-0.228261	0.166667	0.0242711	0.457447		-0.427401	0.166667	-0.000433511	0.457447		-0.161839	0.166667	0.0903071	0.457447		-0.189644	0.166667	0.104106	0.457447		-0.172802	0.166667	0.197328	0.457447
-0.258201	0.168932	0.0360734	0.462766		-0.22357	0.168605	0.0247931	0.462766		-0.41943	0.168605	0.00114977	0.462766		-0.159912	0.168605	0.0919948	0.462766		-0.189609	0.168605	0.106055	0.462766		-0.170041	0.168605	0.205076	0.462766
-0.252792	0.170874	0.0375637	0.468085		-0.223529	0.170543	0.0302891	0.468085		-0.419271	0.170543	0.00570848	0.468085		-0.159533	0.170543	0.0936609	0.468085		-0.187575	0.170543	0.10645	0.468085		-0.165563	0.170543	0.205641	0.468085
-0.252102	0.172816	0.0412899	0.473404		-0.219957	0.172481	0.0308301	0.473404		-0.419101	0.172481	0.0143256	0.473404		-0.156895	0.172481	0.0937063	0.473404		-0.175041	0.172481	0.109292	0.473404		-0.162579	0.172481	0.208101	0.473404
-0.248433	0.174757	0.0603181	0.478723		-0.216834	0.174419	0.033752	0.478723		-0.40354	0.174419	0.018026	0.478723		-0.155786	0.174419	0.0988795	0.478723		-0.172382	0.174419	0.109641	0.478723		-0.158458	0.174419	0.208881	0.478723
-0.246393	0.176699	0.0625412	0.484043		-0.215025	0.176357	0.0350828	0.484043		-0.399298	0.176357	0.0229087	0.484043		-0.155101	0.176357	0.100008	0.484043		-0.170092	0.176357	0.111352	0.484043		-0.154166	0.176357	0.21343	0.484043
-0.246117	0.178641	0.0745671	0.489362		-0.213553	0.178295	0.0357788	0.489362		-0.398925	0.178295	0.0298616	0.489362		-0.154661	0.178295	0.107156	0.489362		-0.169459	0.178295	0.113362	0.489362		-0.1472	0.178295	0.213637	0.489362
-0.24559	0.180583	0.0747627	0.494681		-0.212592	0.180233	0.0428008	0.494681		-0.396298	0.180233	0.0383901	0.494681		-0.150217	0.180233	0.108322	0.494681		-0.167965	0.180233	0.114876	0.494681		-0.146601	0.180233	0.217756	0.494681
-0.244471	0.182524	0.0815229	0.5		-0.210406	0.182171	0.0496982	0.5		-0.395256	0.182171	0.0440103	0.5		-0.150153	0.182171	0.111291	0.5		-0.164698	0.182171	0.115664	0.5		-0.146466	0.182171	0.22389	0.5
-0.243945	0.184466	0.0828116	0.505319		-0.207643	0.184109	0.0536044	0.505319		-0.385593	0.184109	0.0455172	0.505319		-0.14921	0.184109	0.114619	0.505319		-0.164238	0.184109	0.116219	0.505319		-0.146214	0.184109	0.23567	0.505319
-0.238479	0.186408	0.0892507	0.510638		-0.207266	0.186047	0.058591	0.510638		-0.368921	0.186047	0.0470938	0.510638		-0.148733	0.186047	0.11998	0.510638		-0.163691	0.186047	0.119303	0.510638		-0.144523	0.186047	0.236352	0.510638
-0.233915	0.18835	0.0969777	0.515957		-0.204567	0.187984	0.0631028	0.515957		-0.3685	0.187984	0.0529125	0.515957		-0.147812	0.187984	0.122723	0.515957		-0.162701	0.187984	0.120228	0.515957		-0.142589	0.187984	0.241756	0.515957
-0.232642	0.190291	0.103763	0.521277		-0.20354	0.189922	0.0699981	0.521277		-0.366811	0.189922	0.0531229	0.521277		-0.145387	0.189922	0.124142	0.521277		-0.161159	0.189922	0.122131	0.521277		-0.138021	0.189922	0.249229	0.521277
-0.229563	0.192233	0.104329	0.526596		-0.203282	0.19186	0.0737071	0.526596		-0.360399	0.19186	0.062409	0.526596		-0.145326	0.19186	0.13022	0.526596		-0.160994	0.19186	0.12496	0.526596		-0.136816	0.19186	0.251818	0.526596
-0.226242	0.194175	0.119119	0.531915		-0.198815	0.193798	0.0824021	0.531915		-0.358482	0.193798	0.0699432	0.531915		-0.14461	0.193798	0.131036	0.531915		-0.160918	0.193798	0.127128	0.531915		-0.136688	0.193798	0.262495	0.531915
-0.223906	0.196117	0.132462	0.537234		-0.198548	0.195736	0.088293	0.537234		-0.356484	0.195736	0.0702553	0.537234		-0.143327	0.195736	0.137771	0.537234		-0.160577	0.195736	0.128022	0.537234		-0.135283	0.195736	0.263323	0.537234
-0.212367	0.198058	0.142173	0.542553		-0.189956	0.197674	0.0887204	0.542553		-0.356439	0.197674	0.0746614	0.542553		-0.143115	0.197674	0.142047	0.542553		-0.160288	0.197674	0.129529	0.542553		-0.134217	0.197674	0.265778	0.542553
-0.207858	0.2	0.144715	0.547872		-0.188992	0.199612	0.0901782	0.547872		-0.355218	0.199612	0.0809013	0.547872		-0.139598	0.199612	0.15085	0.547872		-0.157676	0.199612	0.131113	0.547872		-0.131788	0.199612	0.267473	0.547872
-0.206132	0.201942	0.146691	0.553191		-0.185731	0.20155	0.0977038	0.553191		-0.342305	0.20155	0.0847512	0.553191		-0.139567	0.20155	0.162265	0.553191		-0.155646	0.20155	0.136687	0.553191		-0.130965	0.20155	0.267848	0.553191
-0.200297	0.203883	0.152468	0.558511		-0.181494	0.203488	0.10069	0.558511		-0.338943	0.203488	0.0930305	0.558511		-0.138386	0.203488	0.17227	0.558511		-0.153662	0.203488	0.151111	0.558511		-0.127618	0.203488	0.272557	0.558511
-0.199986	0.205825	0.163014	0.56383		-0.181026	0.205426	0.101685	0.56383		-0.337389	0.205426	0.0968444	0.56383		-0.136252	0.205426	0.173426	0.56383		-0.144874	0.205426	0.153003	0.56383		-0.126994	0.205426	0.275903	0.56383
-0.194057	0.207767	0.163592	0.569149		-0.178396	0.207364	0.103057	0.569149		-0.334203	0.207364	0.100883	0.569149		-0.135257	0.207364	0.173685	0.569149		-0.141085	0.207364	0.161362	0.569149		-0.126051	0.207364	0.278341	0.569149
-0.193815	0.209709	0.164645	0.574468		-0.17522	0.209302	0.107448	0.574468		-0.333307	0.209302	0.106684	0.574468		-0.132044	0.209302	0.177077	0.574468		-0.135696	0.209302	0.162469	0.574468		-0.125657	0.209302	0.278561	0.574468
-0.187811	0.21165	0.169615	0.579787		-0.174065	0.21124	0.116535	0.579787		-0.330733	0.21124	0.11104	0.579787		-0.12945	0.21124	0.181237	0.579787		-0.13458	0.21124	0.165714	0.579787		-0.12375	0.21124	0.279208	0.579787
-0.186083	0.213592	0.17879	0.585106		-0.173593	0.213178	0.120108	0.585106		-0.326424	0.213178	0.125875	0.585106		-0.129047	0.213178	0.181712	0.585106		-0.134412	0.213178	0.168304	0.585106		-0.123295	0.213178	0.282533	0.585106
-0.180828	0.215534	0.184178	0.590426		-0.165733	0.215116	0.122507	0.590426		-0.325936	0.215116	0.128331	0.590426		-0.127532	0.215116	0.184479	0.590426		-0.133745	0.215116	0.170233	0.590426		-0.118478	0.215116	0.285645	0.590426
-0.177611	0.217476	0.195552	0.595745		-0.165692	0.217054	0.126934	0.595745		-0.325837	0.217054	0.140165	0.595745		-0.127321	0.217054	0.186281	0.595745		-0.132061	0.217054	0.171151	0.595745		-0.11219	0.217054	0.289188	0.595745
-0.175438	0.219417	0.195747	0.601064		-0.163239	0.218992	0.126978	0.601064		-0.321776	0.218992	0.140998	0.601064		-0.125799	0.218992	0.194232	0.601064		-0.127718	0.218992	0.181795	0.601064		-0.107759	0.218992	0.292761	0.601064
-0.174492	0.221359	0.199691	0.606383		-0.163089	0.22093	0.129102	0.606383		-0.317464	0.22093	0.157321	0.606383		-0.125089	0.22093	0.19641	0.606383		-0.121208	0.22093	0.186646	0.606383		-0.107569	0.22093	0.298399	0.606383
-0.170788	0.223301	0.209866	0.611702		-0.162103	0.222868	0.129265	0.611702		-0.317351	0.222868	0.157435	0.611702		-0.123978	0.222868	0.199934	0.611702		-0.119717	0.222868	0.187482	0.611702		-0.107507	0.222868	0.298583	0.611702
-0.169118	0.225243	0.219068	0.617021		-0.158943	0.224806	0.13534	0.617021		-0.315944	0.224806	0.163871	0.617021		-0.119241	0.224806	0.203227	0.617021		-0.117564	0.224806	0.197555	0.617021		-0.102753	0.224806	0.300885	0.617021
-0.16701	0.227184	0.22437	0.62234		-0.157192	0.226744	0.13837	0.62234		-0.315421	0.226744	0.17963	0.62234		-0.118279	0.226744	0.203569	0.62234		-0.116795	0.226744	0.199405	0.62234		-0.102297	0.226744	0.314989	0.62234
-0.163777	0.229126	0.224985	0.62766		-0.157004	0.228682	0.139871	0.62766		-0.314258	0.228682	0.183108	0.62766		-0.117562	0.228682	0.203932	0.62766		-0.112256	0.228682	0.203053	0.62766		-0.101637	0.228682	0.316223	0.62766
-0.160976	0.231068	0.247868	0.632979		-0.155919	0.23062	0.14041	0.632979		-0.313856	0.23062	0.184947	0.632979		-0.117532	0.23062	0.208545	0.632979		-0.109042	0.23062	0.213312	0.632979		-0.100595	0.23062	0.318156	0.632979
-0.159526	0.23301	0.248342	0.638298		-0.155261	0.232558	0.144383	0.638298		-0.312842	0.232558	0.185841	0.638298		-0.115512	0.232558	0.21263	0.638298		-0.107537	0.232558	0.227468	0.638298		-0.098876	0.232558	0.32327	0.638298
-0.158631	0.234951	0.249023	0.643617		-0.15422	0.234496	0.150398	0.643617		-0.310974	0.234496	0.188119	0.643617		-0.115006	0.234496	0.213564	0.643617		-0.105568	0.234496	0.231823	0.643617		-0.0958364	0.234496	0.325872	0.643617
-0.158074	0.236893	0.249787	0.648936		-0.153312	0.236434	0.154565	0.648936		-0.308705	0.236434	0.198225	0.648936		-0.111756	0.236434	0.217737	0.648936		-0.10436	0.236434	0.233648	0.648936		-0.0935625	0.236434	0.330891	0.648936
-0.154068	0.238835	0.251556	0.654255		-0.149355	0.238372	0.158363	0.654255		-0.298905	0.238372	0.205568	0.654255		-0.109145	0.238372	0.219008	0.654255		-0.102998	0.238372	0.239696	0.654255		-0.092142	0.238372	0.353445	0.654255
-0.153913	0.240777	0.254765	0.659574		-0.146959	0.24031	0.163307	0.659574		-0.297044	0.24031	0.207414	0.659574		-0.108877	0.24031	0.220645	0.659574		-0.102668	0.24031	0.241157	0.659574		-0.0919507	0.24031	0.357237	0.659574
-0.151597	0.242718	0.260516	0.664894		-0.146803	0.242248	0.180928	0.664894		-0.29478	0.242248	0.217609	0.664894		-0.098339	0.242248	0.224994	0.664894		-0.102435	0.242248	0.248282	0.664894		-0.0912239	0.242248	0.358865	0.664894
-0.146824	0.24466	0.264405	0.670213		-0.145367	0.244186	0.191519	0.670213		-0.294619	0.244186	0.218619	0.670213		-0.0971868	0.244186	0.226348	0.670213		-0.102301	0.244186	0.258989	0.670213		-0.0895126	0.244186	0.360703	0.670213
-0.146253	0.246602	0.270625	0.675532		-0.143618	0.246124	0.192301	0.675532		-0.288414	0.246124	0.225188	0.675532		-0.0958265	0.246124	0.242897	0.675532		-0.102064	0.246124	0.261194	0.675532		-0.0867184	0.246124	0.370346	0.675532
-0.141466	0.248544	0.27751	0.680851		-0.141208	0.248062	0.195942	0.680851		-0.286646	0.248062	0.225325	0.680851		-0.0891339	0.248062	0.245737	0.680851		-0.0993457	0.248062	0.272992	0.680851		-0.083052	0.248062	0.374899	0.680851
-0.139532	0.250485	0.285241	0.68617		-0.14085	0.25	0.202931	0.68617		-0.278297	0.25	0.243901	0.68617		-0.0886297	0.25	0.24693	0.68617		-0.0982304	0.25	0.281896	0.68617		-0.0826373	0.25	0.37542	0.68617
-0.133531	0.252427	0.288727	0.691489		-0.139194	0.251938	0.206001	0.691489		-0.276826	0.251938	0.247084	0.691489		-0.088563	0.251938	0.24802	0.691489		-0.0959361	0.251938	0.283847	0.691489		-0.0826327	0.251938	0.376538	0.691489
-0.129434	0.254369	0.289193	0.696809		-0.139004	0.253876	0.21065	0.696809		-0.276657	0.253876	0.248274	0.696809		-0.0851572	0.253876	0.254198	0.696809		-0.0932817	0.253876	0.287753	0.696809		-0.079227	0.253876	0.382207	0.696809
-0.127283	0.256311	0.297047	0.702128		-0.138486	0.255814	0.222906	0.702128		-0.273584	0.255814	0.25274	0.702128		-0.084707	0.255814	0.254579	0.702128		-0.0922203	0.255814	0.288963	0.702128		-0.077418	0.255814	0.39178	0.702128
-0.12711	0.258252	0.302669	0.707447		-0.132853	0.257752	0.23041	0.707447		-0.269001	0.257752	0.256892	0.707447		-0.0840741	0.257752	0.259067	0.707447		-0.0915149	0.257752	0.293149	0.707447		-0.0748021	0.257752	0.394888	0.707447
-0.123779	0.260194	0.309383	0.712766		-0.132262	0.25969	0.234009	0.712766		-0.26884	0.25969	0.267048	0.712766		-0.0839413	0.25969	0.25974	0.712766		-0.0908075	0.25969	0.293927	0.712766		-0.0683501	0.25969	0.396226	0.712766
-0.122098	0.262136	0.315276	0.718085		-0.131095	0.261628	0.236705	0.718085		-0.267594	0.261628	0.277939	0.718085		-0.0819151	0.261628	0.26069	0.718085		-0.087784	0.261628	0.29711	0.718085		-0.0672423	0.261628	0.399802	0.718085
-0.121114	0.264078	0.317767	0.723404		-0.130104	0.263566	0.242572	0.723404		-0.267075	0.263566	0.286891	0.723404		-0.0806045	0.263566	0.261636	0.723404		-0.0865575	0.263566	0.299053	0.723404		-0.066482	0.263566	0.410027	0.723404
-0.117619	0.266019	0.320851	0.728723		-0.126391	0.265504	0.256954	0.728723		-0.267008	0.265504	0.308583	0.728723		-0.0800023	0.265504	0.268798	0.728723		-0.0838505	0.265504	0.307208	0.728723		-0.0657394	0.265504	0.41637	0.728723
-0.11697	0.267961	0.324465	0.734043		-0.12342	0.267442	0.258626	0.734043		-0.266459	0.267442	0.308955	0.734043		-0.0771974	0.267442	0.269231	0.734043		-0.0820813	0.267442	0.310238	0.734043		-0.0652405	0.267442	0.4165	0.734043
-0.116339	0.269903	0.325335	0.739362		-0.122689	0.26938	0.260814	0.739362		-0.266033	0.26938	0.319286	0.739362		-0.0766891	0.26938	0.283264	0.739362		-0.0811589	0.26938	0.31144	0.739362		-0.0628638	0.26938	0.420872	0.739362
-0.108789	0.271845	0.325355	0.744681		-0.116162	0.271318	0.262077	0.744681		-0.258998	0.271318	0.320009	0.744681		-0.0763696	0.271318	0.283482	0.744681		-0.0786473	0.271318	0.31503	0.744681		-0.0562893	0.271318	0.422121	0.744681
-0.108121	0.273786	0.330139	0.75		-0.114337	0.273256	0.268524	0.75		-0.256847	0.273256	0.340203	0.75		-0.0732889	0.273256	0.289756	0.75		-0.077973	0.273256	0.316063	0.75		-0.0560269	0.273256	0.428701	0.75
-0.107719	0.275728	0.330605	0.755319		-0.113387	0.275194	0.271128	0.755319		-0.255872	0.275194	0.346716	0.755319		-0.0714411	0.275194	0.293017	0.755319		-0.0776668	0.275194	0.32688	0.755319		-0.0557673	0.275194	0.434735	0.755319
-0.105584	0.27767	0.33459	0.760638		-0.106785	0.277132	0.271681	0.760638		-0.248979	0.277132	0.35247	0.760638		-0.0692937	0.277132	0.297127	0.760638		-0.0745783	0.277132	0.329574	0.760638		-0.0548898	0.277132	0.436837	0.760638
-0.0987825	0.279612	0.334866	0.765957		-0.106182	0.27907	0.272438	0.765957		-0.248745	0.27907	0.356052	0.765957		-0.067518	0.27907	0.298486	0.765957		-0.0735006	0.27907	0.341049	0.765957		-0.0536428	0.27907	0.442674	0.765957
-0.0982489	0.281553	0.336279	0.771277		-0.105214	0.281008	0.279193	0.771277		-0.248074	0.281008	0.374529	0.771277		-0.0604886	0.281008	0.301443	0.771277		-0.0733379	0.281008	0.346535	0.771277		-0.0527175	0.281008	0.444989	0.771277
-0.0959125	0.283495	0.337761	0.776596		-0.104594	0.282946	0.284042	0.776596		-0.247748	0.282946	0.378802	0.776596		-0.0598315	0.282946	0.306511	0.776596		-0.071757	0.282946	0.356055	0.776596		-0.0523496	0.282946	0.448963	0.776596
-0.0941892	0.285437	0.337775	0.781915		-0.102903	0.284884	0.295902	0.781915		-0.239899	0.284884	0.391562	0.781915		-0.0598171	0.284884	0.312162	0.781915		-0.0683626	0.284884	0.357302	0.781915		-0.0506033	0.284884	0.460298	0.781915
-0.0916074	0.287379	0.345496	0.787234		-0.102483	0.286822	0.298608	0.787234		-0.235318	0.286822	0.395306	0.787234		-0.0581598	0.286822	0.319537	0.787234		-0.0678858	0.286822	0.364337	0.787234		-0.047736	0.286822	0.463474	0.787234
-0.0887234	0.28932	0.351274	0.792553		-0.101613	0.28876	0.302415	0.792553		-0.233839	0.28876	0.39601	0.792553		-0.0581333	0.28876	0.323481	0.792553		-0.0643378	0.28876	0.365687	0.792553		-0.0463332	0.28876	0.47513	0.792553
-0.0872377	0.291262	0.364814	0.797872		-0.100908	0.290698	0.307342	0.797872		-0.232567	0.290698	0.399114	0.797872		-0.0578412	0.290698	0.327648	0.797872		-0.0619017	0.290698	0.368498	0.797872		-0.0463246	0.290698	0.477965	0.797872
-0.0830511	0.293204	0.37715	0.803191		-0.100431	0.292636	0.311106	0.803191		-0.231705	0.292636	0.400297	0.803191		-0.0577763	0.292636	0.32819	0.803191		-0.0611477	0.292636	0.382245	0.803191		-0.0450279	0.292636	0.487632	0.803191
-0.0828518	0.295146	0.381465	0.808511		-0.100162	0.294574	0.314803	0.808511		-0.231068	0.294574	0.406298	0.808511		-0.0542034	0.294574	0.339518	0.808511		-0.0597747	0.294574	0.383142	0.808511		-0.0434161	0.294574	0.490028	0.808511
-0.0804074	0.297087	0.382597	0.81383		-0.0988129	0.296512	0.328437	0.81383		-0.231058	0.296512	0.40671	0.81383		-0.0536216	0.296512	0.346751	0.81383		-0.0568109	0.296512	0.393769	0.81383		-0.0416477	0.296512	0.49267	0.81383
-0.0787758	0.299029	0.388325	0.819149		-0.0986545	0.29845	0.336312	0.819149		-0.227939	0.29845	0.412363	0.819149		-0.0513602	0.29845	0.349795	0.819149		-0.0548297	0.29845	0.394416	0.819149		-0.0409235	0.29845	0.498629	0.819149
-0.0743069	0.300971	0.389157	0.824468		-0.0969717	0.300388	0.33635	0.824468		-0.223856	0.300388	0.412585	0.824468		-0.0494216	0.300388	0.3513	0.824468		-0.0466918	0.300388	0.405108	0.824468		-0.0390034	0.300388	0.499274	0.824468
-0.0735596	0.302913	0.401063	0.829787		-0.0952575	0.302326	0.34607	0.829787		-0.218935	0.302326	0.425909	0.829787		-0.046888	0.302326	0.360608	0.829787		-0.0461664	0.302326	0.411286	0.829787		-0.0388214	0.302326	0.500809	0.829787
-0.0728651	0.304854	0.402447	0.835106		-0.0951743	0.304264	0.349098	0.835106		-0.218258	0.304264	0.430535	0.835106		-0.046635	0.304264	0.378323	0.835106		-0.0455489	0.304264	0.416326	0.835106		-0.0334394	0.304264	0.507403	0.835106
-0.0726787	0.306796	0.431715	0.840426		-0.0947393	0.306202	0.359355	0.840426		-0.210383	0.306202	0.436704	0.840426		-0.0454185	0.306202	0.379273	0.840426		-0.0451768	0.306202	0.416488	0.840426		-0.0323999	0.306202	0.526292	0.840426
-0.0701077	0.308738	0.437366	0.845745		-0.0934962	0.30814	0.361443	0.845745		-0.20544	0.30814	0.457481	0.845745		-0.045309	0.30814	0.379733	0.845745		-0.0427582	0.30814	0.422958	0.845745		-0.0300653	0.30814	0.527811	0.845745
-0.0685234	0.31068	0.438689	0.851064		-0.0918845	0.310078	0.362871	0.851064		-0.203245	0.310078	0.462394	0.851064		-0.0451749	0.310078	0.398979	0.851064		-0.0422077	0.310078	0.437356	0.851064		-0.0241103	0.310078	0.536445	0.851064
-0.0678293	0.312621	0.442543	0.856383		-0.091116	0.312016	0.392949	0.856383		-0.199439	0.312016	0.465573	0.856383		-0.0446193	0.312016	0.400412	0.856383		-0.0414816	0.312016	0.438441	0.856383		-0.0225619	0.312016	0.537857	0.856383
-0.0669037	0.314563	0.447139	0.861702		-0.0901894	0.313953	0.39776	0.861702		-0.193075	0.313953	0.465909	0.861702		-0.0433966	0.313953	0.410041	0.861702		-0.0405783	0.313953	0.445169	0.861702		-0.0215505	0.313953	0.542256	0.861702
-0.0650683	0.316505	0.44727	0.867021		-0.0879799	0.315891	0.398931	0.867021		-0.192378	0.315891	0.472236	0.867021		-0.0428289	0.315891	0.411062	0.867021		-0.0394228	0.315891	0.448211	0.867021		-0.0202508	0.315891	0.547069	0.867021
-0.0638096	0.318447	0.463837	0.87234		-0.0844247	0.317829	0.439357	0.87234		-0.190929	0.317829	0.479701	0.87234		-0.0424941	0.317829	0.412536	0.87234		-0.0374222	0.317829	0.453118	0.87234		-0.0199593	0.317829	0.549997	0.87234
-0.0625964	0.320388	0.478037	0.87766		-0.0836917	0.319767	0.45014	0.87766		-0.186361	0.319767	0.48892	0.87766		-0.042449	0.319767	0.415086	0.87766		-0.0356356	0.319767	0.456682	0.87766		-0.0188971	0.319767	0.550445	0.87766
-0.0585852	0.32233	0.490915	0.882979		-0.0834766	0.321705	0.472057	0.882979		-0.183251	0.321705	0.513083	0.882979		-0.0401319	0.321705	0.417593	0.882979		-0.0343484	0.321705	0.46306	0.882979		-0.0162017	0.321705	0.564467	0.882979
-0.0584291	0.324272	0.49447	0.888298		-0.081984	0.323643	0.482918	0.888298		-0.177785	0.323643	0.518391	0.888298		-0.0377375	0.323643	0.418222	0.888298		-0.0333529	0.323643	0.473695	0.888298		-0.0155862	0.323643	0.580797	0.888298
-0.0584224	0.326214	0.499611	0.893617		-0.0773452	0.325581	0.485427	0.893617		-0.175215	0.325581	0.521294	0.893617		-0.0374208	0.325581	0.419458	0.893617		-0.0325656	0.325581	0.474027	0.893617		-0.0154289	0.325581	0.598881	0.893617
-0.0580622	0.328155	0.504531	0.898936		-0.0749355	0.327519	0.492098	0.898936		-0.175101	0.327519	0.523574	0.898936		-0.0372083	0.327519	0.430181	0.898936		-0.0320064	0.327519	0.474746	0.898936		-0.0132997	0.327519	0.608596	0.898936
-0.0572597	0.330097	0.511313	0.904255		-0.0731859	0.329457	0.493235	0.904255		-0.174426	0.329457	0.550794	0.904255		-0.036341	0.329457	0.430678	0.904255		-0.0288361	0.329457	0.479556	0.904255		-0.00831232	0.329457	0.6241	0.904255
-0.0570755	0.332039	0.514778	0.909574		-0.0731512	0.331395	0.496639	0.909574		-0.168108	0.331395	0.569177	0.909574		-0.0335989	0.331395	0.433399	0.909574		-0.0274391	0.331395	0.483714	0.909574		-0.00805206	0.331395	0.625194	0.909574
-0.0565274	0.333981	0.534045	0.914894		-0.0727447	0.333333	0.499469	0.914894		-0.166536	0.333333	0.576919	0.914894		-0.0267357	0.333333	0.437163	0.914894		-0.0273678	0.333333	0.484034	0.914894		-0.00796386	0.333333	0.629924	0.914894
-0.0543369	0.335922	0.542803	0.920213		-0.0712338	0.335271	0.500216	0.920213		-0.165366	0.335271	0.618389	0.920213		-0.02399	0.335271	0.438058	0.920213		-0.0270085	0.335271	0.528638	0.920213		-0.00793718	0.335271	0.648769	0.920213
-0.0509823	0.337864	0.543009	0.925532		-0.0676417	0.337209	0.524793	0.925532		-0.164137	0.337209	0.623009	0.925532		-0.0227134	0.337209	0.43972	0.925532		-0.02691	0.337209	0.528656	0.925532		-0.00693395	0.337209	0.662357	0.925532
-0.0498439	0.339806	0.582392	0.930851		-0.0668463	0.339147	0.537171	0.930851		-0.163058	0.339147	0.644991	0.930851		-0.0223969	0.339147	0.449313	0.930851		-0.02633	0.339147	0.5373	0.930851		-0.00103284	0.339147	0.682308	0.930851
-0.0475579	0.341748	0.599598	0.93617		-0.0666132	0.341085	0.539493	0.93617		-0.1614	0.341085	0.650036	0.93617		-0.0214291	0.341085	0.459936	0.93617		-0.0228781	0.341085	0.54887	0.93617		-0.00014045	0.341085	0.711773	0.93617
-0.0474464	0.343689	0.617392	0.941489		-0.0640644	0.343023	0.539851	0.941489		-0.160782	0.343023	0.690861	0.941489		-0.0178297	0.343023	0.476909	0.941489		-0.0194543	0.343023	0.550273	0.941489		-3.43722e-05	0.343023	0.716645	0.941489
-0.0471205	0.345631	0.637052	0.946809		-0.0636962	0.344961	0.544917	0.946809		-0.158613	0.344961	0.699507	0.946809		-0.016683	0.344961	0.479931	0.946809		-0.0192927	0.344961	0.551836	0.946809		0	0.344961	0.728567	0.946809
-0.0461928	0.347573	0.639378	0.952128		-0.0625512	0.346899	0.582131	0.952128		-0.156062	0.346899	0.701531	0.952128		-0.0162707	0.346899	0.506694	0.952128		-0.0188435	0.346899	0.585692	0.952128		0	0.346899	0.742123	0.952128
-0.0455346	0.349515	0.662129	0.957447		-0.0624614	0.348837	0.606945	0.957447		-0.155445	0.348837	0.709731	0.957447		-0.0152323	0.348837	0.50787	0.957447		-0.0182813	0.348837	0.609727	0.957447		0	0.348837	0.752893	0.957447
-0.0445701	0.351456	0.675031	0.962766		-0.0605569	0.350775	0.627709	0.962766		-0.151708	0.350775	0.714505	0.962766		-0.0140691	0.350775	0.528082	0.962766		-0.0164846	0.350775	0.612804	0.962766		0	0.350775	0.766285	0.962766
-0.0416677	0.353398	0.722239	0.968085		-0.0581972	0.352713	0.643607	0.968085		-0.14015	0.352713	0.719888	0.968085		-0.0139237	0.352713	0.558222	0.968085		-0.0163747	0.352713	0.644553	0.968085		0	0.352713	0.768983	0.968085
-0.0380954	0.35534	0.809703	0.973404		-0.0577226	0.354651	0.663878	0.973404		-0.138762	0.354651	0.723647	0.973404		-0.0136083	0.354651	0.562119	0.973404		-0.0155894	0.354651	0.650438	0.973404		0	0.354651	0.771826	0.973404
-0.0379268	0.357282	0.825464	0.978723		-0.0570634	0.356589	0.727821	0.978723		-0.134825	0.356589	0.739827	0.978723		-0.0121825	0.356589	0.576664	0.978723		-0.015173	0.356589	0.662225	0.978723		0	0.356589	0.780991	0.978723
-0.0375853	0.359223	0.916627	0.984043		-0.0566234	0.358527	0.746809	0.984043		-0.132345	0.358527	0.743007	0.984043		-0.0045917	0.358527	0.660079	0.984043		-0.014806	0.358527	0.667984	0.984043		0	0.358527	0.785678	0.984043
-0.037468	0.361165	0.963911	0.989362		-0.054322	0.360465	0.872883	0.989362		-0.128939	0.360465	0.818766	0.989362		-0.00412462	0.360465	0.687001	0.989362		-0.0143193	0.360465	0.672285	0.989362		0	0.360465	0.812008	0.989362
-0.036962	0.363107	0.975761	1		-0.0537564	0.362403	0.915304	0.994681		-0.128434	0.362403	0.848142	1		-0.00253069	0.362403	0.710632	0.994681		-0.0125279	0.362403	0.68011	0.994681		3.84492e-05	0.362403	0.820062	0.994681
-0.0345858	0.365049				-0.0531913	0.364341	1.10247	1		-0.128131	0.364341				-3.1138e-05	0.364341	0.86196	1		-0.0124335	0.364341	0.706201	1		0.0043288	0.364341	1.29272	1
-0.0324208	0.36699				-0.0508172	0.366279				-0.128017	0.366279				0	0.366279				-0.0124027	0.366279				0.00599925	0.366279
-0.0308816	0.368932				-0.0488939	0.368217				-0.126885	0.368217				0	0.368217				-0.0104968	0.368217				0.00623856	0.368217
-0.0308745	0.370874				-0.0476757	0.370155				-0.117303	0.370155				0	0.370155				-0.00962825	0.370155				0.00706104	0.370155
-0.0304511	0.372816				-0.0402744	0.372093				-0.11463	0.372093				0	0.372093				-0.00808266	0.372093				0.00756654	0.372093
-0.0301619	0.374757				-0.0382628	0.374031				-0.111626	0.374031				0	0.374031				-0.00781723	0.374031				0.00838327	0.374031
-0.0269695	0.376699				-0.0370338	0.375969				-0.10508	0.375969				0	0.375969				-0.00434553	0.375969				0.00875472	0.375969
-0.0268274	0.378641				-0.0351879	0.377907				-0.101316	0.377907				0	0.377907				-0.004165	0.377907				0.00982657	0.377907
-0.025839	0.380583				-0.0341653	0.379845				-0.101306	0.379845				0	0.379845				-0.00293105	0.379845				0.0127225	0.379845
-0.0251072	0.382524				-0.0307841	0.381783				-0.100519	0.381783				0	0.381783				-0.00264599	0.381783				0.0142835	0.381783
-0.0226366	0.384466				-0.029779	0.383721				-0.10032	0.383721				9.68358e-05	0.383721				-0.00113339	0.383721				0.0147671	0.383721
-0.0222004	0.386408				-0.0290527	0.385659				-0.100275	0.385659				0.000494334	0.385659				-0.000932264	0.385659				0.0154081	0.385659
-0.0160932	0.38835				-0.0284632	0.387597				-0.100004	0.387597				0.00133877	0.387597				-0.000394547	0.387597				0.0171961	0.387597
-0.0154331	0.390291				-0.0249166	0.389535				-0.0957265	0.389535				0.00178644	0.389535				-0.000149621	0.389535				0.0236881	0.389535
-0.0134691	0.392233				-0.0248998	0.391473				-0.0932651	0.391473				0.00439738	0.391473				0	0.391473				0.0250049	0.391473
-0.0129069	0.394175				-0.0223693	0.393411				-0.0919337	0.393411				0.00777396	0.393411				0	0.393411				0.0276505	0.393411
-0.0113478	0.396117				-0.0217682	0.395349				-0.0906601	0.395349				0.00782199	0.395349				0	0.395349				0.0277373	0.395349
-0.00209856	0.398058				-0.0211528	0.397287				-0.0879072	0.397287				0.0080113	0.397287				0	0.397287				0.029396	0.397287
-0.000842151	0.4				-0.0206749	0.399225				-0.0874812	0.399225				0.00882347	0.399225				0	0.399225				0.0294309	0.399225
-0.000593035	0.401942				-0.0206634	0.401163				-0.085538	0.401163				0.00901953	0.401163				0	0.401163				0.0318217	0.401163
-0.000223897	0.403883				-0.0196489	0.403101				-0.0854086	0.403101				0.0113435	0.403101				0	0.403101				0.0334574	0.403101
-0.000199177	0.405825				-0.0163607	0.405039				-0.0850759	0.405039				0.0121351	0.405039				0	0.405039				0.0341347	0.405039
-3.48087e-06	0.407767				-0.0159829	0.406977				-0.0829427	0.406977				0.0148434	0.406977				0	0.406977				0.0344188	0.406977
0	0.409709				-0.0138484	0.408915				-0.0810096	0.408915				0.0156906	0.408915				0.000358193	0.408915				0.0358177	0.408915
0	0.41165				-0.0126917	0.410853				-0.0807293	0.410853				0.0161848	0.410853				0.00158543	0.410853				0.0363097	0.410853
0	0.413592				-0.0111712	0.412791				-0.0806623	0.412791				0.0165037	0.412791				0.00233822	0.412791				0.0379665	0.412791
0	0.415534				-0.0108906	0.414729				-0.0775027	0.414729				0.0172888	0.414729				0.00406216	0.414729				0.0432752	0.414729
0	0.417476				-0.010831	0.416667				-0.0734375	0.416667				0.0175427	0.416667				0.00530498	0.416667				0.0437221	0.416667
0	0.419417				-0.0108183	0.418605				-0.0726303	0.418605				0.0178185	0.418605				0.00672557	0.418605				0.0457818	0.418605
0	0.421359				-0.00996187	0.420543				-0.0710353	0.420543				0.0182666	0.420543				0.0079984	0.420543				0.0467377	0.420543
0	0.423301				-0.00893462	0.422481				-0.0702022	0.422481				0.0191185	0.422481				0.00935037	0.422481				0.0502215	0.422481
0	0.425243				-0.00730852	0.424419				-0.0696755	0.424419				0.022584	0.424419				0.0101497	0.424419				0.0520679	0.424419
0	0.427184				-0.00690475	0.426357				-0.0696648	0.426357				0.0233794	0.426357				0.0112432	0.426357				0.0520979	0.426357
0	0.429126				-0.00690125	0.428295				-0.0694383	0.428295				0.0242066	0.428295				0.0116517	0.428295				0.0553038	0.428295
0.00016406	0.431068				-0.00540677	0.430233				-0.0676843	0.430233				0.0254197	0.430233				0.011682	0.430233				0.0589439	0.430233
0.000885872	0.43301				-0.00523285	0.432171				-0.0659401	0.432171				0.0271159	0.432171				0.0126648	0.432171				0.0593464	0.432171
0.00103088	0.434951				-0.00469807	0.434109				-0.0657965	0.434109				0.0273278	0.434109				0.0134702	0.434109				0.0611929	0.434109
0.00173293	0.436893				-0.0037164	0.436047				-0.0644921	0.436047				0.0291856	0.436047				0.0156141	0.436047				0.0624538	0.436047
0.00193727	0.438835				-0.00309712	0.437984				-0.0634914	0.437984				0.0301497	0.437984				0.0156952	0.437984				0.0657095	0.437984
0.0023465	0.440777				-0.000137241	0.439922				-0.0613461	0.439922				0.0304557	0.439922				0.0169629	0.439922				0.0662632	0.439922
0.00295086	0.442718				0	0.44186				-0.0608561	0.44186				0.0311556	0.44186				0.017289	0.44186				0.0682409	0.44186
0.00540425	0.44466				0	0.443798				-0.0542907	0.443798				0.0317969	0.443798				0.017799	0.443798				0.0694831	0.443798
0.00677035	0.446602				0	0.445736				-0.0531829	0.445736				0.0329505	0.445736				0.0178123	0.445736				0.0709909	0.445736
0.0078239	0.448544				0	0.447674				-0.0524828	0.447674				0.0334448	0.447674				0.0181402	0.447674				0.0728987	0.447674
0.00820132	0.450485				0	0.449612				-0.0493848	0.449612				0.0344284	0.449612				0.0189188	0.449612				0.0768848	0.449612
0.00998829	0.452427				0	0.45155				-0.0482447	0.45155				0.0346435	0.45155				0.0197274	0.45155				0.0779231	0.45155
0.0121673	0.454369				0	0.453488				-0.0454157	0.453488				0.0348122	0.453488				0.0213579	0.453488				0.0781207	0.453488
0.0164548	0.456311				0	0.455426				-0.0434478	0.455426				0.0438508	0.455426				0.0226178	0.455426				0.0827608	0.455426
0.0188749	0.458252				0	0.457364				-0.0418429	0.457364				0.0446127	0.457364				0.0248156	0.457364				0.0837504	0.457364
0.0212213	0.460194				6.50735e-05	0.459302				-0.0410616	0.459302				0.0508156	0.459302				0.0262235	0.459302				0.0838842	0.459302
0.0219351	0.462136				8.10528e-05	0.46124				-0.0366198	0.46124				0.0518061	0.46124				0.0277849	0.46124				0.0845624	0.46124
0.0227243	0.464078				0.000326513	0.463178				-0.036219	0.463178				0.0540831	0.463178				0.0279623	0.463178				0.0861217	0.463178
0.0262447	0.466019				0.00200833	0.465116				-0.0358955	0.465116				0.0551533	0.465116				0.0280093	0.465116				0.087651	0.465116
0.0290021	0.467961				0.00242733	0.467054				-0.034585	0.467054				0.056403	0.467054				0.0297449	0.467054				0.087962	0.467054
0.029856	0.469903				0.00436357	0.468992				-0.031041	0.468992				0.0576229	0.468992				0.0304649	0.468992				0.088351	0.468992
0.0305076	0.471845				0.00453934	0.47093				-0.0301809	0.47093				0.0604921	0.47093				0.0305536	0.47093				0.0885629	0.47093
0.0319911	0.473786				0.00498183	0.472868				-0.024516	0.472868				0.0616457	0.472868				0.031186	0.472868				0.090293	0.472868
0.0332757	0.475728				0.00565968	0.474806				-0.0233456	0.474806				0.0647849	0.474806				0.0326795	0.474806				0.0908776	0.474806
0.0356816	0.47767				0.00674429	0.476744				-0.0212005	0.476744				0.0657423	0.476744				0.0361901	0.476744				0.0950769	0.476744
0.0373536	0.479612				0.00752927	0.478682				-0.0209631	0.478682				0.0671811	0.478682				0.036763	0.478682				0.0969726	0.478682
0.0423608	0.481553				0.00968982	0.48062				-0.0201008	0.48062				0.0691693	0.48062				0.0375133	0.48062				0.0969995	0.48062
0.0450153	0.483495				0.00994331	0.482558				-0.0190439	0.482558				0.0725117	0.482558				0.038428	0.482558				0.0980057	0.482558
0.0451899	0.485437				0.0103388	0.484496				-0.0169202	0.484496				0.0732064	0.484496				0.041745	0.484496				0.10077	0.484496
0.0463967	0.487379				0.0128554	0.486434				-0.0161769	0.486434				0.0739447	0.486434				0.0438794	0.486434				0.10077	0.486434
0.047022	0.48932				0.0129982	0.488372				-0.0153226	0.488372				0.0747227	0.488372				0.044272	0.488372				0.101156	0.488372
0.0470778	0.491262				0.0138591	0.49031				-0.00540476	0.49031				0.0753188	0.49031				0.0444373	0.49031				0.102039	0.49031
0.0487219	0.493204				0.0145427	0.492248				-0.0027639	0.492248				0.0755393	0.492248				0.0465614	0.492248				0.10303	0.492248
0.0495086	0.495146				0.0154145	0.494186				-0.00275645	0.494186				0.0770014	0.494186				0.0476305	0.494186				0.104323	0.494186
0.0506867	0.497087				0.0179867	0.496124				-0.00122795	0.496124				0.0783108	0.496124				0.0479493	0.496124				0.105325	0.496124
0.0551552	0.499029				0.0208139	0.498062				-0.000598299	0.498062				0.0793061	0.498062				0.0483104	0.498062				0.105672	0.498062
0.0558648	0.500971				0.0213671	0.5				-5.33588e-05	0.5				0.0807133	0.5				0.0487543	0.5				0.105715	0.5
0.056516	0.502913				0.0219832	0.501938				-2.3922e-05	0.501938				0.0809551	0.501938				0.0521403	0.501938				0.106607	0.501938
0.061763	0.504854				0.0231386	0.503876				0	0.503876				0.0823252	0.503876				0.0534459	0.503876				0.106758	0.503876
0.064357	0.506796				0.023701	0.505814				0	0.505814				0.083371	0.505814				0.0536931	0.505814				0.110328	0.505814
0.0645639	0.508738				0.0239749	0.507752				0	0.507752				0.083722	0.507752				0.0540057	0.507752				0.111758	0.507752
0.0659455	0.51068				0.0240139	0.50969				0	0.50969				0.0842843	0.50969				0.0554365	0.50969				0.113154	0.50969
0.0667812	0.512621				0.0255855	0.511628				0	0.511628				0.0856175	0.511628				0.057055	0.511628				0.114667	0.511628
0.0677259	0.514563				0.0271586	0.513566				0	0.513566				0.0856786	0.513566				0.0586082	0.513566				0.119359	0.513566
0.0682712	0.516505				0.0272505	0.515504				0	0.515504				0.0862197	0.515504				0.0588756	0.515504				0.12122	0.515504
0.0687714	0.518447				0.0283492	0.517442				0	0.517442				0.086393	0.517442				0.0612831	0.517442				0.122701	0.517442
0.0704357	0.520388				0.0292668	0.51938				0	0.51938				0.0878124	0.51938				0.0659379	0.51938				0.123558	0.51938
0.0725742	0.52233				0.0308147	0.521318				1.52317e-05	0.521318				0.0884976	0.521318				0.0659632	0.521318				0.124482	0.521318
0.0774624	0.524272				0.0311236	0.523256				0.000304218	0.523256				0.0891264	0.523256				0.0680708	0.523256				0.125629	0.523256
0.0775475	0.526214				0.0320633	0.525194				0.000420367	0.525194				0.0893808	0.525194				0.0698072	0.525194				0.127304	0.525194
0.0777074	0.528155				0.0376336	0.527132				0.000646264	0.527132				0.0895893	0.527132				0.0720815	0.527132				0.128359	0.527132
0.0790938	0.530097				0.0376888	0.52907				0.00233826	0.52907				0.0904827	0.52907				0.0728625	0.52907				0.128738	0.52907
0.0791994	0.532039				0.0384419	0.531008				0.00722751	0.531008				0.0914193	0.531008				0.072967	0.531008				0.128922	0.531008
0.0792142	0.533981				0.0415542	0.532946				0.00732289	0.532946				0.0923179	0.532946				0.0748185	0.532946				0.129533	0.532946
0.0798158	0.535922				0.0421107	0.534884				0.00749258	0.534884				0.0955937	0.534884				0.0777248	0.534884				0.130297	0.534884
0.0802147	0.537864				0.043122	0.536822				0.00926595	0.536822				0.0958475	0.536822				0.0815333	0.536822				0.13116	0.536822
0.081726	0.539806				0.0438109	0.53876				0.0141227	0.53876				0.096023	0.53876				0.0817811	0.53876				0.131395	0.53876
0.0821432	0.541748				0.0501343	0.540698				0.0145623	0.540698				0.0979066	0.540698				0.0822939	0.540698				0.133333	0.540698
0.0821879	0.543689				0.051716	0.542636				0.0149801	0.542636				0.0988118	0.542636				0.0836263	0.542636				0.136119	0.542636
0.0825543	0.545631				0.0523143	0.544574				0.0186604	0.544574				0.101443	0.544574				0.0838261	0.544574				0.141152	0.544574
0.0848102	0.547573				0.0532291	0.546512				0.018823	0.546512				0.105023	0.546512				0.0873105	0.546512				0.142676	0.546512
0.0905458	0.549515				0.0570365	0.54845				0.0195483	0.54845				0.106264	0.54845				0.0893796	0.54845				0.142973	0.54845
0.091304	0.551456				0.0572	0.550388				0.0223147	0.550388				0.108462	0.550388				0.0905446	0.550388				0.144383	0.550388
0.0921535	0.553398				0.0572805	0.552326				0.0223172	0.552326				0.108834	0.552326				0.0935716	0.552326				0.144667	0.552326
0.092887	0.55534				0.0578041	0.554264				0.0225563	0.554264				0.108988	0.554264				0.0941321	0.554264				0.150341	0.554264
0.0933984	0.557282				0.0586075	0.556202				0.0237129	0.556202				0.109092	0.556202				0.0964333	0.556202				0.150896	0.556202
0.095125	0.559223				0.0606733	0.55814				0.0242704	0.55814				0.109433	0.55814				0.0981516	0.55814				0.15134	0.55814
0.0962648	0.561165				0.0628867	0.560078				0.0250494	0.560078				0.110309	0.560078				0.0985265	0.560078				0.151664	0.560078
0.0970507	0.563107				0.0654659	0.562016				0.0276671	0.562016				0.111033	0.562016				0.0997905	0.562016				0.152448	0.562016
0.101615	0.565049				0.0681376	0.563953				0.030902	0.563953				0.1117	0.563953				0.101213	0.563953				0.154236	0.563953
0.103411	0.56699				0.069398	0.565891				0.0314282	0.565891				0.114001	0.565891				0.101236	0.565891				0.155454	0.565891
0.103912	0.568932				0.0701619	0.567829				0.0323182	0.567829				0.11641	0.567829				0.10233	0.567829				0.157511	0.567829
0.108042	0.570874				0.0740711	0.569767				0.0347114	0.569767				0.116497	0.569767				0.103107	0.569767				0.157654	0.569767
0.109824	0.572816				0.0766183	0.571705				0.0353378	0.571705				0.117033	0.571705				0.103465	0.571705				0.159586	0.571705
0.110167	0.574757				0.0767463	0.573643				0.0380216	0.573643				0.117692	0.573643				0.103654	0.573643				0.159629	0.573643
0.112694	0.576699				0.078302	0.575581				0.0393313	0.575581				0.118292	0.575581				0.105646	0.575581				0.15969	0.575581
0.11451	0.578641				0.0801436	0.577519				0.0406672	0.577519				0.118473	0.577519				0.10819	0.577519				0.160304	0.577519
0.1188	0.580583				0.0816412	0.579457				0.041956	0.579457				0.118968	0.579457				0.108481	0.579457				0.160767	0.579457
0.119055	0.582524				0.0821	0.581395				0.0428123	0.581395				0.121872	0.581395				0.10921	0.581395				0.161722	0.581395
0.120177	0.584466				0.0828581	0.583333				0.0442121	0.583333				0.122405	0.583333				0.109676	0.583333				0.163711	0.583333
0.121282	0.586408				0.0894912	0.585271				0.0453152	0.585271				0.122627	0.585271				0.109916	0.585271				0.167569	0.585271
0.122638	0.58835				0.0920355	0.587209				0.045474	0.587209				0.123572	0.587209				0.110151	0.587209				0.169423	0.587209
0.123025	0.590291				0.0948517	0.589147				0.0496795	0.589147				0.125309	0.589147				0.110223	0.589147				0.171372	0.589147
0.123869	0.592233				0.0950872	0.591085				0.0502194	0.591085				0.127313	0.591085				0.111184	0.591085				0.172323	0.591085
0.124832	0.594175				0.0954368	0.593023				0.0515953	0.593023				0.127438	0.593023				0.111432	0.593023				0.173203	0.593023
0.124872	0.596117				0.0975904	0.594961				0.052382	0.594961				0.130211	0.594961				0.111899	0.594961				0.174427	0.594961
0.130272	0.598058				0.0999727	0.596899				0.0531387	0.596899				0.131936	0.596899				0.113216	0.596899				0.176626	0.596899
0.130905	0.6				0.100297	0.598837				0.0550576	0.598837				0.133997	0.598837				0.11617	0.598837				0.176923	0.598837
0.132427	0.601942				0.101355	0.600775				0.0551763	0.600775				0.135128	0.600775				0.11674	0.600775				0.178848	0.600775
0.132958	0.603883				0.102174	0.602713				0.0594034	0.602713				0.135348	0.602713				0.117695	0.602713				0.180244	0.602713
0.135414	0.605825				0.108428	0.604651				0.0609192	0.604651				0.135861	0.604651				0.118439	0.604651				0.180401	0.604651
0.136444	0.607767				0.109547	0.606589				0.0650376	0.606589				0.136425	0.606589				0.119333	0.606589				0.180425	0.606589
0.136582	0.609709				0.109758	0.608527				0.0694741	0.608527				0.136766	0.608527				0.119714	0.608527				0.180767	0.608527
0.140597	0.61165				0.112954	0.610465				0.0703511	0.610465				0.137705	0.610465				0.119963	0.610465				0.184647	0.610465
0.140635	0.613592				0.114424	0.612403				0.0717213	0.612403				0.138503	0.612403				0.121579	0.612403				0.1853	0.612403
0.141675	0.615534				0.116858	0.614341				0.0733255	0.614341				0.139915	0.614341				0.122033	0.614341				0.18532	0.614341
0.142154	0.617476				0.119837	0.616279				0.0746558	0.616279				0.141847	0.616279				0.122467	0.616279				0.185844	0.616279
0.147753	0.619417				0.121129	0.618217				0.0776321	0.618217				0.142315	0.618217				0.122924	0.618217				0.186992	0.618217
0.148369	0.621359				0.124296	0.620155				0.0779855	0.620155				0.14514	0.620155				0.123217	0.620155				0.18955	0.620155
0.148447	0.623301				0.124425	0.622093				0.078796	0.622093				0.147607	0.622093				0.124966	0.622093				0.19094	0.622093
0.14923	0.625243				0.132925	0.624031				0.0880887	0.624031				0.148712	0.624031				0.125543	0.624031				0.191336	0.624031
0.150008	0.627184				0.133328	0.625969				0.0920791	0.625969				0.148787	0.625969				0.126304	0.625969				0.192552	0.625969
0.150903	0.629126				0.1344	0.627907				0.0934508	0.627907				0.148966	0.627907				0.127992	0.627907				0.193979	0.627907
0.150966	0.631068				0.134675	0.629845				0.095282	0.629845				0.1495	0.629845				0.128047	0.629845				0.194494	0.629845
0.15163	0.63301				0.13544	0.631783				0.0984243	0.631783				0.151808	0.631783				0.133356	0.631783				0.195118	0.631783
0.152827	0.634951				0.135905	0.633721				0.0990614	0.633721				0.153274	0.633721				0.134516	0.633721				0.196319	0.633721
0.158121	0.636893				0.137054	0.635659				0.100739	0.635659				0.153319	0.635659				0.137633	0.635659				0.198786	0.635659
0.165278	0.638835				0.138267	0.637597				0.104534	0.637597				0.154073	0.637597				0.138213	0.637597				0.199919	0.637597
0.165405	0.640777				0.138461	0.639535				0.111468	0.639535				0.155362	0.639535				0.141629	0.639535				0.20066	0.639535
0.165776	0.642718				0.13994	0.641473				0.112359	0.641473				0.156631	0.641473				0.145121	0.641473				0.20379	0.641473
0.167589	0.64466				0.145226	0.643411				0.113704	0.643411				0.156957	0.643411				0.145677	0.643411				0.205995	0.643411
0.168202	0.646602				0.145236	0.645349				0.115214	0.645349				0.159828	0.645349				0.146711	0.645349				0.207807	0.645349
0.168518	0.648544				0.147608	0.647287				0.116309	0.647287				0.160423	0.647287				0.146938	0.647287				0.207946	0.647287
0.168694	0.650485				0.15094	0.649225				0.116471	0.649225				0.161216	0.649225				0.151313	0.649225				0.20903	0.649225
0.169273	0.652427				0.150953	0.651163				0.11661	0.651163				0.161866	0.651163				0.152148	0.651163				0.209486	0.651163
0.16952	0.654369				0.153205	0.653101				0.117269	0.653101				0.162713	0.653101				0.153216	0.653101				0.212269	0.653101
0.170407	0.656311				0.153233	0.655039				0.11813	0.655039				0.163571	0.655039				0.153749	0.655039				0.212313	0.655039
0.170558	0.658252				0.155005	0.656977				0.118351	0.656977				0.164541	0.656977				0.154205	0.656977				0.213495	0.656977
0.174686	0.660194				0.158433	0.658915				0.121841	0.658915				0.165001	0.658915				0.158918	0.658915				0.215326	0.658915
0.177758	0.662136				0.159433	0.660853				0.121996	0.660853				0.165766	0.660853				0.161285	0.660853				0.215564	0.660853
0.181939	0.664078				0.160809	0.662791				0.125677	0.662791				0.166609	0.662791				0.163174	0.662791				0.21728	0.662791
0.18402	0.666019				0.162079	0.664729				0.127901	0.664729				0.168909	0.664729				0.164029	0.664729				0.219038	0.664729
0.184906	0.667961				0.162422	0.666667				0.131778	0.666667				0.169714	0.666667				0.164499	0.666667				0.220882	0.666667
0.188946	0.669903				0.162713	0.668605				0.133214	0.668605				0.171142	0.668605				0.165367	0.668605				0.221025	0.668605
0.190622	0.671845				0.169901	0.670543				0.1333	0.670543				0.177548	0.670543				0.166193	0.670543				0.222072	0.670543
0.196537	0.673786				0.170267	0.672481				0.144787	0.672481				0.177589	0.672481				0.168261	0.672481				0.225335	0.672481
0.203844	0.675728				0.17257	0.674419				0.147499	0.674419				0.179602	0.674419				0.168748	0.674419				0.226123	0.674419
0.206806	0.67767				0.17311	0.676357				0.148723	0.676357				0.18234	0.676357				0.169801	0.676357				0.226773	0.676357
0.207756	0.679612				0.17419	0.678295				0.148865	0.678295				0.185373	0.678295				0.170641	0.678295				0.23032	0.678295
0.208225	0.681553				0.174572	0.680233				0.150021	0.680233				0.188944	0.680233				0.171188	0.680233				0.231852	0.680233
0.20946	0.683495				0.177036	0.682171				0.151259	0.682171				0.190685	0.682171				0.173292	0.682171				0.233065	0.682171
0.209469	0.685437				0.177059	0.684109				0.152116	0.684109				0.190688	0.684109				0.175537	0.684109				0.233075	0.684109
0.209522	0.687379				0.179895	0.686047				0.156706	0.686047				0.190862	0.686047				0.17589	0.686047				0.234523	0.686047
0.21021	0.68932				0.180285	0.687984				0.162442	0.687984				0.191229	0.687984				0.177097	0.687984				0.234986	0.687984
0.210664	0.691262				0.186487	0.689922				0.163696	0.689922				0.191962	0.689922				0.177392	0.689922				0.236038	0.689922
0.210934	0.693204				0.187084	0.69186				0.166648	0.69186				0.198383	0.69186				0.178972	0.69186				0.236911	0.69186
0.212407	0.695146				0.191133	0.693798				0.167736	0.693798				0.200173	0.693798				0.17898	0.693798				0.237066	0.693798
0.212726	0.697087				0.192475	0.695736				0.168441	0.695736				0.201665	0.695736				0.180962	0.695736				0.237813	0.695736
0.213228	0.699029				0.193523	0.697674				0.174233	0.697674				0.20178	0.697674				0.18219	0.697674				0.243477	0.697674
0.213764	0.700971				0.194714	0.699612				0.183419	0.699612				0.202197	0.699612				0.183829	0.699612				0.246922	0.699612
0.214218	0.702913				0.195126	0.70155				0.184901	0.70155				0.20308	0.70155				0.184622	0.70155				0.247908	0.70155
0.214778	0.704854				0.195559	0.703488				0.185802	0.703488				0.205981	0.703488				0.188771	0.703488				0.248899	0.703488
0.217646	0.706796				0.195597	0.705426				0.188145	0.705426				0.20695	0.705426				0.18947	0.705426				0.254868	0.705426
0.218075	0.708738				0.196184	0.707364				0.189193	0.707364				0.208375	0.707364				0.1898	0.707364				0.257647	0.707364
0.219776	0.71068				0.199003	0.709302				0.19302	0.709302				0.21037	0.709302				0.189961	0.709302				0.264102	0.709302
0.219921	0.712621				0.199566	0.71124				0.196946	0.71124				0.212765	0.71124				0.191826	0.71124				0.264821	0.71124
0.221083	0.714563				0.204614	0.713178				0.198134	0.713178				0.213139	0.713178				0.194387	0.713178				0.270098	0.713178
0.222543	0.716505				0.207471	0.715116				0.204138	0.715116				0.213357	0.715116				0.198863	0.715116				0.270104	0.715116
0.223278	0.718447				0.208792	0.717054				0.20423	0.717054				0.213705	0.717054				0.202169	0.717054				0.270161	0.717054
0.22414	0.720388				0.209144	0.718992				0.207952	0.718992				0.224009	0.718992				0.202211	0.718992				0.271087	0.718992
0.228873	0.72233				0.209374	0.72093				0.210335	0.72093				0.225941	0.72093				0.20231	0.72093				0.274972	0.72093
0.2336	0.724272				0.209433	0.722868				0.217451	0.722868				0.226155	0.722868				0.202366	0.722868				0.276738	0.722868
0.236178	0.726214				0.209494	0.724806				0.222054	0.724806				0.228268	0.724806				0.203062	0.724806				0.277632	0.724806
0.236307	0.728155				0.210006	0.726744				0.223252	0.726744				0.229379	0.726744				0.204137	0.726744				0.277685	0.726744
0.237283	0.730097				0.210352	0.728682				0.227	0.728682				0.230001	0.728682				0.204394	0.728682				0.2777	0.728682
0.237497	0.732039				0.210454	0.73062				0.230458	0.73062				0.23025	0.73062				0.206458	0.73062				0.277739	0.73062
0.237755	0.733981				0.210592	0.732558				0.233784	0.732558				0.230561	0.732558				0.206852	0.732558				0.280779	0.732558
0.238677	0.735922				0.211253	0.734496				0.244043	0.734496				0.231179	0.734496				0.209171	0.734496				0.282567	0.734496
0.239661	0.737864				0.214539	0.736434				0.250208	0.736434				0.231516	0.736434				0.209448	0.736434				0.283916	0.736434
0.240164	0.739806				0.214719	0.738372				0.252225	0.738372				0.233573	0.738372				0.21061	0.738372				0.284198	0.738372
0.245328	0.741748				0.215695	0.74031				0.26246	0.74031				0.234678	0.74031				0.210618	0.74031				0.285203	0.74031
0.251948	0.743689				0.215998	0.742248				0.263951	0.742248				0.235383	0.742248				0.211629	0.742248				0.285563	0.742248
0.260316	0.745631				0.216373	0.744186				0.269137	0.744186				0.235516	0.744186				0.212841	0.744186				0.293662	0.744186
0.260479	0.747573				0.218571	0.746124				0.269292	0.746124				0.237042	0.746124				0.21309	0.746124				0.295244	0.746124
0.26139	0.749515				0.223505	0.748062				0.275376	0.748062				0.243564	0.748062				0.220146	0.748062				0.295397	0.748062
0.263881	0.751456				0.225797	0.75				0.278036	0.75				0.243889	0.75				0.220744	0.75				0.295478	0.75
0.267295	0.753398				0.227293	0.751938				0.282561	0.751938				0.245084	0.751938				0.221285	0.751938				0.295864	0.751938
0.269838	0.75534				0.232683	0.753876				0.282882	0.753876				0.246217	0.753876				0.230294	0.753876				0.298485	0.753876
0.271155	0.757282				0.233144	0.755814				0.287946	0.755814				0.246694	0.755814				0.231021	0.755814				0.300664	0.755814
0.271202	0.759223				0.235215	0.757752				0.288375	0.757752				0.247449	0.757752				0.231533	0.757752				0.301195	0.757752
0.274362	0.761165				0.235843	0.75969				0.291691	0.75969				0.247952	0.75969				0.234868	0.75969				0.302212	0.75969
0.275902	0.763107				0.236065	0.761628				0.303419	0.761628				0.248901	0.761628				0.236501	0.761628				0.30733	0.761628
0.281379	0.765049				0.238395	0.763566				0.305142	0.763566				0.25309	0.763566				0.237195	0.763566				0.308198	0.763566
0.281967	0.76699				0.242796	0.765504				0.306946	0.765504				0.25312	0.765504				0.246578	0.765504				0.311712	0.765504
0.283732	0.768932				0.243939	0.767442				0.309956	0.767442				0.255017	0.767442				0.247297	0.767442				0.312103	0.767442
0.284275	0.770874				0.251892	0.76938				0.312634	0.76938				0.255171	0.76938				0.247427	0.76938				0.314933	0.76938
0.289589	0.772816				0.252006	0.771318				0.313806	0.771318				0.256426	0.771318				0.247826	0.771318				0.315844	0.771318
0.290251	0.774757				0.252593	0.773256				0.313854	0.773256				0.256439	0.773256				0.249559	0.773256				0.323114	0.773256
0.290352	0.776699				0.252793	0.775194				0.318053	0.775194				0.257484	0.775194				0.25586	0.775194				0.326466	0.775194
0.292074	0.778641				0.261942	0.777132				0.318516	0.777132				0.25956	0.777132				0.259095	0.777132				0.326772	0.777132
0.298153	0.780583				0.262849	0.77907				0.320588	0.77907				0.260615	0.77907				0.259933	0.77907				0.33556	0.77907
0.303352	0.782524				0.263712	0.781008				0.322245	0.781008				0.268423	0.781008				0.26215	0.781008				0.335668	0.781008
0.306851	0.784466				0.26784	0.782946				0.324398	0.782946				0.269343	0.782946				0.263357	0.782946				0.338299	0.782946
0.309274	0.786408				0.271342	0.784884				0.331434	0.784884				0.269406	0.784884				0.263464	0.784884				0.340133	0.784884
0.311451	0.78835				0.275238	0.786822				0.331501	0.786822				0.272774	0.786822				0.263768	0.786822				0.343162	0.786822
0.312147	0.790291				0.275539	0.78876				0.332745	0.78876				0.273273	0.78876				0.265521	0.78876				0.345645	0.78876
0.315046	0.792233				0.275922	0.790698				0.339588	0.790698				0.274458	0.790698				0.265537	0.790698				0.348038	0.790698
0.317711	0.794175				0.278259	0.792636				0.339979	0.792636				0.275332	0.792636				0.266748	0.792636				0.350818	0.792636
0.318402	0.796117				0.280935	0.794574				0.340329	0.794574				0.276611	0.794574				0.26675	0.794574				0.351396	0.794574
0.321693	0.798058				0.28113	0.796512				0.343395	0.796512				0.282256	0.796512				0.267035	0.796512				0.352134	0.796512
0.321975	0.8				0.284489	0.79845				0.344687	0.79845				0.28386	0.79845				0.27175	0.79845				0.352158	0.79845
0.322814	0.801942				0.285821	0.800388				0.344747	0.800388				0.284162	0.800388				0.275812	0.800388				0.352403	0.800388
0.324686	0.803883				0.287799	0.802326				0.344752	0.802326				0.285877	0.802326				0.278961	0.802326				0.352716	0.802326
0.332282	0.805825				0.288624	0.804264				0.345028	0.804264				0.287773	0.804264				0.284074	0.804264				0.354595	0.804264
0.333837	0.807767				0.290811	0.806202				0.345537	0.806202				0.288812	0.806202				0.284297	0.806202				0.364924	0.806202
0.334261	0.809709				0.297483	0.80814				0.350412	0.80814				0.290227	0.80814				0.287145	0.80814				0.366751	0.80814
0.33625	0.81165				0.299915	0.810078				0.35578	0.810078				0.290671	0.810078				0.287312	0.810078				0.369146	0.810078
0.339645	0.813592				0.300382	0.812016				0.356545	0.812016				0.291527	0.812016				0.288234	0.812016				0.371953	0.812016
0.341702	0.815534				0.302213	0.813953				0.359022	0.813953				0.292143	0.813953				0.294026	0.813953				0.373014	0.813953
0.341864	0.817476				0.302357	0.815891				0.359041	0.815891				0.295667	0.815891				0.29527	0.815891				0.374955	0.815891
0.342659	0.819417				0.303307	0.817829				0.359931	0.817829				0.296183	0.817829				0.295431	0.817829				0.375698	0.817829
0.344368	0.821359				0.305218	0.819767				0.364481	0.819767				0.297098	0.819767				0.2976	0.819767				0.376244	0.819767
0.345193	0.823301				0.306597	0.821705				0.372265	0.821705				0.300351	0.821705				0.300792	0.821705				0.377368	0.821705
0.353044	0.825243				0.306712	0.823643				0.372984	0.823643				0.30103	0.823643				0.30121	0.823643				0.378073	0.823643
0.354356	0.827184				0.306942	0.825581				0.375756	0.825581				0.301858	0.825581				0.302228	0.825581				0.378909	0.825581
0.358328	0.829126				0.309506	0.827519				0.377409	0.827519				0.301988	0.827519				0.302617	0.827519				0.379246	0.827519
0.362763	0.831068				0.309947	0.829457				0.382019	0.829457				0.304362	0.829457				0.308185	0.829457				0.382888	0.829457
0.36482	0.83301				0.310515	0.831395				0.392287	0.831395				0.306329	0.831395				0.30825	0.831395				0.387896	0.831395
0.366455	0.834951				0.311057	0.833333				0.402091	0.833333				0.306374	0.833333				0.309082	0.833333				0.393752	0.833333
0.366615	0.836893				0.31284	0.835271				0.404072	0.835271				0.306523	0.835271				0.310415	0.835271				0.394805	0.835271
0.366637	0.838835				0.313363	0.837209				0.408464	0.837209				0.311583	0.837209				0.317163	0.837209				0.396793	0.837209
0.366984	0.840777				0.313934	0.839147				0.409695	0.839147				0.31385	0.839147				0.318208	0.839147				0.400267	0.839147
0.370877	0.842718				0.314624	0.841085				0.41744	0.841085				0.314051	0.841085				0.319817	0.841085				0.400458	0.841085
0.377816	0.84466				0.318102	0.843023				0.417935	0.843023				0.315186	0.843023				0.32082	0.843023				0.404194	0.843023
0.378898	0.846602				0.320174	0.844961				0.420038	0.844961				0.324314	0.844961				0.326627	0.844961				0.404537	0.844961
0.378917	0.848544				0.324296	0.846899				0.423857	0.846899				0.326546	0.846899				0.327194	0.846899				0.408137	0.846899
0.381807	0.850485				0.326998	0.848837				0.424326	0.848837				0.340192	0.848837				0.330573	0.848837				0.409617	0.848837
0.389496	0.852427				0.328264	0.850775				0.424609	0.850775				0.346787	0.850775				0.330831	0.850775				0.410703	0.850775
0.395542	0.854369				0.331408	0.852713				0.425924	0.852713				0.346809	0.852713				0.331718	0.852713				0.414521	0.852713
0.397324	0.856311				0.337176	0.854651				0.429707	0.854651				0.350367	0.854651				0.332234	0.854651				0.418045	0.854651
0.398412	0.858252				0.338038	0.856589				0.440469	0.856589				0.351416	0.856589				0.33407	0.856589				0.419278	0.856589
0.402416	0.860194				0.338758	0.858527				0.444059	0.858527				0.353465	0.858527				0.337493	0.858527				0.425643	0.858527
0.405382	0.862136				0.339715	0.860465				0.44494	0.860465				0.353815	0.860465				0.338851	0.860465				0.428149	0.860465
0.406821	0.864078				0.343804	0.862403				0.447353	0.862403				0.35624	0.862403				0.347013	0.862403				0.429339	0.862403
0.408933	0.866019				0.344331	0.864341				0.44913	0.864341				0.357202	0.864341				0.351313	0.864341				0.432468	0.864341
0.410575	0.867961				0.345947	0.866279				0.454086	0.866279				0.357602	0.866279				0.352518	0.866279				0.435248	0.866279
0.414807	0.869903				0.351017	0.868217				0.45622	0.868217				0.357775	0.868217				0.355807	0.868217				0.436593	0.868217
0.420232	0.871845				0.351373	0.870155				0.456534	0.870155				0.358013	0.870155				0.357392	0.870155				0.437877	0.870155
0.429966	0.873786				0.352705	0.872093				0.456843	0.872093				0.363699	0.872093				0.361961	0.872093				0.438745	0.872093
0.43228	0.875728				0.356778	0.874031				0.459727	0.874031				0.364322	0.874031				0.374048	0.874031				0.440703	0.874031
0.432714	0.87767				0.356982	0.875969				0.466315	0.875969				0.364799	0.875969				0.374796	0.875969				0.440861	0.875969
0.434833	0.879612				0.361837	0.877907				0.467677	0.877907				0.369908	0.877907				0.37654	0.877907				0.446257	0.877907
0.436951	0.881553				0.364072	0.879845				0.469279	0.879845				0.372056	0.879845				0.379971	0.879845				0.44824	0.879845
0.44298	0.883495				0.370339	0.881783				0.474071	0.881783				0.373051	0.881783				0.380009	0.881783				0.449469	0.881783
0.444369	0.885437				0.377557	0.883721				0.477883	0.883721				0.373798	0.883721				0.380736	0.883721				0.456578	0.883721
0.452199	0.887379				0.378124	0.885659				0.48203	0.885659				0.387647	0.885659				0.380818	0.885659				0.459833	0.885659
0.455882	0.88932				0.378446	0.887597				0.485354	0.887597				0.391228	0.887597				0.380846	0.887597				0.467813	0.887597
0.46268	0.891262				0.382247	0.889535				0.493302	0.889535				0.394811	0.889535				0.382112	0.889535				0.472052	0.889535
0.463433	0.893204				0.38795	0.891473				0.512706	0.891473				0.403663	0.891473				0.384928	0.891473				0.473576	0.891473
0.4834	0.895146				0.390483	0.893411				0.514031	0.893411				0.406532	0.893411				0.385355	0.893411				0.476044	0.893411
0.490185	0.897087				0.39297	0.895349				0.514128	0.895349				0.407112	0.895349				0.388629	0.895349				0.479774	0.895349
0.490771	0.899029				0.393427	0.897287				0.519827	0.897287				0.410706	0.897287				0.39259	0.897287				0.48342	0.897287
0.492021	0.900971				0.393877	0.899225				0.520455	0.899225				0.415006	0.899225				0.396685	0.899225				0.48413	0.899225
0.493841	0.902913				0.403972	0.901163				0.530238	0.901163				0.416359	0.901163				0.402016	0.901163				0.486294	0.901163
0.497211	0.904854				0.405988	0.903101				0.535307	0.903101				0.418079	0.903101				0.402192	0.903101				0.486782	0.903101
0.501676	0.906796				0.414464	0.905039				0.539004	0.905039				0.419065	0.905039				0.404139	0.905039				0.489006	0.905039
0.502001	0.908738				0.414552	0.906977				0.540387	0.906977				0.419379	0.906977				0.40791	0.906977				0.500138	0.906977
0.503894	0.91068				0.423675	0.908915				0.547512	0.908915				0.427314	0.908915				0.411967	0.908915				0.500891	0.908915
0.504601	0.912621				0.425796	0.910853				0.555005	0.910853				0.43956	0.910853				0.421806	0.910853				0.501652	0.910853
0.50551	0.914563				0.434323	0.912791				0.56219	0.912791				0.445094	0.912791				0.427061	0.912791				0.502882	0.912791
0.50996	0.916505				0.438618	0.914729				0.565942	0.914729				0.449729	0.914729				0.428988	0.914729				0.50619	0.914729
0.53012	0.918447				0.450621	0.916667				0.568407	0.916667				0.461863	0.916667				0.434163	0.916667				0.509862	0.916667
0.536833	0.920388				0.464654	0.918605				0.569119	0.918605				0.462651	0.918605				0.438454	0.918605				0.521774	0.918605
0.540859	0.92233				0.470727	0.920543				0.573887	0.920543				0.462827	0.920543				0.440083	0.920543				0.530891	0.920543
0.549036	0.924272				0.471803	0.922481				0.577671	0.922481				0.464205	0.922481				0.449577	0.922481				0.53638	0.922481
0.553041	0.926214				0.472047	0.924419				0.584361	0.924419				0.469128	0.924419				0.452246	0.924419				0.544626	0.924419
0.558717	0.928155				0.472078	0.926357				0.586022	0.926357				0.470759	0.926357				0.46686	0.926357				0.544888	0.926357
0.572281	0.930097				0.47537	0.928295				0.591745	0.928295				0.476398	0.928295				0.467693	0.928295				0.548446	0.928295
0.572358	0.932039				0.475456	0.930233				0.601962	0.930233				0.483693	0.930233				0.469311	0.930233				0.54893	0.930233
0.577919	0.933981				0.475997	0.932171				0.602828	0.932171				0.49513	0.932171				0.473123	0.932171				0.550643	0.932171
0.579146	0.935922				0.481323	0.934109				0.621497	0.934109				0.505466	0.934109				0.477427	0.934109				0.554194	0.934109
0.579515	0.937864				0.484706	0.936047				0.638113	0.936047				0.512156	0.936047				0.477855	0.936047				0.562363	0.936047
0.585581	0.939806				0.48606	0.937984				0.639929	0.937984				0.514228	0.937984				0.483564	0.937984				0.563553	0.937984
0.58561	0.941748				0.489216	0.939922				0.643924	0.939922				0.514447	0.939922				0.483626	0.939922				0.563771	0.939922
0.588705	0.943689				0.497172	0.94186				0.654253	0.94186				0.520003	0.94186				0.506521	0.94186				0.565925	0.94186
0.590538	0.945631				0.500564	0.943798				0.658317	0.943798				0.524885	0.943798				0.508436	0.943798				0.567084	0.943798
0.593801	0.947573				0.517533	0.945736				0.661331	0.945736				0.527092	0.945736				0.509303	0.945736				0.568265	0.945736
0.621394	0.949515				0.518958	0.947674				0.68582	0.947674				0.530005	0.947674				0.510365	0.947674				0.584092	0.947674
0.671232	0.951456				0.52103	0.949612				0.690728	0.949612				0.530654	0.949612				0.514242	0.949612				0.613722	0.949612
0.672091	0.953398				0.53183	0.95155				0.70725	0.95155				0.550084	0.95155				0.520304	0.95155				0.614837	0.95155
0.675648	0.95534				0.536652	0.953488				0.714217	0.953488				0.557453	0.953488				0.520881	0.953488				0.643227	0.953488
0.689171	0.957282				0.550463	0.955426				0.716011	0.955426				0.568917	0.955426				0.526519	0.955426				0.645813	0.955426
0.699392	0.959223				0.57311	0.957364				0.740668	0.957364				0.596676	0.957364				0.535996	0.957364				0.6559	0.957364
0.712168	0.961165				0.579069	0.959302				0.771906	0.959302				0.611695	0.959302				0.541367	0.959302				0.660899	0.959302
0.717523	0.963107				0.582431	0.96124				0.783536	0.96124				0.624179	0.96124				0.558694	0.96124				0.682298	0.96124
0.723191	0.965049				0.585105	0.963178				0.793159	0.963178				0.624602	0.963178				0.56939	0.963178				0.682539	0.963178
0.727085	0.96699				0.588256	0.965116				0.812742	0.965116				0.641789	0.965116				0.583302	0.965116				0.682849	0.965116
0.728076	0.968932				0.629287	0.967054				0.827819	0.967054				0.6441	0.967054				0.586374	0.967054				0.683627	0.967054
0.729521	0.970874				0.638751	0.968992				0.828493	0.968992				0.64626	0.968992				0.595355	0.968992				0.719377	0.968992
0.737268	0.972816				0.648078	0.97093				0.879016	0.97093				0.65617	0.97093				0.596182	0.97093				0.730486	0.97093
0.756837	0.974757				0.671437	0.972868				0.879322	0.972868				0.689927	0.972868				0.6347	0.972868				0.733802	0.972868
0.779418	0.976699				0.684584	0.974806				0.881246	0.974806				0.69415	0.974806				0.643968	0.974806				0.736905	0.974806
0.784668	0.978641				0.700426	0.976744				0.887689	0.976744				0.694509	0.976744				0.648902	0.976744				0.78311	0.976744
0.78626	0.980583				0.732533	0.978682				0.890048	0.978682				0.698983	0.978682				0.675656	0.978682				0.834198	0.978682
0.80088	0.982524				0.740493	0.98062				0.928362	0.98062				0.702118	0.98062				0.691532	0.98062				0.83857	0.98062
0.80727	0.984466				0.786492	0.982558				0.942173	0.982558				0.738677	0.982558				0.6942	0.982558				0.876541	0.982558
0.832358	0.986408				0.811777	0.984496				0.964032	0.984496				0.751839	0.984496				0.719651	0.984496				0.902578	0.984496
0.845609	0.98835				0.834001	0.986434				1.03891	0.986434				0.760438	0.986434				0.722626	0.986434				0.91251	0.986434
0.848178	0.990291				0.867968	0.988372				1.06314	0.988372				0.885586	0.988372				0.735283	0.988372				0.921931	0.988372
0.849068	0.992233				0.873908	0.99031				1.08012	0.99031				0.941278	0.99031				0.7572	0.99031				0.938948	0.99031
0.851699	0.994175				0.924915	0.992248				1.35936	0.992248				0.99533	0.992248				0.780595	0.992248				0.968259	0.992248
0.872189	0.996117				0.973751	0.994186				1.37373	0.994186				1.17224	0.994186				0.858703	0.994186				0.985486	0.994186
0.881471	0.998058				0.980587	0.996124				1.41164	0.996124				1.30184	0.996124				1.08929	0.996124				0.987267	0.996124
0.990384	1				1.30024	0.998062				1.4783	0.998062				1.57738	0.998062				1.30598	0.998062				1.10405	0.998062
					1.75424	1					1				1.60714	1				1.35458	1				1.28764	1

## Sheet: Fig 3D
	YTHDF2 IP			m6A IP
	IgG	IP		IgG	IP
	1.00125	8.18699		1.00322	10.5222
	0.996015	8.4757		1.0531	11.2774
	1.00274	8.18699		0.949103	13.7882
Average	1	8.28323		1	11.8626
SD	0.00353112	0.166689		0.0520107	1.70984

## Sheet: Fig 3E
	WT				Average	SD
0 h	1.00569	0.9913	1.00301		1	0.00765222
2 h	0.358489	0.334482	0.301452		0.331474	0.0286371
4 h	0.204948	0.213652	0.199344		0.205981	0.00720953
6 h	0.162292	0.151424	0.206851		0.173523	0.0293707
	KO
0 h	0.997927	0.999925	1.00215		1	0.00211084
2 h	0.540862	0.567752	0.554144		0.554253	0.0134453
4 h	0.314253	0.376312	0.346277		0.345614	0.0310345
6 h	0.259415	0.321599	0.349492		0.310169	0.0461137

## Sheet: S1E Fig
Log2FPKM	0 h	2 h	4 h	6 h	8 h	10 h
METTL3	5.58495	5.57719	5.4263	5.35671	5.31518	5.29789
METTL14	3.14559	2.83319	3.73857	2.96962	3.0777	2.96564
FTO	4.77925	4.49929	4.92699	4.38516	4.56242	4.17315

## Sheet: S2A Fig
Gene	G1/S_log2FPKM	G1/S_m6A_enrichment			Gene	S_log2FPKM	S_m6A_enrichment			Gene	G2/M_log2FPKM	G2/M_m6A_enrichment
MIR4461	17.2047	1.52605			MIR4461	18.419	1.90913			MIR6723	18.2559	1.52024
RNVU1-19	13.8133	5.57055			MIR6723	18.3455	1.51097			MIR4461	18.2122	1.56087
RPS21	12.7705	7.68096			RNVU1-19	14.0157	3.94036			RNVU1-19	14.5016	5.19402
RPL41	12.4081	1.8939			RPS21	12.896	3.12579			MIR7641-2	13.1224	3.97833
SNORD54	12.0791	5.66828			RPL41	12.863	2.31218			RPS21	13.1134	2.87937
RPL36	12.0101	3.86898			RPL26	12.3875	3.88577			RPL41	13.0574	2.22062
RPL37A	11.9672	6.67512			CGA	12.1263	2.60482			MIR4657	12.3346	2.88192
RPL19	11.8902	2.73641			RPL31	11.728	5.58484			RPL26	12.3342	4.73665
RPS29	11.7065	4.4283			MIR3064	11.6458	2.29426			RPS18	12.2729	2.26487
NME2	11.6592	2.1392			RPS6	11.6428	2.70902			RPL36	11.8298	3.15753
RPL27	11.5862	7.90029			RPS29	11.5589	5.13666			RPL31	11.8097	5.87122
SNORD68	11.4297	1.70639			RPL27	11.5357	9.43094			RPL27	11.7883	9.60098
RPL3	11.4095	3.61597			RPL37A	11.5322	4.06353			RPS29	11.7529	3.09816
RPS7	11.4018	3.95803			RPL36	11.5066	3.42046			RPS6	11.7143	3.16731
ENO1	11.3838	2.91157			ATP5E	11.3986	1.90183			NME2	11.5939	2.61832
ASS1	11.2141	5.03736			NME2	11.3045	2.52948			ATP5E	11.521	2.1449
KRT8	11.1272	1.82851			SNORD68	11.2714	1.72671			RPL19	11.4604	3.16731
RPL26	11.0421	3.91815			RPS24	11.2251	2.20101			KRT8	11.4574	2.1351
FTH1	11.033	1.91156			RPS27A	11.093	2.60482			RPL37A	11.4338	4.31906
TPI1	11.0078	1.86669			KRT8	10.8649	2.06325			NPM1	11.3809	2.227
S100A6	10.9638	2.23765			TMSB4X	10.7934	2.01903			RPL6	11.3637	2.38608
RPS16	10.9365	5.03304			RPS13	10.7906	3.64675			HSPA8	11.3495	3.65247
TKT	10.9244	4.36515			SNORD54	10.7772	3.56502			SNORD68	11.2917	1.60298
ACTB	10.8596	1.494			COX6A1	10.6719	3.60514			RPS27A	11.2093	2.49545
COX6A1	10.8448	2.47613			SNORD96A	10.6118	4.28252			RPS24	11.1696	2.14664
RPL15	10.833	3.7137			TPI1	10.5308	1.59206			TMSB4X	11.1147	1.9594
EEF1G	10.7379	4.86092			B2M	10.4807	2.46969			COX6A1	11.0442	3.90547
ALDOA	10.7358	5.09891			RPL15	10.4467	5.75532			TPI1	10.9374	1.41957
GNAS	10.64	3.14475			PPIA	10.4359	2.66697			RPS13	10.8672	3.6472
TUBB	10.6266	1.33149			ASS1	10.4281	4.27342			ACTG1	10.824	2.36734
RPSA	10.6134	2.42821			PKM	10.4233	3.22998			B2M	10.7563	2.56945
ATP5J2	10.5928	2.68595			HSPA8	10.3573	3.45727			ASS1	10.6822	3.33591
RPS4X	10.577	2.73641			ACTG1	10.2205	1.99231			SNORD60	10.6426	3.2493
RPL31	10.5769	9.28425			RPL32	10.1783	3.48986			RPL15	10.6374	7.50147
ACTG1	10.5016	3.90916			RPSA	10.1333	4.09824			ENO1	10.6226	3.20894
RPL10	10.3962	4.13865			ACTB	10.1285	1.7301			ACTB	10.5998	1.6124
TMSB4X	10.3911	1.73293			ATP5I	10.1195	4.32401			PKM	10.5772	2.02492
RPL32	10.3853	6.09799			MIR6787	10.1168	3.27557			PPIA	10.5598	3.35927
HSPA8	10.3826	4.59326			RPS16	10.026	4.3761			RPSA	10.4857	2.29612
SNORD65	10.3264	3.28297			RPL10	9.97711	2.83686			SNORA17B	10.3859	4.60699
PTMA	10.3173	4.20234			MIR614	9.96024	3.1733			RPL32	10.3162	3.93514
PPIA	10.3143	3.37776			TUBB	9.95472	1.5674			ATP5I	10.3116	4.00604
TAGLN2	10.2991	3.02153			SNORD60	9.92335	5.78649			MIR4722	10.192	1.9869
MIR4519	10.2394	3.61597			SNORD63	9.85039	2.17401			ATP5J2	10.1876	2.80122
CKB	10.1744	4.68134			EEF1B2	9.72124	2.80318			RPL10	10.1467	3.03196
ALPI	10.0395	1.56321			PFDN5	9.60116	2.64584			TUBB	10.1303	1.43153
EIF5A	10.0019	4.37494			HSP90AA1	9.58639	2.44961			RPS16	10.0864	3.07133
RPS27A	9.89398	5.17963			FTH1	9.53117	2.23924			TUBB4B	10.0551	2.51212
PFN1	9.85903	3.31744			GNAS	9.51316	4.37255			SNORD99	10.0382	3.00417
ATP5I	9.80213	3.42051			SNORA17B	9.48002	3.64675			EEF1B2	10.0282	3.72218
PHGDH	9.78515	3.32897			LDHA	9.37792	4.1332			TAGLN2	9.87879	3.26475
EDF1	9.76307	3.65461			SNORD57	9.34565	2.33004			SNORD54	9.84133	3.89402
SNORD60	9.71967	3.7624			EDF1	9.32924	3.24821			PFDN5	9.82732	2.08201
CLIC1	9.71638	4.51145			TNFRSF12A	9.32407	1.84979			MIR6727	9.75218	5.2822
SNORA17B	9.7009	2.73641			SNORD99	9.30929	2.91951			SNORD84	9.70417	2.894
PPIB	9.67225	9.27368			TKT	9.30543	4.03491			SNORA2C	9.67198	2.01916
PFDN5	9.63339	2.87899			SNRPD2	9.28344	2.78833			NDUFS6	9.63664	2.97535
MIR4292	9.62692	4.90587			CLIC1	9.21501	4.07634			CLIC1	9.61366	4.63826
LDHA	9.62456	4.17195			TAGLN2	9.20287	2.92497			GNAS	9.55707	4.253
EEF1A2	9.59042	2.001			PPIB	9.18208	5.97171			EDF1	9.55312	2.71809
MIR6787	9.56091	3.90944			TUBB4B	9.18137	2.08907			LDHA	9.54883	3.60937
PHB2	9.55592	3.05836			PHB2	9.17513	3.62053			MIR614	9.53362	4.33427
RPL13	9.54652	3.90468			SLIRP	9.14586	2.35738			HSP90AA1	9.53131	2.90524
HSPB1	9.52066	3.1181			NDUFS6	9.14372	2.86531			RPL13	9.52407	2.94624
ATF4	9.50194	2.44516			MIR6777	9.13568	6.37821			SNRPD2	9.454	2.67398
GPX1	9.48837	2.2368			YWHAE	9.13078	2.87939			TUBA1B	9.44482	1.41549
HDGF	9.45777	3.97027			MIR6819	9.12882	1.82456			TKT	9.40562	4.58963
PRSS56	9.3825	1.47785			HIST1H4E	9.11578	2.97664			PHB2	9.39681	3.38044
IFITM3	9.37164	3.12514			HSP90AB1	9.1121	1.74654			PRDX4	9.33451	1.8407
MIR6080	9.35726	3.7137			BASP1	9.0925	3.65388			YWHAE	9.3222	4.42044
YBX1	9.32516	2.60143			MIR196A1	9.07567	4.45206			BASP1	9.27728	3.12925
SSR4	9.30106	3.83625			RPL13	9.06791	4.40343			PPIB	9.26901	5.37483
PSMB3	9.27802	4.62062			NDUFS5	9.04349	3.8512			SNORD4B	9.2597	4.2761
APRT	9.25091	2.96628			PRDX4	8.9644	1.85677			HSP90AB1	9.25269	2.00739
SCARNA22	9.24228	3.38194			EEF1G	8.96021	5.97619			EEF1G	9.25255	4.68548
AHCY	9.23287	5.86374			NOP10	8.92733	2.35343			MIR3064	9.23432	2.37717
NDUFB4	9.20534	2.19232			MIR4664	8.91638	3.69747			TNFRSF12A	9.22978	1.77991
TUBB4B	9.19713	1.84387			CKB	8.84275	4.96265			CKS2	9.22696	2.64757
NOP10	9.18828	2.03611			COX7A2	8.8365	3.41797			PFN1	9.22314	3.22381
YWHAE	9.17966	4.21205			MIR6501	8.83113	3.89717			DYNLL1	9.18707	2.55098
B2M	9.17672	2.21311			ZFAS1	8.81342	5.08864			MIR6080	9.14499	2.59143
SNRPD2	9.15566	2.29309			HIST1H4C	8.79833	3.48125			NOP10	9.14092	2.32207
CD63	9.14569	6.62794			PSMB3	8.79225	4.76242			MIR4292	9.12934	4.97853
CYBA	9.10754	4.09241			PFN1	8.79091	3.55228			SLIRP	9.12643	2.69026
COX7B	9.10285	3.36448			PRDX5	8.77719	4.24997			COX7A2	9.08845	4.04356
PRDX5	9.04902	3.72349			MIR6748	8.74832	4.08669			ZFAS1	9.03833	3.99835
SLC25A5	9.02494	10.457			SNRPG	8.67511	3.40778			NDUFS5	9.03495	3.7884
MIR4664	9.00698	4.37604			YBX1	8.66424	2.63733			CKB	9.0182	5.16959
EEF1D	8.99316	3.56271			NACA	8.65707	2.37908			HNRNPC	9.01632	2.97418
NHP2	8.97874	3.14011			SSR4	8.65192	4.14726			PHB	9.00055	3.1805
MIR6784	8.97697	2.91185			ATF4	8.61195	3.28205			SNORD97	8.9965	4.78124
PSMB4	8.96042	5.35144			ALPI	8.59139	2.04737			PRDX5	8.99475	4.25517
RPS26	8.94626	3.51824			PHB	8.58903	2.97745			MIR6777	8.98607	5.06137
PHB	8.94277	2.92435			HIST1H2BK	8.53182	2.79515			YBX1	8.95275	2.63364
IMPDH2	8.914	3.50914			EEF1D	8.49859	4.18589			SNORD35A	8.94513	2.77526
C1QBP	8.88968	6.18415			SCARNA22	8.48571	4.04658			PSMB3	8.91497	4.01707
EMP3	8.88556	9.41832			HNRNPA2B1	8.46784	5.67851			SSR4	8.91361	4.75681
MRPS24	8.83355	4.06865			CD63	8.45833	5.90348			SNORA31	8.91133	2.90322
FKBP8	8.81951	1.74207			BTF3	8.45686	2.95235			APRT	8.86314	3.36703
TMEM205	8.81754	2.94829			CKS2	8.44334	4.27333			MRPL51	8.86194	1.7666
AURKAIP1	8.81612	3.64183			HIST1H2AG	8.39562	3.98763			SNRPG	8.85256	4.02607
POLD2	8.78585	1.74921			CD55	8.38774	2.8939			EMP3	8.82972	9.21399
BST2	8.78478	2.09771			SOD1	8.3787	7.13059			SNORA5A	8.82135	2.27724
COX7A2	8.776	2.49015			NDUFA1	8.37312	5.6868			SNRPB	8.82012	3.55123
SF3B5	8.74815	2.36457			NCL	8.36535	5.2109			ATF4	8.79693	2.66873
BASP1	8.74544	3.81051			MIR5096	8.3554	4.89925			CD63	8.78167	5.05625
SNRPB	8.73779	4.20235			S100A13	8.34472	3.20009			MRPS24	8.77587	4.48852
IFI30	8.72034	1.71006			PSMB4	8.33663	5.52818			EEF1D	8.77195	4.39315
LMNA	8.68606	3.06653			AURKAIP1	8.32216	2.8727			AURKAIP1	8.72385	3.43822
AES	8.67101	3.92014			SNRPB	8.30913	3.54256			S100A13	8.71939	2.81707
GADD45GIP1	8.66836	2.19529			SNORD97	8.28989	4.35983			C19orf33	8.66097	2.86525
NDUFS5	8.63657	3.39152			EMP3	8.28847	8.43963			TPM2	8.63605	3.79962
SLC3A2	8.61636	2.50711			SF3B5	8.27748	2.08997			C1QBP	8.621	5.85725
MRPL41	8.61503	2.23558			GADD45GIP1	8.27531	2.718			MIR6847	8.61936	2.57371
CTSZ	8.58966	2.04024			PSMA6	8.26353	2.13954			PSMB1	8.61375	2.09523
NDUFS7	8.58273	4.17771			APRT	8.24708	3.35513			SCARNA22	8.61213	3.32516
ADRM1	8.57353	4.83216			TPM2	8.24053	3.63495			MIR6743	8.59972	2.66103
SQSTM1	8.57005	3.05125			SNORD61	8.24028	2.20476			MIR1915	8.58646	4.25373
S100A13	8.54599	3.0521			HMGB1	8.23399	2.95346			CYBA	8.58376	4.54815
GABARAP	8.53412	2.03737			MRPL36	8.21889	2.8577			GADD45GIP1	8.58098	2.78925
HIST1H4E	8.52454	2.60781			DYNLL1	8.2153	2.7422			SF3B5	8.57987	1.89373
NDUFS8	8.52168	2.64234			MIR6821	8.21162	2.07812			MIR4516	8.57361	3.26329
PSMB5	8.52143	2.06653			HSPB1	8.20653	3.64404			NACA	8.57302	1.75013
TPM2	8.52045	2.1776			SLC25A5	8.1873	8.58276			UBB	8.57216	2.39625
PPP1R14B	8.51099	4.01551			AK2	8.17407	4.65627			NCL	8.5484	5.10637
MCM7	8.49683	3.09472			AHCY	8.16745	3.90724			TUBA1C	8.54241	1.36164
BCAP31	8.49198	3.09323			PDCD5	8.16703	7.77394			UBE2C	8.53991	1.83089
H1FX	8.47539	5.32918			NHP2	8.15401	3.05373			ALPI	8.53903	1.73565
RAN	8.47433	1.95856			TMEM14C	8.15345	2.14986			HNRNPA2B1	8.51933	5.00081
PTMS	8.45949	3.16935			TOMM5	8.13572	2.39529			CLPTM1L	8.51772	4.68089
DYNLL1	8.44455	2.50326			C1QBP	8.13379	6.41532			SNORD89	8.51185	2.78339
PGAM1	8.43749	2.17045			ACADVL	8.12664	3.30656			MIR6814	8.50114	3.16731
MRPL12	8.43559	2.98788			MRPL33	8.12461	3.59153			AK2	8.46474	3.36255
WDR34	8.40345	1.94571			MRPS24	8.11608	6.03496			PSMA6	8.45643	2.1515
GUK1	8.39581	3.00168			BST2	8.11584	2.439			TMEM14C	8.45059	2.25128
BTF3	8.39554	3.78984			CLPTM1L	8.10946	5.07399			MIR7161	8.4483	4.36705
NACA	8.3921	1.99987			MIR4292	8.10237	4.89971			NDUFA1	8.44226	3.52598
SLC25A39	8.38865	6.71072			SGK1	8.08719	3.38016			PSMB4	8.44147	4.99622
STOML2	8.38754	2.00218			NDUFA4	8.07702	4.31513			SNORA7B	8.44089	4.41503
PLP2	8.38459	3.74548			UBE2S	8.06852	3.17788			HMGB1	8.44023	3.63403
VDAC1	8.38361	4.3978			CYBA	8.06556	3.64437			MIR6784	8.43756	2.86351
AK2	8.35993	3.05388			STMN1	8.0626	3.23673			HIST1H4E	8.43036	3.0836
RUVBL2	8.35705	5.0819			MIR324	8.06171	2.33604			MRPL33	8.41597	3.53388
MYC	8.35346	2.26255			C20orf24	8.05951	3.42055			PPP1R14B	8.40857	4.35423
TRAP1	8.34525	7.23194			PSMB7	8.05834	3.88873			HIST1H2BK	8.40635	3.18716
HAX1	8.32895	3.22505			DBI	8.05468	3.12114			BTF3	8.40311	3.04177
HLA-A	8.32721	1.9262			NDUFB2	8.05006	2.9174			HSPB1	8.37484	2.99161
PSMC3	8.32607	4.84886			SLC3A2	8.03289	2.34194			MRPL36	8.37386	2.57424
DPM3	8.32336	3.24188			S100A11	8.03048	3.69747			C20orf24	8.36949	2.89303
GNB2	8.32053	2.96074			ADRM1	8.02104	5.27961			CD55	8.36947	2.71961
C19orf33	8.29177	2.68333			HSD17B10	8.01787	3.51664			SNORD88B	8.36531	1.88961
AARS	8.28537	3.9128			ATPIF1	8.01103	4.11028			SLC25A5	8.36159	9.21066
ACADVL	8.28159	3.61412			EIF4G2	8.00717	3.51664			SOD1	8.36134	4.89493
UXT	8.27197	4.30653			C19orf33	8.00318	2.36251			PDCD5	8.35791	12.2492
PRELID1	8.2684	2.96172			IMPDH2	7.99548	4.61847			NHP2	8.35575	2.47399
HIST1H4C	8.26814	2.84861			MRPL41	7.97697	3.16984			ACADVL	8.34877	3.95875
DYNLRB1	8.26413	2.73641			MCM7	7.95104	4.10299			SQSTM1	8.34421	3.79589
C20orf24	8.25922	2.75334			SNORA50C	7.94808	3.27951			ADRM1	8.33258	4.29072
UBA1	8.25838	3.21203			SQSTM1	7.94337	3.79291			NDUFA11	8.33205	2.1708
PEBP1	8.2564	5.47282			DDX5	7.93963	4.37747			PSMB7	8.33026	4.41319
HIST1H2BK	8.24917	3.28137			GUK1	7.91575	3.69467			LSM7	8.32995	3.13625
ETFB	8.24477	6.05919			SNORD133	7.90742	3.82351			NDUFA4	8.31548	4.47113
STMN1	8.21558	3.17372			POLD2	7.90444	2.23673			MRPL41	8.31258	2.90729
MRPL34	8.2001	3.0229			UXT	7.89777	4.20583			AHCY	8.31235	4.36705
TBRG4	8.19524	2.49458			TXNRD1	7.89254	3.54256			DBI	8.30714	3.43165
NDUFA1	8.19252	4.35413			RPL36AL	7.88611	3.44823			MIR4664	8.30242	3.73844
STIP1	8.18548	3.25188			PPP1R14B	7.87888	3.67906			TOMM5	8.30081	2.43168
CDKN2A	8.18269	1.86364			SNORD88B	7.87225	2.23822			MIR6816	8.29929	3.78818
PCBP1	8.17046	2.63715			RPS23	7.87107	4.16772			CDKN2A	8.29373	1.70424
MDH2	8.1691	6.38837			SNORA5A	7.86772	2.85275			UXT	8.22942	4.68645
FLNA	8.16778	2.01846			NAA38	7.86306	6.31825			MRPL12	8.21884	2.55059
RPS24	8.16545	2.46669			CDKN2A	7.85145	1.81169			LSM3	8.21235	1.54516
SNORA7B	8.1601	6.64557			TARS	7.84599	3.03643			CSRP1	8.21034	2.86129
NAA38	8.15054	6.3527			PFDN6	7.84539	7.28657			GUK1	8.20859	3.33021
MIR4737	8.14235	6.66606			MYC	7.84311	2.12196			SNORD57	8.20545	2.1478
HNRNPL	8.14044	3.01859			PAICS	7.83678	3.2693			PSMA4	8.2033	1.82515
AP2M1	8.13182	2.8664			PSMC3	7.83131	2.57991			DNAJA1	8.2007	2.55468
CLPTM1L	8.12873	8.6433			SNORA40	7.82204	2.61648			SNORD96A	8.19871	4.1716
SNORD133	8.12419	8.13816			PSMA3	7.82144	5.64705			SNORD133	8.19407	4.43239
KARS	8.1121	3.44062			LMNA	7.81472	4.73458			IFITM3	8.18644	2.81227
ATRAID	8.11181	3.17309			SNORD89	7.81376	2.39942			GNG11	8.1862	3.89136
EIF3L	8.10917	10.457			SNORA7B	7.81046	4.28809			PRELID1	8.14483	2.93449
SNORA47	8.09707	7.14549			WDR34	7.80982	3.27619			LMNA	8.14309	3.92572
SOD1	8.09415	5.66828			CTSZ	7.80755	2.74498			MIR5096	8.12589	4.7697
MIR5094	8.09368	2.85931			TMEM106C	7.79902	1.87431			SNORA25	8.11454	7.10245
UBC	8.06851	1.81934			MIR4737	7.79896	6.93145			PSMC3	8.11385	5.54406
MRPL33	8.05371	2.75116			PRELID1	7.78459	3.35925			EIF4G2	8.10698	2.63423
QARS	8.05143	2.05318			ATP5L	7.78226	3.75095			SRSF3	8.10695	2.1881
SNRNP70	8.02847	2.62003			RBBP7	7.77824	2.70732			MIR4639	8.10349	8.41761
SSR2	8.02429	1.49709			ATP5J	7.77685	4.64745			NAA38	8.09537	4.19062
DNPH1	8.01369	3.59731			MYL12B	7.76125	1.45538			HMGN2	8.08411	2.8703
PSMB7	8.00616	4.17948			HNRNPAB	7.74532	3.51311			SLC3A2	8.07413	2.11089
ZFAS1	7.99962	4.23063			FDPS	7.73941	2.17744			TMEM205	8.07174	2.02745
RNASEH2A	7.97956	4.00689			IFITM3	7.73778	3.5433			STMN1	8.06995	3.43335
S100P	7.9791	2.66537			ATRAID	7.7149	2.7969			POLD2	8.05926	1.63404
C12orf57	7.9698	3.21224			RANBP1	7.70782	2.71087			PTTG1	8.0408	3.78139
ATOX1	7.95523	2.2403			NDUFA2	7.70507	3.51254			WDR34	8.03494	2.72797
PQBP1	7.93757	2.12748			NDUFB9	7.69399	3.22999			ATRAID	8.0296	3.19731
DPP7	7.92955	2.65989			HAX1	7.69345	3.64675			HIST1H4C	8.02814	3.85554
ATPIF1	7.92864	1.45531			HMGN2	7.68602	4.10818			MDH1	8.02779	2.01556
ATP6V0B	7.92305	2.19439			MALAT1	7.6767	2.09344			SNORD94	8.0239	2.99473
H2AFY	7.91415	3.04149			BRIX1	7.66659	3.48125			CBX3	8.02221	2.59143
MIR6775	7.91322	1.9623			DNAJA1	7.66002	2.45472			IMPDH2	8.01928	3.61663
MRPL36	7.90143	2.90512			OLFM1	7.65846	3.27036			NDUFA2	8.0037	3.35927
SLC16A3	7.88159	3.1101			FH	7.63077	1.9058			TIMM8B	7.9984	3.78975
MYDGF	7.88063	2.57904			MIR6784	7.61897	4.25228			SSR2	7.99043	1.51351
EIF4EBP1	7.87328	1.40498			PEBP1	7.61814	5.83481			SET	7.98851	2.83076
RPN2	7.87066	4.59699			VDAC1	7.60853	2.39644			MRPL34	7.94491	3.06653
COX7A2L	7.86349	3.46179			KARS	7.60471	2.50138			SNORA50C	7.93623	2.69879
ARHGDIA	7.861	2.70449			DNPH1	7.58701	3.0216			PAICS	7.92931	3.17212
SIGMAR1	7.85466	1.63662			HIST1H2BJ	7.5787	3.45244			RBBP7	7.92204	3.03165
MIR6126	7.84563	3.34904			MRPS22	7.56903	2.72572			NDUFS7	7.91391	4.45063
HMGN2	7.84088	3.30414			HNRNPF	7.55178	2.40977			SNORD143	7.91218	6.42575
PDCD5	7.83086	8.17362			SSR2	7.54796	1.6271			MRPL27	7.90948	3.24359
PSMA6	7.82865	1.84021			MRPL27	7.53722	4.51333			TMEM106C	7.90571	1.63251
PFKP	7.82245	3.32278			SRSF9	7.53374	3.08021			RPL36AL	7.90436	3.27813
ATP1B3	7.81241	3.83122			C12orf57	7.52968	2.39534			DPM3	7.89607	2.96324
LGALS3BP	7.81239	2.62419			TOMM6	7.52845	6.25158			DDX5	7.89474	4.78124
CIB1	7.80847	4.06024			S100P	7.52323	5.8918			HAX1	7.89005	3.35927
TPD52L2	7.80682	6.40125			MRPL12	7.52288	2.72763			MIR6821	7.87776	1.96085
GPS1	7.80674	1.7207			RPN2	7.5181	4.5506			CDK2AP1	7.86464	3.40433
SRSF9	7.80569	2.62695			NDUFS7	7.51731	5.58622			SNORA47	7.86307	5.78964
MRPL4	7.79293	2.18276			TIMM8B	7.51581	3.47906			MYC	7.86129	1.88071
YBX3	7.78908	2.39541			YWHAZ	7.50516	4.04045			DNPH1	7.85126	2.97535
FDFT1	7.78714	1.83476			LAPTM4B	7.50205	6.14054			PEBP1	7.84991	4.89493
RPN1	7.78223	3.7137			RCN1	7.50186	2.34855			TOMM6	7.84044	5.4708
PTBP1	7.7779	8.684			TPM3	7.50164	5.19518			MRPS22	7.81797	2.65365
LSM2	7.73817	2.94949			SKP1	7.4981	2.66352			CD151	7.81685	2.0538
EBP	7.73715	3.42505			HLA-A	7.48369	2.13511			PFDN6	7.81348	6.44582
FBLN1	7.73296	3.51824			GABARAP	7.48365	3.63591			ENSA	7.7949	3.02143
LONP1	7.71674	3.17275			CSRP1	7.48221	2.65271			HMGA1	7.79156	3.13567
FKBP4	7.71306	2.11148			ENSA	7.47426	3.303			MYL12B	7.78803	1.78287
MGST1	7.69981	2.25615			GNG11	7.46043	3.34287			FH	7.77651	2.03708
RPS23	7.6969	5.96146			MRPL34	7.45232	3.07546			PSMB5	7.77438	2.79712
DDX39A	7.69149	3.09969			DPM3	7.43936	2.41343			UQCR11	7.76716	2.83723
BANF1	7.68348	3.38982			SUB1	7.40589	3.25794			PSMA3	7.76064	6.96094
CD151	7.68027	2.30478			EIF3B	7.38941	2.81321			CTSZ	7.75882	2.38901
MIR3614	7.67783	2.34004			MIR5094	7.3653	3.97402			TARS	7.75407	2.58661
CLTA	7.66154	3.48293			TRAP1	7.36475	5.56858			RPS23	7.75314	4.03112
SNORD88B	7.65848	1.67488			SLC25A39	7.36404	4.16772			S100P	7.74469	5.16955
GPI	7.64379	6.35238			GNL3	7.35031	2.66754			ATP5J	7.74187	6.07714
SNORD94	7.64171	2.73641			MRFAP1	7.34519	2.58078			TPD52L2	7.74056	7.10245
MRFAP1	7.63499	3.36793			CMC2	7.34076	2.70851			TPM3	7.73487	6.2325
TPM3	7.62548	5.33214			RPS26	7.33782	4.79288			HNRNPAB	7.73084	3.16722
MRPL51	7.62023	3.21515			ATOX1	7.3359	2.68911			NDUFB9	7.72576	3.35927
PSMD4	7.61441	5.39337			SCARNA9	7.32205	3.05159			MRPL54	7.72453	2.05828
SLC2A4RG	7.61232	3.9921			STIP1	7.32166	2.74498			SLC16A3	7.711	2.86379
CPNE1	7.60497	3.52219			CDK2AP1	7.31292	4.77077			MIR6765	7.7106	5.08181
SNRPG	7.58975	4.18184			COX7A2L	7.30504	3.56762			OLFM1	7.71007	2.90092
SERPINB6	7.58892	3.07674			SNORA47	7.30469	6.84704			EMG1	7.70435	2.43398
SGK1	7.5704	3.77885			MORF4L2	7.29434	2.10055			SSNA1	7.69875	2.39572
CBR1	7.56923	2.08526			MIR4742	7.29328	8.47549			SRSF9	7.69065	3.00907
PSAP	7.56305	4.00689			PSMC5	7.29268	3.35643			SLC25A39	7.68014	3.72609
ERP29	7.55656	1.89025			PTTG1	7.28352	4.40973			CMC2	7.6777	3.91821
DBNDD2	7.55633	2.3765			CD151	7.2829	1.99905			MIR1226	7.6708	3.17054
TMEM14B	7.55583	3.51824			RHOB	7.27747	3.0042			TRMT112	7.66302	2.08886
PHPT1	7.55583	3.33068			HNRNPL	7.26931	3.47952			KARS	7.64428	2.30221
POLR2L	7.55582	2.16154			SDHA	7.26355	2.9174			PLP2	7.64061	2.90624
OLFM1	7.5531	3.70465			UQCR11	7.26256	2.26699			YWHAZ	7.63648	4.28995
HNRNPAB	7.55233	4.93259			HTATIP2	7.26138	2.01182			SKP1	7.63087	3.08826
DDB1	7.54527	4.74406			PTMS	7.26001	2.62924			MRPL3	7.60338	4.54544
RPP21	7.53746	5.34627			HIST1H4H	7.25222	2.47946			LAPTM4B	7.60329	9.04557
SLC39A1	7.53655	3.27458			BOLA3	7.2516	4.12199			SNORA3B	7.57323	6.4869
IFITM2	7.53584	2.72994			TRMT112	7.23494	2.24136			SGK1	7.57113	3.77149
TRMT112	7.53103	2.56857			MIR3934	7.23014	2.79648			STIP1	7.57065	2.8584
SERF2	7.52992	2.18566			SNRPE	7.22718	3.25427			ATOX1	7.56037	2.08027
GAMT	7.52849	4.11161			PDIA6	7.21915	1.89091			MALAT1	7.55546	2.33428
SSNA1	7.52597	2.4923			C19orf48	7.2171	2.70902			DDX39A	7.55055	3.39182
ARL6IP4	7.51106	3.11952			PLP2	7.21619	5.62642			MRFAP1	7.55018	2.73754
SNORD97	7.49695	6.26832			MRPL54	7.2124	2.12374			KRT7	7.54869	4.92964
ENSA	7.49587	3.30501			SNORD35A	7.21105	2.95079			HIST1H2AG	7.53051	3.79906
MCM5	7.48616	1.88711			SNORD94	7.20676	3.11323			ATP6V0B	7.52879	2.3967
COMMD4	7.48169	5.47282			S100A10	7.20452	3.43837			SUB1	7.52857	3.38198
PARP1	7.48098	2.97984			PCBP1	7.1891	3.0647			RCN1	7.52424	2.4734
C19orf53	7.48029	1.72152			YWHAQ	7.1868	1.59235			PTGES2	7.5186	2.01556
PSMD3	7.47129	1.81948			DPP7	7.18295	3.23527			TRAP1	7.51196	4.77423
ATP5L	7.47081	4.59326			FLNA	7.18004	2.0832			CKLF	7.5087	2.74055
PPP1CA	7.47031	2.4499			NDUFB6	7.17945	2.92565			EIF3B	7.50319	2.49545
UBE2M	7.46866	3.3472			ATP1B3	7.16025	4.82202			TXNDC5	7.50281	2.75357
JTB	7.46679	3.22966			PSMD4	7.15755	5.32968			CIB1	7.49787	3.49695
LAPTM4B	7.45878	7.11092			TPD52L2	7.1553	6.28217			MIR4714	7.49099	3.07133
PGLS	7.44211	5.97001			CSE1L	7.14479	3.55826			DYNLRB1	7.48164	3.35927
SNU13	7.43877	3.70098			PSAT1	7.14426	3.98623			YWHAQ	7.47625	1.717
CD320	7.4364	2.16949			EID1	7.14163	3.43124			BANF1	7.46841	2.68769
HLA-B	7.43204	2.91061			FHL2	7.1386	2.19293			MIR324	7.46587	2.59246
SKP1	7.4319	2.94349			GGCT	7.13622	3.48321			CBR1	7.46496	2.12076
SET	7.42843	3.0513			PDHA1	7.13178	2.9174			U2AF2	7.46453	3.53529
GRN	7.42561	3.01747			NDUFA6	7.13107	1.49283			DPP7	7.46184	2.66576
MIR4517	7.42308	4.01729			GDI2	7.12691	3.65498			MORF4L2	7.45772	2.26691
NDUFC1	7.42229	5.27736			KRT7	7.11898	6.51075			GNL3	7.45342	4.50891
TXN2	7.42228	3.41593			ARL6IP4	7.11658	3.00537			PQBP1	7.45293	2.84268
PAICS	7.41231	3.18095			CBR1	7.11525	2.46722			RPS26	7.44206	4.60699
PSMD2	7.41062	1.89044			PSMD7	7.1118	2.70863			HNRNPL	7.43905	4.09877
POP7	7.40681	2.54797			SNORA25	7.10648	4.92475			COX7A2L	7.41218	3.90916
PUF60	7.40009	6.35238			DDX39A	7.10231	3.46528			SNRPE	7.40617	3.51212
ISOC2	7.39643	2.0386			UBC	7.09998	1.59806			SNORA40	7.40393	3.40758
PSMC5	7.39381	3.53832			BANF1	7.09418	3.03435			JTB	7.3983	2.18968
PSAT1	7.39105	2.96926			MIR8075	7.09176	4.74396			NDUFA6	7.39294	1.49068
GCHFR	7.37764	2.50899			AQP3	7.0866	1.63204			ID3	7.39087	3.23891
POLR1D	7.36805	2.75583			MIR3652	7.08401	3.9398			EID1	7.38556	3.48144
TXNDC5	7.36708	3.14153			TXNDC5	7.07934	2.63882			CSE1L	7.37336	3.22008
MRPL54	7.36697	2.44104			H1FX	7.07203	6.78286			PSMC5	7.36967	3.24604
RAD23A	7.36634	2.29033			EIF2S2	7.06874	2.12863			TXNRD1	7.36944	3.74318
SNORD84	7.36628	2.90694			NDUFB11	7.06354	2.24985			UBC	7.36788	1.41976
EIF3I	7.36133	8.40469			SSNA1	7.05927	2.88334			EEF1E1	7.3626	3.04959
ANP32B	7.35908	4.22112			NDUFS8	7.059	3.47294			RPP21	7.36012	5.36503
FBXW5	7.35296	3.05329			PQBP1	7.04871	2.57125			C19orf53	7.35866	1.75258
SCD	7.35047	2.65629			MIR3916	7.03882	5.46976			ARL6IP4	7.35861	2.88439
ARL2	7.34977	3.0296			MAT2A	7.03879	2.16526			TOMM40	7.35134	6.16408
TOMM40	7.34746	5.31395			EIF3L	7.03852	8.23124			CLTA	7.34174	3.18872
MIR4751	7.34523	2.076			NQO1	7.01302	4.05938			ZNF593	7.33627	2.17867
LAGE3	7.34149	3.26463			CLTA	7.01193	4.78382			ARL6IP1	7.32963	5.32683
SCAND1	7.3355	4.68429			PUF60	7.01107	6.25158			POLR2L	7.32197	3.13198
MORF4L1	7.33498	3.29184			SERPINB6	7.00944	2.78023			COMMD4	7.31834	5.02387
RUVBL1	7.33489	2.77695			MRPL40	7.0053	4.06353			PSMG3	7.31089	2.12827
DEF8	7.33021	2.36948			JTB	7.00394	2.57334			NQO1	7.3066	4.33417
NOC2L	7.32876	1.74291			SRSF7	7.00246	5.16012			PHPT1	7.30484	2.69631
BAG6	7.32648	4.85512			ERP29	6.99416	2.31115			GABARAP	7.30029	2.15148
UQCR11	7.32514	2.52421			SLC16A3	6.99209	3.33417			PUF60	7.29086	4.19643
PRPF19	7.32232	3.10213			EMG1	6.98965	2.52946			HNRNPF	7.28992	2.20324
NDUFA4	7.31276	4.54066			ATP6V0B	6.97893	2.66373			TBRG4	7.28585	1.8457
MRPL28	7.30644	2.72953			GMNN	6.97376	4.20831			RPN1	7.28223	3.16731
TIMM8B	7.30434	5.60796			U2AF2	6.96342	3.87758			HMG20B	7.28167	2.97535
AHSA1	7.29732	5.80997			SRSF6	6.96187	2.82434			RNU4ATAC	7.27617	3.6472
RNF5P1	7.29268	4.3173			MRPS21	6.96167	3.90143			SDHA	7.27334	2.92736
GRHPR	7.29256	5.40538			TIMM17A	6.9596	2.81321			SRSF7	7.25696	3.6832
MIR614	7.28928	3.87641			ID3	6.95761	3.78689			POP7	7.25643	1.99116
SLC25A1	7.28756	3.83267			POLR2L	6.95343	3.64589			KPNB1	7.24609	4.08784
CDK16	7.28755	7.46433			MIR4746	6.94944	4.79278			EMC6	7.24078	2.44725
MAGED2	7.2859	4.4283			DYNLT1	6.94543	3.46576			MRPL40	7.23616	3.03728
AUP1	7.28288	2.30666			MRPL20	6.94316	3.45495			MAGEA1	7.23486	2.40867
OXLD1	7.2784	2.32913			RPP21	6.93932	6.33748			S100A10	7.22558	3.74318
GARS	7.2774	2.8427			SFPQ	6.93871	2.32796			RBM39	7.22535	2.22407
UROD	7.26498	4.35035			ETF1	6.93863	3.49447			FLNA	7.21814	1.91058
YWHAQ	7.25781	1.75769			DSTN	6.93847	5.29973			ARHGDIA	7.20569	2.6901
HNRNPF	7.25666	2.06365			UBA1	6.93782	5.91257			EBP	7.20445	4.69026
YWHAZ	7.24632	3.23201			CIB1	6.93682	4.48776			ISOC2	7.20265	2.04282
RNF187	7.24542	1.52695			PFKP	6.93603	4.68868			MRPS7	7.19883	3.47148
MIR6832	7.24415	2.34774			CSDE1	6.93395	2.99409			NDUFS8	7.18412	3.14376
TRIP6	7.23615	2.77435			TBRG4	6.9285	2.58992			DEF8	7.17839	4.29085
DDIT4	7.23556	2.26555			POP7	6.92839	2.80319			MIR8075	7.17611	4.36742
CSTB	7.23264	3.35281			VDAC3	6.92629	5.00126			SERPINB6	7.17421	2.6417
RNH1	7.22653	4.40949			COMMD4	6.91631	7.71028			DTYMK	7.1696	3.9132
CSRP1	7.22598	2.69835			MAGEA1	6.91054	2.03798			SCARNA9	7.16772	3.5769
CERS2	7.22348	6.48372			FDFT1	6.90644	1.86669			PDIA6	7.16752	2.13676
DSTN	7.21255	4.84886			PTGES3	6.9051	2.9174			ETF1	7.16451	3.7384
TOMM5	7.20401	2.37664			MIR4440	6.90464	4.58449			MRPL20	7.16207	3.94057
DBI	7.20349	2.93489			ARPC2	6.90102	3.22998			FDFT1	7.15885	2.06758
HNRNPA2B1	7.19941	7.23194			VMP1	6.89991	5.88453			BOLA3	7.15316	4.1029
SNORA31	7.19607	2.78765			MDH2	6.8878	5.87336			PDHA1	7.14953	2.87937
NOB1	7.19559	2.78092			HNRNPA0	6.88551	2.78348			EFEMP1	7.14809	2.94604
PDHA1	7.19518	2.75548			HIST1H2BN	6.8795	2.62474			TIMM17A	7.14426	2.97535
OGDH	7.19238	3.79515			C19orf53	6.87689	1.90349			GDI2	7.14279	3.70666
PGD	7.18672	5.86374			MATR3	6.8676	2.57863			MRPL32	7.13424	4.01277
DCTPP1	7.18467	1.5907			MIR3614	6.84264	3.19885			DYNLT1	7.13308	3.43924
NQO1	7.18122	2.92083			CNPY2	6.83875	3.79626			DCTPP1	7.13164	1.86171
B4GALT2	7.17342	2.56077			TAF7	6.82492	2.27501			PCBP1	7.12694	2.75621
SFN	7.16057	2.76867			ACAT1	6.82478	5.47013			ARPC2	7.12623	3.07133
MRPL27	7.15737	3.62161			SNORA31	6.82193	2.61261			GTF3A	7.12572	1.91958
LAMTOR2	7.15444	4.3978			TOMM40	6.81895	7.7965			H1FX	7.12481	6.17199
DBN1	7.15321	1.95196			DDX3X	6.8186	4.1157			HIST1H3B	7.11634	2.89891
SHC1	7.1393	2.8077			FEN1	6.81689	2.50175			RHOB	7.11171	2.73122
ACTN4	7.13202	13.1934			HNRNPM	6.81614	3.91367			HTATIP2	7.11078	2.26879
SAMM50	7.12919	4.04675			COA6	6.81237	4.07997			EIF3H	7.10947	1.776
ID3	7.12224	3.12916			MIRLET7I	6.81151	5.24336			MRPL4	7.10844	2.31066
DTYMK	7.12106	3.80091			TIMP1	6.81006	2.98838			NDUFB6	7.10646	2.7478
PIH1D1	7.11595	2.85039			PHPT1	6.81003	2.54722			MPDU1	7.10628	2.66203
RBBP7	7.11506	3.18755			ANP32B	6.80638	3.87631			FHL2	7.10343	3.23437
PDIA6	7.10848	1.88474			PSMG3	6.79556	2.15956			NDUFB11	7.10164	1.97912
DAP	7.10432	2.13614			TRIP13	6.79306	2.5173			DPM1	7.09738	3.1806
IFRD2	7.10235	2.17734			ZNF593	6.79107	2.5878			CNPY2	7.09603	2.50179
ADSL	7.10201	7.18307			GNB2	6.79095	3.52258			MRPL14	7.09375	3.78814
PROCR	7.0924	2.09889			DHX15	6.79069	2.00782			RNU6ATAC	7.09363	3.76009
MRPS12	7.09174	2.18224			DEF8	6.78747	4.43315			MRPS23	7.08378	2.94915
COASY	7.08744	1.73558			MRPL14	6.78701	3.96086			PFKP	7.07641	4.70297
PMPCA	7.08645	1.38193			SEC13	6.78206	2.51909			SLC39A1	7.06852	2.92476
SARS	7.08091	10.8814			MRPL32	6.78087	3.83074			FAM32A	7.06747	5.21206
U2AF2	7.0781	2.94839			MCRS1	6.76716	3.046			TPM1	7.06134	2.4157
FASN	7.07563	4.20396			EFEMP1	6.76488	2.70611			MAT2A	7.05788	2.1577
MRPL20	7.07021	2.37862			EMC6	6.75685	2.13086			DSTN	7.05139	4.30768
ASF1B	7.06949	5.97001			PTP4A1	6.75527	4.19314			DEK	7.04785	1.56197
ZNF593	7.0674	2.26263			DPM1	6.75446	3.25147			RBMX	7.03244	2.3035
PSMD7	7.05735	2.44322			DAP3	6.75396	3.89442			PSMD4	7.03212	5.24251
MIR6748	7.05685	3.32589			COQ9	6.75073	1.93484			PSAT1	7.02941	4.01812
HNRNPM	7.05648	3.13416			UROD	6.7458	5.1892			ATP1B3	7.02915	3.23987
PSMB8	7.05551	4.71348			MIR4517	6.74534	3.75583			MDH2	7.02585	4.96551
TMEM147	7.05515	5.17964			NUCKS1	6.74382	2.82198			SERF2	7.01133	1.85107
NENF	7.05127	2.83414			SNORA3B	6.74261	6.1729			PSMD7	7.01003	2.25089
GANAB	7.04924	4.61693			SERF2	6.72931	2.12696			EIF2S2	7.00953	2.23111
CDK2AP1	7.04525	3.8062			CCDC124	6.72337	2.96346			SNU13	7.00375	3.95674
MXD3	7.04438	2.67225			PPP2CA	6.72062	2.54048			DAZAP1	7.00312	2.87937
PSMG3	7.04158	1.92236			GNG10	6.72011	6.76017			SNORA57	7.00121	2.59143
MIR3132	7.04007	3.42051			MCL1	6.71618	3.88718			GGCT	6.99516	3.617
HIST1H2AG	7.02252	2.59633			SNU13	6.71025	4.09123			SFPQ	6.98992	2.2887
DRAP1	6.99731	3.08095			ARHGDIA	6.70019	2.85141			VDAC3	6.98904	5.4708
SNORA50C	6.99418	2.79189			MRPS23	6.6999	2.94799			SEC13	6.98809	2.18053
CITED4	6.99258	3.44018			MRPS17	6.69836	3.48662			MIRLET7I	6.9877	4.33706
EFTUD2	6.99175	3.62108			DBNDD2	6.69784	1.74904			VBP1	6.98688	4.44984
NUDT22	6.98217	1.62226			SCARA3	6.69768	3.19613			GIPC1	6.97298	2.17252
RHOB	6.98059	3.00736			TXN2	6.6844	3.88981			DDX3X	6.96753	4.60407
RCN1	6.9781	2.644			ARPC5	6.68142	4.16373			IFRD2	6.96731	2.10507
UQCRFS1	6.97553	1.32895			DTYMK	6.67819	4.40037			EIF3L	6.9517	7.10245
TOMM6	6.9754	6.82394			PTBP1	6.67771	6.1683			PTBP1	6.95138	5.9665
TMED9	6.97507	2.83678			MAPRE1	6.66971	2.09478			ERP29	6.94379	2.04411
PRSS21	6.9729	2.09964			FAM32A	6.66802	4.65325			RPS19BP1	6.94019	1.50501
DDX56	6.97154	2.20555			GPS1	6.66728	2.67931			HIST1H2BJ	6.93956	4.73721
PCK2	6.96421	1.86537			HSPA5	6.66573	2.14388			MAPRE1	6.93869	3.00434
DAP3	6.96184	5.58731			POP5	6.66327	2.40208			DBNDD2	6.93118	1.52779
PCNA	6.96079	3.07263			MIR7161	6.66324	4.11562			TUBB6	6.93001	3.36131
OGFR	6.96012	2.04842			MED10	6.65454	2.41629			DHX15	6.92406	2.29641
PLPP2	6.95987	4.28616			SIGMAR1	6.64908	2.11746			DNAJB1	6.92262	2.90006
EMC4	6.95963	3.18901			TPM1	6.64797	2.25312			PBK	6.92159	2.67617
SNORA5A	6.95579	2.15379			DDX17	6.6459	2.4274			TXN2	6.91828	3.16736
ATP6V0C	6.9549	9.13766			STRAP	6.63975	2.95332			IL18	6.91681	5.1657
FEN1	6.95453	2.70274			PHF5A	6.63568	3.29507			MIR1306	6.91494	3.93816
PRKAG1	6.95111	5.75889			CSRP2	6.63436	2.32482			MED10	6.91405	2.39856
MRPS22	6.95074	3.28891			TRIAP1	6.62902	3.59486			MIR4441	6.91173	3.26329
SIK1	6.94214	5.86035			SRSF1	6.62481	2.29767			GNG10	6.90791	5.12763
G6PC3	6.93797	3.87748			HNRNPD	6.62071	3.72398			AUP1	6.89754	1.89931
C19orf24	6.93334	2.18856			MPLKIP	6.61947	4.72829			MIR4737	6.89719	5.86903
PRMT5	6.93105	4.67262			SERBP1	6.61853	2.57448			MRPL28	6.89351	2.59685
PHF19	6.92846	2.58564			PIH1D1	6.61742	2.69503			LAGE3	6.89348	3.32262
PARVB	6.9203	3.61597			MALSU1	6.61315	3.4051			PTGES3	6.89348	3.16731
ASNA1	6.92028	4.65266			INSL4	6.61119	3.00796			SLC2A4RG	6.89328	2.83205
HNRNPA0	6.91766	2.27178			MRPL28	6.60361	3.30989			RBM3	6.89268	3.43924
DDB2	6.90802	4.84632			MAGED2	6.60256	6.14738			MRPS17	6.88872	3.77362
HIST1H3B	6.90417	3.08525			SIK1	6.59501	6.42496			SRSF1	6.88833	2.00977
MRPL40	6.89403	2.93187			MYL12A	6.5939	4.06353			UROD	6.88711	4.85776
SNORD99	6.89153	3.25791			DRAP1	6.58704	2.27864			ID1	6.88649	2.66502
SZRD1	6.88764	2.76497			LAGE3	6.58234	3.49748			MRPS12	6.88131	2.4972
EMG1	6.88234	2.50961			MPDU1	6.57563	3.14018			PRPF19	6.87995	2.70214
MPDU1	6.88215	3.84117			PRPF19	6.57483	2.84847			MIR1914	6.87255	1.96795
GDI2	6.88205	4.18893			CIRBP	6.56742	4.324			PRSS21	6.87108	2.80236
RPL36AL	6.87704	3.1718			IMP3	6.56651	3.49794			PFDN4	6.86812	4.40074
COLGALT1	6.86135	2.39886			NDUFC1	6.56549	4.27191			TRIAP1	6.85847	3.24311
PPP4C	6.85617	2.18595			PFDN4	6.56075	5.20965			PIH1D1	6.85116	2.73841
RNPS1	6.85453	2.81476			DDX21	6.55836	2.60551			RCC1	6.84885	2.89614
C21orf33	6.85246	2.56375			ADSL	6.55671	6.72044			PNP	6.84872	2.38239
CTBP1	6.84958	3.09512			HMGB2	6.55553	4.54082			CD320	6.84467	1.96459
MIR3164	6.84582	5.9528			FBXW5	6.55455	3.31133			EIF2S3	6.83576	2.07357
ARF4	6.84403	2.86573			FKBP3	6.55239	8.43963			UBA1	6.8351	3.77826
UBL4A	6.83109	2.20656			MRPL13	6.55132	3.85514			PSMG1	6.83429	5.50878
NTHL1	6.82763	3.78893			NOP2	6.55069	2.9998			TMED9	6.83422	2.47646
PRR13	6.82538	2.8045			PSMG1	6.54814	6.21685			INSL4	6.8329	4.40409
MYO1C	6.824	3.17371			SFN	6.54306	2.76428			CIRBP	6.82813	3.79117
PHF5A	6.82135	2.82186			EIF4EBP1	6.53869	1.67675			RBX1	6.82428	3.93514
NAPRT	6.82024	3.14782			DCTPP1	6.53029	1.78034			MIR6126	6.82418	2.83936
CNPY2	6.81464	3.42702			SLC39A1	6.52942	3.12706			TRIP13	6.82353	2.67307
DDX41	6.80405	5.25256			LONP1	6.51894	2.52311			ANP32B	6.82338	4.37357
MTX1	6.80002	2.01513			RRM1	6.51621	1.99904			PHF5A	6.82249	2.86773
NTMT1	6.79944	3.16717			PFN2	6.51537	3.61148			SFN	6.82078	2.33211
ANAPC5	6.79755	3.30056			QARS	6.5141	2.37623			DAP3	6.82002	3.9066
NELFCD	6.79577	4.49553			RPS27L	6.51408	5.3119			MRPS21	6.81252	4.63662
RAC1	6.79526	3.73564			GARS	6.51076	3.11705			FAIM	6.80624	4.13021
HTATIP2	6.7949	2.229			SMIM10	6.51033	4.06299			SNORA80A	6.80356	5.01204
MRPL14	6.79353	2.04781			RBX1	6.5078	4.89707			NUCKS1	6.80203	3.43721
PSMD13	6.79275	1.95274			PROCR	6.50775	2.0795			ARPC5	6.79919	4.21026
HSPA5	6.792	1.91805			NOB1	6.50683	3.75091			NDUFC1	6.79421	3.74318
TRUB2	6.78835	3.60791			UBL4A	6.50472	2.79286			HSPA5	6.78931	1.98315
EMC6	6.78737	2.85754			YBX3	6.48986	3.55164			C19orf24	6.77984	2.1135
RRM2	6.77187	4.20234			POLR1D	6.48709	3.35946			EIF4A3	6.77556	3.14119
FKBP2	6.77049	2.46625			ACTN4	6.48328	8.82461			SERBP1	6.77548	2.51945
SNF8	6.7668	4.11107			ATP1B1	6.48173	3.00346			SNORA66	6.76906	3.6472
PIN1	6.76611	3.447			STUB1	6.47702	2.539			PMF1	6.76441	3.35417
NQO2	6.75967	3.22505			RUVBL1	6.47101	3.04181			MATR3	6.76353	2.84023
ZDHHC12	6.75835	1.51047			PPP1CC	6.46849	2.89058			NOP2	6.76288	3.06258
MALSU1	6.75593	3.43461			PSMC1	6.4659	4.81039			PPP2CA	6.76204	2.87999
FLAD1	6.75071	3.73908			ISOC2	6.46448	2.20153			STUB1	6.75836	2.56589
CHTF8	6.74758	2.44965			CYCS	6.45579	3.2229			AHSA1	6.75545	2.44995
SLC35B2	6.74711	5.71681			IL18	6.45497	5.38929			HNRNPM	6.75465	2.923
IRF3	6.74428	2.82434			COX14	6.45403	2.93625			CENPN	6.75326	2.39617
ARF3	6.74081	3.9488			AHSA1	6.44826	3.82112			SIGMAR1	6.75286	1.82484
GTF3C5	6.738	3.93285			LAMTOR2	6.43874	3.93936			EIF3I	6.74102	9.50192
PODXL2	6.73766	2.0719			SAMM50	6.43726	3.33417			GPS1	6.73714	2.48553
BOLA3	6.73541	5.46251			UQCRFS1	6.43442	1.54388			IMP3	6.73033	3.41851
CKS2	6.73257	2.82702			PHLDA2	6.43264	3.49588			ACAT1	6.72879	4.9909
FPGS	6.7219	4.35945			DDB1	6.43064	3.28208			ADSL	6.71994	5.85472
TARS	6.71905	3.5465			ITGB3BP	6.42718	3.54256			COA6	6.71721	3.85216
SCO2	6.71092	2.43499			PSMD13	6.42657	2.0774			PHLDA2	6.71522	3.69714
VASP	6.70954	4.12141			TMED9	6.42389	2.07158			FBXW5	6.71203	3.10297
NUPR1	6.70902	3.52231			POLR2C	6.42334	3.0466			MRPL13	6.71127	4.31906
MAGEA1	6.70735	2.37093			EBP	6.42306	4.3057			GNG5	6.71094	2.59942
RBM42	6.7045	5.20767			TRIP6	6.42262	1.97967			UQCRFS1	6.71031	1.40965
ARPC2	6.69658	5.0819			DEGS1	6.42067	4.01213			MPLKIP	6.70933	4.84928
MTA2	6.69179	5.4698			OSTC	6.41293	1.9473			MYL12A	6.70902	3.40726
SLC50A1	6.68317	2.21041			SARS	6.41087	6.90958			PRMT5	6.70762	5.16857
SNORA57	6.68082	4.30007			LIMA1	6.40999	2.3482			YBX3	6.70475	2.95187
POLR2C	6.68037	3.1109			RRM2	6.40161	3.43837			STRAP	6.70287	2.98076
DHCR24	6.67511	2.11437			MIR103A2	6.40145	4.99544			EIF4EBP1	6.69581	1.34179
UBE2V1	6.67071	2.15664			CD320	6.40048	2.14446			MRPL15	6.69538	2.85543
SCARA3	6.67009	2.25622			HSPA4	6.39651	2.71081			POP5	6.69318	2.43704
EIF2D	6.66592	2.73641			PDHB	6.39583	2.03463			RUVBL1	6.69041	2.75397
UCKL1	6.66153	3.84665			NAP1L4	6.39361	3.72865			PSMD13	6.68766	2.09102
PDAP1	6.65753	3.42823			LGALS3BP	6.38837	3.44386			NT5C	6.6863	4.40897
TOMM22	6.65645	2.51172			C21orf33	6.38812	3.38455			POLR2C	6.68132	2.56051
SDCCAG3	6.65324	2.13152			CALD1	6.38631	2.89058			UTP18	6.67754	2.11846
POLR2E	6.64762	5.00246			PXDC1	6.37797	3.73341			NAP1L4	6.67617	2.72146
RNPEP	6.64711	2.41033			SLC2A4RG	6.37694	3.38169			SIK1	6.6735	5.51787
KRT7	6.64148	3.46221			PRMT5	6.376	4.86356			NTMT1	6.66439	2.42873
BRI3	6.64051	3.70516			IFRD2	6.37352	2.39093			PFN2	6.65479	6.45696
CKLF	6.63606	5.0306			PIN1	6.36734	3.46075			GAMT	6.65263	2.88751
EPN1	6.63547	1.98009			PGD	6.36337	3.49046			LAMTOR2	6.64548	3.57
BCAT2	6.62964	4.01433			PRSS21	6.36318	3.18445			CSRP2	6.64487	2.11154
CIZ1	6.6201	1.6749			EIF3I	6.36012	8.9606			SCARA3	6.64481	3.08756
CAPG	6.61703	4.81336			CENPN	6.35717	2.3585			MIR3652	6.64384	3.09617
NFKBIL1	6.6151	1.88674			EIF3J	6.3549	4.46754			DEGS1	6.6414	4.79789
RPP25L	6.6143	2.3786			NOSIP	6.35001	3.41616			HMGB2	6.64036	3.33155
SCAMP3	6.61411	7.8507			TMEM147	6.34792	4.25014			HNRNPA0	6.63832	2.3848
HNRNPUL1	6.61386	3.0973			ARL6IP1	6.33625	5.93143			PIN1	6.63711	3.11444
COX14	6.61301	2.6979			AUP1	6.33508	2.16059			CCNB2	6.63488	3.09464
MARCKSL1	6.61192	1.79244			EIF3F	6.33359	5.20965			MALSU1	6.63212	2.8762
DAZAP2	6.60979	6.40742			ESD	6.3272	9.29927			NNMT	6.63055	3.39129
YARS	6.60809	7.59702			SEC22B	6.3246	3.46899			LYPD3	6.61931	3.58003
DDX24	6.60706	2.73694			MIR3936	6.32439	3.27428			GMNN	6.61314	4.68847
NUDT1	6.60391	5.00182			MRPS28	6.32099	3.12579			MAGED2	6.61254	4.4221
ST6GALNAC4	6.60297	5.17963			TMPO	6.31358	4.05989			NOP16	6.6105	2.26847
WDR18	6.60029	4.00689			PCNA	6.31274	2.57619			PPP1CC	6.60671	3.04322
EIF4G1	6.59918	2.20552			RTN4	6.30758	1.59399			DRAP1	6.60187	1.98278
HNRNPD	6.59442	3.05614			SNF8	6.29807	3.36418			MCL1	6.59504	4.4595
FBXO22-AS1	6.5918	3.65372			CTBP1	6.29233	5.19037			CTBP1	6.59188	5.20908
HMBS	6.58977	2.22002			EIF4A3	6.29035	3.06805			SAMM50	6.58441	3.35927
MPV17	6.58317	2.85931			TUBB6	6.28514	3.24111			MRPS28	6.57195	3.16731
SNORD35A	6.582	2.63632			SZRD1	6.28384	3.23492			OXLD1	6.57132	2.71497
STX10	6.57993	2.81743			TOMM20	6.28215	7.85868			ACTN4	6.57079	11.4215
MGAT4B	6.57492	3.53973			FAIM	6.27022	3.77755			GALE	6.57031	3.53781
POLR2J	6.57456	6.069			PRKAG1	6.26416	5.63142			CSTB	6.56576	3.36963
SMIM4	6.5738	5.57055			HNRNPDL	6.25838	4.25838			RNH1	6.56304	3.83916
IDH2	6.57245	4.58916			FKBP4	6.25681	3.00828			SMIM4	6.55894	5.33548
RABL6	6.56487	3.64855			MIR1915	6.25623	4.39855			DDX21	6.557	2.93339
COA6	6.56264	2.76032			PNN	6.25396	3.01703			LONP1	6.55635	2.32662
MRPL53	6.56088	3.87529			SYNCRIP	6.25064	9.48156			SZRD1	6.55578	2.77756
IMPA2	6.5562	3.71153			TFDP1	6.24955	3.85514			MRPL53	6.5411	6.71853
SYNGR2	6.55516	1.78743			GAMT	6.24449	3.08758			EIF3F	6.53987	4.70297
FKBP10	6.54836	2.03837			DNAJB1	6.24348	3.10599			CYCS	6.53727	3.0311
THAP7	6.54464	5.14317			GANAB	6.24147	5.12913			RTN4	6.53448	1.69994
MORF4L2	6.54149	2.11834			CLNS1A	6.24074	5.9929			BAG1	6.53433	1.76259
DYNLT1	6.54125	4.2756			MIR1227	6.23668	3.49935			SRSF6	6.53416	3.4072
CARS	6.53947	3.56711			PAIP1	6.23254	5.85245			TAF7	6.53203	2.83231
TEX264	6.5394	4.59231			TAF1D	6.22082	1.98123			UBL4A	6.51983	2.27796
ACIN1	6.53687	4.43933			NIT2	6.21237	2.64533			PROCR	6.5173	1.93053
CTSB	6.53601	1.8931			MRPL15	6.2112	2.29951			COX14	6.51605	2.8178
ATAD3A	6.5355	3.50176			MCM3	6.2111	2.70902			MIR4640	6.51531	2.69822
PSMC4	6.53163	2.72437			BRD2	6.21049	2.83424			IER3	6.5091	2.51645
PIK3R2	6.52753	2.03626			NT5C	6.20853	8.48451			LGALS3BP	6.50334	2.26606
WDR46	6.52467	2.89408			SCO2	6.20772	2.58617			MBD3	6.50227	2.82497
VPS4A	6.5237	10.0602			DDX41	6.20696	7.61922			SLC35B2	6.50092	6.33225
TRIP13	6.51893	2.17471			MBD3	6.20059	2.50373			RPS27L	6.50044	4.82965
KIAA1191	6.51464	2.80464			H2AFV	6.20011	2.1063			PSMB8	6.49802	3.11759
DNAJB1	6.51277	3.22754			MRPL17	6.19845	2.13897			PMPCA	6.49752	1.405
SLC25A10	6.5126	5.32378			RNH1	6.19738	2.45207			HNRNPDL	6.49617	4.45312
NPDC1	6.51148	4.90078			UQCRB	6.18912	2.46506			H2AFV	6.49517	2.2597
HIST1H2BN	6.51109	3.14339			DHCR24	6.18292	2.7678			SMIM10	6.48812	4.43173
NAP1L4	6.50972	3.14182			STX10	6.18243	3.0439			DDX56	6.48201	2.52881
SNRPA	6.50139	2.73602			RNPS1	6.18206	2.31942			HNRNPD	6.47875	2.6633
MRPL2	6.50114	2.08518			CSTB	6.18055	3.70013			HSPA4	6.47773	2.88817
CIRBP	6.49688	3.7137			NOC2L	6.17677	2.31632			UCKL1	6.4767	4.56512
PGM1	6.49636	2.21794			RNU6ATAC	6.16827	4.0977			PLK1	6.47649	2.94842
GOT1	6.49471	2.8043			TXNDC17	6.16698	5.00126			NELFCD	6.476	6.81451
OXA1L	6.48688	2.19529			PDAP1	6.16455	3.52778			RRM2	6.47493	3.83916
CRTAP	6.48535	3.56148			PIM3	6.16356	2.81321			PDHB	6.47469	1.6784
RFXANK	6.48354	4.97943			PMF1	6.16355	4.31649			C21orf33	6.47338	3.20161
CMC2	6.48271	3.75209			NTMT1	6.16327	2.72784			VMP1	6.47316	5.87334
SF3B4	6.48212	2.50145			MRPL53	6.16044	5.7615			EMC4	6.46758	3.83916
CCNI	6.47872	5.056			RAC1	6.15852	4.16955			PSMC1	6.46379	4.37935
SCARB1	6.4779	2.71118			CAV1	6.15482	3.04931			TMPO	6.46245	4.03412
FAM32A	6.47714	5.34906			PPIF	6.15316	3.98389			OSTC	6.45847	2.22079
PMF1	6.47674	3.84902			EMC4	6.1491	3.08982			CAP1	6.45596	2.68741
CBS	6.47265	3.91272			ARGLU1	6.14437	2.46966			RRM1	6.44439	2.26075
MIR4724	6.47067	7.52513			UBE2V1	6.14362	2.23456			CACYBP	6.44067	3.6772
POLE4	6.4684	6.7433			KTN1	6.14339	4.05973			SCAND1	6.43981	5.24873
PPP1R35	6.46731	4.15122			UCKL1	6.14076	5.17352			MRPS26	6.43624	3.60214
RFC2	6.46704	2.93136			PPP1CA	6.13951	3.17001			DDX17	6.43495	2.49891
HSP90AA1	6.4628	2.72395			NOP16	6.13405	1.92379			TOMM20	6.42618	7.44614
QPRT	6.46201	1.99883			SRSF5	6.13137	4.4803			MRPL43	6.4256	1.99475
ELAC2	6.45977	2.24849			NELFCD	6.13095	6.56416			PSMB10	6.42304	3.07132
SSU72	6.45863	2.59669			FBXO22-AS1	6.13026	5.23975			DDIT4	6.4216	2.47863
HPDL	6.45611	3.21197			OXLD1	6.13005	3.45664			SYNCRIP	6.41814	9.50192
GPS2	6.45406	3.74177			SMIM4	6.13002	5.55619			TMEM147	6.41643	4.42957
SH3BGRL3	6.45381	3.67017			PSMD3	6.12397	1.63736			PTP4A1	6.41298	4.11113
TACC3	6.44161	3.60053			SCAND1	6.12251	5.33654			SLC25A1	6.4115	4.76857
EXOSC4	6.43864	5.13748			TOMM22	6.11378	2.81669			YDJC	6.40624	2.71577
EIF4A3	6.43324	2.86435			SPAG7	6.11271	2.30476			MRTO4	6.40463	3.83153
IMP3	6.43232	3.37264			RBM3	6.11168	6.45996			FEN1	6.40087	2.5712
AK1	6.43141	2.00221			BCCIP	6.10745	3.99092			PGD	6.40045	2.55266
DVL1	6.42985	2.44322			TRUB2	6.10562	3.261			RNPS1	6.39954	2.65147
BAG1	6.42676	1.65752			SHC1	6.1053	3.43837			EIF3J	6.39948	4.73794
H2AFV	6.41754	2.11162			H2AFX	6.10287	3.54315			CLNS1A	6.38594	6.75052
ISG15	6.41253	1.95466			CTNNB1	6.10191	2.91828			ITGB3BP	6.38095	3.02334
RCN3	6.41103	3.22702			GSTK1	6.10152	2.50764			GRHPR	6.38001	4.67765
WDR74	6.41033	1.82597			DDX24	6.09855	3.50568			COL7A1	6.37715	1.67257
NPEPL1	6.40442	4.43622			SLC25A1	6.09826	6.59063			NOB1	6.37366	2.92031
SNORA80A	6.40216	5.46251			DDX56	6.09515	2.87389			CAV1	6.37133	3.01416
PMVK	6.40087	4.16081			TMEM126B	6.09041	4.17511			PPIF	6.37002	4.64278
ELP6	6.39848	2.80186			C19orf24	6.09015	2.33934			TOMM22	6.36503	2.3661
MIR922	6.39739	6.93875			SRP72	6.08827	4.21981			ATP1B1	6.36093	3.18765
MRPS30	6.3948	2.75002			DDB2	6.08416	4.16772			CALD1	6.36053	2.66897
CRIP2	6.39294	2.24777			NOLC1	6.08033	4.89713			CYB5B	6.35464	3.30478
CCAR2	6.39147	4.38147			CAPZA2	6.07709	4.45276			SRP72	6.35348	5.37483
FASTK	6.3905	1.54865			ASNA1	6.06594	5.00126			LSM10	6.35021	3.51444
USP22	6.38939	2.08897			NPDC1	6.06513	2.93472			NOC2L	6.34945	1.67408
SNORA75	6.38926	3.95535			ARF4	6.06182	3.80258			FKBP3	6.34911	6.33462
PHLDA2	6.38714	3.77172			LYPD3	6.06019	3.57268			NPEPL1	6.3483	3.98742
CHMP4B	6.38457	2.92434			PRKAR1A	6.05865	6.81888			CAPZA2	6.3478	4.34825
ADI1	6.38321	3.2891			PKDCC	6.0575	1.75137			PRKAG1	6.34588	5.74522
ESD	6.38025	5.90826			RNF187	6.05615	1.6364			TXNDC17	6.34531	4.31906
NT5C	6.37949	9.03341			KRT80	6.05325	3.25072			IFITM2	6.34428	2.94262
RRM1	6.37907	1.96737			MRPS30	6.04596	2.54208			STX10	6.33664	2.81921
FTSJ1	6.3789	3.22616			SLC39A6	6.04468	2.60551			PDAP1	6.33601	4.7465
UBL7	6.37835	3.96775			TRMT10C	6.0393	3.38526			SCO2	6.33376	2.64491
HERPUD1	6.36681	2.73461			CYB5B	6.03182	3.56058			H2AFX	6.33316	3.25036
UNC45A	6.36295	2.94964			PARVB	6.03074	3.54256			FSTL3	6.33156	2.60069
DAXX	6.36269	2.33771			GALE	6.02792	3.35173			TRUB2	6.32568	2.72112
RPUSD3	6.35365	4.17288			PRR13	6.02641	2.72388			PIM3	6.32451	2.78339
NT5C3B	6.35275	1.64193			LSM2	6.02518	2.50063			TFDP1	6.32358	3.50324
MRPL43	6.35248	1.58729			POLR2E	6.02504	5.16855			POLR1D	6.32227	3.31023
FAM96A	6.34991	3.29001			TNNC1	6.01871	5.9097			SDCCAG3	6.3203	2.43398
MAPRE1	6.34676	2.54235			PPA2	6.01834	6.87674			SPAG7	6.31411	2.89873
PTP4A1	6.34421	2.93559			CHTF8	6.01806	3.29017			TNNC1	6.31129	4.68535
RHOD	6.34104	2.72676			PSMB8	6.01626	3.92922			MTFP1	6.30334	2.58639
RCC2	6.33575	1.88995			CAPN2	6.00643	3.16555			LSM2	6.30277	2.68741
AVPI1	6.33554	2.08818			KCNK1	6.00593	6.14738			ASNA1	6.29999	5.37483
BCL7C	6.33133	8.20923			BAG1	6.00436	1.80383			POLR2E	6.29475	4.36363
MRPS26	6.3296	3.44225			MRPS12	5.99626	3.20683			NPDC1	6.28933	3.23303
UBAC1	6.32896	3.85949			GTPBP4	5.99336	4.08905			TSPAN4	6.2872	6.62255
MTFP1	6.32836	2.39269			LINC00473	5.98918	3.40718			RAC1	6.28561	3.85583
TUBB6	6.3266	3.20462			MRPL16	5.98822	2.25471			CAPN2	6.28538	2.8643
GNG11	6.32603	4.21742			CPNE1	5.98788	3.02488			MIR22	6.27779	5.90502
NECAB3	6.32105	1.74882			SKP2	5.98578	4.95036			DHCR24	6.27745	2.60862
MTHFD1L	6.3145	5.17964			CERS2	5.98495	5.40263			MRPL17	6.27624	2.16314
POP5	6.30771	2.43711			GRHPR	5.98159	5.08778			SNF8	6.27263	3.0178
SCYL1	6.30279	3.14726			CENPH	5.97899	3.95933			DDB1	6.27142	3.55123
SNRNP25	6.30269	4.12617			CD83	5.97797	3.39628			JUNB	6.26973	3.10602
SHISA5	6.29796	4.39793			PP7080	5.9778	3.63868			LIMA1	6.26734	2.83214
MFN2	6.29754	3.56445			SLC35B2	5.97326	6.83786			TIMM13	6.26157	1.83985
HADH	6.29721	3.51824			THAP7	5.97324	4.6285			CDK16	6.25773	4.03112
APEX2	6.29579	1.99385			MRPS26	5.97235	4.31889			PTTG1IP	6.25741	2.77569
ABHD17A	6.2956	2.08875			RNF182	5.97064	3.66466			PARVB	6.25712	4.22308
AP2B1	6.29518	1.61629			UBXN6	5.97046	2.60482			DDX41	6.25531	4.36548
LSM10	6.29055	2.58192			GEMIN6	5.96821	4.62157			MIR4453	6.25344	5.27885
MBD3	6.28937	2.12713			CAPG	5.96056	4.04498			SURF2	6.24687	3.25095
RPA1	6.28931	1.7381			PMPCA	5.95716	1.54421			PRR13	6.24651	2.62379
MRPS23	6.28916	2.66289			NT5C3B	5.95563	1.54259			TMEM165	6.24295	4.35677
NNMT	6.28844	2.73263			NPEPL1	5.95068	4.25646			MRPS30	6.24088	2.3967
PINK1	6.28483	2.12884			SLC25A11	5.9482	2.38193			ELP6	6.2256	2.56373
TRIB3	6.27163	3.44423			GPI	5.94596	3.95933			CERS2	6.22152	5.29415
TCF25	6.26799	2.9764			ARF3	5.94229	3.18876			SEC22B	6.22149	3.18872
XBP1	6.26402	1.6421			OCIAD1	5.93969	2.82352			SYNGR2	6.21566	1.96817
JUND	6.26257	3.06271			MAP2K3	5.93869	1.89928			NT5C3B	6.21484	3.95353
EBPL	6.26027	7.23194			CBS	5.93393	3.90843			ACAT2	6.21413	4.29307
TRPC4AP	6.26024	2.39344			FUBP1	5.93086	4.41125			PPA2	6.21381	6.91049
TSR3	6.25867	2.68158			JUNB	5.92662	3.21272			TARBP2	6.21051	4.07911
PGAM5	6.25817	4.88428			MRPL43	5.92453	2.36226			TAF1D	6.20995	3.58729
MRPS21	6.25427	4.14639			NCOA4	5.92278	2.31395			GSTK1	6.20478	2.62494
DNASE2	6.25367	2.40363			IFITM2	5.92071	3.198			FKBP2	6.20414	1.99962
SAE1	6.25192	2.71718			NNMT	5.91801	3.26275			BCL7C	6.20413	5.18287
SLC52A2	6.25082	2.80291			CDK16	5.91635	4.58449			EXOSC4	6.20077	5.54102
POLR2I	6.24718	2.83885			PSMB10	5.90972	3.62383			UBE2N	6.19997	3.14394
TSC22D1	6.23916	2.40015			ZWINT	5.9085	3.00922			CD59	6.19633	3.6472
PKN3	6.23686	3.19418			DKK1	5.90721	2.37729			C11orf98	6.19368	3.0545
NMRAL1	6.2367	2.40402			SNAPIN	5.90614	2.19309			SNORA75	6.19244	3.0431
RTN4	6.23664	1.87137			FKBP2	5.901	2.87403			SCAMP3	6.18843	6.3582
CSDE1	6.22968	3.48063			NUPR1	5.89729	3.35781			PTGES	6.18715	1.36977
TRMT1	6.22824	2.99981			RANGAP1	5.89667	4.14562			POLR3K	6.18507	4.1271
AGPAT1	6.22787	5.21889			DAZAP2	5.89576	6.77254			MIR637	6.17432	5.87504
TUBB3	6.22539	3.86617			CHCHD1	5.89392	4.87721			RHOD	6.16894	2.78566
PPP1R11	6.22362	4.17014			PAK1IP1	5.89303	4.79288			SARS	6.16724	7.55652
MAT2A	6.22295	2.2155			IPO5	5.88165	1.85638			NIT2	6.16663	2.5704
ACBD6	6.22179	2.63686			DUSP1	5.88116	2.37826			RBM42	6.16587	4.73565
MRPL16	6.22062	2.82093			C11orf98	5.87535	2.1113			MCM3	6.16428	2.78339
MIR22	6.21831	4.78872			ZNF622	5.87307	6.11894			CCDC85B	6.16253	2.8283
IPO5	6.21076	2.08294			CETN2	5.87254	2.69539			HPDL	6.16073	3.59718
MEA1	6.21059	3.42957			SDCCAG3	5.87001	4.07634			SLC50A1	6.152	2.37578
SLC1A5	6.20853	2.55686			MCM5	5.86913	2.71642			PAIP1	6.14825	5.59241
TSPAN4	6.20851	6.84102			EIF1AX	5.86368	3.43211			UQCRB	6.14558	2.78227
CERCAM	6.20824	2.59262			BCL7C	5.85956	5.20965			EIF1AX	6.14536	3.98156
PTTG1IP	6.20588	2.42307			CSNK1A1	5.85833	3.38327			CCNH	6.1371	2.49545
TMED4	6.20558	2.53891			RBM42	5.85809	4.56204			GANAB	6.13696	3.55428
ALKBH5	6.20455	3.99587			NAA20	5.85567	4.13807			MRPL16	6.13278	2.33277
NPM3	6.20308	4.31207			MRTO4	5.85214	3.05238			BRMS1	6.12999	3.34584
MPLKIP	6.19766	5.74733			TIMM23	5.85026	5.55087			BCCIP	6.12866	4.57263
DDX23	6.19725	4.03525			RAD23B	5.84683	4.62915			PCNA	6.12641	2.16295
FLOT2	6.19506	2.31017			CD59	5.8467	3.22998			DUSP1	6.12366	2.11576
LITAF	6.19024	2.44284			SARAF	5.84652	5.93615			MARCKSL1	6.12057	2.10219
HIST1H4H	6.18895	3.36639			UBE2N	5.84231	3.25931			ARF4	6.11894	3.1167
RPAIN	6.18034	8.11499			PMEPA1	5.83829	4.41287			RHEB	6.11651	3.40423
THAP4	6.17907	3.05473			RAD23A	5.83774	2.78612			KIF2C	6.11229	3.07133
MEPCE	6.17849	3.0453			SNORA65	5.83727	5.74001			OCIAD1	6.11223	2.47356
ZNF622	6.17146	5.29874			EXOSC4	5.83682	6.6348			RPL39L	6.10884	4.10668
CTNNB1	6.16333	2.43417			RHOD	5.83613	2.72018			SNRNP25	6.10812	2.99757
PPP6R1	6.16325	4.39103			G6PC3	5.83426	6.60856			FASTK	6.1033	2.90908
BRMS1	6.1546	3.89267			PFKM	5.83168	4.61922			ADI1	6.10093	3.34007
RABEPK	6.15063	5.34171			HMBS	5.82936	2.26864			IER5L	6.1004	3.23074
TNFRSF1A	6.14776	3.10494			RAD51C	5.82895	5.62642			CPNE1	6.09729	3.01254
GALE	6.14725	2.15385			NTHL1	5.82875	4.093			UBE2V1	6.09659	2.18033
ADGRG1	6.14334	3.61597			SUPT16H	5.81904	4.04729			RANGAP1	6.09593	5.58405
PSME3	6.1431	4.63916			MYL6B	5.81419	4.67701			TIMM23	6.09503	5.3925
HIST1H2BJ	6.13888	2.91002			CARS	5.81192	3.33417			CTNNB1	6.09347	3.11722
NR2C2AP	6.13682	1.73338			PSIP1	5.81142	4.60208			NTHL1	6.09279	3.53342
SLC29A1	6.13646	1.95412			PSMG4	5.80821	3.43873			PPP1R35	6.09272	5.0071
BRD2	6.1334	2.56216			HDDC2	5.80583	5.10546			INTS10	6.08727	3.72005
CXCR4	6.12576	2.82074			TIMM21	5.80468	3.45055			SHC1	6.08298	3.35927
SLC25A19	6.12411	2.90846			RABL6	5.8004	4.11044			C9orf16	6.07744	2.39948
CYB5B	6.11692	2.57097			CEBPZ	5.79915	5.05806			GLRX	6.07676	5.21159
TOMM20	6.11356	6.71761			RPAIN	5.7989	5.86068			RPAIN	6.07273	7.03621
KATNB1	6.1107	2.78875			DNAJA2	5.79667	2.01811			TACC3	6.07234	5.70524
ARPC5	6.10937	4.9697			ZNHIT3	5.79471	4.82086			MIR1227	6.07028	3.23772
MRPS18A	6.10627	2.30959			FASTK	5.79366	2.84748			PP7080	6.06444	3.25739
MED10	6.1057	2.25068			ADH5	5.79168	3.20498			DAZAP2	6.06023	4.52279
DEGS1	6.10348	4.1361			DUSP12	5.78957	2.06792			G6PC3	6.05739	5.0196
CD44	6.1007	1.9551			HEXB	5.78917	4.27191			KTN1	6.05602	4.80553
MFSD3	6.09976	3.91516			SLC50A1	5.7866	2.39433			IDI1	6.04407	2.7514
NINJ1	6.09919	2.54297			THBS1	5.78272	5.06928			MEA1	6.04357	2.43904
FSTL3	6.09499	2.36863			SCAMP3	5.78164	7.08512			FBXO22-AS1	6.03547	4.98409
ATP1B1	6.08911	2.79244			RSL1D1	5.77803	6.87674			PYURF	6.02373	3.60075
NANS	6.08775	4.81473			MEPCE	5.77367	2.75027			SUPT4H1	6.02161	1.82515
PRKACA	6.08748	1.81829			IER3	5.77243	2.90896			TMEM126B	6.02093	3.97152
TACO1	6.0868	2.82083			CCNB2	5.76822	3.45086			GARS	6.02022	2.73599
POLRMT	6.08611	3.24943			CDK5RAP3	5.76578	4.00546			CMSS1	6.02004	4.93767
RNF182	6.08603	3.14709			BLVRA	5.76574	2.54902			MSN	6.01601	3.20213
L1CAM	6.08282	2.22202			PMVK	5.76317	4.48438			TFRC	6.0158	2.24575
CMBL	6.08255	4.83596			PRPS2	5.76221	4.3761			CENPA	6.00924	4.23851
HPCAL1	6.07978	2.34549			NUDT22	5.76156	1.67496			DUSP12	6.00784	2.73829
CDIPT	6.07163	4.03577			COLGALT1	5.76135	3.22575			FPGS	6.00775	4.82539
LTBR	6.06842	3.30576			AKT1	5.76098	3.12579			COPS5	6.0068	2.9398
SPR	6.06782	2.23118			BRMS1	5.75923	5.43575			ZWINT	6.00471	3.2111
ABCF1	6.06664	2.36308			BTG3	5.7579	3.85514			NOLC1	6.00454	4.56117
CCND3	6.0657	3.16698			RHEB	5.75102	3.47897			MTX1	6.00395	2.67421
ALDOC	6.06515	1.77132			INTS10	5.74972	3.87825			SNAPIN	6.0021	1.96037
SNAPIN	6.05914	2.03266			TSC22D1	5.7472	2.53632			GEMIN6	6.0007	5.0933
THOC6	6.05489	1.91346			DDIT4	5.74627	3.14321			DRG1	5.99825	2.31567
HAGHL	6.05466	2.52565			SNHG3	5.74178	3.12579			INSIG1	5.9978	1.87026
CLUH	6.05434	4.56493			MRPL46	5.73962	2.92379			FUBP1	5.99745	5.27885
CDC42EP1	6.05287	2.11655			MEA1	5.73826	2.78703			RSL1D1	5.99621	6.91049
H2AFX	6.04734	3.72216			SRP19	5.73825	4.01173			RAB8A	5.99415	4.04182
SWI5	6.04724	3.40254			POLR3K	5.73656	4.27191			AVPI1	5.98447	2.64449
NOP16	6.04254	2.94696			FSTL3	5.73262	2.91268			PSMG4	5.98366	3.18335
GINS2	6.03954	3.32781			ARL6IP5	5.73256	5.3119			M6PR	5.98146	2.33503
MAPKAP1	6.03865	3.32278			NPTX1	5.72523	2.68413			RPUSD1	5.98014	3.31873
TEAD2	6.03641	3.79766			MANF	5.72222	3.85514			TEX264	5.97523	5.27885
GRWD1	6.03259	3.95635			SURF2	5.72189	3.80321			RALY	5.97398	3.6472
ETF1	6.02968	3.36316			TSPAN4	5.72064	5.41803			HDDC2	5.97354	6.14266
C11orf98	6.02497	1.92941			CITED4	5.71997	4.11668			LINC00473	5.97157	3.47448
TAPBP	6.01973	4.10191			PTTG1IP	5.71624	3.22642			ATF5	5.97149	4.717
YWHAG	6.01849	6.88847			SUPT4H1	5.71442	2.31501			PNN	5.96748	3.61264
DDX27	6.01805	3.45092			MTRR	5.71432	3.63463			SLC39A6	5.96341	3.1212
URM1	6.01803	2.93187			PCNP	5.71384	3.95743			CENPH	5.96062	3.6472
SDF2L1	6.01451	1.53587			YAE1D1	5.71286	3.32938			MEPCE	5.95808	2.71081
RHOT2	6.00949	3.09323			LSM10	5.70472	3.86552			SRD5A1	5.95763	3.45525
SREBF2	6.00697	7.68096			ACAT2	5.70305	3.63514			SRSF5	5.95762	3.93514
HYAL2	6.00492	3.43069			AMD1	5.7024	4.8736			CDKN2AIPNL	5.95549	2.20319
TRIM47	6.00431	2.06752			DDX47	5.69383	2.2628			ITGB1BP1	5.95221	6.43059
SEC22B	6.0006	4.93647			TYMS	5.68854	2.9174			PRKAR1A	5.95101	6.46348
CENPB	5.99947	2.62963			TARBP2	5.68551	4.3761			ARGLU1	5.94991	3.14364
EGLN2	5.99778	2.5352			C6orf62	5.68492	4.30019			BRD2	5.94653	2.73982
TMEM259	5.99285	2.67258			TMED4	5.68432	3.13661			KNSTRN	5.94402	4.38245
YDJC	5.99221	2.80512			PTP4A2	5.68408	2.01918			RHOT2	5.94308	3.69018
CARHSP1	5.98903	2.85461			MIR671	5.68216	3.89334			DBN1	5.94293	2.78339
SYDE1	5.98635	2.74291			LPL	5.67988	3.50748			SPAG5	5.94136	2.91465
MPV17L2	5.98488	2.50961			SIAE	5.67853	4.53599			SIAE	5.94054	4.80146
AKT1S1	5.98429	5.55851			TMEM165	5.67843	3.38627			HEXB	5.93767	3.40726
OAZ2	5.98241	4.49558			OGT	5.6748	2.67661			CHCHD1	5.93587	5.02031
REPIN1	5.98175	2.27381			CDCA4	5.67409	3.27			PTP4A2	5.92996	1.93103
INPPL1	5.98138	4.20234			UBAC1	5.67406	3.11682			MPV17L2	5.92758	2.52733
GLRX5	5.98106	2.62695			FLAD1	5.67365	4.17973			DDB2	5.92657	3.45525
MISP	5.9805	2.60313			DRG1	5.67161	2.91028			ENO3	5.92421	2.69158
ABHD16A	5.98027	4.20234			MARCKSL1	5.67046	1.81976			SCO1	5.92278	3.66308
IER3	5.97934	2.27083			ELP6	5.67034	2.70576			ACBD6	5.91927	2.67183
R3HCC1	5.97854	2.55909			MTHFD1L	5.66836	5.97016			ABHD17A	5.91913	2.4828
PPIF	5.97733	4.70695			LRR1	5.66802	4.36446			MYL6B	5.91596	3.14208
MRPL3	5.97312	4.38706			OCIAD2	5.66544	4.11244			ESD	5.91495	4.93128
MRTO4	5.96885	2.77308			ATG3	5.66389	3.89498			RABEPK	5.91492	3.03325
SUPT4H1	5.96723	2.10346			AVPI1	5.66356	3.12184			NAA20	5.91109	4.04448
ESYT1	5.96551	2.91395			SNRNP25	5.66286	3.01121			DNAJA2	5.9105	2.02991
TARBP2	5.96457	3.50328			M6PR	5.66144	3.18802			GSTM3	5.90666	3.40581
SAT2	5.96401	1.38629			GLRX	5.66092	3.3102			DDX47	5.90654	2.38374
MKNK2	5.9626	5.39398			MYO1C	5.65953	2.60482			MRPL46	5.90497	2.98815
CSNK1G2	5.95556	1.90439			SNORA80A	5.65926	5.23288			CDK5RAP3	5.90327	4.12307
WBP1	5.95422	2.943			MTA2	5.65897	3.44741			SAPCD2	5.89423	3.43405
PSMG1	5.95267	3.51824			SSU72	5.65668	2.9541			IPO5	5.88674	2.40255
ACTN1	5.94496	3.02541			RALY	5.65435	3.95933			CETN2	5.8845	3.07337
C20orf27	5.94494	4.69099			NR2C2AP	5.65153	2.31216			TSFM	5.88438	2.70072
DPM2	5.94249	2.93392			FADD	5.6487	3.52614			FLAD1	5.88161	4.23493
TARS2	5.94028	4.89599			FBXO5	5.64543	5.37445			PAK1IP1	5.87895	4.03112
RITA1	5.93742	1.59523			YDJC	5.64442	2.9411			DDX24	5.87757	2.937
DDX17	5.93424	3.20977			LYAR	5.62978	3.42166			PFDN1	5.87248	4.20712
BTBD2	5.93116	2.5905			TMEM59	5.62925	1.8571			GPI	5.86458	3.16731
ACY1	5.92635	1.83757			CCNI	5.62913	3.03804			GINS2	5.86335	3.30566
ZNF511	5.92548	3.84652			ACBD6	5.62578	2.22514			OCIAD2	5.85943	4.82965
ARAF	5.92316	5.50637			PTRH2	5.62425	2.88919			VASP	5.85915	4.10761
HDDC3	5.91865	3.96188			SNORD128	5.6239	4.44748			RAD23A	5.85712	2.27592
PLK1	5.91742	3.52826			RAB10	5.62198	3.52188			TSR3	5.8523	2.58849
RANGRF	5.91591	3.79778			SERP1	5.62035	2.29678			CBS	5.85173	4.12244
NOLC1	5.91496	5.6033			NFKBIA	5.61934	2.89228			KCNK1	5.85136	5.56678
KIAA0100	5.91491	3.02481			CDV3	5.61838	3.87206			CNOT7	5.8488	3.12966
EXOC3	5.91318	5.01131			GSTM3	5.61784	2.8552			SWI5	5.84763	2.48735
CD83	5.91179	2.79913			HPDL	5.61646	4.10921			FASN	5.84558	4.71786
RPUSD1	5.90691	3.22862			CDKN2AIPNL	5.6122	2.68811			RAD51C	5.8436	5.56678
TRIP10	5.90611	3.23718			GINS2	5.61187	3.70171			MTHFD1L	5.84328	6.15383
PDK2	5.90492	3.73079			EBPL	5.61013	4.76251			MANF	5.84263	4.1271
EFEMP1	5.90468	2.05753			SRD5A1	5.60952	3.38627			OGFR	5.83628	1.87821
SREBF1	5.90431	4.73745			RFC5	5.6074	2.9174			GLOD4	5.8344	3.58713
TIMM13	5.90377	1.7531			ITGB1BP1	5.6073	6.77254			HYAL2	5.83054	3.18563
RRP36	5.89939	3.06651			MTX1	5.60667	2.43402			THAP7	5.8305	3.73831
CHCHD5	5.89907	4.11162			SLC38A2	5.60665	2.56664			NSDHL	5.82745	3.09677
IP6K2	5.89761	4.12461			PPP1R35	5.60624	5.00359			SFXN4	5.81959	7.41028
PRADC1	5.89668	1.91159			HNRNPUL1	5.60542	2.54596			CFD	5.81774	3.35927
GDE1	5.89532	3.13818			TIMM13	5.60407	1.66493			PODXL2	5.81658	2.14525
MIR3936	5.8946	2.528			RPP25L	5.60397	2.6275			HIST1H2BN	5.81658	3.49915
TP53I13	5.89328	3.05631			NIFK	5.60251	1.97331			SMYD2	5.81413	4.315
ZBTB7B	5.89066	3.09649			TSFM	5.60102	3.09379			ARL6IP5	5.81391	7.19843
SKP2	5.89029	6.82394			EIF4G1	5.59913	2.92373			MIR636	5.81322	2.70202
DDAH2	5.88937	1.38192			MTFP1	5.59726	3.10055			RABL6	5.81112	5.31084
PP7080	5.88756	3.17714			MGST2	5.59582	7.46976			OGT	5.81076	4.66953
PSMG4	5.88698	6.84102			SLBP	5.5923	2.70159			SARAF	5.80274	6.98826
CCDC85B	5.8863	2.567			PFDN1	5.59115	3.9775			CHTF8	5.79968	2.71984
PRPF31	5.88625	6.83623			TFRC	5.5903	2.03635			TSC22D1	5.79702	2.53215
PAQR4	5.88607	4.59154			PNRC2	5.58681	2.67051			TRMT10C	5.79459	3.64531
SMUG1	5.88206	4.40232			YEATS4	5.58318	4.86457			ZNF622	5.79161	5.98581
RAB8A	5.88109	3.08525			GLRX5	5.58162	3.33517			GTSE1	5.78832	3.28799
FAAP20	5.88084	3.85967			WDR6	5.58066	3.32698			RAB10	5.78518	3.58241
DVL2	5.87832	2.71923			METAP2	5.57881	2.4681			GTF3C5	5.78475	3.86058
H19	5.87627	5.19169			SWI5	5.57768	3.35024			ZNHIT3	5.78335	2.92089
RING1	5.87553	2.15831			OGDH	5.5763	5.23381			AK1	5.78175	2.49476
SNRPE	5.87468	3.45149			RPA1	5.57272	1.99008			BTG3	5.77906	3.55123
MRPS28	5.87043	3.12733			SCO1	5.57143	3.60045			PPIE	5.77543	3.51335
SLC37A4	5.86911	2.93829			DDX27	5.56996	4.25721			COPB1	5.77176	4.22308
GLE1	5.86909	2.52503			RRS1	5.56766	4.03878			KIAA1191	5.76982	2.69829
BLVRA	5.86245	2.85636			IDI1	5.56661	3.07369			OGDH	5.76909	5.15319
ZNF581	5.85771	2.42737			RRP36	5.56655	4.0057			SSU72	5.76644	2.27539
SMARCD2	5.8563	5.74553			FKBP10	5.56495	2.70309			RAD23B	5.76483	4.53569
TCEA2	5.85432	5.7747			COG4	5.56429	2.26864			SNORA77	5.76295	3.45525
MRPS17	5.8525	3.57632			ADI1	5.56315	3.50841			CSNK1A1	5.76272	3.29707
POMGNT1	5.85089	2.05374			RAB8A	5.56266	3.49215			HIST4H4	5.76138	4.74073
MXD4	5.84922	8.7956			YTHDF1	5.56117	3.47699			NCOA4	5.76015	2.34857
NCAPH2	5.84804	6.61179			CCDC85B	5.5604	2.63601			GLRX5	5.75539	2.72652
CDCA5	5.84624	2.32154			CNOT7	5.55919	2.89951			SLC25A10	5.75289	4.60699
HRAS	5.84324	2.98956			POLR1C	5.55735	2.64411			CUL4A	5.74583	3.85108
RNU6ATAC	5.83867	3.97062			NEAT1	5.55621	3.50212			VPS4A	5.74359	9.03
TNNC1	5.83836	4.67798			VAMP8	5.54615	3.71612			ORC6	5.74318	4.10199
RPL39L	5.83793	3.57532			PAIP2	5.54412	2.50543			FTSJ1	5.74286	2.23682
DRG1	5.8379	4.66885			CCDC34	5.53917	3.45442			GPS2	5.73676	2.74492
TST	5.83706	3.3396			GADD45B	5.53909	4.03311			SUPT16H	5.7365	3.51173
PRCC	5.83628	3.56866			SUMO1	5.53766	3.78747			MTRR	5.73545	2.83282
SF3A3	5.83388	3.68537			INSIG1	5.5367	1.65141			MGST2	5.73278	6.69839
HSF1	5.83381	7.04135			GET4	5.53178	3.28073			EBPL	5.73234	6.73146
NOA1	5.83331	2.35405			DLD	5.53105	2.70219			GET4	5.72806	2.72565
TMEM203	5.82567	3.24568			SLC38A1	5.52754	3.62058			KRT17	5.72671	4.27961
TCF19	5.82271	3.31935			CDK10	5.52735	1.88722			SERP1	5.72646	2.06688
KIF2C	5.82179	3.32278			GLRX2	5.5228	3.42991			MTA2	5.7216	2.9531
SRA1	5.82071	3.32278			DBN1	5.51738	3.64675			PSME3	5.72125	5.21159
CALM3	5.81675	2.44265			PODXL2	5.51358	3.3648			SERTAD4-AS1	5.71541	5.57847
FAIM	5.81336	5.03783			CXCR4	5.51336	4.32502			DNAJC2	5.71465	6.23864
HMCES	5.8125	2.92693			DCTN6	5.51284	3.85514			PLPP2	5.71413	3.22848
MSLN	5.81055	3.12733			OGFR	5.50999	2.39039			TST	5.70619	3.55222
MRPL49	5.80886	1.87388			TMEM11	5.50743	3.61289			TMEM59	5.70244	1.65403
SURF2	5.80703	1.99107			RHOT2	5.50663	2.71253			COLGALT1	5.70197	2.39659
ADA	5.8049	1.60022			SRSF11	5.50624	4.12164			TMED4	5.7008	3.37534
PXDN	5.80261	3.83746			YARS2	5.50597	4.0272			SMIM7	5.69492	3.36291
STK25	5.80052	2.87348			BAG2	5.50524	3.49688			PRPS2	5.69111	3.74318
PFDN4	5.80029	4.03681			ABHD17A	5.50358	2.15552			RANGRF	5.68672	2.95047
TMEM161A	5.79977	6.05919			DNAJC2	5.50213	5.10546			SDR39U1	5.68349	3.74917
RBX1	5.79898	6.02539			CENPV	5.50117	4.28971			VAMP8	5.68252	3.6351
SLC39A3	5.7983	2.98472			RAB34	5.49783	2.82344			ATP6V0C	5.68119	5.90271
NDRG3	5.79568	2.79316			IDH2	5.49527	4.13729			DDX27	5.67914	3.5599
NFE2L1	5.79374	3.04359			PCK2	5.4941	2.60535			PXDC1	5.67869	3.15768
EFHD2	5.79339	1.77449			FASN	5.49375	4.89748			RRP36	5.6769	3.39435
CARM1	5.78688	4.10462			GLOD4	5.49359	3.95904			UBAC1	5.67635	3.17363
SPC24	5.78632	2.92678			HAGHL	5.49357	4.39649			SNORD9	5.67623	4.02009
GUCD1	5.77912	3.12229			GTF3C5	5.49271	7.18931			GTPBP4	5.67582	3.6923
HSD17B8	5.77771	2.26573			MTPN	5.49118	2.7585			HMGCS1	5.66043	5.14825
PPP1CC	5.77723	3.11862			TRAF2	5.48784	3.0216			TACO1	5.65738	2.96517
WDR6	5.7756	2.78531			ZMAT2	5.48574	4.02724			EIF4G1	5.65654	2.32392
IGFBP6	5.77481	2.62071			TSR3	5.48531	3.28825			FOXRED1	5.65579	3.11569
CFD	5.77435	5.59414			ACIN1	5.48298	4.57636			HNRNPUL1	5.65288	2.02277
HIST3H2A	5.77134	2.11153			RPUSD1	5.48211	3.45754			MGAT4B	5.65279	4.13934
ZYX	5.76935	4.95823			PLPP2	5.4817	3.85514			CENPV	5.65037	3.72388
SLC41A3	5.76885	2.77151			SMIM7	5.47717	3.27413			DARS	5.64923	4.30394
PMM1	5.76716	2.29143			FOXRED1	5.47294	2.39644			PCNP	5.6465	4.09755
SAC3D1	5.7652	6.78928			FERMT2	5.46872	3.50783			PTRH2	5.64378	2.67395
TMEM214	5.76509	3.02313			WBP1	5.46865	2.62786			NANS	5.64136	3.37228
MIR4800	5.76491	3.55529			CDCA5	5.46746	2.27704			CCDC34	5.63851	4.56247
OTUD5	5.76135	7.3757			MAFK	5.46599	3.42954			SRP19	5.63794	3.64103
AKIP1	5.75853	3.55876			SAP18	5.46476	4.0147			LSM5	5.63673	6.23864
VOPP1	5.75544	2.8571			MIR4435-2HG	5.45915	1.62834			REEP5	5.63471	3.80717
GET4	5.75429	2.41213			CYR61	5.45906	2.97128			CD44	5.63233	1.75619
MIR600	5.75301	5.39309			ATP6V0C	5.45544	6.51206			IDH2	5.62672	3.47436
TMEM219	5.74833	4.00689			IGBP1	5.45494	2.94406			LPL	5.62572	5.73536
NTPCR	5.74784	3.64855			AK1	5.45426	2.50496			TMED1	5.62332	3.03152
WDR54	5.73887	3.44508			PSMC4	5.45331	2.80318			NIFK	5.62252	2.41269
CCNB2	5.73735	3.08195			ANKLE2	5.45161	4.75045			HAGHL	5.62209	3.58723
TRABD	5.73438	3.7137			RDX	5.45059	3.83925			TYMS	5.62117	3.16731
RBCK1	5.73387	2.10908			FAM216A	5.44583	2.5209			SAP18	5.62102	3.41839
PDXP	5.73265	3.00247			MIR135A1	5.44228	7.97526			MIR3934	5.61792	3.67391
CFAP20	5.73166	3.52056			CUL4A	5.44134	3.97697			SKP2	5.61657	5.8787
CINP	5.73091	9.67516			HADH	5.44008	2.65693			SNORA104	5.61539	2.99258
ALDH3B1	5.73074	6.49224			RFC2	5.43928	4.83355			TRAF2	5.61412	2.49545
IDH3A	5.73	2.74355			SURF6	5.43841	3.84947			RRS1	5.61358	4.60391
ATP2A2	5.72804	3.0296			CRTAP	5.43572	3.64217			COMMD10	5.61355	4.1271
KIAA2013	5.72722	2.32941			XPO1	5.43375	4.16391			NEAT1	5.6131	3.29982
CERK	5.72423	4.59741			FPGS	5.43197	6.25261			WBP1	5.60974	2.4155
NSDHL	5.72373	2.59421			CCDC137	5.43068	2.65684			DCTN6	5.60743	3.6472
ACAT2	5.72267	5.18586			MPV17	5.42884	2.69174			COX11	5.60429	4.84847
GSN	5.71833	3.51824			TOR1A	5.42847	4.06642			MIR4435-2HG	5.60402	2.15221
ERF	5.71669	2.19807			SCARNA8	5.42827	4.64298			CYP51A1	5.60258	3.57522
COQ4	5.7097	2.59998			CLTC	5.42588	2.59822			MPV17	5.60007	2.4058
LARP1	5.70932	4.1203			COX11	5.42438	4.10749			C11orf58	5.59305	4.63159
CDK9	5.70788	2.21535			CFAP20	5.42327	2.97386			PFKM	5.59291	4.63899
INF2	5.70396	3.65464			PUS1	5.42326	4.17623			INO80E	5.59216	2.89005
TRAFD1	5.70347	1.5882			MRPS33	5.42287	3.06709			SLC52A2	5.59183	3.57138
TIMM23	5.70237	4.7765			DARS	5.42047	4.64745			WRNIP1	5.5838	2.78412
PEF1	5.70121	3.35114			VASP	5.41962	7.12764			MRPS18A	5.58211	1.9173
CBX4	5.70118	2.90929			PYGL	5.41958	3.92281			ELAC2	5.57984	2.34633
RBM3	5.69948	4.61086			REEP5	5.41739	3.91465			XPO1	5.57875	5.12219
EXOSC10	5.6976	6.60203			COPS2	5.40889	5.76529			SLC29A1	5.57747	1.46079
DRG2	5.69632	8.20923			CCAR2	5.40859	4.54031			NPTX1	5.57717	2.3825
PLOD3	5.69611	5.83898			SPDL1	5.4054	2.1553			POLR1C	5.57702	2.55247
GLOD4	5.69511	3.54951			C21orf59	5.40515	3.75095			MIR589	5.57657	4.23651
HAUS7	5.6946	2.24777			FTSJ1	5.40479	2.91853			SCARB1	5.57337	2.52015
CIAO1	5.69415	2.29067			LSM5	5.40362	4.84709			SMUG1	5.57242	3.46368
USP11	5.69387	2.82735			CD44	5.39832	2.44262			MRPS11	5.57013	2.86624
RXRB	5.6915	2.71073			SERTAD4-AS1	5.39782	5.95207			YARS2	5.56853	4.57729
MRPL46	5.69036	2.71577			CTSC	5.39647	5.02619			CLUH	5.56751	4.50891
PFDN1	5.69028	3.40743			TEX264	5.39553	6.35577			CTSC	5.56682	5.19427
MIR1306	5.68521	5.10882			GPS2	5.39544	2.25278			R3HCC1	5.56578	2.94102
TSFM	5.68498	2.84943			SOCS2	5.39386	2.94787			PDRG1	5.56565	3.40106
MYL12A	5.68178	3.81143			VTI1B	5.3901	3.44016			REPIN1	5.56513	2.26894
GALT	5.67896	3.92527			LITAF	5.38599	2.04859			STK26	5.56338	8.64093
RIC8A	5.66895	3.39243			TACC3	5.38353	5.30269			DLD	5.56266	2.40881
GSK3A	5.66895	5.57055			TSR1	5.38266	3.12579			RFC5	5.55768	2.78339
IMMT	5.66774	2.44322			FOXF2	5.38209	4.89707			PGAM5	5.55622	4.71339
SLCO4A1	5.66731	3.90916			CYP51A1	5.37972	4.09826			PAIP2	5.55092	2.41259
PRKAR1A	5.66575	4.7588			SF3A3	5.37818	4.04498			LYAR	5.54643	3.36053
MGAT1	5.66531	4.32722			INO80E	5.37682	2.34473			TIPRL	5.54588	2.41726
CSNK1A1	5.66081	3.60747			CSNK1E	5.3742	3.96034			SLC38A1	5.54408	4.20743
DCAF8	5.65927	3.51601			NANS	5.37193	4.3761			MCM5	5.54282	2.16914
NRSN2	5.65638	1.80763			MIR1182	5.3716	5.48534			TUBB3	5.54212	4.16288
YIPF2	5.656	3.58785			PSME3	5.37149	5.3119			GADD45B	5.54176	4.58135
INTS10	5.65515	2.74208			ELAC2	5.36842	3.02616			HAUS1	5.54056	4.46186
ARRDC1-AS1	5.65413	3.39405			DSP	5.36758	4.42419			OXA1L	5.54015	2.71357
SPSB3	5.64737	6.35238			VPS4A	5.36467	6.64903			EIF2S1	5.53719	2.62376
STARD7	5.64716	2.27359			WDR45B	5.36366	3.88091			ATG3	5.53617	4.84272
RAD23B	5.64606	3.14985			HMGN4	5.36297	3.13977			LIMCH1	5.53295	2.97569
SIAE	5.64436	4.14438			MIR635	5.36237	3.54256			RPP25L	5.52769	2.36331
VAMP8	5.6439	3.33611			CTSB	5.36139	2.29535			FADD	5.52753	3.94857
PI4KB	5.64046	3.41805			WRNIP1	5.3592	2.20923			FADS3	5.52563	3.07649
SPAG5	5.63837	3.00992			STT3B	5.3584	3.02132			COPS2	5.52442	5.6633
LRRC45	5.63812	3.49258			CSTF1	5.35713	3.08796			SPR	5.52355	2.36287
ATP2A1-AS1	5.63625	3.60347			PIEZO1	5.35053	4.27191			KRT80	5.52302	3.50324
CDK5RAP1	5.63565	2.63447			DAP	5.35011	2.86588			CDKN1B	5.5202	3.25048
SLC35C2	5.63391	3.45086			NUDT5	5.34893	3.33417			SRSF11	5.51702	4.38733
GMDS	5.62485	2.93187			CDC6	5.34537	4.27772			PNRC2	5.51597	3.04441
P4HTM	5.62426	5.76601			MFSD3	5.34485	3.75815			EMC9	5.51507	3.1097
GPANK1	5.6242	3.0366			OXA1L	5.3425	2.63518			SHISA5	5.51156	4.32325
ARFGAP2	5.62127	1.95302			FASTKD3	5.34169	3.45436			YEATS4	5.51104	4.73651
VDAC3	5.62003	5.17786			CLUH	5.34107	5.79902			KIF20A	5.50941	2.95872
CDCA4	5.61765	3.0546			FAM107B	5.34015	3.18168			PYGL	5.50774	4.48042
SDR39U1	5.61527	4.09485			MIR4441	5.3373	2.60482			MAFK	5.5075	4.11677
MAGEB2	5.61426	2.15994			KIAA1191	5.33536	3.55554			KIF23	5.5051	5.82088
EID1	5.61037	3.48808			CCND3	5.33194	3.59673			CHCHD5	5.50479	4.77486
PLXNB2	5.60979	2.73943			TACO1	5.32992	2.80156			RNASEH2C	5.50311	2.74567
PHF23	5.60627	4.14569			DNTTIP2	5.32716	3.4375			FAHD1	5.50056	3.02989
CHAF1B	5.60488	2.44442			SEPHS1	5.32671	3.50437			ARAF	5.49788	6.04668
MIR6843	5.60445	1.84957			SF3B4	5.32652	2.37374			DUS3L	5.49742	2.21904
ARHGEF1	5.59859	2.73641			PDRG1	5.32518	3.79387			GLRX2	5.49733	3.70326
C1QTNF6	5.59551	2.7736			RING1	5.3248	1.92352			SPTSSA	5.49725	3.66026
SLBP	5.59221	1.92381			ORC6	5.32436	3.16842			CRTAP	5.49482	3.45116
SUPT5H	5.59195	6.22229			PHF23	5.32362	3.6347			ZMAT2	5.49449	3.63136
RNF126	5.58928	3.22505			ABCF1	5.32114	2.95485			WDR6	5.49415	2.70587
USP39	5.58871	4.3978			RPP25	5.32054	3.81122			WDR45B	5.49316	3.24214
TXNDC17	5.58857	3.22505			EXOSC10	5.31882	7.3977			TSPAN3	5.49147	3.04051
PCBD1	5.58696	5.20462			CTTN	5.31864	3.13233			PKDCC	5.49	2.01004
IGSF8	5.58542	2.06163			CSNK1D	5.31837	7.26881			HP1BP3	5.48718	2.53685
NMT1	5.58517	2.34768			STK26	5.31804	4.3345			TARDBP	5.48652	3.56095
MLEC	5.58418	2.16872			RNASEH2C	5.31742	2.33982			IRF3	5.48625	2.53877
M6PR	5.58284	2.98266			PINK1	5.31741	2.93694			RBM4	5.48505	2.26462
GTF3C2	5.58163	4.3494			HJURP	5.31737	2.95879			ACIN1	5.48326	4.26219
RAB35	5.58159	3.92881			EIF2A	5.31664	3.84542			C6orf62	5.48206	4.26813
CAPN2	5.57921	3.06627			YKT6	5.31606	1.81907			CREG1	5.48053	1.87917
PXN	5.57882	5.3445			RCC2	5.31455	2.51709			CDK10	5.4785	2.13333
ZWINT	5.57647	3.05995			SMYD2	5.31299	4.5045			PRSS23	5.47774	3.93996
NOL3	5.57533	2.70891			SNORA30	5.31154	5.17845			RING1	5.47697	1.85099
RHOF	5.57394	2.41359			NSDHL	5.31041	3.59254			CBX8	5.47656	4.48234
ALDH18A1	5.573	7.60789			CFDP1	5.30936	7.60609			EIF2A	5.47408	4.39891
MYO19	5.57293	4.98418			C11orf58	5.30927	4.60414			PERP	5.47374	1.60993
SPTAN1	5.57227	2.55825			SPR	5.3062	2.618			SRPRB	5.47371	2.22893
CYCS	5.57186	3.58112			CALU	5.30231	4.20498			MTPN	5.47349	3.44879
RNASEH2C	5.57059	2.75927			IP6K2	5.30151	4.7736			BOD1	5.47157	3.77756
LYPD3	5.56758	2.36812			NRDC	5.30124	2.44292			SEPHS1	5.47109	3.27235
MALAT1	5.56643	3.86828			SNORA75	5.29968	2.71962			DAP	5.46298	1.80312
BCL2L12	5.56486	4.96724			TMEM203	5.2987	4.62272			LTBR	5.46215	3.63143
DNAJA2	5.56053	2.16258			RPF1	5.29497	6.25708			SF3A3	5.46164	2.32727
SRSF5	5.55948	6.54784			TIMMDC1	5.29464	3.36504			IMP4	5.45991	2.79931
GEMIN4	5.55909	2.58067			TTC1	5.29374	7.25524			MRPL49	5.45991	1.58466
NUCKS1	5.55896	2.36963			SRSF4	5.29115	4.3761			VTI1B	5.45907	3.06556
CSNK1D	5.55837	6.08442			TRPC4AP	5.28737	3.35519			COX16	5.45768	3.29947
LSS	5.55671	6.15692			MRFAP1L1	5.27904	3.67474			COMTD1	5.45768	3.32622
NEU1	5.55593	2.59339			TARDBP	5.27757	3.85866			TMEM11	5.45497	3.37966
CEBPB	5.55389	2.97638			R3HCC1	5.27496	3.59075			PGP	5.45379	2.9767
PIEZO1	5.55356	6.54784			ABT1	5.27463	4.66954			PHF23	5.45329	3.47692
GSTM3	5.55257	3.14869			KNSTRN	5.27109	3.86324			IER2	5.45297	4.13041
PITPNA-AS1	5.55219	3.25304			BCAS2	5.2698	5.10444			ERF	5.45267	2.07663
EPHB4	5.54902	2.25705			NPR3	5.26746	4.39901			CTSB	5.45191	1.86499
TEAD4	5.54701	4.31912			KIF23	5.26672	6.16582			TRMU	5.45005	4.51438
SDC1	5.54577	3.14306			MGAT4B	5.26623	5.95467			BAG2	5.44757	3.86559
SERPINH1	5.54541	2.13412			DDX23	5.26588	4.85095			FKBP10	5.44615	2.92005
PTGS1	5.54187	2.3064			UGP2	5.25873	5.10546			TIMM21	5.44497	4.10651
TPM1	5.53985	2.02436			KIAA2013	5.25838	2.99497			TSR1	5.44467	3.07133
SERBP1	5.5396	2.86166			IER5L	5.25691	2.83568			DKK1	5.44319	2.75401
MANF	5.53814	3.32278			SUN1	5.24772	3.5301			TTC1	5.44215	5.8567
DNAJC5	5.53632	1.91581			CIZ1	5.24741	1.71007			HRAS	5.44074	3.07833
HMGB1	5.53456	4.14985			TSPAN3	5.24661	3.12579			MIR3936	5.43871	3.61521
MTSS1L	5.53411	3.16094			SPAG5	5.24601	2.55252			SRA1	5.43756	5.9507
COMMD5	5.53254	4.96514			LTV1	5.24579	6.59164			CCND3	5.43456	2.9864
PAIP1	5.53095	8.94219			NASP	5.24579	3.54256			CDCA5	5.43392	2.43687
MICA	5.53075	3.74574			SYNGR2	5.24134	2.0567			PIEZO1	5.43219	4.27107
SEPHS1	5.52876	2.90521			FAHD1	5.24111	3.41411			CIAO1	5.43199	2.69186
TNFAIP2	5.52775	4.69068			DCAF8	5.24023	3.94375			TMEM203	5.43045	3.73316
PRAF2	5.52682	2.37766			PGAM5	5.24023	3.65372			RPP25	5.42885	3.72862
C6orf106	5.52681	2.49786			COX16	5.23916	3.7249			ST6GALNAC4	5.42549	4.1271
ELFN1-AS1	5.52303	4.10747			KIF2C	5.23852	3.75095			SPDL1	5.42401	2.21304
TMEM129	5.51796	2.43831			LLPH	5.23374	2.81321			CLTC	5.42287	2.98678
DALRD3	5.51766	2.00063			SUGP2	5.23284	2.87151			ACAD9	5.41826	2.78399
TSC22D4	5.51739	4.32018			TXNDC9	5.23098	5.31384			CINP	5.41625	7.7743
UBAC2	5.51577	4.3978			SCARB1	5.2305	3.21372			PUS1	5.41452	2.34427
RBM14-RBM4	5.51574	4.62221			SNX5	5.23046	5.83465			LYPLA2	5.41441	2.58992
TIMELESS	5.51444	2.4922			OTUD5	5.23026	8.54382			LRFN4	5.41308	4.01059
MGST2	5.5139	7.10391			PHF10	5.23005	4.54976			DVL1	5.41157	3.83916
GLMP	5.51216	6.52287			CISD1	5.22716	3.23846			CDCA4	5.41118	2.99235
ADAR	5.51019	2.87331			SMUG1	5.22379	3.50391			SURF6	5.40961	4.05525
CENPV	5.50587	3.77981			THYN1	5.22271	2.38441			PSRC1	5.40849	4.99953
RPP25	5.50458	3.78848			TIPRL	5.21989	2.01684			UBE2D3	5.40782	3.6472
ARIH2	5.50052	3.0296			STARD7	5.21929	1.89081			PMEPA1	5.40665	3.19023
TRAF2	5.49965	2.73641			RNU4ATAC	5.21257	4.06353			LRR1	5.40482	4.69628
CHCHD1	5.49846	3.30083			SLC25A10	5.21041	3.12579			DMAP1	5.40474	2.00284
CXXC5	5.49732	3.47142			HYAL2	5.20766	3.29397			CD83	5.40327	2.80846
PEX16	5.49564	4.78872			CSNK1G2	5.20716	2.14825			KIAA2013	5.40048	2.93578
THEM6	5.4953	2.83273			SPG21	5.20398	3.64676			HSD17B8	5.39685	2.2025
COA3	5.49324	3.62114			NAA50	5.20388	3.24313			CCAR2	5.39653	4.04337
SLC25A29	5.49295	3.17863			ZNF131	5.20243	5.939			KIFC1	5.39532	4.03112
WDR45B	5.49235	3.02958			HP1BP3	5.20205	2.19857			SCARNA18	5.39233	2.73348
SRSF4	5.48686	5.17963			PIN4	5.20163	4.93875			IP6K2	5.39205	4.73363
EMC9	5.48624	3.55716			CFD	5.19736	2.91967			CARS	5.39157	3.26329
MOCOS	5.48261	3.39741			MIR589	5.195	5.96831			DHRS2	5.3895	2.12535
GATB	5.48082	7.62286			REPIN1	5.19382	2.64561			NCAPH2	5.38619	3.50026
SDHAF1	5.4808	4.01323			HTATSF1	5.19149	3.43837			ANKLE2	5.38353	4.39038
NDUFV3	5.47665	2.82308			HSPA14	5.18962	5.45323			TIMMDC1	5.38245	4.06663
USE1	5.47426	5.0479			TRMU	5.18781	4.6102			TXNDC9	5.37927	4.31554
NUP188	5.47394	4.42371			APEX2	5.17988	2.90143			MAGEB2	5.37738	2.24594
MBTPS1	5.47358	4.61086			C7orf49	5.17451	4.26214			EXOSC10	5.37697	4.67511
SFXN4	5.47302	7.72059			NCOA7	5.17413	6.0932			RCC2	5.37551	2.19157
ARFIP2	5.47261	3.42208			EXOSC2	5.17352	6.72587			ADAM9	5.3692	5.18287
JUNB	5.46886	3.51421			NUDT21	5.17284	3.43837			CITED4	5.36898	2.91027
UBAP1	5.46875	3.37172			PRSS23	5.16783	3.54118			BRI3	5.3688	2.99065
CPNE2	5.46851	4.69099			WTAP	5.16779	5.66556			CXCR4	5.36816	2.69398
PLTP	5.46826	6.54784			ECHDC1	5.16733	4.62844			NOL3	5.36355	2.69394
ZFPL1	5.46816	4.59326			NUP160	5.16593	3.56514			COQ4	5.36003	4.01107
TAF7	5.46428	2.63853			SLC29A1	5.16543	2.09318			COMMD5	5.35986	5.48767
PIP5K1A	5.46194	3.93942			CD164	5.16512	3.95408			ZYX	5.35976	4.13021
NUP210	5.46111	3.88491			IRF3	5.16346	4.89707			DDX23	5.35956	3.60937
STX5	5.46111	3.5942			COMMD10	5.16298	4.4803			MRPS16	5.35876	2.39948
TMEM115	5.45895	2.86806			PIP5K1A	5.16047	4.09869			SPHK1	5.35637	3.5519
AGAP3	5.45773	3.99235			GOLPH3	5.15896	4.24829			CCNI	5.35088	4.31041
CLK3	5.45464	2.17762			SNRNP27	5.15782	3.12579			RPA1	5.34607	1.64766
IST1	5.45232	2.5722			DMAP1	5.15434	1.99366			TOR1A	5.3372	3.87694
BUD31	5.4518	2.98213			SFXN4	5.15168	5.00694			STT3B	5.33466	2.8704
DUSP1	5.44994	2.29547			COMMD5	5.14956	5.23074			HMGN4	5.33444	2.74817
ADD1	5.4484	2.96284			SDR39U1	5.14644	5.14055			CISD1	5.33406	3.46675
SARAF	5.44539	5.74925			TES	5.14581	2.54402			NCLN	5.3339	3.16731
CD276	5.44521	1.88864			VOPP1	5.14128	3.30794			SMIM20	5.33343	3.38715
PCSK9	5.44487	4.28125			SH3BGRL3	5.13915	4.31209			MFSD3	5.33324	3.60699
BYSL	5.44405	2.8778			SRSF10	5.13811	2.62058			CCDC137	5.32889	2.7675
IMP4	5.44373	2.86988			SPTSSA	5.13761	3.7255			SOCS2	5.32863	3.56277
MYL9	5.44199	4.60841			ATP6V1D	5.1334	3.87009			SH3BGRL3	5.32862	4.13067
TOR1A	5.44199	3.51947			CIAO1	5.13169	2.89311			PNO1	5.32533	6.19841
HOXC10	5.44156	3.04472			TST	5.13061	3.7124			FAAP20	5.32516	3.01763
ACAD9	5.44099	3.18922			ZC3H15	5.12929	1.72872			MFN2	5.32065	3.25754
MTG2	5.4384	3.48492			ZYX	5.12858	4.53431			SYDE1	5.31853	2.97576
TCFL5	5.4379	4.5412			FJX1	5.12633	3.44771			TFB2M	5.31735	4.83581
P3H4	5.4357	3.82696			CINP	5.12627	7.81447			CCAT1	5.31613	4.99907
WLS	5.43325	3.32011			MRPS18A	5.12617	2.63232			INF2	5.31419	4.4574
KCNK1	5.43144	10.6524			GOSR2	5.12571	3.2949			SUN1	5.31086	3.42212
UCK1	5.43021	3.66169			ATP2A2	5.12483	2.81321			CTTN	5.31034	3.07233
SMG5	5.42968	2.68347			CENPA	5.12445	4.42507			GGCX	5.30909	1.91867
NCOA4	5.4287	2.10784			GMDS	5.12323	2.29225			SCYL1	5.30902	2.72616
RAB11B	5.42519	7.23194			BYSL	5.12316	3.01603			LY6K	5.30719	2.92669
RHOV	5.42337	3.58382			MYL9	5.11715	5.29706			PTPMT1	5.30686	2.51803
MRC2	5.42264	5.39572			HIF1A	5.11609	2.45968			MRPS33	5.30546	3.8317
PTPMT1	5.42166	2.80191			MAGOH	5.11556	4.96434			HSPA14	5.30449	5.46293
PRPS1	5.42102	3.93714			TCEA2	5.11211	8.40677			PUM3	5.30435	5.22254
TPRN	5.42087	1.96535			TFB2M	5.11191	3.47615			COMMD6	5.30145	3.33366
CLNS1A	5.42034	7.62286			PAPOLA	5.10852	5.36726			CDV3	5.30088	4.03459
PSMC1	5.41993	5.59157			TCF19	5.10758	3.0997			CSNK1E	5.30061	3.63703
NCLN	5.4185	2.44322			CHAC2	5.10633	3.77995			RFXANK	5.30052	3.31331
MRPL32	5.41837	3.46363			FUBP3	5.10605	3.85514			CCDC12	5.30012	2.91793
SUN1	5.41714	2.79611			MAGEB2	5.10601	2.49513			JUND	5.2995	3.72092
HMOX2	5.41563	3.15677			CENPB	5.10453	3.28505			PINK1	5.29605	1.98816
GORASP2	5.413	1.84533			MFN2	5.10445	5.12129			RPF1	5.29012	9.24621
KDM5C	5.40681	3.56956			NUP153	5.10354	7.16874			CERK	5.28993	3.53279
REEP4	5.40495	4.88645			IER2	5.10322	4.36604			ZFAND2A	5.28718	2.78339
SLC12A7	5.40407	4.73986			CYTH1	5.0993	2.86567			COPRS	5.28511	2.87937
CBX8	5.40371	3.36036			SAR1A	5.09926	4.95036			ABT1	5.28233	3.75834
CC2D1A	5.40349	5.17786			HMGCS1	5.0987	4.44695			HJURP	5.28228	2.78502
ACADS	5.39849	4.29185			YARS	5.09757	10.5605			SLC39A3	5.28085	1.82749
GOLPH3	5.39667	3.88451			NAB1	5.09748	3.24024			LBR	5.27539	4.58063
LETMD1	5.39471	5.24141			USP10	5.0972	4.43555			HIF1A	5.27017	4.1308
ARL6IP5	5.39201	6.78352			BOD1	5.09719	3.26239			RASSF1	5.26937	7.34327
EXOSC2	5.39046	5.84156			KLHDC2	5.09332	5.73061			SLC41A3	5.26795	2.88362
TMEM165	5.39001	3.7137			IGFBP3	5.09152	4.18111			PSIP1	5.26547	4.62306
INSL4	5.38996	5.65888			PTPMT1	5.09135	2.46681			MYL9	5.26469	4.32106
GNL1	5.38922	3.54837			CHCHD5	5.08906	5.34885			SUGP2	5.26081	3.45
CDK2AP2	5.38564	2.24777			AKIP1	5.088	5.20298			CCDC86	5.26023	1.776
SNORD9	5.38518	5.11619			FADS3	5.08751	4.4874			BRD9	5.25974	2.78925
WIPI2	5.38475	3.91799			HCCS	5.08743	1.8536			CEBPZ	5.25683	5.90535
RBM4	5.3841	2.82131			DNAJC9	5.08705	3.54738			NCAPD2	5.25666	2.55306
PDXK	5.37991	3.4413			TMEM43	5.08542	3.16478			MAD2L1BP	5.25637	3.52488
RRAGA	5.37735	3.50144			NAT9	5.08515	2.92055			EGLN2	5.256	2.58822
GPN1	5.37561	2.76584			CKAP2	5.08198	5.21488			RNASEH2B	5.25578	3.50151
LPL	5.37557	3.5727			AJUBA	5.0775	4.85305			CALM3	5.25213	2.58376
CDYL	5.3755	2.68354			CLIC4	5.07606	3.62113			ACTR2	5.25089	2.59287
DHRS13	5.37515	5.62558			ATF5	5.07496	5.95721			CDKN2C	5.2487	3.47782
RFWD3	5.37505	3.55876			SPHK1	5.07335	5.46871			NUPR1	5.24502	2.81562
CTSC	5.37126	4.8705			PDXK	5.07122	3.89882			HCCS	5.24345	1.6907
NIT2	5.37022	2.25705			GPN1	5.07117	5.0648			SF3B4	5.24243	1.94152
DUS3L	5.36835	3.47725			LOC101927746	5.06685	4.4918			CALU	5.24125	4.08162
QRICH1	5.36594	3.23949			RNASEH1	5.06623	4.31944			SPG21	5.24007	2.92736
MYBBP1A	5.36576	2.09739			CDYL	5.06617	3.17993			SUMO1	5.23526	3.93142
RBM38	5.36426	3.11254			RAB35	5.06593	3.62846			METAP2	5.23344	4.06634
ZC3H18	5.36338	4.27151			HRAS	5.06392	3.63463			TRAPPC2L	5.23081	3.83405
DPH2	5.35807	4.29377			TRIM47	5.05876	2.9662			CDCA3	5.23081	3.18749
MPC2	5.35487	2.45571			ACAD9	5.05778	2.43262			VOPP1	5.2289	2.62023
PWP2	5.35451	3.70527			HDDC3	5.05473	4.39715			ANAPC7	5.22879	3.58677
ISG20L2	5.35104	3.2629			ARF6	5.04918	3.34939			DNAJB11	5.22723	4.55785
POLR1E	5.35001	4.24118			COQ4	5.04844	4.2775			UGP2	5.22712	3.79117
GPT2	5.34821	1.75182			IMP4	5.048	3.14947			NASP	5.22534	2.49545
NUDT5	5.34735	2.73641			MAD2L1BP	5.04779	3.79833			CBX4	5.22492	2.92197
INSIG1	5.34497	3.61597			DUSP14	5.04569	3.802			GPN1	5.22473	5.27885
RAB32	5.34473	5.12629			ARAF	5.04346	4.95287			CD164	5.22371	4.84791
TRAF4	5.34433	4.47398			SLC1A5	5.043	2.52511			COA3	5.22322	3.08325
PUS1	5.34391	3.76177			ERF	5.04261	2.6596			TRIM47	5.22178	1.91037
AAR2	5.3426	2.6215			FUNDC1	5.04222	5.29152			LITAF	5.22139	1.91893
REEP5	5.34143	2.63868			EXOSC3	5.04194	3.04219			RFC2	5.22059	3.20195
ICMT	5.34075	2.90024			LOC100506100	5.04171	2.42106			NUDT5	5.21865	3.45525
LETM1	5.33895	1.8618			PDCD2	5.04083	4.30729			TSSC4	5.21477	2.65195
PPP2CA	5.33836	2.41581			MAGEF1	5.03997	3.29051			TCEA2	5.21396	5.75567
PXDC1	5.33644	3.66708			SHISA5	5.03965	5.65032			C7orf49	5.20948	3.43966
FAM173A	5.33559	2.56588			HSPH1	5.03875	2.94332			THAP4	5.20937	3.00617
FLNB	5.3338	3.02835			GTSE1	5.03822	3.39076			ISCA1	5.20562	2.87937
SLC10A3	5.33339	4.02509			DDX18	5.03781	2.58448			FBXO5	5.20297	5.51988
PYGL	5.32913	3.10291			FGFR1OP2	5.03546	2.95717			BCL2L12	5.2021	5.01491
HR	5.32757	3.67338			ZBED5	5.03505	3.85206			CERCAM	5.19956	1.92291
PDCD2	5.3268	4.6052			CDKN1B	5.033	3.55867			DNAJB6	5.1948	3.1929
NPRL2	5.32676	4.12098			FAM207A	5.03227	3.43837			SLC38A2	5.1942	2.88175
CCDC137	5.3264	2.52405			MIR4640	5.03168	3.65927			QTRT1	5.18863	2.97406
SRD5A1	5.3256	4.83758			RBM4	5.03154	2.76273			RALA	5.18574	6.77845
CSNK1E	5.32555	4.42176			MTG2	5.031	3.11398			RRAGA	5.18429	3.14446
CNPY3	5.32462	3.00097			VWA5A	5.03093	5.44422			COQ3	5.18411	4.86367
PCIF1	5.32426	3.23506			LYPLA2	5.03016	2.62995			RDX	5.18408	4.2641
TRIM26	5.32342	2.35479			PGP	5.02897	3.13058			EXOSC2	5.18374	4.92408
PLEKHH3	5.32271	4.11985			FGD5-AS1	5.02771	6.18351			PEF1	5.18307	2.64381
AMFR	5.32234	5.44768			RBM38	5.02726	4.04155			DCAF8	5.18226	3.70463
ADCK2	5.32099	2.98092			FARSB	5.02684	4.3761			UBE2I	5.18201	3.10332
CBX2	5.32089	3.73713			SYDE1	5.02435	3.53146			FUBP3	5.17998	4.99091
AIF1L	5.32013	3.56302			USP1	5.02394	4.20888			MRPS6	5.17953	5.11888
CHPF	5.31724	2.74517			MRPS11	5.02351	2.60482			PDXK	5.1761	4.41826
OCEL1	5.31555	2.23575			ISCA1	5.02318	3.22998			CSNK1D	5.17455	6.86681
AATF	5.31524	2.29822			CBX8	5.02274	4.28674			DYNC1LI1	5.17297	2.79239
RHOG	5.31446	2.73228			COPS8	5.01857	3.85514			HSPH1	5.17136	3.09677
ASB13	5.31152	2.9547			ALDH1B1	5.01277	3.07573			C21orf59	5.17065	3.40726
CUL4A	5.3103	4.87021			CCAT1	5.01254	4.27603			CTSL	5.16827	3.79687
LARS	5.30916	4.59326			IFT20	5.01246	2.91904			STK25	5.16718	3.26099
FYN	5.30876	3.61597			LRFN4	5.01008	3.54123			PGM2	5.16416	5.08689
GMPPA	5.30818	3.81143			AKAP8L	5.00853	3.6066			NUP160	5.16298	3.5495
MRPS11	5.30809	4.17279			LOXL2	5.00827	3.52017			PDCD2	5.16274	3.68324
MIR634	5.30731	2.43176			GLUL	5.00727	1.69163			RNF182	5.16023	3.38117
UPF1	5.30506	6.52592			HNRNPA1P33	5.0069	3.83578			MRFAP1L1	5.15761	4.05121
DNAJA1	5.30461	2.54148			TNFRSF1A	5.00636	3.24909			TES	5.15416	2.92376
FGD5-AS1	5.3039	4.70352			PDCD6IP	5.00559	5.94172			MIR339	5.15281	2.73541
COG8	5.29983	3.66143			MSH6	5.00481	5.03563			RNASEH1-AS1	5.15134	2.30495
PRAME	5.2993	2.74351			INF2	5.00438	3.69432			ALDH1B1	5.14981	3.03379
ALG3	5.29868	3.32278			EXO1	5.00254	3.78458			PCK2	5.14622	1.64287
RNF40	5.29765	3.26759			SMIM20	5.00152	3.01157			IPO4	5.14472	3.21683
BCKDK	5.29595	1.75072			DNASE2	5.00096	3.11664			LARP1	5.14447	2.36665
ELOF1	5.29391	2.97629			UAP1	4.99945	5.0138			FOXF2	5.14371	3.69519
SLC27A4	5.2933	2.96146			RANGRF	4.99787	2.75564			RITA1	5.14334	1.86563
TSR1	5.29035	3.7137			PLK1	4.9974	3.75704			ATP6V1D	5.14099	5.29846
CMSS1	5.29011	3.61597			THOC6	4.99655	1.71057			GSK3A	5.14046	2.78339
ABL1	5.29009	3.26892			BRI3	4.99323	3.8261			NRDC	5.14031	2.9398
SPECC1	5.29	3.20565			AATF	4.99205	2.92864			FGD5-AS1	5.13956	6.79509
FAM207A	5.28902	4.09391			MISP	4.99191	3.24242			VWA5A	5.13925	5.20722
MLX	5.28856	1.71238			PRPF4B	4.9915	3.62654			BCAS2	5.13814	6.04993
PYM1	5.28426	3.21653			DVL1	4.98989	4.27191			PHF10	5.13722	4.38304
SPTBN1	5.2837	3.02581			COQ3	4.98706	3.81272			YTHDF1	5.13706	2.9691
TLN1	5.28287	5.07486			SLC10A3	4.98601	4.79511			S100A2	5.13658	4.51699
IER2	5.27951	3.20835			SLC25A19	4.98574	1.71252			USP22	5.13627	2.17982
BNIP3	5.27685	2.44322			DNAJB6	4.98409	2.72305			NEK6	5.13613	3.83916
TFE3	5.2766	2.98733			ZFAND2A	4.9837	3.12579			NAA50	5.13486	3.27657
CTTN	5.27471	2.43027			CCND1	4.98019	5.52496			GOSR2	5.13477	3.12907
TREX1	5.27359	3.21969			DUS3L	4.98017	2.51395			COMMD8	5.13222	4.22308
WRAP53	5.27354	3.2144			CBX2	4.97976	4.48342			BRD8	5.13142	4.72919
YTHDF1	5.269	4.13351			ZNF664	4.97936	3.95382			OIP5	5.12891	4.67511
KBTBD4	5.26827	4.32742			SSFA2	4.97858	3.77563			NPR3	5.1285	4.88513
C1orf35	5.26814	5.93706			PAPD7	4.97655	3.78672			PDCD6IP	5.12804	4.99097
MYO1E	5.2681	8.94024			LINC00467	4.9762	7.38582			ACY1	5.12703	2.20318
RMND5B	5.26736	6.26832			EMC9	4.97453	2.93523			AJUBA	5.12613	3.47186
PPA2	5.2672	4.49553			HTRA1	4.97411	3.22998			YIPF2	5.12613	2.894
VWA5A	5.26599	4.79114			COMTD1	4.97223	4.58449			GTPBP3	5.12499	2.76193
AKAP8L	5.26592	2.28874			SNORA14A	4.97205	3.95933			KLHDC2	5.12288	3.88715
TMEM11	5.26569	4.3612			CBX4	4.97067	3.38091			ATP2A2	5.12044	2.49545
PGP	5.26497	2.59957			SLC52A2	4.97009	4.68031			IGFBP3	5.11588	3.71325
CCDC12	5.26432	3.33937			IFRD1	4.96946	3.64675			SAT2	5.11305	1.82155
HIST4H4	5.26319	6.94944			PRPF3	4.96914	2.19682			FAM207A	5.11291	3.55122
MTFR1L	5.26289	3.80234			ADSS	4.96881	3.79217			CKAP2	5.11151	5.3639
ACAA1	5.26252	1.59309			PEF1	4.96805	2.64736			RAB24	5.1095	5.78312
ZNF768	5.26225	3.03421			P4HTM	4.96616	5.20965			SLBP	5.10898	1.81783
EIF2S2	5.26214	2.6208			TRAPPC4	4.96488	2.8414			SERPINB1	5.1071	5.35127
C7orf49	5.26071	3.89201			SCARNA18	4.96303	2.66373			SLC10A3	5.10685	3.98555
GTPBP3	5.26041	4.05222			TRAPPC2B	4.96154	3.05915			C1orf35	5.10618	5.89121
ITGB1BP1	5.25832	4.20234			USP22	4.95883	2.84294			GMDS	5.10446	2.39948
GMNN	5.25359	4.15617			ZDHHC12	4.95768	1.90344			NCAPG	5.1029	4.92782
MCL1	5.25335	5.42348			AEN	4.95758	2.50138			DNAJC9	5.10275	5.07966
DDX19A	5.25051	2.78717			PTPN11	4.95703	6.83593			IMPA2	5.10186	4.70297
TSSC4	5.24853	3.10213			KANSL2	4.95693	4.7888			AMD1	5.10154	4.91547
CDK10	5.24853	2.18226			ACY1	4.95594	3.21391			OTUD5	5.10136	5.13675
CHAF1A	5.24665	2.66746			CD2BP2	4.95588	3.05904			ANAPC2	5.09846	2.7708
GAS2L1	5.24442	2.91404			RASSF1	4.95412	7.71028			APOBEC3B	5.09818	3.38198
RPS6KA4	5.24302	1.80458			C1orf35	4.95308	5.8026			NEK2	5.09809	3.55945
LLGL2	5.23795	2.34329			DR1	4.95296	2.69123			MSMO1	5.09392	4.86547
OGG1	5.23594	2.91594			MCFD2	4.95195	4.38112			EPN1	5.09378	1.89055
IER5L	5.2356	3.19756			STK25	4.9506	3.16335			MAGOH	5.09332	5.85472
CCHCR1	5.23405	3.0296			SRPRB	4.94967	2.16879			MGAT1	5.09227	3.50652
CXorf40B	5.23382	3.77218			TEAD4	4.94903	4.09835			LOXL2	5.09073	3.93514
PDRG1	5.23313	3.55432			RFXANK	4.9485	5.67754			SNRNP27	5.08919	3.35927
GDF15	5.23303	5.44085			PPP1R15B	4.94847	3.86562			ARRDC1	5.08332	5.27885
HDHD3	5.23154	2.53333			KLF4	4.94771	3.87755			ENY2	5.08165	5.27885
TSC22D3	5.22957	3.41055			NECAB3	4.94712	2.40684			UCHL5	5.07779	3.08433
TNFRSF10B	5.22882	5.29472			RRAGA	4.94562	3.7808			MRPS25	5.07778	3.88896
HSPB8	5.22866	2.22774			ST6GALNAC4	4.93989	4.89707			SNX5	5.07746	5.80476
LDOC1	5.2284	2.94475			KRT17	4.93963	3.23163			NECAB3	5.07527	1.72802
THAP11	5.22801	3.25251			MLX	4.93898	2.28704			RIC8A	5.07454	3.04118
CNP	5.22795	2.64596			YTHDF2	4.9373	5.70163			AKIP1	5.07261	4.17841
LRRC47	5.22611	1.81825			ADAR	4.93663	4.82095			RBM14-RBM4	5.0698	3.96422
APOBEC3B	5.22607	3.64119			EMC3	4.93464	4.11925			FERMT2	5.06389	3.6472
QTRT1	5.22219	3.61804			HSD17B8	4.92921	2.69044			MCFD2	5.06137	4.46299
GTPBP4	5.21941	4.08043			NEK6	4.92912	4.06353			MAP2K3	5.06068	1.71398
NRDC	5.21805	2.62612			CHML	4.92877	4.14491			WDR25	5.05792	4.85428
RHEB	5.21722	2.75861			COPRS	4.92869	3.85514			MLX	5.05488	1.72443
HRCT1	5.21687	3.80639			DNAJB11	4.92844	3.62383			ACTR3	5.05487	4.31906
CNOT1	5.21443	2.51545			MRPS6	4.92634	4.5324			CENPB	5.05417	3.00916
TTC1	5.21356	6.05508			THAP4	4.92595	4.42979			COQ2	5.05297	10.4617
ANAPC7	5.21178	3.06526			RBM14-RBM4	4.92366	4.76213			PAPOLA	5.05063	7.10717
ORAI1	5.2083	3.3072			TUBB3	4.92171	5.11582			ARFIP2	5.05034	2.74074
FADS3	5.20817	3.06261			LARP1	4.91661	3.32944			NMRAL1	5.04746	2.57752
MAP2K3	5.20756	2.69728			PGM2	4.91499	4.28379			DPH2	5.0472	2.88888
SLC9A3R2	5.20643	2.93377			RBM22	4.9143	3.70017			ECHDC1	5.04552	5.80673
OBSL1	5.20635	4.23522			DDX46	4.91205	2.30626			FUNDC1	5.04467	5.66925
ZDHHC16	5.20319	3.28868			SMG5	4.91089	3.01786			AEN	5.04447	2.75399
STAT3	5.20302	2.68041			L3HYPDH	4.90998	3.0983			BYSL	5.04425	3.01587
MRPL15	5.2027	1.94391			SRA1	4.90992	4.68868			NIPA2	5.04381	8.26839
DFFA	5.20182	3.19999			JUND	4.90944	4.88104			HRCT1	5.0429	5.59115
MRGBP	5.20078	2.19215			RNASEH1-AS1	4.90924	2.00932			SRSF10	5.04254	3.13968
GGCX	5.19775	1.8919			PNO1	4.90883	5.72648			PKN3	5.03923	4.60413
C17orf62	5.19731	3.92102			ARPC5L	4.90808	4.47884			CFAP20	5.03701	3.06382
ABT1	5.19613	4.3011			CDKN2AIP	4.9069	3.59427			NUF2	5.03584	3.35927
TRIM65	5.19521	3.9933			TXLNG	4.90643	2.52863			OVCA2	5.03549	3.26044
TMED1	5.19416	3.56426			RHOF	4.90242	3.47016			ANKRD10	5.03198	2.94836
AKAP1	5.19399	3.42029			CERK	4.89949	4.08915			POLR2I	5.03109	3.37569
CDKN2C	5.19356	3.53468			DSN1	4.89845	4.99763			DLGAP5	5.02717	2.9401
TYRO3	5.19069	3.50531			NIPA2	4.8975	9.6976			RNASEH1	5.02507	4.35107
GUSB	5.18603	5.86728			CHCHD4	4.89713	3.18674			ADSS	5.02462	3.08846
RBM22	5.18596	3.43343			UBE2I	4.89674	3.12579			ACTL8	5.02423	3.44678
WDR25	5.18569	5.57925			LINC00963	4.89516	3.86436			DNASE2	5.02407	2.51211
NUP160	5.1798	3.57892			MPV17L2	4.89335	2.54138			EMC3	5.02384	3.62168
LRFN4	5.17976	3.10626			TARS2	4.8915	5.93375			ARPC5L	5.02202	4.42425
OGFOD1	5.17395	3.77088			FYN	4.88852	3.54256			FAM107B	5.0207	3.40799
FAHD1	5.17334	2.5497			BRD8	4.8846	4.23679			CPSF4	5.02061	2.62581
SRSF7	5.17042	4.48234			DYNC1LI1	4.88361	3.36343			PRMT3	5.01852	3.97385
TMEM43	5.16993	3.00097			SERPINB1	4.88355	4.72776			ANP32E	5.01667	4.74163
AARSD1	5.16867	3.42051			DCAF7	4.88227	2.64055			TRAF4	5.01599	3.35712
ABCF3	5.163	2.50589			ANAPC7	4.88022	3.5752			GNPTG	5.01377	3.79357
C21orf59	5.16186	2.68755			SCYL1	4.87758	3.10696			DDX19A	5.0122	2.74841
C17orf58	5.15861	3.33144			SLC41A3	4.87693	3.56418			PDF	5.0122	3.27603
CENPH	5.15837	3.22505			SLC30A9	4.87325	2.50063			LINC00467	5.01215	8.0991
SCO1	5.15624	3.97125			BCLAF1	4.87235	3.43868			SLC35C2	5.01075	3.27272
OSTC	5.15437	1.92583			ENY2	4.86955	4.68868			HENMT1	5.01003	3.43092
SMIM7	5.14825	2.44722			CTSL	4.8691	3.45479			TAX1BP3	5.00909	3.18952
CLN3	5.14761	5.43424			GRPEL1	4.86907	4.1311			SLC6A8	5.009	2.89317
TEX19	5.14757	3.16376			FAM98A	4.86693	3.7075			GATB	5.00849	5.08689
CDC6	5.14686	3.07952			MRPS25	4.86673	3.87946			ARL16	5.00827	2.84944
ABCD1	5.14685	3.28138			GATB	4.86578	6.14738			PCSK9	5.00801	4.1246
MOV10	5.14547	5.57784			NTPCR	4.86564	3.0216			CDYL	5.00315	2.63257
GLUL	5.14486	1.6022			CTGF	4.86541	4.75061			DR1	5.0006	2.65651
USP10	5.14457	3.34917			SLC12A7	4.86383	2.39644			MTG2	5.00046	3.20002
DOK4	5.14183	6.04655			SLC30A1	4.86314	4.26642			CMC4	4.99837	3.23427
CCDC28B	5.13962	4.04547			IER5	4.86006	4.76243			MIR671	4.99767	3.75078
LRRC42	5.13781	2.44787			UBP1	4.85967	3.88006			GATA2	4.99722	2.6508
LSMEM2	5.13765	5.28251			CAB39	4.85773	2.7477			TMEM43	4.99715	3.30691
GCDH	5.13537	3.15711			EPN1	4.85694	1.98963			CEBPB	4.99255	3.66053
CDK5RAP3	5.13481	5.17984			MOSPD1	4.85568	4.2537			DDAH2	4.99121	1.5599
BOLA1	5.13471	3.26481			DBR1	4.85214	4.51387			RAB32	4.99051	3.44337
DNAJC14	5.13344	3.46937			MFSD10	4.85142	2.18242			SCARNA26A	4.98855	2.78627
SGSM3	5.13336	5.91267			SLC39A3	4.8506	1.94734			SAR1A	4.98817	5.53436
CSTF1	5.1309	2.94047			CALM3	4.84915	3.7072			GTF3C2	4.98744	6.71853
CLTC	5.13023	2.99392			BUD31	4.84629	3.55279			ZC3H15	4.98685	3.24956
C11orf68	5.13014	4.41631			CDKN2C	4.84508	3.43691			RPUSD3	4.98673	4.88793
MAPKAPK2	5.13012	3.0296			FLOT2	4.84401	2.97498			CSTF1	4.98463	3.38587
METTL3	5.1289	2.88151			RNPEP	4.84346	3.69091			RAB35	4.98344	3.43715
TMPO	5.12624	3.56042			NUP54	4.83996	2.60785			PXN	4.98144	5.12509
LRRC41	5.12504	2.59339			MIS12	4.83863	3.59299			TRAPPC4	4.98075	2.92545
LMF2	5.12425	2.33993			SLC25A25	4.83852	3.36163			NTAN1	4.98002	2.81979
RNF212	5.12416	2.68964			COQ2	4.83747	7.65818			PLEKHG4	4.97754	2.54679
PHLDA3	5.12327	4.05529			PXDN	4.83729	4.46132			HMGCR	4.97456	6.98064
CTNNBL1	5.12293	3.88169			GORASP2	4.83689	2.63175			MISP	4.97401	2.40239
MEN1	5.12278	7.72059			PXN	4.83412	5.05487			HTRA1	4.97381	3.6472
SPHK1	5.12213	4.58699			PSMD12	4.83334	2.79611			TRIM7	4.97291	4.17563
IFITM1	5.12049	3.70029			SNORD9	4.83253	5.83481			GPN3	4.9724	2.1235
PRR7	5.11506	2.38064			PRCC	4.83248	4.00518			APEX2	4.97223	2.29978
PPP1R9B	5.11299	4.52702			RPL7L1	4.83175	4.43064			SRGN	4.972	1.95033
SNAP47	5.11287	4.36491			RITA1	4.83048	1.96011			BUD31	4.96968	2.88735
TYSND1	5.11234	4.00987			GAS1	4.82656	4.58918			DDX18	4.9695	3.06227
FBXO2	5.11232	5.10165			POLRMT	4.82621	4.42788			CDC6	4.9688	3.28375
NASP	5.11037	4.88645			PPP6R1	4.82591	4.4803			CBX2	4.96841	4.10441
MIF4GD	5.10708	2.73525			CRK	4.82588	4.4703			WTAP	4.9656	7.18081
SMARCD1	5.10688	2.95519			MND1	4.82575	3.75095			HTATSF1	4.96248	1.91144
SIX2	5.10565	3.2462			CERCAM	4.82428	2.32738			PRPF31	4.96226	4.99091
TERF2IP	5.10262	2.26319			LBR	4.82237	4.70468			TRAPPC2B	4.96204	2.91681
KRT80	5.10074	4.35426			NCOA5	4.82163	2.84449			TEAD4	4.96114	3.18857
YTHDF2	5.09983	5.38184			NTAN1	4.81966	3.12102			YARS	4.95504	9.56173
ZGPAT	5.09744	2.47196			UNC45A	4.81796	4.20348			PSMD12	4.95472	3.04341
BCAR1	5.09663	4.22905			NCAPD2	4.816	2.87403			ITM2C	4.95437	2.85431
TTYH3	5.09569	5.03921			GTF3C6	4.81417	2.4313			HDDC3	4.95433	3.26391
MRI1	5.09432	3.73447			DDAH2	4.81315	1.59039			EXOSC3	4.9531	2.91607
XPO6	5.0926	2.38592			AKAP1	4.81158	3.21174			FGFBP1	4.95139	6.53402
EPS8L2	5.09146	3.42051			CMAS	4.81135	4.02676			SQLE	4.95028	5.46229
MINCR	5.09101	3.61143			NFKBIL1	4.81056	2.18371			SNAPC5	4.94847	1.33147
WISP2	5.08947	4.61121			RAB14	4.8089	3.64675			FARSB	4.94705	3.93514
ZNHIT3	5.0862	2.82231			CELF1	4.80698	3.65212			YME1L1	4.94514	3.19999
RAB24	5.08616	5.51385			KIFC1	4.8048	4.79288			ATP13A1	4.94031	5.37483
BCS1L	5.08057	3.99675			SLC35C2	4.80016	4.38557			IER5	4.94009	3.61241
TIMMDC1	5.07873	2.9943			REXO4	4.79518	1.70447			FJX1	4.93848	3.88131
TSPAN3	5.07748	3.60785			HRCT1	4.79509	6.28			AKAP1	4.93788	2.97125
UBALD2	5.07259	4.14779			GEMIN4	4.79471	3.38376			KIF18B	4.93644	3.83916
ORC1	5.07224	2.69989			MLEC	4.79282	3.02464			SLC1A5	4.92912	3.4364
PYGO2	5.07091	2.2633			GOLM1	4.79277	4.69571			LSMEM2	4.92832	4.47855
GEMIN6	5.06702	5.58816			UTP3	4.7903	4.88104			NCOA7	4.92737	5.44538
UBE2L3	5.06639	5.37509			MYO1E	4.78783	4.03392			CHAC2	4.92628	4.21927
MIR671	5.06547	4.05733			ATF1	4.78429	4.38644			TARS2	4.92412	4.19762
CRELD2	5.06499	5.96146			RIC8A	4.78276	5.5804			DUSP3	4.9215	3.11617
SERPINB1	5.06332	4.20234			PRADC1	4.77947	2.2399			CHCHD4	4.91911	2.67398
ETS2	5.0625	4.11358			CMBL	4.77891	5.21819			USP39	4.91832	3.16731
BCL2L13	5.06088	2.48361			IMPA2	4.7788	4.68868			FAM98A	4.91591	3.40781
LINC00963	5.06053	3.25673			ACSL3	4.77585	2.11256			NUDT21	4.91162	4.03112
IL17RC	5.0597	2.92254			MTSS1L	4.77409	3.42076			APOPT1	4.90882	4.03609
TAX1BP3	5.0591	5.06853			AAGAB	4.77314	2.39644			CXorf40B	4.90862	3.06962
CD2BP2	5.05584	3.26683			TERF2IP	4.77295	2.79827			SLC25A19	4.90783	2.78339
NCKIPSD	5.05565	2.88144			QTRT1	4.76958	3.30003			RABEP1	4.90574	3.16731
MIPEP	5.05464	4.21272			EGLN2	4.76716	2.75604			GRPEL1	4.90376	3.36955
NUDCD3	5.05319	6.20578			SMC1A	4.76539	2.8273			DSP	4.90355	4.2048
CHCHD4	5.04725	2.59056			YIPF2	4.76486	3.68951			SNORA60	4.90273	1.67441
SMYD2	5.04394	3.93484			PRPF31	4.76288	6.7315			ZNF131	4.89707	6.14266
PPOX	5.04337	1.8812			TRIM44	4.76259	3.22975			PRPF4B	4.89703	4.15986
SCRIB	5.04122	2.18536			NOA1	4.76109	2.69569			GORASP2	4.89568	2.75606
HMGN4	5.03911	2.63368			PRNP	4.76026	3.30919			SLC12A7	4.8916	2.97535
LOC101928525	5.03833	1.82827			POLR2I	4.7596	3.75057			CCND1	4.89078	6.60027
GPR137	5.03796	3.48852			C1orf131	4.75819	3.49404			PTPN11	4.88993	5.50117
MAGEF1	5.03589	2.99022			PPIC	4.75744	3.35457			MAGEF1	4.88967	3.10281
HIP1R	5.03512	3.05437			QRICH1	4.75676	4.56502			NTPCR	4.88896	3.40726
MED11	5.03425	3.43489			GTF3C2	4.75663	6.35577			ZNF692	4.88552	3.21664
CTSL	5.03404	4.0867			NUP50	4.75637	4.84227			YRDC	4.88506	4.79895
HYAL1	5.03368	3.53192			NPM3	4.75493	4.28963			LTV1	4.88241	6.85994
TRAPPC4	5.03184	2.688			RAB24	4.7532	6.11482			UBP1	4.88235	4.16623
DHRS3	5.0288	6.93875			ALDH18A1	4.75098	5.25611			DRG2	4.88224	4.70297
PEX26	5.02845	2.67571			NMRAL1	4.74319	3.29218			DDX46	4.88073	2.3442
CETN2	5.02791	2.73896			TNFRSF10B	4.74203	5.83883			PPP1R2	4.8791	3.71447
RAB5B	5.02725	1.81029			TSSC4	4.74111	3.54706			SERTAD1	4.87843	5.79978
GOSR2	5.0266	2.73552			CEBPB	4.7398	3.48644			SLCO4A1	4.8782	3.98313
CAMTA1	5.02543	2.3327			TMEM69	4.7395	2.81321			MRGBP	4.87635	2.4079
PELP1	5.02263	4.99107			FAAP20	4.73874	5.01365			CD2BP2	4.87575	2.80665
ALDH1B1	5.01794	2.89224			ATP13A1	4.73724	6.87674			PXDN	4.86922	3.72437
STYXL1	5.01776	6.56499			ANKRD10	4.73237	2.67588			YAE1D1	4.86803	3.83309
KIF20A	5.01392	3.2703			DAXX	4.73047	3.29278			ZNF664	4.8678	4.74535
GATAD2A	5.01282	3.04459			TRAPPC2L	4.73044	3.39496			DCAF13	4.86696	5.29846
TAP2	5.01259	2.49092			JAGN1	4.73041	3.42605			BTBD2	4.86366	3.93514
POLR1C	5.01152	2.00832			RNF4	4.73012	3.77327			LMF2	4.86336	2.79001
NARFL	5.01046	5.66828			APOBEC3B	4.7279	2.09642			UCK1	4.86192	4.31985
SUV39H1	5.01033	3.15762			GOT1	4.72787	2.96645			LOC93622	4.86116	5.12285
KEAP1	5.00999	2.73683			SNAPC5	4.72223	1.42747			KDELR3	4.86109	3.62255
CHD3	5.00953	3.80395			ACTR3	4.72184	4.4803			SERPINH1	4.85878	1.44905
CKAP4	5.00855	2.97499			LOC93622	4.72124	4.24125			TAP2	4.85828	4.39168
METTL13	5.00832	3.42665			UCK1	4.72029	4.80044			HNRNPA1P33	4.85773	4.36176
AJUBA	5.00654	4.39502			BTBD3	4.71965	5.82666			IKBIP	4.85651	6.0497
CLPB	5.00615	2.30857			SS18L2	4.71815	2.71253			TMX1	4.85595	2.50362
DPAGT1	5.00297	5.87662			GLE1	4.71484	2.81957			MSH2	4.85551	5.4708
UNC119	5.00069	2.15869			MGAT1	4.71334	4.02789			GOT1	4.85384	1.83047
GSTZ1	5.00048	11.8252			USP39	4.71287	3.33561			RPL7L1	4.85065	3.76445
MLLT1	4.99993	2.97563			CUL1	4.71026	4.29481			MTSS1L	4.84949	3.12446
MSRB2	4.99903	3.74097			SDHAF1	4.7102	5.69027			NFKBIA	4.84628	2.98813
SRP19	4.99901	2.62047			KMT5A	4.7094	2.80579			IAH1	4.84608	7.87759
HMOX1	4.99828	4.30007			SAT2	4.7091	1.82739			P4HTM	4.84275	5.4708
TMEM160	4.99781	4.94276			THAP11	4.70767	3.7725			SCML1	4.83831	4.06311
MRPL30	4.99584	2.83414			TMEM115	4.70693	3.59058			UBA3	4.83804	3.83916
KMT5C	4.99581	3.61412			ACTN1	4.70643	4.00529			NINJ1	4.83707	2.40142
ALKBH2	4.99578	4.20086			CEBPD	4.70603	3.51424			RHOF	4.83577	2.54358
SPSB2	4.99542	3.59353			PKN3	4.70548	5.07719			TMEM160	4.83486	4.01607
FGFR4	4.99391	4.26167			AGPAT1	4.70533	7.60609			DNTTIP2	4.83321	4.16341
CTU2	4.99371	3.22505			DNAJC19	4.70309	3.27555			UAP1	4.83279	4.77632
ZNF496	4.99198	5.2712			ENOSF1	4.70248	2.7771			SMG5	4.83161	2.97326
CES2	4.99091	2.67903			METTL3	4.70226	3.01398			PRPF3	4.83145	2.68476
VPS52	4.98977	4.13792			H19	4.70195	5.73388			SFT2D1	4.83026	6.04668
SUPT16H	4.98784	3.45335			CXorf40B	4.70164	3.64301			FGFR1OP2	4.82807	2.42639
DDX3X	4.98542	4.28732			IPO4	4.7011	2.48879			WDR54	4.82758	2.616
HES4	4.98369	4.45143			GUSB	4.70045	5.43949			OAZ2	4.82592	4.13727
YBEY	4.98346	2.42805			GFM2	4.69875	5.62642			NPM3	4.82461	4.21593
CHMP7	4.98235	2.78196			UPF1	4.69688	4.87408			GAR1	4.81961	3.19802
GTSE1	4.98083	2.75334			CAND1	4.69617	2.77106			GOLM1	4.81922	4.50639
SRPRB	4.97927	2.96401			TMED1	4.69594	4.64993			AKAP8L	4.81411	2.37813
FAM120A	4.97893	3.01413			SMIM19	4.69577	9.5364			IFT20	4.81306	2.88415
GTF2IRD1	4.9766	6.03663			SMARCE1	4.69576	3.85514			MRPL35	4.81198	5.10022
DEDD2	4.97656	3.16986			UBAP1	4.69575	4.06299			SSFA2	4.81133	5.24696
STRN4	4.9762	4.36523			DDX19A	4.69484	3.26819			C15orf40	4.81063	3.56323
JMJD6	4.97587	4.66036			PGM1	4.69367	2.25248			GOLGA7	4.81052	2.39476
CNOT3	4.97568	2.3554			GNPTG	4.69241	3.14055			RBM38	4.80991	3.39302
PEX10	4.97566	2.32092			NFX1	4.69114	5.11649			WISP2	4.80745	3.67201
SHARPIN	4.97544	2.98123			HSDL2	4.68457	4.27191			CFDP1	4.8053	8.44615
RARG	4.97355	4.69099			SCML1	4.68287	4.64207			FASTKD3	4.80444	3.53962
NREP	4.97137	3.32813			CNOT1	4.68238	3.75095			KANSL2	4.80117	6.23436
FAM234A	4.97081	2.18095			C11orf24	4.68182	4.61192			CLIC4	4.80094	5.27885
TMEM132A	4.97002	3.18185			AKT1S1	4.68095	4.48211			ACAA1	4.80064	1.58199
MCAT	4.96984	4.52734			PCBD1	4.68015	4.4803			MITD1	4.80039	4.70297
GTF3C6	4.96929	2.66607			ARFIP2	4.67934	3.06017			TMEM115	4.79956	3.42478
POLR3D	4.96812	2.40837			TMX1	4.67835	1.98629			TNFRSF10B	4.79721	5.3289
RPA3	4.9675	3.22505			LMF2	4.6776	2.7374			NUP188	4.79629	4.25809
MIIP	4.96682	3.13215			HMCES	4.67635	4.35798			DAXX	4.79549	2.24278
TRAPPC2L	4.96664	3.69482			PEG10	4.67617	4.13289			ALKBH5	4.79536	2.55163
RNASEH1	4.96627	5.09908			ACAA1	4.67591	1.62834			SREBF1	4.79187	2.87697
JAGN1	4.9659	3.02504			DPH2	4.67535	3.17497			C11orf24	4.79174	3.46995
TXLNA	4.96079	3.38727			CAMTA1	4.67493	2.6091			SPC24	4.79089	2.68865
ATF3	4.95864	3.86811			MIF4GD	4.67483	2.41369			MCAT	4.78973	3.90815
ADPRHL2	4.95522	2.95323			ICMT	4.6747	4.2088			PPIC	4.78786	4.1271
MSH6	4.95465	4.18317			GSK3A	4.67021	3.0216			METTL3	4.78756	3.6647
SRXN1	4.95377	3.05656			URI1	4.66998	2.44857			ADAR	4.78694	3.13701
WSB2	4.95342	3.42051			AMOTL2	4.66937	3.44635			RNF4	4.78618	4.18054
ATN1	4.95212	3.5833			HENMT1	4.66692	3.3507			GDE1	4.78505	4.51127
SNORA65	4.94706	5.79858			KIF18B	4.66633	4.16772			MIIP	4.78472	3.80439
NAA20	4.94642	4.27301			AAR2	4.6655	3.39654			CRELD2	4.78459	4.84694
DHX15	4.94583	2.03445			DRG2	4.66483	3.75095			KRR1	4.78315	3.23703
GTPBP2	4.94454	3.26537			SLC7A6OS	4.66481	3.72267			MLEC	4.78164	2.41157
PMEPA1	4.94432	5.0819			DNAJB2	4.66192	4.41747			POLRMT	4.78143	3.61461
ACTL8	4.94266	3.90837			ALKBH5	4.66137	3.3472			AATF	4.78008	2.43954
NIT1	4.94115	2.9329			CPNE2	4.66003	3.95933			PRNP	4.77963	3.90792
VARS2	4.94104	1.99616			TRIP10	4.65978	5.10546			TCF19	4.77933	3.58188
SDHAF2	4.93937	4.54717			APOPT1	4.65771	4.20403			ARFGAP2	4.779	1.71707
ARL2BP	4.93699	2.75266			SLC37A4	4.65702	2.79885			AKT1S1	4.77779	4.06931
HTRA3	4.93693	2.29591			FOXC1	4.65651	3.37007			HSBP1L1	4.77643	4.35887
KIAA0391	4.9352	3.0262			MSMO1	4.65631	4.64846			DUSP14	4.77613	3.32245
ZNF282	4.93437	5.39126			PLEKHG4	4.65525	2.35819			HSPA1B	4.77561	2.90426
CCDC71	4.9319	3.97752			RBCK1	4.65327	2.85571			TMEM18	4.77453	2.77066
TMEM38A	4.93072	3.4875			SLC7A6	4.65327	7.85523			CYTH1	4.77053	3.13127
NCS1	4.93001	3.71773			TIMELESS	4.65072	3.03471			GLUL	4.76791	1.84919
PAF1	4.92564	3.4897			WDR54	4.64956	4.30884			BCLAF1	4.76759	3.13488
GMPR2	4.92517	3.22505			ISG20L2	4.64935	4.10354			COL5A1	4.76707	3.90315
DUSP14	4.92514	4.32555			SLF1	4.64845	6.48752			SCCPDH	4.76671	7.29441
GADD45B	4.92242	5.04322			TRIO	4.64732	5.05802			GEMIN4	4.76548	2.50589
UBFD1	4.92219	2.60961			DIDO1	4.64515	3.49904			DNM1L	4.76472	2.97535
BFAR	4.92188	3.1665			NOL3	4.64398	2.59793			SLC7A6OS	4.76258	3.50736
PC	4.92167	3.51824			SREBF2	4.64238	6.14738			KMT5A	4.76169	3.41333
RER1	4.92116	8.50242			GOLGA7	4.64008	2.26202			TAF11	4.76099	4.10776
ZNF672	4.92097	3.54545			WDR25	4.63875	4.23423			CDCA8	4.75945	5.87569
RRP8	4.9208	3.32954			DHRS2	4.63819	2.18982			BNIP1	4.75656	3.20095
DBR1	4.92055	3.35663			LY6K	4.63816	3.0228			QRICH1	4.75321	3.00431
RPUSD4	4.91892	3.49067			EZH2	4.63753	4.55155			RBM8A	4.75299	2.97535
BOD1	4.91872	2.9217			LTBR	4.63687	5.25484			ULK3	4.75219	3.48583
TP53I3	4.91641	3.21203			MED21	4.63561	2.45603			ENDOG	4.7507	2.95716
KANSL2	4.91101	5.97295			CUTC	4.63315	3.88743			SIL1	4.75047	3.55122
ST6GALNAC6	4.90571	2.86011			NR3C1	4.6322	4.32268			ELFN1-AS1	4.7504	3.7657
ELAVL1	4.90113	3.32278			RPAP3	4.6313	3.22998			TDG	4.74628	3.3659
COMMD9	4.90033	2.02237			TXLNA	4.63089	3.7796			LOC100129034	4.74595	3.43445
FBXO18	4.89966	4.39662			RBM8A	4.62871	3.43837			NAB2	4.74489	3.76202
CHAC1	4.89789	3.02639			MED11	4.62759	5.57909			MIF4GD	4.74461	2.20766
ABCB6	4.89526	3.01177			C18orf21	4.62747	2.48731			RNPEP	4.74075	3.96933
PRMT2	4.89389	3.1599			DNM1L	4.62586	3.75095			MSRB2	4.73916	2.92675
MRPL44	4.89342	4.64541			ZNF692	4.62483	3.28261			TNFRSF1A	4.73891	2.59157
TSPAN17	4.89319	2.85404			HMOX2	4.62303	2.8993			XPO6	4.73726	2.17074
APTX	4.89217	1.55117			MRPS10	4.62285	4.21981			UNC45A	4.73665	3.45945
ABALON	4.89191	2.85091			NCLN	4.62188	2.62805			PIN4	4.73422	5.30284
NAT10	4.89124	3.6832			OIP5	4.62145	3.51772			USP10	4.73334	4.70192
MKRN1	4.88908	3.70319			TJP2	4.62065	3.22854			CPNE2	4.72881	4.1271
EMC3	4.88863	3.77099			MKRN2	4.6182	3.66307			DPM2	4.72871	2.3721
TRIAP1	4.88793	4.45291			VEGFA	4.61808	5.7909			DNAJC12	4.72772	3.77851
FANCE	4.88749	6.27207			NCAPG	4.61551	4.62403			PRADC1	4.7265	1.99015
EIF2B5	4.88646	3.07328			WAC	4.6095	2.71471			NFKBIL1	4.72538	1.49392
TTC9C	4.88523	3.39756			EXOC3	4.60854	4.7558			THAP11	4.7253	3.48385
EPAS1	4.88208	2.93187			POLR1E	4.60722	3.79819			CAMTA1	4.72521	3.13677
CSNK2A2	4.87627	3.37394			DCAF13	4.60491	5.20425			PHLDA3	4.72491	3.17651
RNF4	4.87531	3.3806			MCAT	4.60459	3.58771			PIP5K1A	4.72089	4.82794
VAMP3	4.87517	5.03304			PCSK9	4.60265	3.7599			CMAS	4.71753	5.50741
RPL7L1	4.87416	5.3917			FAM168B	4.60258	4.74479			ALDH18A1	4.71679	5.18287
NOL6	4.87402	4.86387			SRXN1	4.60141	4.26882			GOLPH3	4.7164	3.94253
RBM23	4.87328	3.62523			UBE2L3	4.60126	3.75095			SLC25A29	4.71512	2.72404
PPP1R16A	4.87285	3.2654			ACTL8	4.60035	4.28385			ENOSF1	4.71456	3.83916
NIPA2	4.86914	7.4177			MRGBP	4.5984	2.75264			TYSND1	4.70996	4.20545
DSP	4.86883	4.78872			MYBBP1A	4.59678	2.60166			HMGB3	4.70851	4.03112
RHNO1	4.86858	2.46525			NPRL2	4.5963	4.98331			C16orf91	4.70771	4.06608
SAFB	4.86763	2.32609			PLK2	4.59593	5.53432			TGIF1	4.70677	4.69984
RAB10	4.86668	3.91729			ASXL1	4.59496	3.95323			HSDL2	4.70654	4.03112
MED22	4.86366	4.57326			RAB9A	4.59475	4.9068			ARPP19	4.70577	2.59685
GRPEL1	4.85951	3.05614			CREM	4.59427	4.89959			ZDHHC16	4.70515	3.45547
TRAPPC12	4.85917	2.0944			C16orf91	4.59157	5.521			NAT9	4.70393	3.92349
PCNP	4.85871	4.81524			LINC00602	4.59015	4.00606			HMOX2	4.70243	2.80267
AXL	4.85432	3.0296			ALDH3A2	4.58858	3.51664			MYBBP1A	4.70176	2.18463
CYB561	4.85287	6.96627			PDK4	4.58791	3.76024			SRSF4	4.69996	3.6472
VTI1B	4.85209	3.12538			CARHSP1	4.58782	2.92059			RBCK1	4.69644	1.97877
MOGS	4.84927	3.64209			ARRDC1	4.58638	6.45996			TRIP10	4.6955	4.36015
TBC1D7	4.84742	9.87062			SAP30BP	4.58609	4.23978			H2AFJ	4.69528	2.33154
C15orf40	4.84623	3.86247			RAB4A	4.58325	4.9318			UBE2L3	4.69473	3.35927
RNF26	4.84613	4.70453			TAPBP	4.58275	3.40215			USP16	4.69441	6.72447
LDB1	4.84583	3.21621			DUSP3	4.58257	2.38193			GMPR2	4.69111	2.3035
RAB9A	4.84531	3.66783			PDF	4.58256	3.94892			GTF3C6	4.69089	2.50355
UBE2J2	4.84513	2.63868			NUP188	4.58026	3.70929			PAPD7	4.68974	4.24345
TGFB1	4.84481	4.93799			STX16	4.57981	3.9908			ALDH3A2	4.68816	3.10582
PANK4	4.84435	4.03012			TMCO3	4.57902	3.64273			KIAA0391	4.68764	3.62529
FANCA	4.84007	9.08879			PIK3R2	4.57843	1.74432			NUP50	4.68665	6.4424
RBM15B	4.83993	3.10698			XPO6	4.57771	2.36729			LOC101927746	4.6847	4.39036
COQ10A	4.83937	3.14628			KIF20A	4.57714	3.20453			SMARCD2	4.68433	5.53845
DNAJB6	4.83915	2.93899			HERPUD1	4.57485	3.66619			NOL12	4.68315	2.1515
FAM89B	4.83811	2.66723			HES4	4.57396	3.41295			GLE1	4.68129	2.02745
APOPT1	4.83781	4.14851			DALRD3	4.57293	3.19761			ACSL3	4.68102	2.26399
FADD	4.83712	4.02703			PTGS1	4.57284	2.61228			CYR61	4.67811	2.63173
PEX14	4.83637	3.19387			AGAP3	4.57112	3.33418			PPP1R15B	4.67805	4.95479
RASSF1	4.83366	5.47282			ARHGAP11A	4.57034	4.16826			BCS1L	4.6756	4.17342
SAP30BP	4.83276	4.11654			DLAT	4.57031	4.79288			SLC37A4	4.67482	2.93929
C6orf62	4.83206	3.25554			RHNO1	4.56921	3.04652			TAPBP	4.6735	2.47619
PPT2	4.82843	3.16864			FAM120A	4.56895	4.04028			HMCES	4.67157	2.98743
SLC25A38	4.82651	6.21343			SFT2D1	4.56756	5.62642			GSPT1	4.66817	3.07133
IVD	4.82499	4.16812			HMGCR	4.56694	6.27326			SLC7A6	4.66666	5.40423
CCDC127	4.82279	4.33828			MGAT2	4.56396	4.11521			RAB4A	4.66525	4.05511
JOSD1	4.82182	5.30811			DAPK3	4.56263	1.73546			ZGPAT	4.66167	3.1435
FN3K	4.82063	1.79556			BTD	4.56131	4.51275			MAN2C1	4.65601	5.85309
WDR4	4.81887	4.19054			NETO2	4.56	3.77577			SMOX	4.65201	2.97535
TMCO3	4.816	4.30226			LOC100129034	4.55941	3.57893			IFRD1	4.6513	2.68741
METRNL	4.816	3.31649			TCEAL8	4.55598	4.30793			MED21	4.64907	2.6043
ANKLE2	4.81574	3.84219			GDE1	4.55508	5.48266			GLMP	4.64823	5.59222
DAPK3	4.81513	1.51972			LRRC47	4.55474	2.11287			RBM22	4.6481	3.01233
C3orf18	4.81482	3.18868			ZGPAT	4.55413	2.98233			SHCBP1	4.64683	3.44879
VPS37B	4.81177	4.21425			KDELR3	4.55316	3.7489			BHLHE40	4.6464	2.95627
HIST1H2AD	4.8104	2.19306			VMA21	4.5502	3.43837			ASB9	4.64448	5.12219
ZNF692	4.80983	3.36803			ICE1	4.54907	4.53016			RAD1	4.6442	4.48399
TRIM16	4.8078	3.96861			COMMD9	4.54623	3.0482			ASXL1	4.64304	4.0266
NUDT16L1	4.80489	3.8471			NAA15	4.54277	4.02072			PDXP	4.64134	3.18716
SUB1	4.80465	4.21205			PLEC	4.53971	3.01633			GUSB	4.64018	4.96667
MADD	4.80354	3.12306			KIAA0391	4.53959	3.71237			TRIM44	4.6396	3.51422
RPTOR	4.8034	3.12089			OAZ2	4.53925	5.60282			NUDT2	4.63905	3.17258
TTI1	4.80249	4.40227			RFWD3	4.53663	3.5562			CREM	4.63727	4.90051
NAGLU	4.80193	3.92351			ASB9	4.53533	4.94297			NUP54	4.63624	3.93769
SAPCD2	4.80141	2.53388			CDC25A	4.5352	4.81142			FAM120A	4.63366	4.09723
ATP13A1	4.80112	4.88645			BHLHE40	4.53254	3.28747			POLR1E	4.63248	2.80776
NUDT14	4.79876	4.63406			TNFAIP1	4.53217	2.73179			HES4	4.63245	4.10049
LRPAP1	4.79872	2.77474			ESYT1	4.53109	2.97759			SRPK1	4.6323	5.69979
DSN1	4.79869	5.0843			RASSF8	4.53033	5.0554			RHNO1	4.63122	2.44796
TONSL	4.79784	6.59924			SH3BP4	4.5296	4.57648			FAM89B	4.6303	2.43086
GID8	4.79614	2.72088			UBXN4	4.52918	4.64963			RRP7A	4.6302	1.75749
DENND5A	4.79347	2.37169			GUCD1	4.52918	3.96895			SREBF2	4.62892	5.56678
CHERP	4.79322	3.59272			CCDC59	4.52878	7.20512			ISG20L2	4.62706	3.00607
KLHDC8B	4.79216	1.87364			PRMT3	4.52689	2.16725			CAND1	4.62704	3.86273
TARDBP	4.79192	3.03559			NUPL2	4.52685	3.35037			CEP55	4.62519	3.22691
NR1H3	4.79054	2.71738			DPH5	4.52612	2.93248			ZNHIT2	4.62484	3.30491
EML3	4.78963	2.38817			RFC1	4.52516	7.67592			CDC42EP1	4.62456	1.95788
MFSD5	4.78919	3.92828			PRMT2	4.52111	2.9174			NCBP2-AS2	4.62443	3.39549
SURF6	4.78901	4.30396			KLHL21	4.5203	4.33199			ZNF768	4.62359	2.75773
AEN	4.78885	2.86889			NAB2	4.5196	3.69052			AAR2	4.62353	2.75956
SLC25A28	4.78795	3.30192			USP16	4.5186	4.90212			DPH7	4.62348	2.16347
TMEM59	4.78558	3.2386			SGCE	4.51847	3.43837			AGPAT1	4.62079	4.56014
PITPNA	4.78513	4.28325			EPHA2	4.51802	3.76297			BCAS4	4.62073	1.68951
SUGP2	4.78497	2.68769			C15orf40	4.51774	2.93891			PCBD1	4.62007	3.21976
SNHG3	4.78439	3.72031			SNRNP48	4.51491	3.04587			MND1	4.61875	3.35927
KDELR3	4.78318	3.80414			HAUS7	4.51349	2.50063			COA7	4.61826	4.74911
PHF10	4.78199	6.49897			MIPEP	4.51216	3.841			BCAT1	4.61821	2.75387
MAPK12	4.78105	5.48829			SUPT5H	4.51071	5.62642			PPCS	4.61637	2.80799
NAPA	4.77904	2.79731			ZNF768	4.51002	3.06968			SAC3D1	4.61579	4.52538
MAFK	4.77884	3.1527			COL5A1	4.5084	3.9385			ARHGAP11A	4.61528	4.14757
KANK4	4.7757	3.89372			RNF212	4.50745	3.30819			SMIM19	4.61309	9.78986
OLMALINC	4.77558	3.43968			RHOV	4.50679	4.12971			CDCA2	4.60879	7.28252
DNASE1L1	4.77474	3.48811			TGIF1	4.50647	3.76379			PEX10	4.6076	2.35569
C1orf198	4.77274	2.16863			PNISR	4.50476	3.22998			UBE2G2	4.60388	4.90477
ACSF2	4.77176	3.1299			NT5C3A	4.50318	2.91311			DALRD3	4.6032	2.25622
IRF2BP1	4.7694	2.96743			SPC24	4.50067	4.00896			PPT2	4.60237	3.9066
HNRNPUL2-BSCL2	4.76725	3.26984			XBP1	4.50057	1.95434			DYNC1I2	4.60144	2.23093
HUWE1	4.76197	3.7137			SPECC1	4.4994	5.62535			SNORA65	4.60113	5.92741
ADCY3	4.76087	3.72109			TXNDC12	4.49864	2.60482			TP53I3	4.59964	2.68563
GATA2	4.76046	2.79591			S100A2	4.49786	7.3977			LRPAP1	4.59932	2.43614
CDCA3	4.76027	2.39213			SDHAF2	4.49639	5.38127			WDR75	4.59885	3.88469
GMPS	4.75981	4.93776			ARRDC1-AS1	4.49612	4.27823			CARHSP1	4.59801	2.85183
DUSP12	4.75742	2.82524			FAM57A	4.49287	4.37195			MICA	4.59692	3.17483
DTL	4.75544	7.30528			RBM17	4.49257	4.47551			CELF1	4.59665	2.72462
HEXIM2	4.75534	3.2535			RER1	4.49255	6.46813			CUL1	4.5958	4.15749
UQCRB	4.75472	2.43426			SLC25A29	4.49047	3.66992			MKRN2	4.59574	3.14469
UNC13D	4.7536	2.14205			NCBP2-AS2	4.48834	3.99725			TMCO3	4.59553	3.40121
CA11	4.75135	3.06965			TRAF4	4.48712	3.58987			SPC25	4.5935	3.83916
MSRB1	4.75123	5.41552			BCAR1	4.48652	3.71353			MFSD14B	4.59331	6.04087
CISD1	4.74857	2.30224			ASNSD1	4.48431	4.83288			IL17RB	4.59331	4.03148
RNF166	4.74783	3.29766			VAMP3	4.484	6.40787			LINC00602	4.59249	4.35205
ROR2	4.74526	3.28929			IKBIP	4.4829	6.12687			MED28	4.59191	2.1881
POLR3H	4.74491	3.23324			BCS1L	4.48219	4.44823			NUDT14	4.59047	3.08276
HDAC7	4.74234	5.04152			PNMA1	4.4806	4.23043			NEU1	4.59012	2.90588
TBC1D14	4.74224	5.46758			SERPINH1	4.47998	1.90278			SMC1A	4.58669	3.16731
IRF2BP2	4.7417	2.89219			MIR6843	4.4784	2.02552			LINC00963	4.58508	3.56332
RAP1GAP	4.73941	2.79982			CDC42EP1	4.47817	2.51826			USE1	4.58458	3.82742
RRNAD1	4.73941	4.72651			TEAD1	4.47805	3.75095			MYO1E	4.5828	8.06224
TRADD	4.73799	4.49553			SLC6A8	4.4747	2.564			COMMD9	4.57786	2.15625
SYNCRIP	4.73672	9.96835			CHMP3	4.47321	3.3429			KLF4	4.57719	4.12548
THYN1	4.73548	2.42829			ADO	4.47313	4.65481			THBS1	4.57705	5.46887
NECAP2	4.73417	2.25747			NCBP2	4.47039	4.834			EXOC3	4.57377	3.47725
FAHD2B	4.73397	11.6339			YRDC	4.47032	4.41084			DBR1	4.56859	4.57142
DYNC1H1	4.7335	4.54673			WISP2	4.46977	3.0486			RHOV	4.5675	3.3808
RGL2	4.73283	1.49968			ARV1	4.46935	4.06353			WDR4	4.56301	3.94667
DUSP3	4.72904	2.50879			TRNT1	4.46835	4.22649			ARRDC1-AS1	4.56249	3.53923
LZTS2	4.72819	3.43162			MRPL35	4.46708	4.10857			RER1	4.56246	7.79522
CENPN	4.72619	2.8876			SLC39A9	4.4663	4.44276			PRKACA	4.56037	1.7838
YRDC	4.72382	6.05919			PDXP	4.46545	4.77538			GUCD1	4.55855	3.03104
GNA12	4.72355	2.70783			MKKS	4.46488	3.19378			UBAP1	4.55826	3.16794
DCPS	4.72269	7.76945			EGFR	4.46422	3.64676			DNAJC19	4.55803	2.9097
ATF5	4.72212	4.10462			ADPRHL2	4.4601	3.55586			ICMT	4.5469	2.93074
SCAF1	4.71866	3.69468			TRAFD1	4.4595	3.05998			MKKS	4.54535	2.99065
CMC4	4.71812	5.27736			ARFGAP2	4.45715	2.76887			TMEM70	4.54455	4.79895
CELF1	4.71591	3.04281			MFSD14B	4.45628	6.16069			PYM1	4.54402	2.93967
RRS1	4.7142	4.34751			RPUSD3	4.4561	5.23361			TXLNG	4.54108	3.13994
RXRA	4.71182	2.77882			GNPAT	4.45534	3.11569			GFM2	4.54103	5.4708
RRP7A	4.70904	1.69196			TRIM41	4.45322	5.84736			EIF2B3	4.5403	4.83581
ANKH	4.70749	4.50402			MSRB2	4.45312	3.39075			SLC25A25	4.54014	3.42986
EIF3J	4.70679	3.49635			MIR6081	4.45224	3.20436			JMJD4	4.53984	2.86321
PRKAR1B	4.70629	5.12064			WDR4	4.44995	4.01583			CDC27	4.53916	3.33366
COL9A3	4.70608	1.82972			C1orf123	4.44778	3.41999			SDHAF1	4.53859	3.93594
PPIC	4.70391	4.20235			ZNF3	4.44692	4.87591			UBXN4	4.53845	3.28267
XRCC3	4.70362	3.63944			HIST3H2A	4.44683	2.2399			CTGF	4.53822	5.07801
TINCR	4.69973	4.24597			WDR75	4.44509	4.30436			MIS12	4.53787	3.8883
KLHL35	4.69771	4.31813			TBPL1	4.44443	3.45479			TJP2	4.53731	4.34602
C16orf91	4.69521	6.36673			SRPK1	4.44225	3.9387			TRIM41	4.5372	3.5674
TELO2	4.69512	4.09866			COA5	4.44166	3.4909			C1orf123	4.53716	3.5158
RNF41	4.69459	2.7535			TCEAL4	4.44087	4.41047			NOA1	4.53605	2.5125
ANKRD39	4.69441	7.54989			NEK2	4.43988	2.92416			KLHDC4	4.53599	5.61754
DTNBP1	4.6896	5.2921			WLS	4.43854	3.47244			EPHA2	4.53519	3.76516
ZDHHC5	4.6888	3.38211			THUMPD3	4.43831	4.89574			TTK	4.53278	4.03112
SPTSSA	4.68791	3.40037			SERTAD1	4.43827	5.27461			NUDT16L1	4.5323	4.3768
PPP1R18	4.68595	2.9413			KTI12	4.43776	3.95752			CRK	4.53196	5.23882
BNIP1	4.68591	2.75002			RIOK1	4.43706	2.78854			YTHDF2	4.53079	4.69001
LINC00473	4.68522	4.35617			CREBZF	4.43456	5.6001			PEX16	4.53053	2.81406
OGFOD2	4.68314	3.7137			KIAA0100	4.43374	5.03154			HAUS7	4.5283	2.39948
BCOR	4.68281	2.63401			SMOX	4.43163	3.26471			NDC1	4.5268	2.81406
MMP15	4.68271	3.4091			EIF5B	4.43071	4.89541			GNL1	4.52624	4.03055
MRPL57	4.68105	2.17378			TCFL5	4.42987	4.42093			URI1	4.526	2.72814
FOS	4.6787	2.82227			GNL1	4.42954	4.58134			CHML	4.52363	4.20049
TRIM7	4.67859	3.46191			TMEM18	4.42954	2.79596			RNF212	4.52172	3.10312
SLC6A6	4.67642	4.78872			ZFP91	4.4295	3.8261			SEPHS2	4.52129	3.96355
LRP5	4.67617	2.2207			SDC2	4.4282	3.79339			SDC1	4.52065	2.89976
DAB2IP	4.67458	3.45234			PRKACA	4.42698	2.07031			MRPL57	4.51983	2.76439
CYR61	4.67449	2.57276			NECAP2	4.42539	2.47847			SDC2	4.51942	4.85507
TMEM69	4.67299	4.3978			PPOX	4.42528	1.98257			DIMT1	4.5183	3.94029
COQ6	4.66939	4.51976			METTL13	4.42376	3.52232			EZH2	4.51778	4.80828
SEPHS2	4.66798	5.24844			MRPL44	4.42114	5.07672			PEG10	4.51552	3.85739
RASSF7	4.66738	2.84603			GABPB1	4.42049	5.32754			HSF1	4.51445	7.88058
NT5M	4.66404	2.73641			COA7	4.42006	3.84852			NFE2L1	4.51202	2.86648
XPC	4.66269	3.75626			USE1	4.41911	7.04477			FANCA	4.5111	9.40057
DOLPP1	4.66162	2.5859			ARL16	4.4177	2.71569			NUP153	4.50978	8.02502
ASXL1	4.66129	3.49162			MTIF3	4.41718	2.94332			SRXN1	4.50973	3.16809
SRSF6	4.6566	3.58534			IST1	4.41711	4.65721			RBM23	4.50855	3.58538
CHST12	4.65582	2.7683			SETD7	4.41668	3.67759			SLC30A1	4.50776	4.83833
SH3BP5L	4.65477	3.02682			OGFOD1	4.41435	6.44079			SS18	4.50735	7.63818
PRPF3	4.65148	1.37907			NRSN2	4.41198	2.05927			SS18L2	4.50685	4.67101
MSMP	4.65042	3.02237			WDR3	4.41154	3.61866			H19	4.50612	4.31915
ZNF384	4.6502	4.49553			GATA2	4.4099	3.28331			CDK5RAP1	4.504	2.4607
ZFAND2A	4.65017	3.76256			GINS3	4.40885	5.72293			RAB9A	4.50268	3.61173
BRD8	4.64961	4.54351			CREBL2	4.40828	3.50764			PDS5A	4.49681	2.25622
BCAS4	4.64563	1.92841			AKIRIN1	4.40684	1.91476			MOCOS	4.49528	3.85802
NCBP2-AS2	4.64322	3.25384			C9orf40	4.40651	2.10494			SPCS2	4.49472	3.16731
ABHD4	4.64184	2.45746			DPH7	4.4059	2.6084			BCAR1	4.49455	3.2814
RGS10	4.6397	2.49648			CEP57	4.40561	5.56795			CTBP2	4.49216	3.63859
DPH5	4.63955	2.75899			ARMC8	4.40473	6.59063			RAB11B	4.49167	5.56678
CANT1	4.63623	4.50035			IL17RB	4.40431	4.28096			NETO2	4.48894	4.02409
ABTB2	4.63548	3.73683			L1CAM	4.40378	2.29344			PRCC	4.48727	3.28588
ACSF3	4.63497	3.84642			UBE2G2	4.40351	4.57331			MSH6	4.48714	5.03018
ARPC5L	4.63302	4.35933			UFM1	4.40279	1.72442			MIPEP	4.48713	3.7482
SYNPO	4.63097	3.02928			C17orf58	4.40233	3.70987			TMEM132A	4.48587	3.40781
CPZ	4.63013	2.36769			PAWR	4.40085	5.19522			DAPK3	4.48537	1.48341
GSPT1	4.62925	4.69486			CBR3	4.39894	4.06353			PWP2	4.48528	4.17256
MDP1	4.62383	2.43805			SSR1	4.39856	4.50635			FAM120AOS	4.48447	2.59143
CAMKK1	4.62252	4.11978			PDS5A	4.39815	1.73516			DCTD	4.48427	5.114
MAP1LC3B	4.62131	5.61696			COA3	4.39778	4.81314			CKAP4	4.48271	2.66498
H2AFJ	4.61884	3.51189			EVA1C	4.39684	2.9379			SGCE	4.482	3.45525
PAAF1	4.61828	2.22823			CHAF1A	4.39653	6.34994			HOXC10	4.48188	2.87937
ZMYM3	4.61788	3.73889			KEAP1	4.39514	3.60041			ARF6	4.48092	3.1971
ESPL1	4.61756	1.70946			SETDB1	4.39384	3.45728			ADO	4.4796	5.317
SLC6A9	4.61489	3.0296			ZNF672	4.3934	3.82836			CUTC	4.47939	3.03324
ADRA2C	4.6148	3.69988			SCCPDH	4.39324	8.96059			ZNF655	4.47884	5.07656
PATZ1	4.61454	4.44613			MOCOS	4.39307	4.32214			PLEC	4.47867	2.92213
SEC14L1	4.61374	2.37502			TAP2	4.39196	3.30235			SSR1	4.47849	4.1057
ACTR2	4.61348	1.89113			IAH1	4.39089	8.82975			DPH5	4.47495	2.55063
PNPLA4	4.61159	3.42051			KCTD3	4.38876	5.85812			FYN	4.47203	3.74318
C22orf39	4.61129	4.20688			CRYZ	4.38625	4.7682			PRMT2	4.47174	2.92736
JMJD4	4.61121	3.6835			ULK3	4.38595	2.82516			VMA21	4.47141	2.78339
FAM98A	4.61027	3.2654			ARFGAP3	4.38462	4.17729			MED22	4.47034	4.77632
CDR2L	4.61004	4.49553			GNPNAT1	4.38108	3.21189			GATAD2A	4.46971	2.84413
APBA3	4.60986	8.05687			LRPAP1	4.38081	2.89553			SLC25A36	4.46875	7.11468
MAP4K2	4.60914	3.31205			SGSM3	4.38029	5.49566			PRR7	4.46874	3.61682
C11orf24	4.60873	4.04322			HOXC10	4.37992	3.12579			CEP57	4.46757	8.89672
RAB4A	4.60824	4.3978			RBM34	4.37887	4.68868			RPAP3	4.46694	4.36705
PPP1R15A	4.6077	2.67856			SMARCD2	4.37644	5.91023			MRPS14	4.46642	1.92933
GNPTG	4.60671	4.88645			PPP1R10	4.37628	3.82382			AGAP3	4.4654	2.49545
AXIN1	4.60554	4.03984			SLC25A36	4.37605	6.00284			KEAP1	4.46494	3.43165
PTPRS	4.60221	3.47671			TUG1	4.37401	4.43427			C11orf49	4.46447	2.49545
NPTX1	4.60201	3.57051			SCFD1	4.37394	6.87674			SNX4	4.46414	6.14266
ORC6	4.60001	3.74046			PLXNB2	4.3731	5.01713			NPRL2	4.46301	3.65246
LOC100129034	4.59966	3.95951			MUL1	4.37291	3.72466			TCFL5	4.4615	4.2615
HES7	4.59913	4.82081			PDCL	4.37255	4.19489			UPF1	4.46023	3.2943
OSBP2	4.59862	2.93187			LARP7	4.37095	5.62642			MRPS10	4.45539	3.79898
SETDB1	4.59722	2.16686			COG8	4.37007	3.88264			FBXO2	4.45338	4.00555
MPZL1	4.59647	3.22201			NDUFV3	4.36934	3.36842			PABPN1	4.45226	3.11302
PDCD6IP	4.59603	3.61696			YIPF5	4.36886	3.93806			TRMT61A	4.45186	3.2506
GMPPB	4.5952	3.18255			C1orf198	4.36516	2.2542			ATF1	4.45058	3.90119
MAP2K7	4.59232	6.08788			ADNP	4.36455	3.23418			GSTZ1	4.44868	8.73409
ATG3	4.59222	5.27736			RBM6	4.36303	4.06465			DNAJB2	4.44826	5.02452
MCFD2	4.59151	4.02762			TMA16	4.36092	3.54475			RECQL	4.44763	3.57446
PNRC1	4.59132	3.56834			CDCA3	4.3607	2.33126			CHMP3	4.44752	4.10396
ZNF444	4.59054	5.58138			LSMEM2	4.36036	5.79286			METRNL	4.44567	2.66859
CYB561A3	4.58997	3.09401			PSRC1	4.3601	6.55251			EXOSC6	4.44477	3.35283
TOB1	4.58743	4.9697			BMI1	4.35894	3.72838			ST6GALNAC6	4.44341	2.0393
LEMD2	4.58713	4.02499			POLR3D	4.35862	2.20998			ALKBH2	4.44119	3.44405
RMI2	4.58559	3.54859			CCDC127	4.35808	4.30797			FNBP4	4.44024	3.16466
PDE6D	4.58478	5.27736			DONSON	4.35691	3.25088			PAF1	4.43976	3.66374
GPN2	4.58159	2.93556			TBC1D14	4.35618	3.88717			OGG1	4.43927	2.6049
NTAN1	4.58073	2.80136			IRF2BP1	4.35613	2.78377			FAM168B	4.43927	4.2695
TINF2	4.57975	2.1599			RAB32	4.35486	3.28895			ORAI1	4.43749	3.3485
TNFAIP1	4.5769	3.7635			TTK	4.35438	3.11098			DSN1	4.43672	4.87634
DPP3	4.57635	3.75734			FANCA	4.35435	10.7319			DOLPP1	4.43667	3.19907
CBX6	4.57498	2.33555			SMC2	4.35422	3.95933			PRKAR1B	4.43595	4.51101
TBC1D10B	4.57489	3.18185			NFE2L1	4.3541	4.21981			CAB39	4.4329	2.77256
ZBTB4	4.57482	3.14726			C11orf49	4.35174	2.81321			PITPNA	4.43063	3.71612
RAVER1	4.57089	3.78294			KBTBD4	4.35151	5.69172			SETD7	4.43003	3.66097
SOCS3	4.56969	4.12201			DPM2	4.35134	4.0035			SMYD3	4.42842	3.55122
FOXF2	4.56745	3.7137			BTBD2	4.35023	3.64675			CDK9	4.42334	3.1182
USB1	4.56599	5.37509			LYSMD2	4.3494	2.3159			PTGS1	4.42287	2.24929
PARD6A	4.56563	3.52178			GTPBP3	4.34798	3.14816			RNF26	4.42224	2.80679
VPS18	4.56293	3.18429			ZNF544	4.34672	4.09042			ANKRD39	4.42157	6.22454
TES	4.56287	6.58368			RRP7A	4.3456	1.85907			TIMELESS	4.4199	2.22544
FAM120AOS	4.55825	2.83414			BNIP1	4.34155	3.08326			SKIV2L2	4.41932	3.35927
SLC27A5	4.5568	5.05154			DNAJC5	4.3406	2.34166			ASB13	4.41537	3.05287
SLC5A2	4.55631	2.42534			TMED7	4.33971	3.8639			NCBP2	4.41332	4.44567
MTRR	4.55494	2.8555			CDK5RAP1	4.33873	3.49036			MXD4	4.41244	3.55122
KLHDC4	4.55441	4.94796			OXSM	4.33828	3.9959			WLS	4.41144	3.22725
MAD2L1BP	4.55345	3.6411			COL9A3	4.33386	2.72595			USP1	4.41096	4.3921
LRP3	4.55039	3.55754			PARPBP	4.33386	3.0216			TFPT	4.41063	5.78949
METRN	4.54948	6.54784			BTF3L4	4.33366	3.16665			ZBED5	4.40903	4.61825
GPSM1	4.54911	3.26796			GATAD2A	4.33294	4.44276			NIF3L1	4.407	4.1751
GABRQ	4.54767	3.17862			SLCO4A1	4.33267	3.7433			NT5C2	4.40555	4.8187
ZMAT2	4.54711	3.27623			RBM15B	4.3319	3.88936			MED11	4.40532	5.15702
IPO13	4.54705	3.52423			ABL1	4.33182	4.90488			JMJD6	4.40254	4.42575
SART3	4.54544	4.59356			MED28	4.32906	2.05988			GCFC2	4.39923	3.85074
LRSAM1	4.54269	3.4512			NUP210	4.32804	3.77256			DLAT	4.39908	4.31906
TOR3A	4.54168	6.29188			SMCO4	4.32788	2.2399			GCDH	4.39872	2.97669
MAP3K11	4.54138	4.67859			PLOD3	4.32515	6.25158			DNAJC5	4.39647	1.82076
NSUN5	4.53768	2.86086			SMIM15	4.32397	5.62642			SPSB3	4.39488	7.92947
TSKU	4.53755	3.62523			PI4KB	4.32373	5.49473			MOSPD1	4.39272	3.18839
FBXO17	4.53535	4.19894			RAB11B	4.32362	5.31384			CNPY3	4.3894	2.79248
PDXDC1	4.53373	3.67497			PLTP	4.32264	3.33417			TELO2	4.38871	3.43165
PBXIP1	4.53189	3.28165			NUDT2	4.32242	3.46625			GAS2L1	4.38836	3.5742
CUX1	4.53037	4.00689			GLMP	4.32083	6.98093			STX16	4.38731	4.29123
TRMU	4.52956	5.37092			SH2D4A	4.32024	4.45026			CLASRP	4.38667	2.5243
KLHL21	4.52944	4.90384			RDH14	4.31887	4.41783			COQ6	4.38622	3.97905
DUS2	4.52577	3.27541			PGRMC2	4.31714	4.42425			CHMP7	4.38582	3.92141
PTRH1	4.52564	4.25674			CRELD2	4.31705	5.52222			EIF2B5	4.38576	2.18904
LDLRAP1	4.52562	3.91929			API5	4.31703	4.16772			LEPROTL1	4.38344	2.30275
PSKH1	4.52472	2.589			MED22	4.31543	5.52823			ZNF3	4.38295	5.07029
MUTYH	4.52269	4.42173			ANKRD28	4.31499	4.16441			PNMA1	4.38277	3.99943
MUL1	4.52135	3.95324			HTRA3	4.31386	3.26226			UBE2J2	4.38085	3.48174
NAT14	4.52033	6.84866			NIF3L1	4.31327	4.64142			TAF1C	4.38061	4.14389
B4GALT7	4.52002	4.38244			NDRG1	4.3124	3.22998			JMJD8	4.3774	1.79294
FOXRED2	4.51647	2.77007			RPTOR	4.31185	4.06353			LARP7	4.37711	5.75874
GNPAT	4.51517	3.90916			SEPHS2	4.31158	5.26692			C18orf21	4.37619	2.50659
SMG8	4.51386	3.32642			SNORA66	4.31091	3.64675			UNC50	4.37563	4.90451
POLR2A	4.5125	1.44492			GID8	4.30466	3.38809			OIP5-AS1	4.3721	3.57434
KIAA0141	4.5115	2.17772			TMEM160	4.30456	5.31703			LRRC47	4.36935	2.10513
YARS2	4.51017	4.14802			SPCS2	4.30449	3.22998			RBM17	4.36864	4.68939
METTL7A	4.5093	4.54066			FNBP4	4.30327	4.09249			TRIOBP	4.36853	2.42874
CYTH2	4.50864	5.81487			ACADS	4.30143	4.71337			SCFD1	4.36822	6.52657
CRMP1	4.50681	5.23541			FAM133B	4.30057	2.45343			IVD	4.36809	3.57603
ZBTB17	4.50527	4.43969			SRF	4.29985	3.33417			GBA2	4.36799	4.57997
GOLM1	4.50454	3.97201			AHSA2	4.2991	4.44095			ZMPSTE24	4.36704	5.46859
SESN2	4.5045	4.4891			CFL2	4.29765	4.16785			RAB14	4.36482	2.87937
UBALD1	4.50422	5.25181			BFAR	4.29752	3.97521			UTP3	4.36447	5.56751
ALDH3A2	4.50187	3.30929			STAT5B	4.29569	2.91741			LDLR	4.36208	2.01511
ASPHD1	4.50185	4.05556			PHLDB2	4.29492	4.16796			PLAGL1	4.36161	4.58369
TRABD2A	4.50183	5.01735			GMPS	4.29458	6.46906			ZNF544	4.36139	3.92415
DYNC1LI1	4.49913	5.57055			MICA	4.29365	3.90219			MKNK2	4.36133	3.93514
PAFAH1B2	4.49759	2.86889			AIF1L	4.29352	4.27976			ZNF581	4.36112	2.93523
PHF1	4.49567	3.00937			CKAP4	4.29322	3.9936			ARV1	4.35914	3.83916
IPO9	4.49481	3.90157			PDXDC1	4.29301	3.40221			HERPUD1	4.35871	2.07039
BHLHE40	4.49429	4.2177			STAMBPL1	4.2924	3.53336			SMARCE1	4.35852	3.26329
ZNF687	4.49281	3.47044			TAF11	4.29039	4.80366			B4GALT7	4.35847	3.89489
GFER	4.49255	2.88723			RBM23	4.28829	4.7115			ANTXR1	4.35808	5.18287
PSRC1	4.49213	4.17801			TRIM7	4.285	3.72398			CYB561	4.35789	5.22123
PPM1M	4.49175	2.29517			PWP2	4.28303	4.17528			OGFOD1	4.35753	4.69262
UBE2N	4.49098	3.08525			HSF1	4.28236	7.91867			TXLNA	4.35708	2.99001
TM9SF1	4.49072	5.74092			SREBF1	4.28103	4.01157			C9orf40	4.35707	2.03071
GNS	4.49056	2.4482			NMD3	4.28027	2.75786			IRF2BP1	4.35698	2.53484
ZNF524	4.49019	4.2268			RPUSD2	4.28011	6.91247			TOB1	4.35691	6.58873
GINS3	4.48898	5.76443			DLGAP5	4.27978	3.2796			OSBP2	4.35629	2.68741
FKBP3	4.48848	3.81143			COIL	4.27793	5.01813			DIDO1	4.35475	3.34952
DERL1	4.48572	4.01805			RBBP6	4.27336	5.53279			AIF1L	4.35389	3.70973
POLR3E	4.48464	4.00953			NDRG3	4.2732	2.67285			ZFP91	4.3538	4.13907
PYGB	4.48363	3.47198			AXL	4.2728	2.29225			NT5C3A	4.35228	3.45897
CDCA8	4.47989	6.06399			ASB13	4.27256	4.80236			SLC25A46	4.35225	3.58608
SLC25A20	4.47886	4.10462			MIR636	4.27199	3.05195			LYSMD2	4.3474	3.25724
MKRN2	4.47722	2.93788			OIP5-AS1	4.27178	3.65575			RSAD1	4.34593	6.27304
DNAJC17	4.4772	7.0917			E2F6	4.27127	4.82797			KIAA0141	4.34508	2.62559
ANKZF1	4.47626	6.99127			LYPD1	4.26979	4.79036			GNPNAT1	4.34479	2.93525
TATDN2	4.47481	2.70478			PPCS	4.26978	3.16143			CTU2	4.34353	4.73496
TFRC	4.47394	2.55028			TMEM70	4.26912	5.41803			VTA1	4.34319	2.27076
EML2-AS1	4.47319	3.62026			EXOSC6	4.2684	3.93293			KCTD3	4.34209	5.94261
SMIM10	4.47208	6.28594			LUC7L2	4.26787	2.70902			GMPS	4.34187	5.30652
GALM	4.47156	2.22408			GTF3C4	4.26419	3.31479			LYPD1	4.3413	4.37885
GBA2	4.46985	4.80763			CA11	4.26295	5.78893			POLR2M	4.33924	7.51813
ATP6V0E2	4.46982	3.6404			MKNK2	4.26141	3.85514			AKIRIN1	4.33867	2.05869
TUBGCP2	4.46908	2.52861			ZNF581	4.26009	3.9693			API5	4.33862	4.03112
MARCKS	4.46654	3.57814			BCOR	4.25897	3.02175			POLR3H	4.33626	3.6147
NUDT2	4.46607	2.92832			MET	4.25784	4.29085			LUC7L2	4.33527	2.59143
PRPSAP2	4.46576	3.42051			PAF1	4.25767	4.05867			SMC2	4.33425	3.45525
TAF11	4.46511	5.65714			SMG8	4.25748	4.22672			TRIM65	4.33305	3.5115
SMPD1	4.46454	3.16373			PHAX	4.25679	4.37955			MGAT2	4.32808	4.69444
EXOSC3	4.46379	2.55592			ARHGAP21	4.25301	5.54964			CCDC59	4.32799	10.4451
OVCA2	4.46353	3.06964			TMEM263	4.25215	5.41894			CCDC84	4.32791	3.45525
SEC16A	4.46337	4.82946			PRKAA1	4.24709	3.12579			PLXNB2	4.32675	2.83646
SIPA1	4.46081	4.87268			LETM1	4.24606	2.52876			SPECC1	4.32542	5.18834
LOC101927746	4.46079	4.17341			SNORA104	4.24404	2.43105			MSRB1	4.32539	5.15182
RAD1	4.45943	7.12699			TEX30	4.24378	3.82041			NOL6	4.32485	5.08689
RSAD1	4.45807	5.61382			CCDC43	4.24265	4.4054			MTHFS	4.32415	3.65624
RSL1D1	4.4571	5.0819			SOX4	4.24157	5.79664			NXT1	4.3203	3.89834
CAV1	4.45643	3.00496			SHCBP1	4.23844	4.59143			WDR3	4.31913	4.00568
VMP1	4.45304	6.82068			RXRB	4.23795	3.76695			TRAFD1	4.31899	1.90613
EMP2	4.4513	5.48638			PHLDA3	4.2368	3.9846			DOK4	4.31815	5.56678
HMGXB3	4.44406	5.40767			ZDHHC16	4.23612	3.81802			WIPI2	4.31769	2.41703
CA9	4.44389	2.50208			PRRC2C	4.2354	3.6149			HIST1H2BH	4.31703	3.81288
CEP72	4.44105	5.49538			TFAP4	4.23329	4.06353			NCOA5	4.31648	2.72419
PNO1	4.43964	6.39387			BRPF1	4.23167	4.1049			WRAP53	4.3136	2.90071
VHL	4.43736	3.96499			PPP1R15A	4.23092	3.198			PTRH1	4.31166	2.82434
PSEN2	4.43718	4.38149			MIR1307	4.23027	2.60482			COL9A3	4.30999	1.95064
CBR3	4.43695	5.00269			DOK4	4.23011	6.04319			GNPAT	4.30925	4.42616
FOXL2	4.43609	4.04085			ZC3H18	4.2293	5.24033			MET	4.30832	6.67592
NAGK	4.43367	3.0296			ZNF655	4.22902	5.10021			TMEM97	4.30806	4.3347
FKBPL	4.43087	4.23771			MOGS	4.22901	4.31727			TMEM50A	4.30803	4.03112
PPP1R10	4.42634	3.95452			C11orf1	4.22855	2.70902			TCEAL4	4.30499	4.73052
MAD1L1	4.42553	3.20392			TMEM97	4.22851	4.50556			CEBPZOS	4.30275	3.24956
FTO	4.42506	2.54891			NDC1	4.22814	3.4331			ICE1	4.30228	5.65112
HNRNPDL	4.42366	6.25465			CNPY3	4.22733	3.74555			LRRC41	4.30139	2.3829
IFNGR2	4.42283	3.6068			MRPS14	4.22403	3.23801			SNRNP48	4.30113	3.20897
QPCTL	4.41936	3.17303			PPIG	4.22028	4.66882			NUP210	4.30031	3.3039
TRIM14	4.41819	6.4258			ARMC1	4.22005	4.12699			PLOD3	4.29941	4.81911
ERCC3	4.41693	3.34762			CDK9	4.21935	3.27867			EPAS1	4.29927	3.35927
TMEM97	4.4151	3.90862			MYPN	4.21884	4.58414			GFER	4.29861	1.66022
TYMP	4.41347	5.97001			KNTC1	4.21884	3.22998			VAMP3	4.29757	6.07067
TOR1B	4.40707	3.37011			CDCA8	4.21696	5.77559			THUMPD3	4.29397	5.37874
SLC39A6	4.40695	3.28406			GSTZ1	4.21603	8.59171			PDK2	4.29293	4.75818
ZNHIT2	4.40641	4.06009			DNAJC14	4.21366	4.4803			ARMC8	4.29285	6.27759
KCTD10	4.40538	3.76385			UBE2J2	4.21218	3.54256			KBTBD4	4.29279	4.00788
TRIM41	4.4047	4.11923			SAC3D1	4.21153	5.2333			ARFGAP3	4.29174	3.42711
ZDHHC7	4.40451	4.06088			DTL	4.2108	5.76204			PCOLCE2	4.2916	4.22353
ATXN7L3	4.40304	3.74076			TAF5L	4.21073	4.27303			DONSON	4.29031	3.28971
DBP	4.40287	4.1738			PDK2	4.20902	6.03329			MUL1	4.28926	3.27185
CMAS	4.40127	7.03648			TRIM65	4.20792	4.69344			KCTD5	4.28839	3.4583
SFSWAP	4.40098	5.45401			C5orf22	4.20689	5.84217			COA5	4.2874	3.34051
GNL3	4.40048	5.96146			FBXO2	4.20395	5.10546			SPG7	4.28621	5.56679
GAS1	4.39757	4.29523			SNX4	4.20391	7.29351			RFC1	4.28281	8.7843
NEK9	4.39727	3.49662			NXT1	4.2024	4.41501			MRPL44	4.28242	4.78
RPS27L	4.39685	5.27736			JMJD4	4.19972	5.34354			C1orf131	4.28227	3.20487
CDV3	4.39588	4.41797			KLHDC4	4.19947	6.15848			BTBD3	4.28052	5.76558
SMDT1	4.3952	3.94202			ETS2	4.19838	5.08527			CCDC28B	4.27946	3.88799
VPS16	4.39454	3.29736			SPSB3	4.19701	7.18032			ETS2	4.27943	3.78545
DMPK	4.39406	3.91913			BAZ1B	4.19595	3.22242			SETDB1	4.27873	3.61862
NFKBIA	4.39305	2.85333			SPTBN1	4.19411	3.01086			UFM1	4.27864	1.95295
RPUSD2	4.39297	6.67798			DARS2	4.19351	4.20583			SRF	4.27659	3.35927
PGS1	4.39148	4.91645			SLC25A28	4.19104	5.164			EXO1	4.27372	3.70724
CDKN1C	4.39044	3.13463			METRNL	4.19074	3.85024			TTC32	4.27312	5.70853
ANKRD10	4.39021	2.96029			WRAP53	4.18834	3.68654			SHARPIN	4.27302	3.30066
EZH2	4.38857	6.78218			ZMPSTE24	4.18771	5.14367			PIF1	4.27229	4.69914
PPM1F	4.38851	3.28278			THAP9-AS1	4.18609	4.12384			CISD3	4.26804	2.69849
EME1	4.38839	2.35478			MIR1306	4.18562	4.97757			C11orf1	4.26637	2.3035
PRKCD	4.3876	2.29517			ARRDC2	4.18539	4.44057			SAP30BP	4.26584	3.08204
ULK3	4.38486	2.93187			KDM5C	4.18481	3.42703			DDX31	4.26277	4.25644
PPCS	4.38458	2.21253			ZNHIT2	4.18307	3.65748			C5orf22	4.2618	5.86386
RAB42	4.38072	3.56672			CDC27	4.18102	2.91317			DCPS	4.26101	7.7743
COX11	4.38036	4.81883			DDX50	4.18067	4.06173			CRADD	4.26087	2.81671
CRKL	4.37981	3.33033			MAP1LC3B	4.18059	4.5556			SMIM15	4.26073	5.27885
BTG3	4.37571	2.3455			PITPNA-AS1	4.18035	5.23912			SPATA5L1	4.26072	4.02714
LOC148413	4.3753	2.93228			CHD1	4.18	5.60996			ACADS	4.26036	3.60026
DARS2	4.37443	3.98601			RGS10	4.17804	2.88306			NFX1	4.2602	3.87509
BRPF1	4.37379	4.2629			TUSC1	4.17417	3.252			SDHAF2	4.25835	6.1906
ELP4	4.3713	4.21389			KCTD5	4.17344	3.34784			SGSM3	4.25813	5.5327
DGKD	4.37022	2.67547			CTBP2	4.17221	4.21563			MOGS	4.25747	3.42759
FAM107B	4.36958	3.38747			TELO2	4.1722	3.78458			RPUSD2	4.25675	6.22308
MCM3AP	4.36774	3.58186			OVCA2	4.17202	3.56559			LOC101928525	4.2557	1.84547
NAGA	4.36709	2.1657			RPRD1B	4.17186	3.9147			PRPSAP2	4.2541	3.74318
ADPRHL1	4.36698	6.71931			PLAGL1	4.17121	3.41353			MYO19	4.25225	5.4708
KNSTRN	4.36692	4.02943			LCMT2	4.1686	4.44716			WRB	4.24994	3.08433
SP1	4.36499	3.84214			LOC101928525	4.16823	2.56237			KIAA0100	4.2497	3.26412
TNKS1BP1	4.36326	3.03572			SUV39H1	4.16411	3.81508			FAM103A1	4.24918	4.0512
THAP3	4.36229	3.74655			TCEAL1	4.16331	3.19523			RXRB	4.24868	3.1981
KIF4A	4.36179	3.32278			MINCR	4.16286	3.66904			USO1	4.24699	2.30065
HIST1H3H	4.35891	3.52077			AKAP8	4.16152	4.413			C1QTNF6	4.24677	3.36507
POLL	4.35792	5.50383			STYXL1	4.16059	3.75108			SLC27A5	4.24347	3.05527
BMP1	4.35777	4.3978			CLASRP	4.16045	1.92261			PMAIP1	4.24229	5.31514
HCFC1	4.3541	6.217			ORAI1	4.15951	4.23061			PAQR4	4.24115	2.73037
CCNO	4.35274	5.41172			SAFB	4.15935	2.85805			METTL13	4.23997	2.60992
TBL2	4.35103	3.37114			SQLE	4.15843	5.38942			IST1	4.23855	3.24994
PXN-AS1	4.34923	3.42999			UNC50	4.15793	3.67715			JAGN1	4.23678	3.22354
TPGS1	4.349	4.08043			NEK9	4.15708	3.03168			ATF3	4.23556	2.30646
BET1L	4.34675	3.07095			CHMP7	4.15505	6.76061			CENPF	4.2354	6.019
FRAT2	4.34625	4.03514			MPHOSPH10	4.15491	5.10572			GAS1	4.23518	4.32447
KLF13	4.34537	3.67276			DCTD	4.15482	5.70532			SLC30A5	4.23511	5.5717
STX16	4.34147	5.02429			ZBTB8OS	4.15478	3.33417			RNF40	4.23492	3.012
ENDOG	4.34144	2.71451			EPAS1	4.15421	3.75095			YIPF5	4.23392	3.42856
DEAF1	4.34134	3.0296			SLC35F2	4.15279	4.19079			LEMD2	4.23307	3.34883
SLC38A2	4.34103	2.3111			GPANK1	4.15256	4.88877			ADPRHL2	4.2313	3.26632
IAH1	4.34093	11.1628			C5orf15	4.14946	3.93725			SLC26A6	4.2312	4.03112
B4GAT1	4.34074	3.35563			HSBP1L1	4.14801	3.87814			CREBZF	4.2302	6.17356
CHMP4A	4.33959	3.94812			VARS2	4.14789	3.05006			NCAPD3	4.22681	2.59143
WFS1	4.33914	3.98057			CLPB	4.14626	1.89334			CES2	4.22508	3.04154
NKD2	4.33841	3.22505			ELFN1-AS1	4.1458	3.74444			ORMDL1	4.22301	3.83916
RHOBTB2	4.33688	3.75878			MRPL57	4.1428	2.28428			MRI1	4.22269	3.43183
LIX1L	4.33203	8.30696			FNDC3A	4.14216	8.1392			MIR1182	4.21892	4.60968
PLEC	4.33049	3.39685			MAPK6	4.14205	4.64419			NUP107	4.21812	3.16731
GTF3C2-AS1	4.32901	4.5278			RNF145	4.14162	5.48267			CDKN2AIP	4.21766	3.85819
LYAR	4.32844	3.38206			FGFBP1	4.1406	5.20236			ADARB1	4.21713	5.3894
ARHGAP17	4.3284	2.85103			ALKBH2	4.14057	4.47194			RASSF8	4.21503	6.11673
HSBP1L1	4.32762	3.37806			SLC30A5	4.13871	4.26118			HSPA13	4.21492	10.0086
TMEM248	4.32594	3.76812			FOXF1	4.13744	4.48217			SOCS3	4.214	3.83538
ASB9	4.32418	5.0306			OGG1	4.13744	2.8706			C5orf15	4.21389	4.82135
KLC4	4.32235	3.1246			FAM103A1	4.13736	3.66992			VEGFA	4.21387	5.53225
TOR2A	4.32212	5.00266			TMEM129	4.13646	2.55981			C1GALT1C1	4.2125	9.99821
RBMX2	4.32102	4.28325			EIF2B5	4.13633	2.77168			ATL2	4.20924	4.93581
MAP3K12	4.32064	1.76087			PPP1R3C	4.13582	5.15435			CCDC43	4.20919	3.6984
TIMM21	4.31923	4.54712			MCCC2	4.13431	3.43837			EML2-AS1	4.20474	2.8549
KIF26A	4.31864	3.81972			JMJD6	4.13424	4.97902			MAPKAPK5	4.20418	4.58146
CAMLG	4.31839	5.10396			CDCA2	4.1334	5.81339			CREBL2	4.20205	3.77605
FEM1A	4.31483	3.46995			TP53I3	4.13313	2.44857			NAA15	4.20084	5.25227
PEX6	4.31412	3.12061			PMM1	4.13281	2.96468			SLC6A6	4.20052	2.83139
DIDO1	4.31375	3.55345			CES2	4.1314	2.64355			SLC35F2	4.20006	4.17563
PCYT2	4.31299	3.94686			DUSP2	4.13117	2.9174			NUS1	4.19834	3.88169
SEZ6L2	4.31214	3.39334			CHMP4A	4.13083	3.57268			CA11	4.19833	4.06648
FLYWCH1	4.31211	4.00689			COQ6	4.13033	6.28573			TNFAIP1	4.19743	3.71528
SLC39A9	4.31195	5.02429			BAMBI	4.13028	5.43652			STAT5B	4.19528	2.92736
CDC25A	4.31131	5.38229			COQ10A	4.12867	3.50888			TTC9C	4.19527	2.60753
GNB5	4.30768	2.63868			RAB31	4.12789	3.0216			QSOX1	4.19378	3.6472
JMJD8	4.30722	2.63084			MFSD5	4.12544	4.64661			MAP1LC3B	4.19331	4.46924
STK24	4.30585	2.51506			CCDC71	4.12482	5.55307			PI4KB	4.19248	3.46049
MAX	4.30564	5.27736			WIPI2	4.12327	2.87713			CFL2	4.1916	4.65984
PRR3	4.3054	4.20962			SAPCD2	4.12077	3.50998			TRAPPC6A	4.19099	5.08689
SMIM19	4.30448	7.62286			ANKRD49	4.12072	6.04767			TMA16	4.18902	4.75624
NFX1	4.30416	4.16261			RRP8	4.11881	2.76441			TRIO	4.18892	5.42157
IER5	4.30238	4.41533			SETD6	4.1188	4.04985			TUSC1	4.18816	3.63137
SMARCE1	4.30124	3.56711			MAN2C1	4.11781	7.24141			DDX50	4.18727	5.37483
MSX1	4.30099	2.46697			H2AFJ	4.11761	3.89781			MAX	4.18649	4.99091
TRIOBP	4.30082	2.64193			NAT10	4.11746	3.99671			CLPB	4.18525	1.62638
FAM50B	4.299	3.69605			DOLPP1	4.1164	2.78991			TBC1D14	4.18217	4.38453
TFPT	4.29675	4.79999			ALG2	4.11355	3.98118			AAED1	4.18109	2.53685
SH3TC1	4.29666	6.19625			CHERP	4.11152	5.59118			CHMP4A	4.18035	3.93816
CDC25C	4.29597	3.21422			PPT2	4.11138	5.68642			PGS1	4.18024	3.22551
DYNLL2	4.29228	2.93043			IPO9	4.11054	4.58449			ADD1	4.17955	2.09503
EFHD1	4.29227	3.792			QSOX1	4.11011	3.71528			PAWR	4.17758	5.09842
SLC7A6OS	4.29218	4.14519			MARCKS	4.10949	3.35707			NECAP2	4.17694	2.04971
FAM168B	4.28971	5.22736			KLF5	4.10839	3.00714			EIF5B	4.17682	5.23927
RIN1	4.2895	1.98115			PEX10	4.10776	2.94023			GTPBP2	4.17331	4.0096
TMEM107	4.28895	6.88281			LETMD1	4.10775	6.10847			UBALD2	4.17189	4.15872
DDA1	4.28766	2.96435			SPATA5L1	4.10764	3.774			CEBPD	4.17186	3.17251
WDR3	4.28683	3.82004			BMP6	4.10684	6.91986			ING1	4.17163	5.34536
UBQLN2	4.28595	3.38121			DDX31	4.10677	4.27185			WAC	4.17105	5.59222
SDC2	4.28434	3.27993			SMARCA5	4.10536	3.12579			ZC3H18	4.17028	4.19012
TSR2	4.28399	1.94752			HOXA11	4.10487	4.04413			HNRNPLL	4.16991	7.96626
WDR76	4.28357	3.64683			UBE3A	4.10431	5.74881			USP36	4.16984	4.27107
LOC93622	4.2793	4.46382			CD276	4.10215	3.06498			MLLT1	4.16924	4.38794
STK19	4.27886	2.66451			PCMTD2	4.10104	5.05649			LOC284454	4.16761	3.32776
SRP72	4.27847	3.12733			NUS1	4.10084	4.00555			RIMKLB	4.1642	4.70297
STIM1	4.27554	5.37509			ZNF24	4.10047	4.28519			MARCKS	4.1638	3.10072
B3GNT4	4.27459	4.52802			TAF1C	4.10007	3.81214			SETD6	4.16318	3.80071
CISD3	4.27334	3.63537			TMEM60	4.09814	6.91837			GABPB1	4.1627	6.27007
SMPD2	4.27299	2.63868			TOB1	4.09786	7.01551			RBM15B	4.1626	3.57862
MRPS33	4.2721	3.2149			CHAF1B	4.09504	3.87357			P3H4	4.16215	4.05264
EXOSC6	4.27207	3.96652			HUWE1	4.0944	5.62642			STAT3	4.16162	2.32825
DPH7	4.2688	1.99786			ISCA2	4.09362	2.76343			CCDC127	4.16151	3.79146
HSPB7	4.26751	3.55416			PKP2	4.09249	2.44672			NUPL2	4.15955	3.68996
CDPF1	4.2673	4.27194			TIAL1	4.09103	4.43354			DARS2	4.15657	3.7943
PIGO	4.26405	3.23916			ATN1	4.08954	3.74149			PNISR	4.15641	3.07133
SCAMP4	4.26346	7.18307			FAM208B	4.08859	4.12624			CAV2	4.15543	2.62483
YEATS4	4.26337	3.91815			MRI1	4.08797	4.41997			ARMC1	4.1554	4.68939
KMT5A	4.26282	3.39655			ENDOV	4.08753	4.24302			SIX2	4.1552	3.32856
POLB	4.26149	5.23482			DVL2	4.08727	3.07802			NOL10	4.15506	2.87828
CHMP3	4.25909	4.53784			POLR3H	4.08663	4.5148			RBM25	4.15435	2.3035
HDAC6	4.25643	1.54797			ADD1	4.08644	4.33378			RRP8	4.15391	2.83503
DLAT	4.25596	7.23194			MITF	4.08643	5.37375			HSPA1A	4.15359	2.42951
B4GALNT4	4.25564	6.09901			SIX2	4.08454	4.51718			SLC39A9	4.15284	4.18847
CYHR1	4.25496	2.5069			SNRNP35	4.08322	6.20831			MTFR1L	4.15078	5.27885
SMCO4	4.25462	2.78353			FEM1A	4.08183	3.90106			NARFL	4.14674	6.73307
A4GALT	4.25299	3.88957			PAFAH1B2	4.08145	3.95247			HEXIM1	4.14665	4.38513
[truncated: 4,905 more rows]

## Sheet: S2B Fig
Left					Right
Down_S		Up_S			Down_G2M		Up_G2M
-4.72923	0.000840336	-3.87527	0.00537634		-3.87527	0.00537634	-1.18319	0.0113636
-4.67887	0.00168067	-1.47507	0.0107527		-1.47507	0.0107527	-1.11249	0.0227273
-4.51986	0.00252101	-1.46803	0.016129		-1.46803	0.016129	-1.07098	0.0340909
-4.40732	0.00336134	-1.41535	0.0215054		-1.41535	0.0215054	-0.865116	0.0454545
-4.19183	0.00420168	-1.36161	0.0268817		-1.36161	0.0268817	-0.846609	0.0568182
-3.93096	0.00504202	-1.29784	0.0322581		-1.29784	0.0322581	-0.482023	0.0681818
-3.90834	0.00588235	-1.29583	0.0376344		-1.29583	0.0376344	-0.454685	0.0795455
-3.68384	0.00672269	-1.27409	0.0430108		-1.27409	0.0430108	-0.452324	0.0909091
-3.61548	0.00756303	-1.23255	0.0483871		-1.23255	0.0483871	-0.448337	0.102273
-3.39354	0.00840336	-1.22308	0.0537634		-1.22308	0.0537634	-0.28172	0.113636
-3.36756	0.0092437	-1.14474	0.0591398		-1.14474	0.0591398	-0.205361	0.125
-3.15499	0.010084	-1.10678	0.0645161		-1.10678	0.0645161	-0.194283	0.136364
-2.97723	0.0109244	-1.08691	0.0698925		-1.08691	0.0698925	-0.149538	0.147727
-2.96311	0.0117647	-1.08076	0.0752688		-1.08076	0.0752688	-0.148113	0.159091
-2.9046	0.012605	-1.04543	0.0806452		-1.04543	0.0806452	-0.111083	0.170455
-2.8711	0.0134454	-1.01175	0.0860215		-1.01175	0.0860215	-0.0906547	0.181818
-2.83041	0.0142857	-1.00588	0.0913978		-1.00588	0.0913978	-0.0182657	0.193182
-2.80438	0.0151261	-0.995483	0.0967742		-0.995483	0.0967742	-0.000554796	0.204545
-2.79145	0.0159664	-0.994485	0.102151		-0.994485	0.102151	0.0509241	0.215909
-2.76733	0.0168067	-0.96669	0.107527		-0.96669	0.107527	0.0734347	0.227273
-2.76098	0.0176471	-0.959548	0.112903		-0.959548	0.112903	0.206238	0.238636
-2.75727	0.0184874	-0.949529	0.11828		-0.949529	0.11828	0.223107	0.25
-2.74764	0.0193277	-0.937876	0.123656		-0.937876	0.123656	0.223887	0.261364
-2.71852	0.0201681	-0.909501	0.129032		-0.909501	0.129032	0.226448	0.272727
-2.71241	0.0210084	-0.906916	0.134409		-0.906916	0.134409	0.238452	0.284091
-2.70529	0.0218487	-0.878006	0.139785		-0.878006	0.139785	0.258384	0.295455
-2.69334	0.0226891	-0.87791	0.145161		-0.87791	0.145161	0.26224	0.306818
-2.69042	0.0235294	-0.872295	0.150538		-0.872295	0.150538	0.273359	0.318182
-2.68626	0.0243697	-0.851522	0.155914		-0.851522	0.155914	0.278472	0.329545
-2.67473	0.0252101	-0.849341	0.16129		-0.849341	0.16129	0.286666	0.340909
-2.64781	0.0260504	-0.845389	0.166667		-0.845389	0.166667	0.292579	0.352273
-2.62841	0.0268908	-0.844828	0.172043		-0.844828	0.172043	0.293579	0.363636
-2.62812	0.0277311	-0.82502	0.177419		-0.82502	0.177419	0.305669	0.375
-2.6208	0.0285714	-0.817649	0.182796		-0.817649	0.182796	0.309809	0.386364
-2.60939	0.0294118	-0.816695	0.188172		-0.816695	0.188172	0.310009	0.397727
-2.57873	0.0302521	-0.816208	0.193548		-0.816208	0.193548	0.321331	0.409091
-2.56497	0.0310924	-0.810407	0.198925		-0.810407	0.198925	0.322821	0.420455
-2.55843	0.0319328	-0.796328	0.204301		-0.796328	0.204301	0.358979	0.431818
-2.55239	0.0327731	-0.789503	0.209677		-0.789503	0.209677	0.365668	0.443182
-2.5385	0.0336134	-0.781858	0.215054		-0.781858	0.215054	0.370764	0.454545
-2.51285	0.0344538	-0.780959	0.22043		-0.780959	0.22043	0.376818	0.465909
-2.51206	0.0352941	-0.773054	0.225806		-0.773054	0.225806	0.377855	0.477273
-2.50425	0.0361345	-0.764936	0.231183		-0.764936	0.231183	0.383879	0.488636
-2.49364	0.0369748	-0.762052	0.236559		-0.762052	0.236559	0.395523	0.5
-2.48333	0.0378151	-0.759921	0.241935		-0.759921	0.241935	0.401689	0.511364
-2.48079	0.0386555	-0.751229	0.247312		-0.751229	0.247312	0.405355	0.522727
-2.46302	0.0394958	-0.747418	0.252688		-0.747418	0.252688	0.408139	0.534091
-2.44562	0.0403361	-0.746827	0.258065		-0.746827	0.258065	0.410327	0.545455
-2.43516	0.0411765	-0.728822	0.263441		-0.728822	0.263441	0.411521	0.556818
-2.42896	0.0420168	-0.72235	0.268817		-0.72235	0.268817	0.423572	0.568182
-2.42166	0.0428571	-0.708378	0.274194		-0.708378	0.274194	0.444036	0.579545
-2.41942	0.0436975	-0.707689	0.27957		-0.707689	0.27957	0.448664	0.590909
-2.39928	0.0445378	-0.689235	0.284946		-0.689235	0.284946	0.461099	0.602273
-2.39251	0.0453782	-0.636288	0.290323		-0.636288	0.290323	0.475714	0.613636
-2.36632	0.0462185	-0.632559	0.295699		-0.632559	0.295699	0.507904	0.625
-2.35552	0.0470588	-0.629139	0.301075		-0.629139	0.301075	0.512124	0.636364
-2.35536	0.0478992	-0.626018	0.306452		-0.626018	0.306452	0.53719	0.647727
-2.34371	0.0487395	-0.612978	0.311828		-0.612978	0.311828	0.580367	0.659091
-2.32558	0.0495798	-0.609432	0.317204		-0.609432	0.317204	0.588857	0.670455
-2.32491	0.0504202	-0.608685	0.322581		-0.608685	0.322581	0.592463	0.681818
-2.30879	0.0512605	-0.607067	0.327957		-0.607067	0.327957	0.657782	0.693182
-2.28674	0.0521008	-0.605156	0.333333		-0.605156	0.333333	0.66903	0.704545
-2.27513	0.0529412	-0.594458	0.33871		-0.594458	0.33871	0.672934	0.715909
-2.26785	0.0537815	-0.585255	0.344086		-0.585255	0.344086	0.675918	0.727273
-2.25475	0.0546218	-0.574703	0.349462		-0.574703	0.349462	0.687903	0.738636
-2.24443	0.0554622	-0.562817	0.354839		-0.562817	0.354839	0.695345	0.75
-2.23452	0.0563025	-0.556396	0.360215		-0.556396	0.360215	0.69596	0.761364
-2.23037	0.0571429	-0.547314	0.365591		-0.547314	0.365591	0.712543	0.772727
-2.22235	0.0579832	-0.544527	0.370968		-0.544527	0.370968	0.715129	0.784091
-2.19893	0.0588235	-0.538985	0.376344		-0.538985	0.376344	0.725772	0.795455
-2.19613	0.0596639	-0.537243	0.38172		-0.537243	0.38172	0.728128	0.806818
-2.18971	0.0605042	-0.533205	0.387097		-0.533205	0.387097	0.761813	0.818182
-2.17141	0.0613445	-0.530692	0.392473		-0.530692	0.392473	0.825279	0.829545
-2.16548	0.0621849	-0.53023	0.397849		-0.53023	0.397849	0.855565	0.840909
-2.16116	0.0630252	-0.521924	0.403226		-0.521924	0.403226	0.873781	0.852273
-2.15868	0.0638655	-0.517677	0.408602		-0.517677	0.408602	0.885052	0.863636
-2.14819	0.0647059	-0.516478	0.413978		-0.516478	0.413978	0.932266	0.875
-2.14567	0.0655462	-0.516052	0.419355		-0.516052	0.419355	0.971777	0.886364
-2.14109	0.0663866	-0.513058	0.424731		-0.513058	0.424731	0.974317	0.897727
-2.14025	0.0672269	-0.505154	0.430108		-0.505154	0.430108	1.03423	0.909091
-2.13072	0.0680672	-0.496343	0.435484		-0.496343	0.435484	1.0484	0.920455
-2.12136	0.0689076	-0.495823	0.44086		-0.495823	0.44086	1.1698	0.931818
-2.1198	0.0697479	-0.479889	0.446237		-0.479889	0.446237	1.21181	0.943182
-2.11699	0.0705882	-0.477316	0.451613		-0.477316	0.451613	1.28758	0.954545
-2.11087	0.0714286	-0.471157	0.456989		-0.471157	0.456989	1.30248	0.965909
-2.09711	0.0722689	-0.452324	0.462366		-0.452324	0.462366	1.34722	0.977273
-2.07875	0.0731092	-0.446475	0.467742		-0.446475	0.467742	1.77347	0.988636
-2.07724	0.0739496	-0.444342	0.473118		-0.444342	0.473118	1.8357	1
-2.07723	0.0747899	-0.442561	0.478495		-0.442561	0.478495
-2.07511	0.0756303	-0.438453	0.483871		-0.438453	0.483871
-2.07134	0.0764706	-0.435929	0.489247		-0.435929	0.489247
-2.07091	0.0773109	-0.430111	0.494624		-0.430111	0.494624
-2.06012	0.0781513	-0.428708	0.5		-0.428708	0.5
-2.0255	0.0789916	-0.425192	0.505376		-0.425192	0.505376
-2.01803	0.0798319	-0.413893	0.510753		-0.413893	0.510753
-2.01492	0.0806723	-0.412257	0.516129		-0.412257	0.516129
-2.00152	0.0815126	-0.409878	0.521505		-0.409878	0.521505
-2.00124	0.0823529	-0.402822	0.526882		-0.402822	0.526882
-2.00008	0.0831933	-0.398428	0.532258		-0.398428	0.532258
-1.9996	0.0840336	-0.394533	0.537634		-0.394533	0.537634
-1.99942	0.0848739	-0.391723	0.543011		-0.391723	0.543011
-1.99807	0.0857143	-0.388859	0.548387		-0.388859	0.548387
-1.99452	0.0865546	-0.372505	0.553763		-0.372505	0.553763
-1.99308	0.087395	-0.371749	0.55914		-0.371749	0.55914
-1.98986	0.0882353	-0.36703	0.564516		-0.36703	0.564516
-1.98886	0.0890756	-0.364342	0.569892		-0.364342	0.569892
-1.98691	0.089916	-0.36062	0.575269		-0.36062	0.575269
-1.98514	0.0907563	-0.357522	0.580645		-0.357522	0.580645
-1.98429	0.0915966	-0.355425	0.586022		-0.355425	0.586022
-1.98096	0.092437	-0.355384	0.591398		-0.355384	0.591398
-1.97423	0.0932773	-0.345206	0.596774		-0.345206	0.596774
-1.96974	0.0941176	-0.332621	0.602151		-0.332621	0.602151
-1.96454	0.094958	-0.323049	0.607527		-0.323049	0.607527
-1.9639	0.0957983	-0.32087	0.612903		-0.32087	0.612903
-1.95217	0.0966387	-0.315562	0.61828		-0.315562	0.61828
-1.9491	0.097479	-0.310079	0.623656		-0.310079	0.623656
-1.94627	0.0983193	-0.293882	0.629032		-0.293882	0.629032
-1.94564	0.0991597	-0.286657	0.634409		-0.286657	0.634409
-1.93769	0.1	-0.284615	0.639785		-0.284615	0.639785
-1.93668	0.10084	-0.283547	0.645161		-0.283547	0.645161
-1.92423	0.101681	-0.278988	0.650538		-0.278988	0.650538
-1.91867	0.102521	-0.272595	0.655914		-0.272595	0.655914
-1.91586	0.103361	-0.263947	0.66129		-0.263947	0.66129
-1.91043	0.104202	-0.245365	0.666667		-0.245365	0.666667
-1.90527	0.105042	-0.244309	0.672043		-0.244309	0.672043
-1.89755	0.105882	-0.236535	0.677419		-0.236535	0.677419
-1.89749	0.106723	-0.208844	0.682796		-0.208844	0.682796
-1.89396	0.107563	-0.198348	0.688172		-0.198348	0.688172
-1.89319	0.108403	-0.197133	0.693548		-0.197133	0.693548
-1.88624	0.109244	-0.179437	0.698925		-0.179437	0.698925
-1.88203	0.110084	-0.171691	0.704301		-0.171691	0.704301
-1.87836	0.110924	-0.169694	0.709677		-0.169694	0.709677
-1.86306	0.111765	-0.154546	0.715054		-0.154546	0.715054
-1.8626	0.112605	-0.150691	0.72043		-0.150691	0.72043
-1.85709	0.113445	-0.145497	0.725806		-0.145497	0.725806
-1.85276	0.114286	-0.141782	0.731183		-0.141782	0.731183
-1.85123	0.115126	-0.125426	0.736559		-0.125426	0.736559
-1.84358	0.115966	-0.120799	0.741935		-0.120799	0.741935
-1.84332	0.116807	-0.0876094	0.747312		-0.0876094	0.747312
-1.83988	0.117647	-0.0494346	0.752688		-0.0494346	0.752688
-1.83947	0.118487	-0.00332921	0.758065		-0.00332921	0.758065
-1.83741	0.119328	0.00834592	0.763441		0.00834592	0.763441
-1.83023	0.120168	0.014666	0.768817		0.014666	0.768817
-1.82872	0.121008	0.0177762	0.774194		0.0177762	0.774194
-1.82678	0.121849	0.0267567	0.77957		0.0267567	0.77957
-1.82248	0.122689	0.0634224	0.784946		0.0634224	0.784946
-1.81633	0.123529	0.066274	0.790323		0.066274	0.790323
-1.8144	0.12437	0.0769916	0.795699		0.0769916	0.795699
-1.81028	0.12521	0.0900169	0.801075		0.0900169	0.801075
-1.80455	0.12605	0.10941	0.806452		0.10941	0.806452
-1.80375	0.126891	0.113214	0.811828		0.113214	0.811828
-1.80269	0.127731	0.115837	0.817204		0.115837	0.817204
-1.79778	0.128571	0.12909	0.822581		0.12909	0.822581
-1.79557	0.129412	0.13696	0.827957		0.13696	0.827957
-1.79421	0.130252	0.144034	0.833333		0.144034	0.833333
-1.79196	0.131092	0.144958	0.83871		0.144958	0.83871
-1.79065	0.131933	0.148405	0.844086		0.148405	0.844086
-1.78956	0.132773	0.178994	0.849462		0.178994	0.849462
-1.78666	0.133613	0.196935	0.854839		0.196935	0.854839
-1.7827	0.134454	0.217244	0.860215		0.217244	0.860215
-1.78046	0.135294	0.229959	0.865591		0.229959	0.865591
-1.77769	0.136134	0.252746	0.870968		0.252746	0.870968
-1.7676	0.136975	0.254065	0.876344		0.254065	0.876344
-1.76684	0.137815	0.263514	0.88172		0.263514	0.88172
-1.76657	0.138655	0.286653	0.887097		0.286653	0.887097
-1.76383	0.139496	0.292344	0.892473		0.292344	0.892473
-1.76345	0.140336	0.308582	0.897849		0.308582	0.897849
-1.76325	0.141176	0.317589	0.903226		0.317589	0.903226
-1.75941	0.142017	0.349743	0.908602		0.349743	0.908602
-1.75851	0.142857	0.365407	0.913978		0.365407	0.913978
-1.7576	0.143697	0.409624	0.919355		0.409624	0.919355
-1.75648	0.144538	0.418645	0.924731		0.418645	0.924731
-1.75571	0.145378	0.429708	0.930108		0.429708	0.930108
-1.75421	0.146218	0.451725	0.935484		0.451725	0.935484
-1.75013	0.147059	0.496934	0.94086		0.496934	0.94086
-1.74859	0.147899	0.509964	0.946237		0.509964	0.946237
-1.74466	0.148739	0.559147	0.951613		0.559147	0.951613
-1.74249	0.14958	0.659947	0.956989		0.659947	0.956989
-1.7352	0.15042	0.745482	0.962366		0.745482	0.962366
-1.73519	0.151261	0.829027	0.967742		0.829027	0.967742
-1.72808	0.152101	0.830266	0.973118		0.830266	0.973118
-1.72444	0.152941	1.23179	0.978495		1.23179	0.978495
-1.70762	0.153782	1.39086	0.983871		1.39086	0.983871
-1.70743	0.154622	1.62328	0.989247		1.62328	0.989247
-1.70368	0.155462	2.41073	0.994624		2.41073	0.994624
-1.70143	0.156303	2.55026	1		2.55026	1
-1.70118	0.157143
-1.7007	0.157983
-1.69926	0.158824
-1.69622	0.159664
-1.69589	0.160504
-1.69343	0.161345
-1.69247	0.162185
-1.68664	0.163025
-1.68123	0.163866
-1.67988	0.164706
-1.67904	0.165546
-1.67883	0.166387
-1.67876	0.167227
-1.67808	0.168067
-1.67779	0.168908
-1.676	0.169748
-1.67495	0.170588
-1.6739	0.171429
-1.67055	0.172269
-1.66805	0.173109
-1.66473	0.17395
-1.66336	0.17479
-1.66286	0.17563
-1.65935	0.176471
-1.65651	0.177311
-1.65329	0.178151
-1.64912	0.178992
-1.64728	0.179832
-1.64398	0.180672
-1.64144	0.181513
-1.64142	0.182353
-1.64121	0.183193
-1.63436	0.184034
-1.63386	0.184874
-1.63222	0.185714
-1.63221	0.186555
-1.63163	0.187395
-1.63042	0.188235
-1.62381	0.189076
-1.62328	0.189916
-1.62276	0.190756
-1.61892	0.191597
-1.61703	0.192437
-1.61679	0.193277
-1.61624	0.194118
-1.61608	0.194958
-1.61513	0.195798
-1.61488	0.196639
-1.60021	0.197479
-1.5999	0.198319
-1.59763	0.19916
-1.5953	0.2
-1.59495	0.20084
-1.59115	0.201681
-1.5891	0.202521
-1.58775	0.203361
-1.58608	0.204202
-1.58418	0.205042
-1.58232	0.205882
-1.58081	0.206723
-1.58047	0.207563
-1.57904	0.208403
-1.57711	0.209244
-1.57628	0.210084
-1.57595	0.210924
-1.57471	0.211765
-1.57434	0.212605
-1.57373	0.213445
-1.57094	0.214286
-1.5694	0.215126
-1.56922	0.215966
-1.56561	0.216807
-1.56243	0.217647
-1.56187	0.218487
-1.56036	0.219328
-1.55871	0.220168
-1.55845	0.221008
-1.55486	0.221849
-1.55367	0.222689
-1.55363	0.223529
-1.55215	0.22437
-1.55083	0.22521
-1.54903	0.22605
-1.54824	0.226891
-1.54498	0.227731
-1.54489	0.228571
-1.54317	0.229412
-1.5419	0.230252
-1.5418	0.231092
-1.53991	0.231933
-1.53733	0.232773
-1.53456	0.233613
-1.53083	0.234454
-1.5286	0.235294
-1.52784	0.236134
-1.52754	0.236975
-1.5275	0.237815
-1.52455	0.238655
-1.52446	0.239496
-1.52319	0.240336
-1.52254	0.241176
-1.52129	0.242017
-1.51985	0.242857
-1.5187	0.243697
-1.51548	0.244538
-1.51431	0.245378
-1.51231	0.246218
-1.51076	0.247059
-1.50984	0.247899
-1.50575	0.248739
-1.50224	0.24958
-1.50187	0.25042
-1.49946	0.251261
-1.49793	0.252101
-1.4971	0.252941
-1.49695	0.253782
-1.49631	0.254622
-1.49352	0.255462
-1.48929	0.256303
-1.48852	0.257143
-1.4872	0.257983
-1.48118	0.258824
-1.48012	0.259664
-1.47986	0.260504
-1.47923	0.261345
-1.47915	0.262185
-1.47763	0.263025
-1.47481	0.263866
-1.47365	0.264706
-1.47165	0.265546
-1.4711	0.266387
-1.47091	0.267227
-1.47011	0.268067
-1.46578	0.268908
-1.4653	0.269748
-1.46268	0.270588
-1.46197	0.271429
-1.46135	0.272269
-1.46097	0.273109
-1.45974	0.27395
-1.45913	0.27479
-1.45886	0.27563
-1.45625	0.276471
-1.45434	0.277311
-1.45356	0.278151
-1.45355	0.278992
-1.45107	0.279832
-1.44812	0.280672
-1.44788	0.281513
-1.44741	0.282353
-1.44316	0.283193
-1.44218	0.284034
-1.43994	0.284874
-1.43992	0.285714
-1.43964	0.286555
-1.43938	0.287395
-1.43699	0.288235
-1.43442	0.289076
-1.43368	0.289916
-1.43314	0.290756
-1.43159	0.291597
-1.43154	0.292437
-1.43056	0.293277
-1.42955	0.294118
-1.42939	0.294958
-1.42848	0.295798
-1.42775	0.296639
-1.42521	0.297479
-1.42402	0.298319
-1.42249	0.29916
-1.42104	0.3
-1.41646	0.30084
-1.41029	0.301681
-1.40928	0.302521
-1.40893	0.303361
-1.40878	0.304202
-1.40697	0.305042
-1.40568	0.305882
-1.40486	0.306723
-1.40122	0.307563
-1.39322	0.308403
-1.39254	0.309244
-1.39203	0.310084
-1.39125	0.310924
-1.38515	0.311765
-1.38396	0.312605
-1.38241	0.313445
-1.3815	0.314286
-1.37963	0.315126
-1.3795	0.315966
-1.3794	0.316807
-1.37739	0.317647
-1.37723	0.318487
-1.37711	0.319328
-1.37368	0.320168
-1.37344	0.321008
-1.3727	0.321849
-1.3712	0.322689
-1.36611	0.323529
-1.36444	0.32437
-1.36354	0.32521
-1.36351	0.32605
-1.35814	0.326891
-1.358	0.327731
-1.358	0.328571
-1.3572	0.329412
-1.35534	0.330252
-1.35313	0.331092
-1.35106	0.331933
-1.35064	0.332773
-1.34805	0.333613
-1.34745	0.334454
-1.34733	0.335294
-1.34416	0.336134
-1.34343	0.336975
-1.34122	0.337815
-1.34024	0.338655
-1.33958	0.339496
-1.33915	0.340336
-1.33905	0.341176
-1.33855	0.342017
-1.33734	0.342857
-1.33499	0.343697
-1.33459	0.344538
-1.33316	0.345378
-1.33229	0.346218
-1.33003	0.347059
-1.32634	0.347899
-1.32591	0.348739
-1.32452	0.34958
-1.32202	0.35042
-1.31789	0.351261
-1.31673	0.352101
-1.31414	0.352941
-1.31409	0.353782
-1.31382	0.354622
-1.31281	0.355462
-1.31034	0.356303
-1.30977	0.357143
-1.30465	0.357983
-1.30365	0.358824
-1.30353	0.359664
-1.3024	0.360504
-1.30024	0.361345
-1.30012	0.362185
-1.29922	0.363025
-1.29693	0.363866
-1.29657	0.364706
-1.29512	0.365546
-1.29459	0.366387
-1.29381	0.367227
-1.29364	0.368067
-1.29342	0.368908
-1.29183	0.369748
-1.29107	0.370588
-1.28992	0.371429
-1.28882	0.372269
-1.28736	0.373109
-1.28696	0.37395
-1.28565	0.37479
-1.28437	0.37563
-1.28329	0.376471
-1.28284	0.377311
-1.27912	0.378151
-1.27909	0.378992
-1.27895	0.379832
-1.27654	0.380672
-1.27365	0.381513
-1.27317	0.382353
-1.27286	0.383193
-1.2726	0.384034
-1.26768	0.384874
-1.2672	0.385714
-1.26674	0.386555
-1.2619	0.387395
-1.26152	0.388235
-1.26148	0.389076
-1.26106	0.389916
-1.26056	0.390756
-1.2599	0.391597
-1.25784	0.392437
-1.25772	0.393277
-1.25709	0.394118
-1.25311	0.394958
-1.25271	0.395798
-1.25156	0.396639
-1.24994	0.397479
-1.24867	0.398319
-1.24775	0.39916
-1.2474	0.4
-1.24633	0.40084
-1.24518	0.401681
-1.2444	0.402521
-1.24395	0.403361
-1.24176	0.404202
-1.2367	0.405042
-1.23579	0.405882
-1.23538	0.406723
-1.23509	0.407563
-1.23275	0.408403
-1.23063	0.409244
-1.22841	0.410084
-1.22408	0.410924
-1.222	0.411765
-1.22171	0.412605
-1.21873	0.413445
-1.21607	0.414286
-1.21513	0.415126
-1.21299	0.415966
-1.21206	0.416807
-1.20695	0.417647
-1.20614	0.418487
-1.20558	0.419328
-1.20095	0.420168
-1.20056	0.421008
-1.19955	0.421849
-1.19885	0.422689
-1.19796	0.423529
-1.1978	0.42437
-1.19735	0.42521
-1.19573	0.42605
-1.19473	0.426891
-1.19335	0.427731
-1.1931	0.428571
-1.19269	0.429412
-1.19227	0.430252
-1.1896	0.431092
-1.18935	0.431933
-1.18927	0.432773
-1.18831	0.433613
-1.18632	0.434454
-1.18508	0.435294
-1.18485	0.436134
-1.18478	0.436975
-1.18395	0.437815
-1.18196	0.438655
-1.17928	0.439496
-1.17779	0.440336
-1.1747	0.441176
-1.17462	0.442017
-1.17431	0.442857
-1.17419	0.443697
-1.1684	0.444538
-1.16668	0.445378
-1.16447	0.446218
-1.16352	0.447059
-1.1626	0.447899
-1.16091	0.448739
-1.16082	0.44958
-1.158	0.45042
-1.1543	0.451261
-1.15356	0.452101
-1.15178	0.452941
-1.15086	0.453782
-1.1489	0.454622
-1.14835	0.455462
-1.1475	0.456303
-1.14563	0.457143
-1.14438	0.457983
-1.14174	0.458824
-1.1414	0.459664
-1.13926	0.460504
-1.13789	0.461345
-1.1362	0.462185
-1.1345	0.463025
-1.13407	0.463866
-1.13307	0.464706
-1.13222	0.465546
-1.12927	0.466387
-1.12851	0.467227
-1.12724	0.468067
-1.12605	0.468908
-1.12428	0.469748
-1.12397	0.470588
-1.12234	0.471429
-1.11799	0.472269
-1.11701	0.473109
-1.11496	0.47395
-1.11456	0.47479
-1.11449	0.47563
-1.11448	0.476471
-1.10909	0.477311
-1.10728	0.478151
-1.10691	0.478992
-1.10363	0.479832
-1.10347	0.480672
-1.102	0.481513
-1.10128	0.482353
-1.1	0.483193
-1.09729	0.484034
-1.0972	0.484874
-1.09706	0.485714
-1.09622	0.486555
-1.0962	0.487395
-1.09548	0.488235
-1.09154	0.489076
-1.09135	0.489916
-1.09052	0.490756
-1.09	0.491597
-1.0896	0.492437
-1.08954	0.493277
-1.0865	0.494118
-1.0852	0.494958
-1.08344	0.495798
-1.08124	0.496639
-1.08099	0.497479
-1.0806	0.498319
-1.07831	0.49916
-1.07707	0.5
-1.07622	0.50084
-1.07557	0.501681
-1.07418	0.502521
-1.07287	0.503361
-1.07222	0.504202
-1.07035	0.505042
-1.06877	0.505882
-1.06848	0.506723
-1.06812	0.507563
-1.06234	0.508403
-1.05834	0.509244
-1.05818	0.510084
-1.05643	0.510924
-1.05586	0.511765
-1.05574	0.512605
-1.05553	0.513445
-1.05515	0.514286
-1.05471	0.515126
-1.0539	0.515966
-1.05189	0.516807
-1.05047	0.517647
-1.04964	0.518487
-1.04721	0.519328
-1.04604	0.520168
-1.04594	0.521008
-1.04198	0.521849
-1.04163	0.522689
-1.03896	0.523529
-1.03866	0.52437
-1.03591	0.52521
-1.034	0.52605
-1.03282	0.526891
-1.03208	0.527731
-1.03149	0.528571
-1.02825	0.529412
-1.02718	0.530252
-1.02661	0.531092
-1.02461	0.531933
-1.01879	0.532773
-1.01794	0.533613
-1.01149	0.534454
-1.01076	0.535294
-1.01033	0.536134
-1.00901	0.536975
-1.0085	0.537815
-1.00384	0.538655
-1.0038	0.539496
-1.00005	0.540336
-0.998877	0.541176
-0.995399	0.542017
-0.994704	0.542857
-0.993144	0.543697
-0.988586	0.544538
-0.987744	0.545378
-0.984967	0.546218
-0.983411	0.547059
-0.980753	0.547899
-0.980103	0.548739
-0.978914	0.54958
-0.974612	0.55042
-0.972877	0.551261
-0.967601	0.552101
-0.967423	0.552941
-0.967357	0.553782
-0.967066	0.554622
-0.966373	0.555462
-0.966007	0.556303
-0.962394	0.557143
-0.961997	0.557983
-0.961992	0.558824
-0.961707	0.559664
-0.960538	0.560504
-0.960259	0.561345
-0.954289	0.562185
-0.951973	0.563025
-0.949556	0.563866
-0.949064	0.564706
-0.947807	0.565546
-0.947695	0.566387
-0.946259	0.567227
-0.945803	0.568067
-0.9455	0.568908
-0.941452	0.569748
-0.939691	0.570588
-0.939048	0.571429
-0.932502	0.572269
-0.932499	0.573109
-0.931947	0.57395
-0.931684	0.57479
-0.931375	0.57563
-0.927695	0.576471
-0.924371	0.577311
-0.919119	0.578151
-0.918924	0.578992
-0.916581	0.579832
-0.913803	0.580672
-0.912707	0.581513
-0.911769	0.582353
-0.91169	0.583193
-0.91073	0.584034
-0.906201	0.584874
-0.902917	0.585714
-0.900124	0.586555
-0.899933	0.587395
-0.898319	0.588235
-0.896685	0.589076
-0.894936	0.589916
-0.894202	0.590756
-0.891914	0.591597
-0.891174	0.592437
-0.891147	0.593277
-0.889496	0.594118
-0.887786	0.594958
-0.887387	0.595798
-0.887323	0.596639
-0.886477	0.597479
-0.886187	0.598319
-0.885415	0.59916
-0.883998	0.6
-0.882239	0.60084
-0.881555	0.601681
-0.876396	0.602521
-0.871655	0.603361
-0.871345	0.604202
-0.870098	0.605042
-0.869483	0.605882
-0.867253	0.606723
-0.864116	0.607563
-0.863875	0.608403
-0.863828	0.609244
-0.863719	0.610084
-0.863654	0.610924
-0.861683	0.611765
-0.860452	0.612605
-0.860363	0.613445
-0.860076	0.614286
-0.859899	0.615126
-0.858489	0.615966
-0.855207	0.616807
-0.853602	0.617647
-0.853164	0.618487
-0.850433	0.619328
-0.849063	0.620168
-0.842628	0.621008
-0.840828	0.621849
-0.839646	0.622689
-0.835186	0.623529
-0.833756	0.62437
-0.831982	0.62521
-0.824735	0.62605
-0.824723	0.626891
-0.823356	0.627731
-0.822017	0.628571
-0.82147	0.629412
-0.821166	0.630252
-0.816728	0.631092
-0.816711	0.631933
-0.816288	0.632773
-0.811737	0.633613
-0.811538	0.634454
-0.807173	0.635294
-0.806115	0.636134
-0.804255	0.636975
-0.800607	0.637815
-0.799264	0.638655
-0.798966	0.639496
-0.798211	0.640336
-0.797014	0.641176
-0.78849	0.642017
-0.787932	0.642857
-0.786799	0.643697
-0.786002	0.644538
-0.783234	0.645378
-0.782219	0.646218
-0.782104	0.647059
-0.780529	0.647899
-0.779323	0.648739
-0.774989	0.64958
-0.773362	0.65042
-0.773142	0.651261
-0.771604	0.652101
-0.76708	0.652941
-0.761621	0.653782
-0.759201	0.654622
-0.75688	0.655462
-0.75657	0.656303
-0.752225	0.657143
-0.747911	0.657983
-0.746604	0.658824
-0.744362	0.659664
-0.743935	0.660504
-0.742788	0.661345
-0.742214	0.662185
-0.739925	0.663025
-0.737877	0.663866
-0.734039	0.664706
-0.733294	0.665546
-0.733158	0.666387
-0.730512	0.667227
-0.728522	0.668067
-0.728383	0.668908
-0.727555	0.669748
-0.727228	0.670588
-0.721112	0.671429
-0.720957	0.672269
-0.720235	0.673109
-0.716596	0.67395
-0.71501	0.67479
-0.714036	0.67563
-0.70645	0.676471
-0.701693	0.677311
-0.689468	0.678151
-0.683514	0.678992
-0.682728	0.679832
-0.681704	0.680672
-0.676524	0.681513
-0.671517	0.682353
-0.670531	0.683193
-0.668936	0.684034
-0.667309	0.684874
-0.666049	0.685714
-0.665236	0.686555
-0.664077	0.687395
-0.660919	0.688235
-0.658932	0.689076
-0.65827	0.689916
-0.656701	0.690756
-0.656467	0.691597
-0.639826	0.692437
-0.638059	0.693277
-0.637699	0.694118
-0.634604	0.694958
-0.630516	0.695798
-0.62967	0.696639
-0.628541	0.697479
-0.624476	0.698319
-0.623506	0.69916
-0.617191	0.7
-0.615106	0.70084
-0.614157	0.701681
-0.609719	0.702521
-0.608675	0.703361
-0.603796	0.704202
-0.602388	0.705042
-0.597979	0.705882
-0.596099	0.706723
-0.595759	0.707563
-0.592178	0.708403
-0.587285	0.709244
-0.584651	0.710084
-0.583469	0.710924
-0.578722	0.711765
-0.576995	0.712605
-0.561092	0.713445
-0.560315	0.714286
-0.559648	0.715126
-0.557981	0.715966
-0.555662	0.716807
-0.555432	0.717647
-0.555059	0.718487
-0.552832	0.719328
-0.552486	0.720168
-0.551178	0.721008
-0.548908	0.721849
-0.545794	0.722689
-0.545292	0.723529
-0.545212	0.72437
-0.543634	0.72521
-0.543249	0.72605
-0.542887	0.726891
-0.542676	0.727731
-0.528511	0.728571
-0.527153	0.729412
-0.527094	0.730252
-0.520638	0.731092
-0.520536	0.731933
-0.516015	0.732773
-0.515017	0.733613
-0.514896	0.734454
-0.512157	0.735294
-0.51188	0.736134
-0.511702	0.736975
-0.507529	0.737815
-0.507394	0.738655
-0.505616	0.739496
-0.503536	0.740336
-0.497239	0.741176
-0.494767	0.742017
-0.494577	0.742857
-0.491125	0.743697
-0.489361	0.744538
-0.486792	0.745378
-0.485764	0.746218
-0.485577	0.747059
-0.483803	0.747899
-0.480369	0.748739
-0.479819	0.74958
-0.476989	0.75042
-0.476301	0.751261
-0.471583	0.752101
-0.470667	0.752941
-0.469745	0.753782
-0.46956	0.754622
-0.466211	0.755462
-0.464339	0.756303
-0.459667	0.757143
-0.458527	0.757983
-0.458498	0.758824
-0.455867	0.759664
-0.453993	0.760504
-0.452605	0.761345
-0.437615	0.762185
-0.433838	0.763025
-0.427669	0.763866
-0.427635	0.764706
-0.422409	0.765546
-0.421013	0.766387
-0.418633	0.767227
-0.41712	0.768067
-0.41658	0.768908
-0.414364	0.769748
-0.413272	0.770588
-0.412197	0.771429
-0.410738	0.772269
-0.410279	0.773109
-0.402343	0.77395
-0.400136	0.77479
-0.399983	0.77563
-0.398778	0.776471
-0.3975	0.777311
-0.395373	0.778151
-0.391027	0.778992
-0.386797	0.779832
-0.384274	0.780672
-0.377563	0.781513
-0.372223	0.782353
-0.354937	0.783193
-0.353736	0.784034
-0.35154	0.784874
-0.350617	0.785714
-0.348077	0.786555
-0.341123	0.787395
-0.324755	0.788235
-0.322477	0.789076
-0.316743	0.789916
-0.316639	0.790756
-0.315812	0.791597
-0.307555	0.792437
-0.29937	0.793277
-0.296091	0.794118
-0.289797	0.794958
-0.28452	0.795798
-0.280347	0.796639
-0.280057	0.797479
-0.262335	0.798319
-0.252864	0.79916
-0.252502	0.8
-0.240336	0.80084
-0.236983	0.801681
-0.232999	0.802521
-0.230464	0.803361
-0.230463	0.804202
-0.227752	0.805042
-0.220506	0.805882
-0.218515	0.806723
-0.214842	0.807563
-0.211781	0.808403
-0.209652	0.809244
-0.208094	0.810084
-0.201513	0.810924
-0.185052	0.811765
-0.176822	0.812605
-0.176287	0.813445
-0.172901	0.814286
-0.172505	0.815126
-0.169424	0.815966
-0.168196	0.816807
-0.167724	0.817647
-0.162961	0.818487
-0.158286	0.819328
-0.157978	0.820168
-0.156355	0.821008
-0.154565	0.821849
-0.154494	0.822689
-0.15243	0.823529
-0.148637	0.82437
-0.140554	0.82521
-0.135887	0.82605
-0.135264	0.826891
-0.132031	0.827731
-0.126531	0.828571
-0.124644	0.829412
-0.123841	0.830252
-0.120652	0.831092
-0.0999638	0.831933
-0.0935917	0.832773
-0.0876378	0.833613
-0.0874997	0.834454
-0.0862084	0.835294
-0.0851346	0.836134
-0.0759247	0.836975
-0.0710144	0.837815
-0.0562266	0.838655
-0.0523901	0.839496
-0.0437397	0.840336
-0.0414591	0.841176
-0.0379505	0.842017
-0.0305147	0.842857
-0.020012	0.843697
-0.00367103	0.844538
9.7788e-05	0.845378
0.000355572	0.846218
0.00117725	0.847059
0.00168686	0.847899
0.0156561	0.848739
0.0162658	0.84958
0.0347302	0.85042
0.0358924	0.851261
0.0367075	0.852101
0.0418808	0.852941
0.0431185	0.853782
0.045497	0.854622
0.0648905	0.855462
0.0676709	0.856303
0.0677086	0.857143
0.0709619	0.857983
0.0732646	0.858824
0.075761	0.859664
0.0793558	0.860504
0.0839316	0.861345
0.0980467	0.862185
0.0990974	0.863025
0.0997208	0.863866
0.0997601	0.864706
0.109132	0.865546
0.12553	0.866387
0.129669	0.867227
0.133865	0.868067
0.146238	0.868908
0.174102	0.869748
0.175829	0.870588
0.192998	0.871429
0.19553	0.872269
0.19556	0.873109
0.203672	0.87395
0.205219	0.87479
0.207001	0.87563
0.214117	0.876471
0.223172	0.877311
0.230089	0.878151
0.231923	0.878992
0.232071	0.879832
0.238313	0.880672
0.239249	0.881513
0.243494	0.882353
0.249695	0.883193
0.251585	0.884034
0.258851	0.884874
0.281203	0.885714
0.282313	0.886555
0.299045	0.887395
0.342195	0.888235
0.345057	0.889076
0.348707	0.889916
0.349499	0.890756
0.357331	0.891597
0.359976	0.892437
0.366809	0.893277
0.376498	0.894118
0.379851	0.894958
0.405024	0.895798
0.405375	0.896639
0.412208	0.897479
0.414209	0.898319
0.4303	0.89916
0.43208	0.9
0.434946	0.90084
0.441636	0.901681
0.448062	0.902521
0.45758	0.903361
0.459183	0.904202
0.463134	0.905042
0.48723	0.905882
0.505171	0.906723
0.509847	0.907563
0.511223	0.908403
0.519616	0.909244
0.52436	0.910084
0.555182	0.910924
0.555852	0.911765
0.562776	0.912605
0.566684	0.913445
0.578292	0.914286
0.588703	0.915126
0.601069	0.915966
0.623834	0.916807
0.624742	0.917647
0.629051	0.918487
0.642632	0.919328
0.666931	0.920168
0.674756	0.921008
0.693876	0.921849
0.707599	0.922689
0.717861	0.923529
0.721826	0.92437
0.722606	0.92521
0.729587	0.92605
0.739391	0.926891
0.761625	0.927731
0.761896	0.928571
0.781106	0.929412
0.794314	0.930252
0.799263	0.931092
0.809688	0.931933
0.8108	0.932773
0.813525	0.933613
0.844811	0.934454
0.858432	0.935294
0.860193	0.936134
0.869347	0.936975
0.882077	0.937815
0.882199	0.938655
0.911808	0.939496
0.911928	0.940336
0.920203	0.941176
0.949559	0.942017
0.99571	0.942857
1.00027	0.943697
1.02028	0.944538
1.02425	0.945378
1.04505	0.946218
1.08281	0.947059
1.10676	0.947899
1.11184	0.948739
1.11995	0.94958
1.13178	0.95042
1.13244	0.951261
1.13387	0.952101
1.1433	0.952941
1.15684	0.953782
1.20786	0.954622
1.235	0.955462
1.2429	0.956303
1.24974	0.957143
1.25232	0.957983
1.27044	0.958824
1.2857	0.959664
1.33686	0.960504
1.3731	0.961345
1.3957	0.962185
1.43117	0.963025
1.44236	0.963866
1.45676	0.964706
1.47966	0.965546
1.49206	0.966387
1.5064	0.967227
1.5402	0.968067
1.55099	0.968908
1.55784	0.969748
1.57262	0.970588
1.58861	0.971429
1.60143	0.972269
1.6166	0.973109
1.63405	0.97395
1.63662	0.97479
1.71844	0.97563
1.73961	0.976471
1.83204	0.977311
1.91043	0.978151
1.91744	0.978992
1.93832	0.979832
1.96819	0.980672
2.04959	0.981513
2.05969	0.982353
2.08715	0.983193
2.1506	0.984034
2.23237	0.984874
2.23254	0.985714
2.39986	0.986555
2.43376	0.987395
2.43818	0.988235
2.48562	0.989076
2.51622	0.989916
2.57003	0.990756
2.59628	0.991597
2.60751	0.992437
2.79445	0.993277
2.82833	0.994118
3.22339	0.994958
3.37196	0.995798
3.54103	0.996639
4.0478	0.997479
4.05125	0.998319
5.19227	0.99916
7.3468	1

## Sheet: S3B Fig
KO-1	Ctl							Average	SD
Day 1	1.0144	1.00159	0.987651	0.979157	1.00549	1.01172		1	0.0138863
Day 2	1.12769	1.11318	1.28703	1.18667	1.21129	1.0768		1.16711	0.0765941
Day 3	1.30411	1.37992	1.37615	1.49754	1.45379	1.52352		1.42251	0.0834165
Day 4	1.48462	1.63566	1.54812	1.60833	1.58871	1.872		1.62291	0.132898
	FLAG-YTHDF2
Day 1	0.953452	0.970388	0.972626	1.08062	1.051	0.971916		1	0.0523112
Day 2	1.72727	1.7812	2.01517	1.86504	1.97255	1.93273		1.88233	0.112155
Day 3	2.29298	2.28927	2.50133	2.08573	2.66471	2.23977		2.34563	0.205306
Day 4	3.27686	3.35043	3.7346	2.91057	4	3.73636		3.50147	0.395091
KO-2	Ctrl
Day 1	1.04254	1.04918	0.89226	0.98751	0.979392	1.04912		1	0.061367
Day 2	1.12814	1.13973	1.29808	1.28	1.26394	1.15379		1.21061	0.0779304
Day 3	1.59373	1.4824	1.84464	1.75484	1.82758	1.70545		1.70144	0.140617
Day 4	2.21356	2.21918	2.1341	1.92364	2.40892	2.03971		2.15652	0.166894
	FLAG-YTHDF2
Day 1	0.997314	0.969737	1.02192	0.961892	1.0758	0.97334		1	0.0431556
Day 2	1.51189	1.35681	1.47222	1.42164	1.40645	1.48344		1.44208	0.0573597
Day 3	2.62374	2.16638	2.72715	2.61961	2.58465	2.6606		2.56369	0.200569
Day 4	3.13846	3.0588	3.22361	3.06557	2.94871	3.41656		3.14195	0.16259

[truncated: 8 more sheets: S3C Fig, S4B Fig, S5A Fig, S5B Fig, S5C Fig, S5D Fig, S5E Fig, S6A Fig]
